# Supplementary material for: Overexpression of soybean DREB1 enhances drought stress tolerance of transgenic wheat in the field
Source: J Exp Bot. 2019 Dec 26;71(6):1842–57. doi: 10.1093/jxb/erz569 (PMC7242075; doi:10.1093/jxb/erz569)
Supplement: erz569_suppl_supplementary_table_S8 [file erz569_suppl_supplementary_table_s8.xlsx]

## Sheet: T349-vs-WT-normal (up)
baseMean: Standardized comparison of sample expression mean values
baseMean_control_Group_WT: The mean expression level of WT group after normalization
baseMean_case_Group_T349: The mean expression level of T349 group after normalization
foldChange: BaseMean ratio between T349-vs-WT
padj: Pvalue corrected by FDR
UP: Upper down description
expression_Sample_WT_1: First repetition in WT
expression_Sample_WT_2: second repetition in WT
expression_Sample_WT_3:Third repetition in WT
expression_Sample_T349_1: First repetition in T349
expression_Sample_T349_2: Second repetition in T349
expression_Sample_T349_3: Third repetition in T349
GO_id: stands for the ID of gene ontology term
GO_term: term stands for the name of gene ontology term
id	baseMean	baseMean_control_Group_WT	baseMean_case_Group_T349	foldChange	log2FoldChange	pval	padj	up	expression_Sample_WT_1	expression_Sample_WT_2	expression_Sample_WT_3	expression_Sample_T349_1	expression_Sample_T349_2	expression_Sample_T349_3	Gene_name	Description	GO_id	GO_term	pathway	pathway_description
TRIAE_CS42_1AL_TGACv1_000425_AA0011810	2.34484	0	4.68967	Inf	Inf	0.0212639	0.0907639	Up	0	0	0	0.525546	0.120261	0.117534		predicted protein [Hordeum vulgare subsp. vulgare]
TRIAE_CS42_1AL_TGACv1_000988_AA0023260	2.51065	0	5.02131	Inf	Inf	0.0157217	0.0714339	Up	0	0	0	0.189257	0.127468	0.156557	At4g16820; dl4435w, FCAALL.42	predicted protein, partial [Hordeum vulgare subsp. vulgare]	GO:0016787,GO:0006629	hydrolase activity|lipgene_id metabolic process
TRIAE_CS42_1AL_TGACv1_001082_AA0024620	2.00967	0	4.01934	Inf	Inf	0.0389978	0.145135	Up	0	0	0	0	0	0	GASA2; At4g09610; T25P22.50	hypothetical protein TRIUR3_24622 [Triticum urartu]
TRIAE_CS42_1AS_TGACv1_019359_AA0065560	2.008	0	4.01601	Inf	Inf	0.0390509	0.145188	Up	0	0	0	0.229539	0.0916959	0.227824	RAFTIN1B	hypothetical protein TRIUR3_17599 [Triticum urartu]
TRIAE_CS42_1AS_TGACv1_020340_AA0076790	2.33982	0	4.67965	Inf	Inf	0.0392178	0.145593	Up	0	0	0	0	0.201481	0.360429	GSVIVT00037159001, LOC100264145	Peroxgene_idase 5 [Triticum urartu]	GO:0016491,GO:0046872,GO:0055114,GO:0020037,GO:0005576,GO:0004601,GO:0006979,GO:0042744,GO:0098869	oxidoreductase activity|metal ion binding|oxidation-reduction process|heme binding|extracellular region|peroxidase activity|response to oxidative stress|hydrogen peroxide catabolic process|cellular oxidant detoxification	ko00940	Phenylpropanoid biosynthesis
TRIAE_CS42_1AS_TGACv1_020683_AA0079260	3.68067	0	7.36133	Inf	Inf	0.011421	0.0552767	Up	0	0	0	0.470179	0	0.456194	GSVIVT00037159001, LOC100264145	Peroxgene_idase 5 [Aegilops tauschii]	GO:0016491,GO:0046872,GO:0055114,GO:0020037,GO:0005576,GO:0004601,GO:0006979,GO:0042744,GO:0098869	oxidoreductase activity|metal ion binding|oxidation-reduction process|heme binding|extracellular region|peroxidase activity|response to oxidative stress|hydrogen peroxide catabolic process|cellular oxidant detoxification	ko00940	Phenylpropanoid biosynthesis
TRIAE_CS42_1BL_TGACv1_030242_AA0083290	3.0133	0	6.0266	Inf	Inf	0.00632436	0.0341982	Up	0	0	0	0.0838234	0.0837459	0.0681573	B120; At4g21390; F18E5.10, T6K22.120	Putative serine/threonine-protein kinase receptor [Aegilops tauschii]	GO:0016020,GO:0016021,GO:0000166,GO:0004672,GO:0004674,GO:0005524,GO:0016301,GO:0016740,GO:0006468,GO:0016310,GO:0048544	membrane|integral component of membrane|nucleotgene_ide binding|protein kinase activity|protein serine/threonine kinase activity|ATP binding|kinase activity|transferase activity|protein phosphorylation|phosphorylation|recognition of pollen
TRIAE_CS42_1BL_TGACv1_030669_AA0097440	2.00819	0	4.01637	Inf	Inf	0.0390451	0.145188	Up	0	0	0	0.251717	0.421326	0.33911		hypothetical protein SORBI_3009G171500 [Sorghum bicolor]
TRIAE_CS42_1BL_TGACv1_031569_AA0116310	2.00633	0	4.01267	Inf	Inf	0.0391043	0.145289	Up	0	0	0	0.143055	0.21932	0.496451		predicted protein, partial [Hordeum vulgare subsp. vulgare]
TRIAE_CS42_1BL_TGACv1_033092_AA0136980	2.00596	0	4.01192	Inf	Inf	0.0391162	0.145305	Up	0	0	0	0	0.25078	0.198155	GA2OX1	GA2ox-A8 [Triticum aestivum]	GO:0016491,GO:0046872,GO:0055114	oxgene_idoreductase activity|metal ion binding|oxidation-reduction process	ko00904	Diterpenoid biosynthesis
TRIAE_CS42_1BS_TGACv1_049537_AA0156150	2.51232	0	5.02464	Inf	Inf	0.0157001	0.0713732	Up	0	0	0	0.0713059	0.0710521	0.0232184	MADS58; Os05g0203800, LOC_Os05g11414; OSJNBa0015G13.8	MIKC-type MADS-box transcription factor WM2 [Triticum aestivum]	GO:0003677,GO:0003700,GO:0006355,GO:0005634,GO:0006351,GO:0046983,GO:0045944,GO:0000977	DNA binding|transcription factor activity, sequence-specific DNA binding|regulation of transcription, DNA-templated|nucleus|transcription, DNA-templated|protein dimerization activity|positive regulation of transcription from RNA polymerase II promoter|RNA polymerase II regulatory region sequence-specific DNA binding
TRIAE_CS42_1BS_TGACv1_049857_AA0163120	2.67981	0	5.35962	Inf	Inf	0.011591	0.0559674	Up	0	0	0	0.15264	0.0677737	0.0494691	WAK3; At1g21240; F16F4.8	Wall-associated receptor kinase 3 [Aegilops tauschii]	GO:0005509,GO:0016020,GO:0016021,GO:0004672,GO:0005524,GO:0006468	calcium ion binding|membrane|integral component of membrane|protein kinase activity|ATP binding|protein phosphorylation
TRIAE_CS42_1DL_TGACv1_061188_AA0188250	2.6748	0	5.34961	Inf	Inf	0.0116391	0.0561128	Up	0	0	0	0.0649431	0.0973689	0.321128	ZIP5; Synonyms=ZIP2; Os05g0472700, LOC_Os05g39560; P0015C02.14, P0486C01.1	metal ion transporter ZIP8 [Hordeum vulgare]	GO:0055085,GO:0016020,GO:0016021,GO:0030001,GO:0006810,GO:0006811,GO:0046873,GO:0005385,GO:0071577	transmembrane transport|membrane|integral component of membrane|metal ion transport|transport|ion transport|metal ion transmembrane transporter activity|zinc ion transmembrane transporter activity|zinc II ion transmembrane transport
TRIAE_CS42_1DL_TGACv1_061629_AA0200450	4.01582	0	8.03164	Inf	Inf	0.00102491	0.00736933	Up	0	0	0	0.240836	0.134899	0.265039	mkkA {ECO:0000312|EMBL:EAL65773.2}; DDB_G0283265	predicted protein, partial [Hordeum vulgare subsp. vulgare]	GO:0004672,GO:0005524,GO:0006468	protein kinase activity|ATP binding|protein phosphorylation	ko04016	MAPK signaling pathway - plant
TRIAE_CS42_1DL_TGACv1_061948_AA0206180	3.1769	0	6.35379	Inf	Inf	0.00468358	0.0267219	Up	0	0	0	0.030324	0.0898795	0.0867017		hypothetical protein F775_01624 [Aegilops tauschii]
TRIAE_CS42_1DL_TGACv1_064894_AA0236060	2.846	0	5.69199	Inf	Inf	0.00856604	0.0437806	Up	0	0	0	0.502621	0.504866	0.300667		hypothetical protein F775_08514 [Aegilops tauschii]
TRIAE_CS42_1DS_TGACv1_080368_AA0246900	2.1766	0	4.3532	Inf	Inf	0.028814	0.115306	Up	0	0	0	0.15849	0.16094	0.0934818	MYB108; Synonyms=BOS1; At3g06490; F5E6.18	R2R3 Myb-like protein [Triticum aestivum]	GO:0003677	DNA binding
TRIAE_CS42_1DS_TGACv1_080850_AA0254660	2.84841	0	5.69682	Inf	Inf	0.00854893	0.0437247	Up	0	0	0	0.199107	0.174583	0	WAK3; At1g21240; F16F4.8	Wall-associated receptor kinase 3 [Aegilops tauschii]	GO:0005509,GO:0016020,GO:0016021,GO:0004672,GO:0005524,GO:0006468,GO:0000166,GO:0004674	calcium ion binding|membrane|integral component of membrane|protein kinase activity|ATP binding|protein phosphorylation|nucleotgene_ide binding|protein serine/threonine kinase activity
TRIAE_CS42_1DS_TGACv1_081598_AA0261800	4.18312	0	8.36625	Inf	Inf	0.000756613	0.00564757	Up	0	0	0	1.06235	0.924718	1.04899		Bowman-Birk type trypsin inhibitor [Triticum urartu]	GO:0005576,GO:0030414,GO:0010466,GO:0010951,GO:0004867	extracellular region|peptgene_idase inhibitor activity|negative regulation of peptidase activity|negative regulation of endopeptidase activity|serine-type endopeptidase inhibitor activity
TRIAE_CS42_2AL_TGACv1_094175_AA0293810	2.00633	0	4.01267	Inf	Inf	0.0391043	0.145289	Up	0	0	0	0.0615833	0.0923068	0.120296	ANR {ECO:0000303|Ref.1}	Anthocyangene_idin reductase [Triticum urartu]	GO:0003824,GO:0050662	catalytic activity|coenzyme binding	ko00941	Flavonoid biosynthesis
TRIAE_CS42_2AL_TGACv1_094975_AA0305450	3.01238	0	6.02476	Inf	Inf	0.00632922	0.0342198	Up	0	0	0	0.179827	0.0674146	0.133021	CYP71D10	predicted protein [Hordeum vulgare subsp. vulgare]	GO:0016491,GO:0046872,GO:0055114,GO:0004497,GO:0005506,GO:0016705,GO:0020037	oxgene_idoreductase activity|metal ion binding|oxidation-reduction process|monooxygenase activity|iron ion binding|oxidoreductase activity, acting on paired donors, with incorporation or reduction of molecular oxygen|heme binding
TRIAE_CS42_2AL_TGACv1_096580_AA0319990	2.51084	0	5.02167	Inf	Inf	0.0157193	0.0714273	Up	0	0	0	0.339494	0.51259	0.167252	HIPP45 {ECO:0000303|PubMed:21072340, ECO:0000303|PubMed:23368984}; At3g56891 {ECO:0000312|Araport:AT3G56891}; T8M16 {ECO:0000312|EMBL:AL390921}	hypothetical protein TRIUR3_24418 [Triticum urartu]	GO:0046872,GO:0030001	metal ion binding|metal ion transport
TRIAE_CS42_2AS_TGACv1_112552_AA0340630	2.34224	0	4.68447	Inf	Inf	0.0213094	0.0908968	Up	0	0	0	0.115587	0.116223	0.17168	UGT73B4; At2g15490; F9O13.4	UDP-glucosyltransferase [Triticum aestivum]	GO:0008152,GO:0016740,GO:0016757,GO:0016758	metabolic process|transferase activity|transferase activity, transferring glycosyl groups|transferase activity, transferring hexosyl groups
TRIAE_CS42_2AS_TGACv1_114467_AA0367440	3.5178	0	7.03561	Inf	Inf	0.00253925	0.0159082	Up	0	0	0	0.175264	0.249633	0.0485686	CYP71C4; Synonyms=BX2	unnamed protein product [Triticum aestivum]	GO:0016491,GO:0046872,GO:0055114,GO:0004497,GO:0005506,GO:0016705,GO:0020037,GO:0016020,GO:0016021	oxgene_idoreductase activity|metal ion binding|oxidation-reduction process|monooxygenase activity|iron ion binding|oxidoreductase activity, acting on paired donors, with incorporation or reduction of molecular oxygen|heme binding|membrane|integral component of membrane	ko00140	Steroid hormone biosynthesis
TRIAE_CS42_2AS_TGACv1_116043_AA0373550	3.68604	0	7.37208	Inf	Inf	0.0308599	0.12154	Up	0	0	0	1.85264	0.445301	0		hypothetical protein F775_27192 [Aegilops tauschii]
TRIAE_CS42_2BL_TGACv1_129576_AA0389380	2.51232	0	5.02464	Inf	Inf	0.0157001	0.0713732	Up	0	0	0	0.0432286	0	0.0870218		hypothetical protein TRIUR3_34890 [Triticum urartu]
TRIAE_CS42_2BL_TGACv1_129638_AA0391270	3.34586	0	6.69173	Inf	Inf	0.00345292	0.0206307	Up	0	0	0	0.132237	0.400223	0.3563	PRX74; Os05g0499300, LOC_Os05g41990; OJ1057_B02.6, OsJ_19081 {ECO:0000312|EMBL:EEE64248.1}	Peroxgene_idase 1 [Triticum urartu]	GO:0016491,GO:0046872,GO:0055114,GO:0020037,GO:0005576,GO:0004601,GO:0006979,GO:0042744,GO:0098869	oxidoreductase activity|metal ion binding|oxidation-reduction process|heme binding|extracellular region|peroxidase activity|response to oxidative stress|hydrogen peroxide catabolic process|cellular oxidant detoxification	ko00940	Phenylpropanoid biosynthesis
TRIAE_CS42_2BL_TGACv1_130014_AA0401580	7.36503	0	14.7301	Inf	Inf	2.37e-06	3.24e-05	Up	0	0	0	1.46486	0.551477	1.00354	PLAT2 {ECO:0000303|PubMed:25396746}; At2g22170 {ECO:0000312|Araport:AT2G22170}	hypothetical protein F775_21354 [Aegilops tauschii]
TRIAE_CS42_2BL_TGACv1_130812_AA0418220	2.67759	0	5.35517	Inf	Inf	0.0116123	0.0560218	Up	0	0	0	0.326733	0.165267	0.324462		hypothetical protein F775_24754 [Aegilops tauschii]
TRIAE_CS42_2BL_TGACv1_130991_AA0420970	8.19041	0	16.3808	Inf	Inf	0.00218185	0.0140393	Up	0	0	0	0.15911	0.212303	0.667565	RKS1; At1g11340; T23J18.1, T28P6.1	G-type lectin S-receptor-like serine/threonine-protein kinase RKS1 [Triticum urartu]	GO:0004672,GO:0005524,GO:0006468	protein kinase activity|ATP binding|protein phosphorylation
TRIAE_CS42_2BL_TGACv1_131227_AA0424660	2.84526	0	5.69052	Inf	Inf	0.00857128	0.0437959	Up	0	0	0	0.272875	0.156163	0.111392		hypothetical protein F775_43719 [Aegilops tauschii]
TRIAE_CS42_2BS_TGACv1_146115_AA0455610	3.51539	0	7.03077	Inf	Inf	0.0287377	0.115072	Up	0	0	0	0	0.0579182	0.0187213		Putative aconitate hydratase, cytoplasmic [Aegilops tauschii]
TRIAE_CS42_2BS_TGACv1_146500_AA0466680	43.8514	0	87.7029	Inf	Inf	8.34e-35	1.08e-32	Up	0	0	0	3.41105	4.20585	3.38766	UGT89B2 {ECO:0000303|PubMed:15610349}	hypothetical protein F775_42940 [Aegilops tauschii]	GO:0008152,GO:0016758	metabolic process|transferase activity, transferring hexosyl groups
TRIAE_CS42_2BS_TGACv1_146805_AA0473190	2.34446	0	4.68892	Inf	Inf	0.0212705	0.0907773	Up	0	0	0	0.354931	0.712324	0.17455	EAS3; and Name=EAS4	predicted protein [Hordeum vulgare subsp. vulgare]	GO:0008152,GO:0010333,GO:0016829	metabolic process|terpene synthase activity|lyase activity	ko00909	Sesquiterpenogene_id and triterpenoid biosynthesis
TRIAE_CS42_2BS_TGACv1_146805_AA0473210	4.01915	0	8.0383	Inf	Inf	0.0047204	0.0269019	Up	0	0	0	0	0.273868	0.267114		Myrcene synthase, chloroplastic [Aegilops tauschii]	GO:0008152,GO:0010333,GO:0016829	metabolic process|terpene synthase activity|lyase activity	ko00900	Terpenogene_id backbone biosynthesis
TRIAE_CS42_2BS_TGACv1_146882_AA0474780	3.51818	0	7.03636	Inf	Inf	0.0126963	0.0601206	Up	0	0	0	0.141247	0.0467832	0.0342986	FRS5; At4g38180; F20D10.300	Protein FAR1-RELATED SEQUENCE 5 [Aegilops tauschii]	GO:0006355,GO:0008270	regulation of transcription, DNA-templated|zinc ion binding
TRIAE_CS42_2BS_TGACv1_147260_AA0480740	4.68799	0	9.37599	Inf	Inf	0.000303644	0.00255029	Up	0	0	0	0.280599	0.315606	0.138352	At1g28600; F1K23.6	predicted protein [Hordeum vulgare subsp. vulgare]	GO:0016788	hydrolase activity, acting on ester bonds	ko00901	Indole alkalogene_id biosynthesis
TRIAE_CS42_2BS_TGACv1_147459_AA0483410	4.34858	0	8.69715	Inf	Inf	0.000602497	0.00463023	Up	0	0	0	0.195593	0	0.541496	At1g47790; T2E6.11	Protein kinase APK1B, chloroplastic [Aegilops tauschii]
TRIAE_CS42_2BS_TGACv1_147751_AA0487320	4.6867	0	9.3734	Inf	Inf	0.000303973	0.0025525	Up	0	0	0	0.192103	0.140991	0.154745	LECRKS5; At5g06740; MPH15.10	Lectin-domain containing receptor kinase A4.2 [Aegilops tauschii]	GO:0016020,GO:0016021,GO:0004672,GO:0005524,GO:0006468,GO:0030246	membrane|integral component of membrane|protein kinase activity|ATP binding|protein phosphorylation|carbohydrate binding
TRIAE_CS42_2BS_TGACv1_148306_AA0492040	34.6441	0	69.2882	Inf	Inf	4.74e-20	2.78e-18	Up	0	0	0	4.24379	2.29822	3.86116		hypothetical protein TRIUR3_07493 [Triticum urartu]
TRIAE_CS42_2BS_TGACv1_148309_AA0492090	2.01023	0	4.02045	Inf	Inf	0.0389801	0.145083	Up	0	0	0	0	0	0.0241483	Harbi1	Putative nuclease HARBI1 [Aegilops tauschii]
TRIAE_CS42_2BS_TGACv1_148409_AA0492680	3.51502	0	7.03004	Inf	Inf	0.00254515	0.0159375	Up	0	0	0	0.15003	0.226452	0.0735586	CYP71C4; Synonyms=BX2	Cytochrome P450 71C1 [Aegilops tauschii]	GO:0016491,GO:0046872,GO:0055114,GO:0004497,GO:0005506,GO:0016705,GO:0020037	oxgene_idoreductase activity|metal ion binding|oxidation-reduction process|monooxygenase activity|iron ion binding|oxidoreductase activity, acting on paired donors, with incorporation or reduction of molecular oxygen|heme binding	ko00140	Steroid hormone biosynthesis
TRIAE_CS42_2DL_TGACv1_157941_AA0502800	2.51324	0	5.02649	Inf	Inf	0.0426638	0.155482	Up	0	0	0	0.385057	1.30241	0		hypothetical protein F775_32681 [Aegilops tauschii]
TRIAE_CS42_2DL_TGACv1_157966_AA0504020	27.272	0	54.544	Inf	Inf	6.03e-22	4.01e-20	Up	0	0	0	0.670723	0.694949	0.92532	At2g01680; T8O11.15	hypothetical protein F775_12551 [Aegilops tauschii]	GO:0016020,GO:0016021	membrane|integral component of membrane
TRIAE_CS42_2DL_TGACv1_158634_AA0523640	2.17271	0	4.34542	Inf	Inf	0.0360864	0.136713	Up	0	0	0	0	0.0440871	0.191693	CYP87A3; Os04g0570000, LOC_Os04g48170; OSJNBa0088I22.16	Cytochrome P450 87A3 [Aegilops tauschii]	GO:0055114,GO:0005506,GO:0016705,GO:0020037,GO:0016491,GO:0046872,GO:0004497	oxgene_idation-reduction process|iron ion binding|oxidoreductase activity, acting on paired donors, with incorporation or reduction of molecular oxygen|heme binding|oxidoreductase activity|metal ion binding|monooxygenase activity
TRIAE_CS42_2DL_TGACv1_158922_AA0528740	2.5075	0	5.01501	Inf	Inf	0.0273986	0.110826	Up	0	0	0	0.335091	0.0835293	0.830549	UCC1 {ECO:0000303|PubMed:9761472}; At2g32300 {ECO:0000312|Araport:AT2G32300}; T32F6 {ECO:0000305}	Blue copper protein [Aegilops tauschii]	GO:0009055	electron carrier activity
TRIAE_CS42_2DL_TGACv1_159240_AA0535180	5.02149	0	10.043	Inf	Inf	0.000165639	0.00149615	Up	0	0	0	0.359903	0.19776	0.273198	AAE20; Synonyms=BZO1; At1g65880; F12P19.5	Medium-chain-fatty-acgene_id--CoA ligase [Aegilops tauschii]	GO:0003824,GO:0008152	catalytic activity|metabolic process
TRIAE_CS42_2DL_TGACv1_159266_AA0535660	2.67611	0	5.35221	Inf	Inf	0.0210144	0.0899255	Up	0	0	0	0.900915	0	0.635104		hypothetical protein TRIUR3_11122 [Triticum urartu]	GO:0016020,GO:0016021	membrane|integral component of membrane
TRIAE_CS42_2DL_TGACv1_159354_AA0536970	10.2079	0	20.4157	Inf	Inf	1.37e-08	2.74e-07	Up	0	0	0	0.420941	0.222669	0.343485	GER5; Synonyms=GLP1, GLP110; Os08g0460000, LOC_Os08g35760; OsJ_026469, P0493A04.40, P0690E03.8	Germin-like protein 8-14 [Aegilops tauschii]	GO:0045735,GO:0046872,GO:0005576,GO:0030145	nutrient reservoir activity|metal ion binding|extracellular region|manganese ion binding
TRIAE_CS42_2DL_TGACv1_159694_AA0541650	3.34569	0	6.69137	Inf	Inf	0.00345343	0.0206309	Up	0	0	0	0.323597	0.131684	0.638082	BIC1 {ECO:0000303|PubMed:27846570}; At3g52740 {ECO:0000312|Araport:AT3G52740}; F3C22.140 {ECO:0000312|EMBL:CAB89235.1}	predicted protein [Hordeum vulgare subsp. vulgare]
TRIAE_CS42_2DL_TGACv1_159782_AA0542670	4.68873	0	9.37747	Inf	Inf	0.000303455	0.00254924	Up	0	0	0	0.403516	0.528614	0.204435	PRX74; Os05g0499300, LOC_Os05g41990; OJ1057_B02.6, OsJ_19081 {ECO:0000312|EMBL:EEE64248.1}	Peroxgene_idase 1 [Triticum urartu]	GO:0016491,GO:0046872,GO:0055114,GO:0020037,GO:0005576,GO:0004601,GO:0006979,GO:0042744,GO:0098869	oxidoreductase activity|metal ion binding|oxidation-reduction process|heme binding|extracellular region|peroxidase activity|response to oxidative stress|hydrogen peroxide catabolic process|cellular oxidant detoxification	ko00940	Phenylpropanoid biosynthesis
TRIAE_CS42_2DL_TGACv1_159884_AA0543850	2.17605	0	4.35209	Inf	Inf	0.0288272	0.115332	Up	0	0	0	0.0232263	0.0939887	0.0911967	HKT7; Os04g0607600, LOC_Os04g51830; OSJNBa0060N03.4	putative sodium transporter HKT7-A1 [Triticum monococcum]	GO:0006812,GO:0055085,GO:0016020,GO:0016021,GO:0008324,GO:0098655	cation transport|transmembrane transport|membrane|integral component of membrane|cation transmembrane transporter activity|cation transmembrane transport
TRIAE_CS42_2DL_TGACv1_160781_AA0554100	2.008	0	4.016	Inf	Inf	0.039051	0.145188	Up	0	0	0	0.0381268	0.190408	0.148058	HO1; Synonyms=HY1, SE5; Os06g0603000, LOC_Os06g40080; OsJ_21897, P0486H12.31	hypothetical protein F775_06659 [Aegilops tauschii]	GO:0055114,GO:0004392,GO:0006788	oxgene_idation-reduction process|heme oxygenase (decyclizing) activity|heme oxidation	ko00860	Porphyrin and chlorophyll metabolism
TRIAE_CS42_2DL_TGACv1_162434_AA0562680	3.35125	0	6.7025	Inf	Inf	0.0251647	0.10371	Up	0	0	0	0.536905	0.156998	0.0754987	ACT-2	ACT-R-NIL [Triticum aestivum]	GO:0016747	transferase activity, transferring acyl groups other than amino-acyl groups	ko00940,ko00941,ko00945	Phenylpropanogene_id biosynthesis|Flavonoid biosynthesis|Stilbenoid, diarylheptanoid and gingerol biosynthesis
TRIAE_CS42_2DS_TGACv1_177198_AA0568540	2.00782	0	4.01564	Inf	Inf	0.0390569	0.145196	Up	0	0	0	0.0665584	0.049685	0.080213	GLR2.7; At2g29120; T9I4.20	Glutamate receptor 2.7 [Aegilops tauschii]	GO:0016020,GO:0016021,GO:0006810,GO:0006811,GO:0004970,GO:0035235	membrane|integral component of membrane|transport|ion transport|ionotropic glutamate receptor activity|ionotropic glutamate receptor signaling pathway
TRIAE_CS42_2DS_TGACv1_177260_AA0571020	2.67777	0	5.35553	Inf	Inf	0.0116106	0.0560188	Up	0	0	0	0.363111	0.644755	0.451253	ATL41; At2g42360; MHK10.8	hypothetical protein TRIUR3_16966 [Triticum urartu]	GO:0016020,GO:0016021	membrane|integral component of membrane
TRIAE_CS42_2DS_TGACv1_178528_AA0597110	86.539	0	173.078	Inf	Inf	1.98e-67	8.16e-65	Up	0	0	0	1.96892	2.69404	2.03751	ssb1; Synonyms=rad11, rpa1; SPBC660.13c	helicase-like protein [Oryza sativa Japonica Group]			ko03030,ko03420,ko03430,ko03440,ko03460	DNA replication|Nucleotgene_ide excision repair|Mismatch repair|Homologous recombination|Fanconi anemia pathway
TRIAE_CS42_2DS_TGACv1_178863_AA0601900	9.86974	0	19.7395	Inf	Inf	2.52e-08	4.84e-07	Up	0	0	0	0.375448	0.377609	0.615671	CYP99A2; Os04g0180400, LOC_Os04g10160; OSJNBa0027O01.2, OSJNBa0052P16.24	Cytochrome P450 99A2 [Triticum urartu]	GO:0016491,GO:0046872,GO:0055114,GO:0004497,GO:0005506,GO:0016705,GO:0020037	oxgene_idoreductase activity|metal ion binding|oxidation-reduction process|monooxygenase activity|iron ion binding|oxidoreductase activity, acting on paired donors, with incorporation or reduction of molecular oxygen|heme binding
TRIAE_CS42_3AL_TGACv1_193591_AA0614340	7.02839	0	14.0568	Inf	Inf	4.35e-06	5.67e-05	Up	0	0	0	0.637897	0.281861	0.355092	pod {ECO:0000312|EMBL:CAB94692.1}	Peroxgene_idase 15 [Triticum urartu]	GO:0016491,GO:0046872,GO:0055114,GO:0020037,GO:0005576,GO:0004601,GO:0006979,GO:0042744,GO:0098869	oxidoreductase activity|metal ion binding|oxidation-reduction process|heme binding|extracellular region|peroxidase activity|response to oxidative stress|hydrogen peroxide catabolic process|cellular oxidant detoxification	ko00940	Phenylpropanoid biosynthesis
TRIAE_CS42_3AL_TGACv1_194053_AA0625500	10.7167	0	21.4333	Inf	Inf	8e-05	0.000784916	Up	0	0	0	0.447812	0.202911	0.346302	LAC19; Os11g0641500, LOC_Os11g42200; OsJ_033252	Laccase-19 [Triticum urartu]	GO:0016491,GO:0046872,GO:0055114,GO:0005576,GO:0048046,GO:0005507,GO:0052716,GO:0046274	oxgene_idoreductase activity|metal ion binding|oxidation-reduction process|extracellular region|apoplast|copper ion binding|hydroquinone:oxygen oxidoreductase activity|lignin catabolic process
TRIAE_CS42_3AL_TGACv1_194533_AA0635240	8.70251	0	17.405	Inf	Inf	2.1e-07	3.44e-06	Up	0	0	0	0.376306	0.543384	0.477762	AAMT1I; Synonyms=OMT1B	Salicylate O-methyltransferase [Triticum urartu]	GO:0008168,GO:0032259	methyltransferase activity|methylation
TRIAE_CS42_3AL_TGACv1_197701_AA0667030	5.6896	0	11.3792	Inf	Inf	0.00301907	0.018401	Up	0	0	0	0.520108	0.0296799	0.431089	NRT2.3; Os01g0704100, LOC_Os01g50820; OsJ_03170, P0421H07.34-1, P0421H07.34-2, P0684B02.9-1, P0684B02.9-2	High affinity nitrate transporter 2.5 [Triticum urartu]	GO:0055085,GO:0016020,GO:0016021,GO:0015706,GO:0005886	transmembrane transport|membrane|integral component of membrane|nitrate transport|plasma membrane	ko00910	Nitrogen metabolism
TRIAE_CS42_3AL_TGACv1_202379_AA0670590	2.84266	0	5.68532	Inf	Inf	0.00858979	0.0438675	Up	0	0	0	0.0898884	0.267825	0.26591	DOF3.6; Synonyms=OBP3; At3g55370; T22E16.30	Dof zinc finger protein DOF3.6 [Triticum urartu]	GO:0003677,GO:0006355,GO:0005634	DNA binding|regulation of transcription, DNA-templated|nucleus
TRIAE_CS42_3AS_TGACv1_211011_AA0683050	2.01078	0	4.02156	Inf	Inf	0.0389625	0.145038	Up	0	0	0	0.174509	0.245804	0		Serine/threonine-protein kinase SMG1 [Aegilops tauschii]
TRIAE_CS42_3AS_TGACv1_211244_AA0687070	2.50935	0	5.0187	Inf	Inf	0.0157386	0.0714608	Up	0	0	0	0.179864	0.456962	0.539443	RAA1; Os01g0257300, LOC_Os01g15340; OsJ_01159, P0462H08.5	unnamed protein product [Triticum aestivum]	GO:0005525,GO:0009733,GO:0045841,GO:2000280,GO:0072686	GTP binding|response to auxin|negative regulation of mitotic metaphase/anaphase transition|regulation of root development|mitotic spindle
TRIAE_CS42_3AS_TGACv1_211606_AA0692260	5.68681	0	11.3736	Inf	Inf	0.000217857	0.00190404	Up	0	0	0	0.258264	0.094171	0.304711		unnamed protein product [Triticum aestivum]
TRIAE_CS42_3AS_TGACv1_211751_AA0693660	2.00837	0	4.01675	Inf	Inf	0.0390391	0.145188	Up	0	0	0	0.0911691	0.0906551	0.0874853	LRK10 {ECO:0000312|EMBL:AAC49629.1}	unnamed protein product [Triticum aestivum]	GO:0016020,GO:0016021,GO:0004672,GO:0005524,GO:0006468	membrane|integral component of membrane|protein kinase activity|ATP binding|protein phosphorylation
TRIAE_CS42_3AS_TGACv1_212268_AA0699430	2.00708	0	4.01415	Inf	Inf	0.0390805	0.145256	Up	0	0	0	0.0899411	0.0892943	0.174391	Os11g0537350, LOC_Os11g33110; OsJ_032823	Germin-like protein 11-1 [Triticum urartu]	GO:0045735,GO:0046872,GO:0005576,GO:0030145	nutrient reservoir activity|metal ion binding|extracellular region|manganese ion binding
TRIAE_CS42_3AS_TGACv1_213100_AA0705340	12.3797	0	24.7593	Inf	Inf	2.69e-10	6.66e-09	Up	0	0	0	0.170618	0.202221	0.246534		OSJNBb0026E15.10 [Oryza sativa Japonica Group]	GO:0003676,GO:0015074	nucleic acgene_id binding|DNA integration
TRIAE_CS42_3B_TGACv1_220612_AA0711350	20.5734	0	41.1468	Inf	Inf	5.47e-10	1.3e-08	Up	0	0	0	0.288867	0.577237	0.700489	RLP12; At1g71400; F26A9.22, F3I17.30	LRR receptor-like serine/threonine-protein kinase FLS2 [Aegilops tauschii]	GO:0016020,GO:0016021	membrane|integral component of membrane
TRIAE_CS42_3B_TGACv1_220694_AA0715670	5.3509	0	10.7018	Inf	Inf	0.000157573	0.00143209	Up	0	0	0	0.139061	0.139298	0.359394	LAC19; Os11g0641500, LOC_Os11g42200; OsJ_033252	Laccase-19 [Triticum urartu]	GO:0016491,GO:0046872,GO:0055114,GO:0005576,GO:0048046,GO:0005507,GO:0052716,GO:0046274	oxgene_idoreductase activity|metal ion binding|oxidation-reduction process|extracellular region|apoplast|copper ion binding|hydroquinone:oxygen oxidoreductase activity|lignin catabolic process
TRIAE_CS42_3B_TGACv1_220694_AA0715680	2.00874	0	4.01748	Inf	Inf	0.0390274	0.145188	Up	0	0	0	0.0604715	0.121034	0.06047	LAC19; Os11g0641500, LOC_Os11g42200; OsJ_033252	Laccase-19 [Triticum urartu]	GO:0016491,GO:0046872,GO:0055114,GO:0005576,GO:0048046,GO:0005507,GO:0052716,GO:0046274	oxgene_idoreductase activity|metal ion binding|oxidation-reduction process|extracellular region|apoplast|copper ion binding|hydroquinone:oxygen oxidoreductase activity|lignin catabolic process
TRIAE_CS42_3B_TGACv1_221042_AA0728000	2.00671	0	4.01341	Inf	Inf	0.0390923	0.145286	Up	0	0	0	0.159866	0.039926	0.279017		unnamed protein product [Triticum aestivum]
TRIAE_CS42_3B_TGACv1_221725_AA0748450	2.50768	0	5.01537	Inf	Inf	0.0157602	0.0715383	Up	0	0	0	0.0900049	0.18249	0.400343	pod {ECO:0000312|EMBL:CAB94692.1}	unnamed protein product [Triticum aestivum]	GO:0016491,GO:0046872,GO:0055114,GO:0020037,GO:0005576,GO:0004601,GO:0006979,GO:0042744,GO:0098869	oxgene_idoreductase activity|metal ion binding|oxidation-reduction process|heme binding|extracellular region|peroxidase activity|response to oxidative stress|hydrogen peroxide catabolic process|cellular oxidant detoxification	ko00940	Phenylpropanoid biosynthesis
TRIAE_CS42_3B_TGACv1_221732_AA0748740	3.01349	0	6.02699	Inf	Inf	0.0123693	0.0589029	Up	0	0	0	0.347103	0.043751	0.259497	ZIP1; Os01g0972200, LOC_Os01g74110; P0518C01.26	putative zinc transporter [Triticum aestivum]	GO:0055085,GO:0016020,GO:0016021,GO:0030001,GO:0046873,GO:0006829,GO:0005886	transmembrane transport|membrane|integral component of membrane|metal ion transport|metal ion transmembrane transporter activity|zinc II ion transport|plasma membrane
TRIAE_CS42_3B_TGACv1_222057_AA0756170	2.00837	0	4.01675	Inf	Inf	0.0390391	0.145188	Up	0	0	0	0.0434131	0.0574176	0.0564618	WAK5; At1g21230; F16F4.9	predicted protein [Hordeum vulgare subsp. vulgare]	GO:0005509,GO:0016020,GO:0016021,GO:0004672,GO:0005524,GO:0006468,GO:0030247	calcium ion binding|membrane|integral component of membrane|protein kinase activity|ATP binding|protein phosphorylation|polysacchargene_ide binding
TRIAE_CS42_3B_TGACv1_222169_AA0758810	2.17363	0	4.34727	Inf	Inf	0.0288843	0.115469	Up	0	0	0	0.0201622	0.100452	0.0592469	DTX40 {ECO:0000303|PubMed:11739388}; At3g21690 {ECO:0000312|Araport:AT3G21690}; MIL23.25 {ECO:0000312|EMBL:BAB02363.1}	Protein TRANSPARENT TESTA 12 [Triticum urartu]	GO:0016020,GO:0016021	membrane|integral component of membrane
TRIAE_CS42_3B_TGACv1_222788_AA0770730	3.17763	0	6.35527	Inf	Inf	0.00468071	0.0267094	Up	0	0	0	0.104832	0.212591	0	At4g15970; dl4025w, FCAALL.245	unnamed protein product [Triticum aestivum]	GO:0016020,GO:0016021	membrane|integral component of membrane
TRIAE_CS42_3B_TGACv1_225266_AA0806590	3.34679	0	6.69358	Inf	Inf	0.00345024	0.0206179	Up	0	0	0	0.12634	0.342507	0.2082	ENDO2; At1g68290; T22E19.8	Nuclease S1 [Aegilops tauschii]	GO:0003676,GO:0090305,GO:0004519,GO:0016788,GO:0006308	nucleic acgene_id binding|nucleic acid phosphodiester bond hydrolysis|endonuclease activity|hydrolase activity, acting on ester bonds|DNA catabolic process
TRIAE_CS42_3B_TGACv1_225331_AA0807170	8.03201	0	16.064	Inf	Inf	7.05e-07	1.06e-05	Up	0	0	0	0.603956	0.469607	0.641019		unnamed protein product [Triticum aestivum]	GO:0016020,GO:0016021,GO:0030247	membrane|integral component of membrane|polysacchargene_ide binding
TRIAE_CS42_3B_TGACv1_225331_AA0807190	2.84266	0	5.68533	Inf	Inf	0.00858975	0.0438675	Up	0	0	0	0.246854	0.0990472	0.48419		unnamed protein product [Triticum aestivum]	GO:0030247	polysacchargene_ide binding
TRIAE_CS42_3B_TGACv1_225331_AA0807200	6.18945	0	12.3789	Inf	Inf	1.99e-05	0.000223616	Up	0	0	0	0.11893	0.278856	0.293052	LRK10L-2.1 {ECO:0000303|PubMed:12805585}; At5g38260 {ECO:0000312|Araport:AT5G38260}; MXA21.5 {ECO:0000312|EMBL:BAB11292.1}	unnamed protein product [Triticum aestivum]	GO:0030247	polysacchargene_ide binding
TRIAE_CS42_3B_TGACv1_225331_AA0807210	11.7167	0	23.4335	Inf	Inf	8.98e-10	2.07e-08	Up	0	0	0	1.66688	1.41821	1.38882	YUC8; Synonyms=BAS3, YUCCA8; At4g28720; F16A16.170				ko00380	Tryptophan metabolism
TRIAE_CS42_3B_TGACv1_226043_AA0813630	10.7148	0	21.4296	Inf	Inf	9.06e-07	1.34e-05	Up	0	0	0	0.480404	0.242543	0.256878	LRK10L-2.3 {ECO:0000303|PubMed:12805585}; At5g38250 {ECO:0000312|Araport:AT5G38250}; MXA21.6 {ECO:0000312|EMBL:BAB11291.1}	predicted protein [Hordeum vulgare subsp. vulgare]	GO:0016020,GO:0016021,GO:0004672,GO:0005524,GO:0006468,GO:0030247	membrane|integral component of membrane|protein kinase activity|ATP binding|protein phosphorylation|polysacchargene_ide binding
TRIAE_CS42_3B_TGACv1_226513_AA0817410	3.51243	0	7.02485	Inf	Inf	0.00255067	0.0159644	Up	0	0	0	0.0772308	0.127939	0.074236	WAK5; At1g21230; F16F4.9	Wall-associated receptor kinase 4 [Aegilops tauschii]	GO:0016020,GO:0016021,GO:0000166,GO:0004672,GO:0004674,GO:0005524,GO:0006468	membrane|integral component of membrane|nucleotgene_ide binding|protein kinase activity|protein serine/threonine kinase activity|ATP binding|protein phosphorylation
TRIAE_CS42_3B_TGACv1_226932_AA0820240	31.7988	0	63.5976	Inf	Inf	1.82e-25	1.52e-23	Up	0	0	0	2.74601	2.91077	2.66129	At5g37890; K18L3.9	unnamed protein product [Triticum aestivum]	GO:0005634,GO:0046872,GO:0008270,GO:0006511,GO:0007275	nucleus|metal ion binding|zinc ion binding|ubiquitin-dependent protein catabolic process|multicellular organism development	ko04115,ko04013,ko04310,ko04120	p53 signaling pathway|MAPK signaling pathway - fly|Wnt signaling pathway|Ubiquitin mediated proteolysis
TRIAE_CS42_3DL_TGACv1_249782_AA0856210	6.52628	0	13.0526	Inf	Inf	1.08e-05	0.000129121	Up	0	0	0	0.396296	0.511307	0.501143		unnamed protein product [Triticum aestivum]	GO:0003824,GO:0050662	catalytic activity|coenzyme binding
TRIAE_CS42_3DL_TGACv1_250087_AA0862020	2.17549	0	4.35097	Inf	Inf	0.0288404	0.115359	Up	0	0	0	0.126415	0.442964	0.252929	BAG4; At3g51780; ATEM1.3	unnamed protein product [Triticum aestivum]
TRIAE_CS42_3DL_TGACv1_250387_AA0867350	2.34632	0	4.69263	Inf	Inf	0.0265088	0.108002	Up	0	0	0	0.419143	0.317271	0	ZAT7; At3g46090; F12M12.60	unnamed protein product [Triticum aestivum]	GO:0003676	nucleic acgene_id binding
TRIAE_CS42_3DL_TGACv1_250940_AA0875230	3.68011	0	7.36021	Inf	Inf	0.0018824	0.0123635	Up	0	0	0	0.137486	0.0511895	0.182292
TRIAE_CS42_3DL_TGACv1_253745_AA0895490	8.70048	0	17.401	Inf	Inf	2.1e-07	3.45e-06	Up	0	0	0	0.650171	0.694863	0.842033	pod {ECO:0000312|EMBL:CAB94692.1}	Peroxgene_idase 15 [Aegilops tauschii]	GO:0016491,GO:0046872,GO:0055114,GO:0020037,GO:0005576,GO:0004601,GO:0006979,GO:0042744,GO:0098869	oxidoreductase activity|metal ion binding|oxidation-reduction process|heme binding|extracellular region|peroxidase activity|response to oxidative stress|hydrogen peroxide catabolic process|cellular oxidant detoxification	ko00940	Phenylpropanoid biosynthesis
TRIAE_CS42_3DS_TGACv1_271744_AA0907250	2.00856	0	4.01712	Inf	Inf	0.0390332	0.145188	Up	0	0	0	0.0953267	0.0569837	0.0741419		hypothetical protein F775_12240 [Aegilops tauschii]
TRIAE_CS42_3DS_TGACv1_271827_AA0908970	3.17856	0	6.35713	Inf	Inf	0.00467709	0.0266956	Up	0	0	0	0.0516305	0.121984	0.118246	rsgI6 {ECO:0000303|PubMed:20487018}; Cthe_2119 {ECO:0000312|EMBL:ABN53326.1}	hypothetical protein F775_52493 [Aegilops tauschii]	GO:0005975,GO:0004553,GO:0016798	carbohydrate metabolic process|hydrolase activity, hydrolyzing O-glycosyl compounds|hydrolase activity, acting on glycosyl bonds
TRIAE_CS42_3DS_TGACv1_272104_AA0914860	2.00819	0	4.01637	Inf	Inf	0.0390451	0.145188	Up	0	0	0	0.0484283	0.121299	0	At5g25290; F18G18.30	hypothetical protein F775_10605 [Aegilops tauschii]
TRIAE_CS42_4AL_TGACv1_288392_AA0947370	3.01404	0	6.02808	Inf	Inf	0.00632049	0.0341821	Up	0	0	0	0.143436	0.28633	0.0563737	TDC	Aromatic-L-amino-acgene_id decarboxylase [Aegilops tauschii]	GO:0003824,GO:0016829,GO:0016831,GO:0030170,GO:0019752,GO:0006520	catalytic activity|lyase activity|carboxy-lyase activity|pyridoxal phosphate binding|carboxylic acid metabolic process|cellular amino acid metabolic process	ko00350,ko00950	Tyrosine metabolism|Isoquinoline alkaloid biosynthesis
TRIAE_CS42_4AL_TGACv1_288415_AA0948260	5.35979	0	10.7196	Inf	Inf	0.00195827	0.0127885	Up	0	0	0	0.33346	0.63301	0.0984684		hypothetical protein TRIUR3_15218 [Triticum urartu]
TRIAE_CS42_4AL_TGACv1_289183_AA0966750	7.36336	0	14.7267	Inf	Inf	2.37e-06	3.25e-05	Up	0	0	0	0.559534	0.279304	0.51283	PSKR2; At5g53890; K19P17.5	Phytosulfokine receptor 2 [Triticum urartu]
TRIAE_CS42_4AL_TGACv1_289305_AA0968810	2.00652	0	4.01304	Inf	Inf	0.0390983	0.145289	Up	0	0	0	0.0929296	0.0621395	0.182096	Os04g0338000, LOC_Os04g26910; OsJ_14315, OSJNBa0008A08.11, OSJNBa0032I19.2	Auxin-induced protein [Aegilops tauschii]
TRIAE_CS42_4AL_TGACv1_290778_AA0989250	4.01416	0	8.02831	Inf	Inf	0.0017734	0.0117496	Up	0	0	0	0.273511	0.0687236	0.373705	Os07g0271500, LOC_Os07g17010; OJ1001_C01.122, OSJNBb0002J01.6	chalcone synthase-like protein, partial [Alternaria sp. MG1]	GO:0003824,GO:0008152,GO:0016740,GO:0016747,GO:0009058,GO:0016746	catalytic activity|metabolic process|transferase activity|transferase activity, transferring acyl groups other than amino-acyl groups|biosynthetic process|transferase activity, transferring acyl groups	ko00941	Flavonogene_id biosynthesis
TRIAE_CS42_4AL_TGACv1_291192_AA0992770	2.84637	0	5.69274	Inf	Inf	0.00856339	0.0437789	Up	0	0	0	0.13431	0.203033	0.134932		hypothetical protein F775_20549 [Aegilops tauschii]
TRIAE_CS42_4AS_TGACv1_307876_AA1024230	2.67721	0	5.35441	Inf	Inf	0.0161942	0.0730992	Up	0	0	0	0.0309784	0.251351	0.153457	At3g47200; F13I12.250	predicted protein [Hordeum vulgare subsp. vulgare]
TRIAE_CS42_4AS_TGACv1_308795_AA1029550	3.51243	0	7.02485	Inf	Inf	0.00255067	0.0159644	Up	0	0	0	0.058987	0.102541	0.142659		hypothetical protein F775_29958 [Aegilops tauschii]
TRIAE_CS42_4BL_TGACv1_321044_AA1054230	2.17605	0	4.35209	Inf	Inf	0.0288272	0.115332	Up	0	0	0	0.182183	0.0889382	0	Os08g0190100, LOC_Os08g09080; B1099H05.40, OsJ_025238, P0610E02.16	germin-like protein [Triticum aestivum]	GO:0045735,GO:0046872,GO:0005576,GO:0030145	nutrient reservoir activity|metal ion binding|extracellular region|manganese ion binding
TRIAE_CS42_4BL_TGACv1_321812_AA1065790	4.51939	0	9.03879	Inf	Inf	0.00041176	0.00332815	Up	0	0	0	0.268844	0.439045	0.352455	Os08g0189400, LOC_Os08g08990; B1099H05.29, OsJ_025244, P0610E02.5	germin-like protein [Triticum aestivum]	GO:0045735,GO:0046872,GO:0005576,GO:0030145	nutrient reservoir activity|metal ion binding|extracellular region|manganese ion binding
TRIAE_CS42_4DL_TGACv1_345715_AA1154250	2.67814	0	5.35627	Inf	Inf	0.011607	0.0560102	Up	0	0	0	0.121759	0.374043	0.119042	At2g05910; T6P5.11	hypothetical protein F775_19647 [Aegilops tauschii]
TRIAE_CS42_4DL_TGACv1_346129_AA1155200	4.51198	0	9.02396	Inf	Inf	0.0192644	0.0839677	Up	0	0	0	0.0490185	0.150324	0.386745	Os08g0189400, LOC_Os08g08990; B1099H05.29, OsJ_025244, P0610E02.5	germin-like protein [Triticum aestivum]	GO:0045735,GO:0046872,GO:0005576,GO:0030145	nutrient reservoir activity|metal ion binding|extracellular region|manganese ion binding
TRIAE_CS42_5AL_TGACv1_374155_AA1191940	3.18227	0	6.36455	Inf	Inf	0.00466267	0.0266357	Up	0	0	0	0.0909523	0.16052	0.0445421	HAK17; Os09g0448200, LOC_Os09g27580; OJ1596_C06.35-1, OJ1596_C06.35-2, OsJ_29574, P0047B10.17-1, P0047B10.17-2	hypothetical protein SORBI_3002G220600 [Sorghum bicolor]	GO:0016020,GO:0016021,GO:0006811,GO:0015079,GO:0006813,GO:0071805	membrane|integral component of membrane|ion transport|potassium ion transmembrane transporter activity|potassium ion transport|potassium ion transmembrane transport
TRIAE_CS42_5AL_TGACv1_375170_AA1217210	5.35349	0	10.707	Inf	Inf	0.00058651	0.00452253	Up	0	0	0	0.146579	0.840831	0.591663	At1g75040; F9E10.11	hypothetical protein TRIUR3_08399 [Triticum urartu]
TRIAE_CS42_5AL_TGACv1_380016_AA1257160	5.35868	0	10.7174	Inf	Inf	0.00550706	0.0305112	Up	0	0	0	0.350655	1.02475	0.099363	Os08g0189400, LOC_Os08g08990; B1099H05.29, OsJ_025244, P0610E02.5	Germin-like protein 8-5 [Aegilops tauschii]	GO:0045735,GO:0046872,GO:0005576,GO:0030145	nutrient reservoir activity|metal ion binding|extracellular region|manganese ion binding
TRIAE_CS42_5AL_TGACv1_729459_AA2172130	3.68195	0	7.36391	Inf	Inf	0.0018795	0.0123486	Up	0	0	0	0.87432	0.7156	0.961088	Os08g0189400, LOC_Os08g08990; B1099H05.29, OsJ_025244, P0610E02.5	Germin-like protein 8-5 [Aegilops tauschii]	GO:0045735,GO:0046872,GO:0005576,GO:0030145	nutrient reservoir activity|metal ion binding|extracellular region|manganese ion binding
TRIAE_CS42_5AS_TGACv1_393953_AA1277330	2.84433	0	5.68865	Inf	Inf	0.00857792	0.0438212	Up	0	0	0	0	0.157654	0
TRIAE_CS42_5BL_TGACv1_404272_AA1293390	14.7247	0	29.4493	Inf	Inf	3.9e-12	1.2e-10	Up	0	0	0	0.244539	0.194862	0.33083	MBD9; At3g01460; F4P13.1, T13O15.10	Methyl-CpG-binding domain-containing protein 9 [Triticum urartu]	GO:0005634,GO:0046872	nucleus|metal ion binding
TRIAE_CS42_5BL_TGACv1_404290_AA1294030	6.52184	0	13.0437	Inf	Inf	2.06e-05	0.00023128	Up	0	0	0	0.201621	0.126623	0.449705	JUB1; Synonyms=NAC042; At2g43000; F23E6.1	NAC domain-containing protein 42 [Aegilops tauschii]	GO:0003677,GO:0006355,GO:0005634,GO:0006351	DNA binding|regulation of transcription, DNA-templated|nucleus|transcription, DNA-templated
TRIAE_CS42_5BL_TGACv1_404307_AA1294780	2.00837	0	4.01674	Inf	Inf	0.0390393	0.145188	Up	0	0	0	0.0365801	0.222323	0.0363057	BHLH113; Synonyms=EN61; At3g19500; MLD14.24	hypothetical protein F775_43127 [Aegilops tauschii]	GO:0046983	protein dimerization activity
TRIAE_CS42_5BL_TGACv1_405520_AA1329330	3.84611	0	7.69222	Inf	Inf	0.00139115	0.00954734	Up	0	0	0	0.0662361	0.0439992	0.127205	CRK13; At4g23210; F21P8.100	Cysteine-rich receptor-like protein kinase 41 [Aegilops tauschii]	GO:0004672,GO:0005524,GO:0006468,GO:0000166,GO:0004674,GO:0016301,GO:0016740,GO:0016310	protein kinase activity|ATP binding|protein phosphorylation|nucleotgene_ide binding|protein serine/threonine kinase activity|kinase activity|transferase activity|phosphorylation
TRIAE_CS42_5BL_TGACv1_405552_AA1330070	2.01097	0	4.02194	Inf	Inf	0.0389565	0.145038	Up	0	0	0	0.348982	0.354611	0	ERF1B; Synonyms=ERF092, ERF1; At3g23240; K14B15.15	Ethylene-responsive transcription factor 1B [Aegilops tauschii]	GO:0003677,GO:0003700,GO:0006355,GO:0005634,GO:0006351	DNA binding|transcription factor activity, sequence-specific DNA binding|regulation of transcription, DNA-templated|nucleus|transcription, DNA-templated	ko04016,ko04075	MAPK signaling pathway - plant|Plant hormone signal transduction
TRIAE_CS42_5BL_TGACv1_406445_AA1345580	2.17734	0	4.35468	Inf	Inf	0.0420988	0.153891	Up	0	0	0	0.0748988	0	0		hypothetical protein F775_07809 [Aegilops tauschii]
TRIAE_CS42_5BL_TGACv1_414130_AA1368160	4.0173	0	8.0346	Inf	Inf	0.00102364	0.00736225	Up	0	0	0	0.232443	0.261375	0.202173		hypothetical protein F775_17961 [Aegilops tauschii]
TRIAE_CS42_5BS_TGACv1_423268_AA1372800	2.50917	0	5.01835	Inf	Inf	0.0211012	0.090218	Up	0	0	0	0.211299	0	0.0598305	pol
TRIAE_CS42_5BS_TGACv1_423362_AA1375120	5.69089	0	11.3818	Inf	Inf	4.92e-05	0.000506831	Up	0	0	0	0.820181	0.620362	0.670565	tlp	thaumatin-like protein [Triticum aestivum]
TRIAE_CS42_5BS_TGACv1_423493_AA1378040	3.18264	0	6.36527	Inf	Inf	0.0267365	0.108746	Up	0	0	0	0.274152	0.728489	0.0542782		predicted protein [Hordeum vulgare subsp. vulgare]	GO:0016020,GO:0016021	membrane|integral component of membrane
TRIAE_CS42_5BS_TGACv1_423639_AA1381100	2.84674	0	5.69348	Inf	Inf	0.00856077	0.0437738	Up	0	0	0	0.0850721	0.302876	0.083607	At3g09470; F11F8.4	hypothetical protein F775_11384 [Aegilops tauschii]	GO:0016020,GO:0016021	membrane|integral component of membrane
TRIAE_CS42_5DL_TGACv1_433069_AA1400690	2.17512	0	4.35025	Inf	Inf	0.028849	0.115369	Up	0	0	0	0.0748501	0.0123281	0.0711165	RPM1; Synonyms=RPS3; At3g07040; F17A9.20	Putative disease resistance RPP13-like protein 2 [Aegilops tauschii]	GO:0043531	ADP binding
TRIAE_CS42_5DL_TGACv1_433109_AA1402310	2.34057	0	4.68114	Inf	Inf	0.0222606	0.0941012	Up	0	0	0	0.0588534	0.029272	0.258946	WRKY62; At5g01900; T20L15.170	Putative WRKY transcription factor 62 [Aegilops tauschii]	GO:0003700,GO:0043565,GO:0006355	transcription factor activity, sequence-specific DNA binding|sequence-specific DNA binding|regulation of transcription, DNA-templated
TRIAE_CS42_5DL_TGACv1_433366_AA1410960	3.18134	0	6.36268	Inf	Inf	0.007133	0.037728	Up	0	0	0	0.0637411	0.160981	0.031059	At1g54570; T22H22.2	predicted protein [Hordeum vulgare subsp. vulgare]	GO:0016747	transferase activity, transferring acyl groups other than amino-acyl groups
TRIAE_CS42_5DL_TGACv1_433439_AA1413220	3.18116	0	6.36232	Inf	Inf	0.004667	0.0266566	Up	0	0	0	0.0652959	0.0969774	0.0419692	PK1	predicted protein, partial [Hordeum vulgare subsp. vulgare]	GO:0016020,GO:0016021,GO:0000166,GO:0004672,GO:0004674,GO:0005524,GO:0016301,GO:0016740,GO:0006468,GO:0016310,GO:0048544	membrane|integral component of membrane|nucleotgene_ide binding|protein kinase activity|protein serine/threonine kinase activity|ATP binding|kinase activity|transferase activity|protein phosphorylation|phosphorylation|recognition of pollen
TRIAE_CS42_5DL_TGACv1_433557_AA1416130	2.51177	0	5.02354	Inf	Inf	0.0157072	0.071389	Up	0	0	0	0.23822	0.0538614	0.103867	UGT73C5; Synonyms=DOGT1, ZOG3; At2g36800; F13K3.20	Cytokinin-O-glucosyltransferase 3 [Aegilops tauschii]	GO:0008152,GO:0016740,GO:0016757,GO:0016758	metabolic process|transferase activity|transferase activity, transferring glycosyl groups|transferase activity, transferring hexosyl groups
TRIAE_CS42_5DL_TGACv1_433640_AA1418200	2.6761	0	5.3522	Inf	Inf	0.0116266	0.0560699	Up	0	0	0	0.23252	0.315078	0.384264	GSTU1; Synonyms=GST1; Os03g0785900, LOC_Os03g57200; OsJ_012308	hypothetical protein F775_18293 [Aegilops tauschii]			ko00480,ko00980,ko00982	Glutathione metabolism|Metabolism of xenobiotics by cytochrome P450|Drug metabolism - cytochrome P450
TRIAE_CS42_5DL_TGACv1_433655_AA1418480	2.34446	0	4.68893	Inf	Inf	0.0212704	0.0907773	Up	0	0	0	0.499747	0.210522	0.215543		hypothetical protein F775_07255 [Aegilops tauschii]
TRIAE_CS42_5DL_TGACv1_433691_AA1419560	2.00744	0	4.01489	Inf	Inf	0.0390688	0.145233	Up	0	0	0	0.00773841	0.0153939	0.0368943	TRANK1; Synonyms=KIAA0342, LBA1		GO:0005524	ATP binding
TRIAE_CS42_5DL_TGACv1_433999_AA1427000	2.00781	0	4.01563	Inf	Inf	0.039057	0.145196	Up	0	0	0	0.00492018	0.0342394	0.0187749	TRANK1; Synonyms=KIAA0342, LBA1		GO:0005524	ATP binding
TRIAE_CS42_5DL_TGACv1_434363_AA1434590	2.50843	0	5.01686	Inf	Inf	0.0275507	0.111308	Up	0	0	0	0.0592529	0	0.076326	WAK5; At1g21230; F16F4.9	Wall-associated receptor kinase 5 [Aegilops tauschii]	GO:0016020,GO:0016021,GO:0000166,GO:0004672,GO:0004674,GO:0005524,GO:0006468,GO:0005509,GO:0030247	membrane|integral component of membrane|nucleotgene_ide binding|protein kinase activity|protein serine/threonine kinase activity|ATP binding|protein phosphorylation|calcium ion binding|polysaccharide binding
TRIAE_CS42_5DL_TGACv1_435555_AA1452000	2.17587	0	4.35173	Inf	Inf	0.0288315	0.115335	Up	0	0	0	0.0969576	0.0137027	0.0662401	Klhl1	hypothetical protein F775_04269 [Aegilops tauschii]	GO:0003824	catalytic activity
TRIAE_CS42_5DS_TGACv1_457287_AA1484770	3.50983	0	7.01966	Inf	Inf	0.0145985	0.0672957	Up	0	0	0	0.0444441	0.113789	0.310416	CHX19; At3g17630; MKP6.1	PREDICTED: cation/H(+) antiporter 19 [Oryza sativa Japonica Group]	GO:0015299,GO:0006812,GO:0055085,GO:1902600,GO:0016020,GO:0016021	solute:proton antiporter activity|cation transport|transmembrane transport|hydrogen ion transmembrane transport|membrane|integral component of membrane
TRIAE_CS42_6AL_TGACv1_472197_AA1519030	2.01004	0	4.02008	Inf	Inf	0.0389861	0.145098	Up	0	0	0	0.117917	0.210778	0.0293825	MAN9; Os02g0766900, LOC_Os02g52800; OJ1004_A11.22, P0539D10.41	predicted protein [Hordeum vulgare subsp. vulgare]	GO:0016787,GO:0016798,GO:0005975,GO:0008152,GO:0004553	hydrolase activity|hydrolase activity, acting on glycosyl bonds|carbohydrate metabolic process|metabolic process|hydrolase activity, hydrolyzing O-glycosyl compounds	ko00051	Fructose and mannose metabolism
TRIAE_CS42_6AL_TGACv1_472246_AA1519790	3.01386	0	6.02771	Inf	Inf	0.00632145	0.0341848	Up	0	0	0	0.239573	0.239619	0.134631	CCR1 {ECO:0000303|PubMed:16380417}; Os02g0808800 {ECO:0000312|EMBL:BAF10374.1}, LOC_Os02g56460 {ECO:0000305}; OJ1112_G06.14 {ECO:0000312|EMBL:BAD19133.1}, OJ1520_C09.26 {ECO:0000312|EMBL:BAD19248.1}, OsJ_08807 {ECO:0000312|EMBL:EAZ25022.1}	Bifunctional dihydroflavonol 4-reductase/flavanone 4-reductase [Aegilops tauschii]	GO:0003824,GO:0050662	catalytic activity|coenzyme binding	ko00940	Phenylpropanogene_id biosynthesis
TRIAE_CS42_6AL_TGACv1_472818_AA1526340	3.3442	0	6.68839	Inf	Inf	0.00345772	0.0206499	Up	0	0	0	0.208674	0.429198	0.770404	ERF016; At5g21960; T6G21.22	Ethylene-responsive transcription factor ERF017 [Dichanthelium oligosanthes]	GO:0003677,GO:0003700,GO:0006355,GO:0005634,GO:0006351	DNA binding|transcription factor activity, sequence-specific DNA binding|regulation of transcription, DNA-templated|nucleus|transcription, DNA-templated
TRIAE_CS42_6AL_TGACv1_473914_AA1533420	2.50954	0	5.01908	Inf	Inf	0.0157361	0.0714578	Up	0	0	0	0.219996	0.0748695	0.253544	DTX34 {ECO:0000303|PubMed:11739388}; At4g00350 {ECO:0000312|Araport:AT4G00350}; A_IG005I10.20 {ECO:0000312|EMBL:AAB62839.1}, F5I10.20 {ECO:0000312|EMBL:AAF02797.1}	predicted protein [Hordeum vulgare subsp. vulgare]	GO:0055085,GO:0016020,GO:0016021,GO:0015238,GO:0015297,GO:0006855	transmembrane transport|membrane|integral component of membrane|drug transmembrane transporter activity|antiporter activity|drug transmembrane transport
TRIAE_CS42_6AS_TGACv1_485604_AA1548360	3.17819	0	6.35639	Inf	Inf	0.00467853	0.0267009	Up	0	0	0	0.131799	0.13514	0.234418	CYP71A9	Os12g0268000 [Oryza sativa Japonica Group]	GO:0016491,GO:0046872,GO:0055114,GO:0004497,GO:0005506,GO:0016705,GO:0020037,GO:0016020,GO:0016021	oxgene_idoreductase activity|metal ion binding|oxidation-reduction process|monooxygenase activity|iron ion binding|oxidoreductase activity, acting on paired donors, with incorporation or reduction of molecular oxygen|heme binding|membrane|integral component of membrane
TRIAE_CS42_6AS_TGACv1_486302_AA1559440	2.34576	0	4.69151	Inf	Inf	0.0394055	0.146199	Up	0	0	0	0.0236885	0.0390622	0	TY3B-I; Synonyms=YILWTy3-1 POL; YIL082W-A	retrotransposon protein, putative, unclassified [Oryza sativa Japonica Group]	GO:0003676,GO:0015074	nucleic acgene_id binding|DNA integration
TRIAE_CS42_6AS_TGACv1_486700_AA1564170	2.84173	0	5.68346	Inf	Inf	0.0217818	0.0925084	Up	0	0	0	0	0.265662	0.429837	ephA; Rv3617; LH57_19705 {ECO:0000312|EMBL:AIR16405.1}	predicted protein [Hordeum vulgare subsp. vulgare]	GO:0003824	catalytic activity
TRIAE_CS42_6BL_TGACv1_502282_AA1624090	4.3456	0	8.69121	Inf	Inf	0.00976363	0.0487163	Up	0	0	0	0.0614935	0.217183	0.336643	UGT85A24; Synonyms=UGT2	predicted protein [Hordeum vulgare subsp. vulgare]	GO:0008152,GO:0016758	metabolic process|transferase activity, transferring hexosyl groups
TRIAE_CS42_6BS_TGACv1_513532_AA1644270	5.02464	0	10.0493	Inf	Inf	0.000165202	0.00149272	Up	0	0	0	1.04549	1.21471	0.345349		Subtilisin-chymotrypsin inhibitor-2A [Aegilops tauschii]	GO:0010951,GO:0004867,GO:0009611	negative regulation of endopeptgene_idase activity|serine-type endopeptidase inhibitor activity|response to wounding
TRIAE_CS42_6BS_TGACv1_514466_AA1660080	2.17846	0	4.35692	Inf	Inf	0.0423005	0.154491	Up	0	0	0	0.107445	0.053978	0.025718	Os02g0138900, LOC_Os02g04630; OSJNBa0026E05.30	putative calcium exchanger [Triticum dicoccogene_ides]	GO:0006812,GO:0055085,GO:0016020,GO:0016021,GO:0008324,GO:0098655,GO:0070588,GO:0015369,GO:0006816	cation transport|transmembrane transport|membrane|integral component of membrane|cation transmembrane transporter activity|cation transmembrane transport|calcium ion transmembrane transport|calcium:proton antiporter activity|calcium ion transport
TRIAE_CS42_6DL_TGACv1_526393_AA1682050	26.7801	0	53.5602	Inf	Inf	1.47e-21	9.53e-20	Up	0	0	0	0.416318	0.294706	0.316704	RGA4; Synonyms=177O13.34, CB3A14.8	PREDICTED: putative disease resistance protein RGA4 [Brachypodium distachyon]	GO:0043531	ADP binding
TRIAE_CS42_6DL_TGACv1_526687_AA1689860	11.8822	0	23.7644	Inf	Inf	6.64e-10	1.56e-08	Up	0	0	0	0.503467	0.348834	0.477337	GULLO2 {ECO:0000303|PubMed:20622436}; At2g46750 {ECO:0000312|Araport:AT2G46750}; F19D11.3 {ECO:0000312|EMBL:AAC33494.1}	L-gulonolactone oxgene_idase [Aegilops tauschii]	GO:0003824,GO:0016491,GO:0055114,GO:0016020,GO:0016614,GO:0050660,GO:0003885	catalytic activity|oxidoreductase activity|oxidation-reduction process|membrane|oxidoreductase activity, acting on CH-OH group of donors|flavin adenine dinucleotide binding|D-arabinono-1,4-lactone oxidase activity
TRIAE_CS42_6DL_TGACv1_526761_AA1691620	2.17605	0	4.35209	Inf	Inf	0.0288272	0.115332	Up	0	0	0	0.0277203	0	0.0805543		hypothetical protein F775_20257 [Aegilops tauschii]
TRIAE_CS42_6DL_TGACv1_527221_AA1700760	117.482	0	234.964	Inf	Inf	1.17e-90	8.62e-88	Up	0	0	0	12.8784	15.9281	14.4871	OHP1 {ECO:0000305}; Synonyms=HLIP {ECO:0000303|PubMed:10794534}, OHP {ECO:0000303|PubMed:10794534}, PDE335 {ECO:0000305}; At5g02120; T7H20.170	predicted protein [Hordeum vulgare subsp. vulgare]	GO:0007623,GO:0009644,GO:0009507,GO:0009535	circadian rhythm|response to high light intensity|chloroplast|chloroplast thylakogene_id membrane
TRIAE_CS42_6DL_TGACv1_527471_AA1704500	9.20962	0	18.4192	Inf	Inf	8.41e-08	1.47e-06	Up	0	0	0	0.437618	0.367509	0.201711		hypothetical protein F775_24189 [Aegilops tauschii]
TRIAE_CS42_6DL_TGACv1_527537_AA1705470	7.19345	0	14.3869	Inf	Inf	4.7e-05	0.000486222	Up	0	0	0	0.0959964	0.475654	0.349075		hypothetical protein F775_17201 [Aegilops tauschii]
TRIAE_CS42_6DL_TGACv1_528891_AA1716740	3.01219	0	6.02438	Inf	Inf	0.0063302	0.0342227	Up	0	0	0	0.160915	0.163968	0.283143		hypothetical protein F775_03605 [Aegilops tauschii]
TRIAE_CS42_6DS_TGACv1_542461_AA1720960	4.35265	0	8.70531	Inf	Inf	0.000557506	0.00433232	Up	0	0	0	0.467005	0.180863	0.210549		hypothetical protein F775_27286 [Aegilops tauschii]
TRIAE_CS42_6DS_TGACv1_542679_AA1727340	12.7195	0	25.4389	Inf	Inf	1.46e-10	3.74e-09	Up	0	0	0	0.732106	0.677978	0.728569	NRT2.2 {ECO:0000305}; Os02g0112600 {ECO:0000312|EMBL:BAS76626.1}, LOC_Os02g02190 {ECO:0000305}; OJ1399_H05.7 {ECO:0000312|EMBL:BAD07629.1}, OsJ_05080 {ECO:0000312|EMBL:EAZ21473.1}, P0501G04.36 {ECO:0000312|EMBL:BAD07853.1}	Nitrate transporter [Aegilops tauschii]	GO:0055085,GO:0016020,GO:0016021	transmembrane transport|membrane|integral component of membrane	ko00910	Nitrogen metabolism
TRIAE_CS42_6DS_TGACv1_542796_AA1730530	3.18005	0	6.36009	Inf	Inf	0.00467131	0.0266773	Up	0	0	0	0.0452616	0.0453322	0.0439823	ABCG39 {ECO:0000303|PubMed:18299247}; Synonyms=PDR7 {ECO:0000303|PubMed:12644668, ECO:0000303|PubMed:16506311}; Os02g0208300 {ECO:0000312|EMBL:BAF08173.2}, LOC_Os02g11760; OJ1003_F05.29-1 {ECO:0000312|EMBL:BAD24998.1}, OJ1006_A02.12-1 {ECO:0000312|EMBL:BAD25007.1}	RecName: Full=ABC transporter G family member 33; Short=ABC transporter ABCG.33; Short=AtABCG33; AltName: Full=Pleiotropic drug resistance protein 5	GO:0016020,GO:0016021,GO:0000166,GO:0005524,GO:0006810,GO:0016887	membrane|integral component of membrane|nucleotgene_ide binding|ATP binding|transport|ATPase activity
TRIAE_CS42_6DS_TGACv1_544633_AA1749000	2.34595	0	4.69189	Inf	Inf	0.0227283	0.0957045	Up	0	0	0	0.124358	0.0619385	0.0151711	SBT3.10 {ECO:0000303|PubMed:16193095}; At4g10530 {ECO:0000312|Araport:AT4G10530}; F3H7.13 {ECO:0000312|EMBL:AAD03437.1}, F7L13.110 {ECO:0000312|EMBL:CAB40046.1}	Cucumisin [Triticum urartu]	GO:0016787,GO:0004252,GO:0008233,GO:0006508,GO:0008236	hydrolase activity|serine-type endopeptgene_idase activity|peptidase activity|proteolysis|serine-type peptidase activity
TRIAE_CS42_7AL_TGACv1_556069_AA1754480	2.17493	0	4.34986	Inf	Inf	0.0288536	0.11537	Up	0	0	0	0	0.0462745	0.0149617	RRS1 {ECO:0000303|PubMed:11842188}; Synonyms=RCH2 {ECO:0000303|PubMed:19519800}, RRS1-S {ECO:0000303|PubMed:11842188}, RSH4 {ECO:0000303|PubMed:10571887}, SLH1, WRKY52; At5g45260/At5g45270; K9E15.2/K9E15.3	Putative adenylate cyclase regulatory protein [Triticum urartu]
TRIAE_CS42_7AL_TGACv1_556582_AA1766310	2.00912	0	4.01823	Inf	Inf	0.0390155	0.145174	Up	0	0	0	0.268048	0.21397	0.158122	Os12g0154800, LOC_Os12g05860; OsJ_033898	Germin-like protein 12-2 [Triticum urartu]	GO:0045735,GO:0046872,GO:0005576,GO:0030145	nutrient reservoir activity|metal ion binding|extracellular region|manganese ion binding
TRIAE_CS42_7AL_TGACv1_557484_AA1781880	8.03201	0	16.064	Inf	Inf	7.05e-07	1.06e-05	Up	0	0	0	0	0	0		hypothetical protein TRIUR3_28068 [Triticum urartu]	GO:0016020,GO:0016021	membrane|integral component of membrane
TRIAE_CS42_7AL_TGACv1_558371_AA1792830	2.84544	0	5.69088	Inf	Inf	0.00856999	0.0437922	Up	0	0	0	0.101635	0.123202	0.0595396	MED37A; Synonyms=BIP1, HSP70-11, MED37_5; At5g28540; T26D3.10, T26D3_50	Luminal-binding protein 2 [Aegilops tauschii]	GO:0000166,GO:0005524	nucleotgene_ide binding|ATP binding	ko03060,ko04141	Protein export|Protein processing in endoplasmic reticulum
TRIAE_CS42_7AS_TGACv1_569320_AA1813400	3.68196	0	7.36392	Inf	Inf	0.00187949	0.0123486	Up	0	0	0	0.130377	0.0920657	0.144407	CYP704C1	PREDICTED: cytochrome P450 704C1-like [Brachypodium distachyon]	GO:0016491,GO:0046872,GO:0055114,GO:0004497,GO:0005506,GO:0016705,GO:0020037,GO:0016020,GO:0016021	oxgene_idoreductase activity|metal ion binding|oxidation-reduction process|monooxygenase activity|iron ion binding|oxidoreductase activity, acting on paired donors, with incorporation or reduction of molecular oxygen|heme binding|membrane|integral component of membrane
TRIAE_CS42_7AS_TGACv1_569803_AA1824370	2.68055	0	5.36111	Inf	Inf	0.0115839	0.0559433	Up	0	0	0	0.0594594	0.118273	0.0295199	TDC	Aromatic-L-amino-acgene_id decarboxylase [Aegilops tauschii]	GO:0003824,GO:0016829,GO:0016831,GO:0030170,GO:0019752,GO:0006520	catalytic activity|lyase activity|carboxy-lyase activity|pyridoxal phosphate binding|carboxylic acid metabolic process|cellular amino acid metabolic process	ko00350,ko00950	Tyrosine metabolism|Isoquinoline alkaloid biosynthesis
TRIAE_CS42_7AS_TGACv1_570226_AA1832530	5.68847	0	11.3769	Inf	Inf	4.93e-05	0.000507796	Up	0	0	0	0.0547648	0.200059	0.158775	SBT3.8 {ECO:0000303|PubMed:16193095}; At4g10540 {ECO:0000312|Araport:AT4G10540}; F3H7.2 {ECO:0000312|EMBL:AAD03430.1}, F7L13.120 {ECO:0000312|EMBL:CAB40047.1}	Subtilisin-like protease [Triticum urartu]	GO:0016787,GO:0004252,GO:0008233,GO:0006508,GO:0008236	hydrolase activity|serine-type endopeptgene_idase activity|peptidase activity|proteolysis|serine-type peptidase activity
TRIAE_CS42_7AS_TGACv1_572263_AA1851780	5.35387	0	10.7077	Inf	Inf	9.04e-05	0.000875407	Up	0	0	0	0.115851	0.102139	0.185831	LECRKS5; At5g06740; MPH15.10	putative L-type lectin-domain containing receptor kinase S.5 [Triticum urartu]	GO:0016020,GO:0016021,GO:0004672,GO:0005524,GO:0006468,GO:0030246	membrane|integral component of membrane|protein kinase activity|ATP binding|protein phosphorylation|carbohydrate binding
TRIAE_CS42_7BL_TGACv1_579704_AA1909440	2.34131	0	4.68263	Inf	Inf	0.0213256	0.0909429	Up	0	0	0	0.313792	0.0636352	0.497024	tlp	thaumatin-like protein [Triticum aestivum]
TRIAE_CS42_7BL_TGACv1_579942_AA1911070	5.69274	0	11.3855	Inf	Inf	4.91e-05	0.000506175	Up	0	0	0	0.248727	0.194843	0.138648		Myrcene synthase, chloroplastic [Aegilops tauschii]	GO:0046872,GO:0008152,GO:0000287,GO:0010333,GO:0016829	metal ion binding|metabolic process|magnesium ion binding|terpene synthase activity|lyase activity	ko00900	Terpenogene_id backbone biosynthesis
TRIAE_CS42_7BL_TGACv1_580507_AA1914350	3.34512	0	6.69024	Inf	Inf	0.00345505	0.0206371	Up	0	0	0	0.0320752	0.144539	0.142452	AATP1; Synonyms=ASD {ECO:0000303|PubMed:21359673}; At5g40010 {ECO:0000312|EMBL:AED94501.1}; MYH19.21 {ECO:0000312|EMBL:BAB10225.1}	putative mitochondrial chaperone bcs1 [Triticum urartu]	GO:0000166,GO:0005524	nucleotgene_ide binding|ATP binding
TRIAE_CS42_7BL_TGACv1_580949_AA1916070	3.84684	0	7.69368	Inf	Inf	0.00432036	0.0249583	Up	0	0	0	0	0.133256	0.155464		Trans-cinnamate 4-monooxygenase [Aegilops tauschii]	GO:0016491,GO:0046872,GO:0055114,GO:0004497,GO:0005506,GO:0016705,GO:0020037	oxgene_idoreductase activity|metal ion binding|oxidation-reduction process|monooxygenase activity|iron ion binding|oxidoreductase activity, acting on paired donors, with incorporation or reduction of molecular oxygen|heme binding	ko00360,ko00940,ko00941,ko00945,ko00130	Phenylalanine metabolism|Phenylpropanoid biosynthesis|Flavonoid biosynthesis|Stilbenoid, diarylheptanoid and gingerol biosynthesis|Ubiquinone and other terpenoid-quinone biosynthesis
TRIAE_CS42_7BS_TGACv1_591910_AA1925390	2.67888	0	5.35776	Inf	Inf	0.0115999	0.0560001	Up	0	0	0	0.0615471	0.106898	0	TY3B-I; Synonyms=YILWTy3-1 POL; YIL082W-A	OSJNBb0093G06.3 [Oryza sativa Japonica Group]	GO:0003676	nucleic acgene_id binding
TRIAE_CS42_7BS_TGACv1_592333_AA1935850	3.34513	0	6.69025	Inf	Inf	0.00345504	0.0206371	Up	0	0	0	0.18552	0.11266	0.360641	At5g64700; MVP7.2	hypothetical protein BRADI_1g00654 [Brachypodium distachyon]	GO:0016020,GO:0016021,GO:0022857,GO:0055085	membrane|integral component of membrane|transmembrane transporter activity|transmembrane transport
TRIAE_CS42_7BS_TGACv1_593170_AA1949040	2.67981	0	5.35961	Inf	Inf	0.011591	0.0559674	Up	0	0	0	0.298804	0.408695	0.10032	CRRSP11; At2g33330; F4P9.10	predicted protein [Hordeum vulgare subsp. vulgare]
TRIAE_CS42_7DL_TGACv1_602767_AA1968000	2.3465	0	4.69301	Inf	Inf	0.0395449	0.146611	Up	0	0	0	0.332235	0.188255	0	AT15 {ECO:0000303|PubMed:23391577}; Os10g0108700 {ECO:0000312|EMBL:BAT09613.1}, LOC_Os10g01920 {ECO:0000312|EMBL:AAP51811.1}; OsJ_30490 {ECO:0000312|EMBL:EAZ15078.1}, OSJNBa0015O22.8 {ECO:0000312|EMBL:AAM08506.1}	3'-N-debenzoyl-2'-deoxytaxol N-benzoyltransferase [Aegilops tauschii]	GO:0016747	transferase activity, transferring acyl groups other than amino-acyl groups
TRIAE_CS42_7DL_TGACv1_603070_AA1975090	2.84619	0	5.69238	Inf	Inf	0.00856468	0.0437789	Up	0	0	0	0.129987	0.043686	0.0710247	At2g19130; T20K24.15	Putative serine/threonine-protein kinase receptor [Aegilops tauschii]	GO:0016020,GO:0016021,GO:0000166,GO:0004672,GO:0004674,GO:0005524,GO:0016301,GO:0016740,GO:0006468,GO:0016310,GO:0048544	membrane|integral component of membrane|nucleotgene_ide binding|protein kinase activity|protein serine/threonine kinase activity|ATP binding|kinase activity|transferase activity|protein phosphorylation|phosphorylation|recognition of pollen
TRIAE_CS42_7DS_TGACv1_621529_AA2018500	2.00726	0	4.01452	Inf	Inf	0.0390746	0.145248	Up	0	0	0	0.1585	0	0		hypothetical protein F775_29821 [Aegilops tauschii]	GO:0016020,GO:0016021	membrane|integral component of membrane
TRIAE_CS42_7DS_TGACv1_621877_AA2028350	2.84359	0	5.68718	Inf	Inf	0.00858317	0.0438423	Up	0	0	0	0.176397	0.224871	0.34768	DLO2 {ECO:0000303|PubMed:25376907}; At4g10490 {ECO:0000312|Araport:AT4G10490}; F3H7.17 {ECO:0000312|EMBL:AAD03424.1}, F7L13.70 {ECO:0000312|EMBL:CAB40042.1}	1-aminocyclopropane-1-carboxylate oxgene_idase-1-like protein [Aegilops tauschii]	GO:0016491,GO:0046872,GO:0055114	oxidoreductase activity|metal ion binding|oxidation-reduction process
TRIAE_CS42_7DS_TGACv1_622274_AA2036900	3.68344	0	7.36688	Inf	Inf	0.00187716	0.0123364	Up	0	0	0	0	0	0		hypothetical protein BRADI_4g11253 [Brachypodium distachyon]	GO:0003676,GO:0008270	nucleic acgene_id binding|zinc ion binding
TRIAE_CS42_7DS_TGACv1_623460_AA2053530	2.01078	0	4.02156	Inf	Inf	0.0389625	0.145038	Up	0	0	0	0.060054	0.150094	0	Adat3	hypothetical protein BRADI_1g50950 [Brachypodium distachyon]
TRIAE_CS42_7DS_TGACv1_623630_AA2054860	2.00819	0	4.01638	Inf	Inf	0.0390449	0.145188	Up	0	0	0	0.107122	0.0268289	0.130958	At1g28580; F1K23.18	hypothetical protein BRADI_1g49207 [Brachypodium distachyon]	GO:0016788	hydrolase activity, acting on ester bonds	ko00901	Indole alkalogene_id biosynthesis
TRIAE_CS42_U_TGACv1_640731_AA2071420	2.17271	0	4.34542	Inf	Inf	0.0360864	0.136713	Up	0	0	0	0	0.112658	0.161038	GSTU20; Synonyms=FIP1; At1g78370; F3F9.11	hypothetical protein F775_25446 [Aegilops tauschii]			ko00480,ko00980,ko00982	Glutathione metabolism|Metabolism of xenobiotics by cytochrome P450|Drug metabolism - cytochrome P450
TRIAE_CS42_U_TGACv1_640917_AA2078990	2.67815	0	5.35629	Inf	Inf	0.011607	0.0560102	Up	0	0	0	0.139256	0.0704873	0.0682936		hypothetical protein BRADI_1g45993 [Brachypodium distachyon]	GO:0005509	calcium ion binding
TRIAE_CS42_U_TGACv1_641174_AA2087390	2.84563	0	5.69126	Inf	Inf	0.00856866	0.0437883	Up	0	0	0	0.306283	0.308744	0.257741	Sb03g046810	Peroxgene_idase 12 [Triticum urartu]	GO:0055114,GO:0020037,GO:0004601,GO:0006979,GO:0098869	oxidation-reduction process|heme binding|peroxidase activity|response to oxidative stress|cellular oxidant detoxification	ko00940	Phenylpropanoid biosynthesis
TRIAE_CS42_U_TGACv1_641636_AA2100210	4.1833	0	8.3666	Inf	Inf	0.0010214	0.00734881	Up	0	0	0	0.068404	0.29751	0.153828	FMO1; At1g19250; T29M8.12	predicted protein [Hordeum vulgare subsp. vulgare]	GO:0016491,GO:0055114,GO:0004497,GO:0050660,GO:0050661,GO:0004499	oxgene_idoreductase activity|oxidation-reduction process|monooxygenase activity|flavin adenine dinucleotide binding|NADP binding|N,N-dimethylaniline monooxygenase activity	ko00982	Drug metabolism - cytochrome P450
TRIAE_CS42_U_TGACv1_642206_AA2113320	3.01479	0	6.02957	Inf	Inf	0.00631657	0.0341703	Up	0	0	0	0.269137	0	0		chymotrypsin inhibitor-2 [Hordeum vulgare f. agriocrithon]	GO:0010951,GO:0004867,GO:0009611	negative regulation of endopeptgene_idase activity|serine-type endopeptidase inhibitor activity|response to wounding
TRIAE_CS42_U_TGACv1_642329_AA2115800	2.34539	0	4.69078	Inf	Inf	0.0212542	0.0907275	Up	0	0	0	0.133623	0.0442768	0.0287395		hypothetical protein TRIUR3_03638 [Triticum urartu]	GO:0003676	nucleic acgene_id binding
TRIAE_CS42_U_TGACv1_642368_AA2116410	2.00893	0	4.01786	Inf	Inf	0.0390214	0.145188	Up	0	0	0	0.145471	0.182165	0.106547	FD {ECO:0000303|PubMed:16099980}; Synonyms=BZIP14 {ECO:0000303|PubMed:11906833}; At4g35900 {ECO:0000312|Araport:AT4G35900}; F4B14.170 {ECO:0000312|EMBL:CAA21476.1}, T19K4.30 {ECO:0000312|EMBL:CAA18484.1}	bZIP transcription factor TRAB1 [Triticum urartu]	GO:0003700,GO:0006355	transcription factor activity, sequence-specific DNA binding|regulation of transcription, DNA-templated
TRIAE_CS42_U_TGACv1_674760_AA2156580	2.84415	0	5.6883	Inf	Inf	0.00857918	0.0438248	Up	0	0	0	0.341489	0.0951184	0.379985	Os08g0189400, LOC_Os08g08990; B1099H05.29, OsJ_025244, P0610E02.5	germin-like protein [Triticum aestivum]	GO:0045735,GO:0046872,GO:0005576,GO:0030145	nutrient reservoir activity|metal ion binding|extracellular region|manganese ion binding
TRIAE_CS42_6DL_TGACv1_526393_AA1682100	1353.34	1.30101	2705.38	2079.45	11.022	0	0	Up	0.00604874	0.0062155	0.00599147	14.9823	16.8073	14.8185	RPPL1; At3g14470; MOA2.9	predicted protein [Hordeum vulgare subsp. vulgare]	GO:0043531	ADP binding
TRIAE_CS42_6DL_TGACv1_527986_AA1710450	333.18	0.656371	665.704	1014.22	9.98615	1.31e-238	8.49e-235	Up	0	0	0	10.0896	11.3361	11.3956		hypothetical protein F775_31488 [Aegilops tauschii]
TRIAE_CS42_3AL_TGACv1_194890_AA0641470	34.794	0.324013	69.2641	213.769	7.73991	2.79e-12	8.7e-11	Up	0	0.0318682	0	2.27367	1.22562	2.62845	PER2; Synonyms=POX2, PRX2	Peroxgene_idase 2 [Triticum urartu]	GO:0016491,GO:0046872,GO:0055114,GO:0020037,GO:0005576,GO:0004601,GO:0006979,GO:0042744,GO:0098869	oxidoreductase activity|metal ion binding|oxidation-reduction process|heme binding|extracellular region|peroxidase activity|response to oxidative stress|hydrogen peroxide catabolic process|cellular oxidant detoxification	ko00940	Phenylpropanoid biosynthesis
TRIAE_CS42_3B_TGACv1_225331_AA0807180	28.2845	0.328185	56.2407	171.369	7.42096	2.95e-21	1.88e-19	Up	0	0	0.0194523	1.18553	1.1548	0.939238		unnamed protein product [Triticum aestivum]	GO:0030247	polysacchargene_ide binding
TRIAE_CS42_1AS_TGACv1_019990_AA0073620	153.594	2.60084	304.588	117.111	6.87174	8.25e-43	1.53e-40	Up	0.0246732	0.118322	0.0489571	7.42793	5.06092	7.07559	LAC25; Os12g0259800, LOC_Os12g15920	Laccase-25 [Triticum urartu]	GO:0016491,GO:0046872,GO:0055114,GO:0005576,GO:0048046,GO:0005507,GO:0052716,GO:0046274	oxgene_idoreductase activity|metal ion binding|oxidation-reduction process|extracellular region|apoplast|copper ion binding|hydroquinone:oxygen oxidoreductase activity|lignin catabolic process
TRIAE_CS42_2BS_TGACv1_146805_AA0473160	18.4034	0.324013	36.4827	112.596	6.81502	1.01e-13	3.62e-12	Up	0	0.0213408	0	0.656812	0.831839	0.808677		Myrcene synthase, chloroplastic [Aegilops tauschii]	GO:0046872,GO:0008152,GO:0000287,GO:0010333,GO:0016829	metal ion binding|metabolic process|magnesium ion binding|terpene synthase activity|lyase activity	ko00900	Terpenogene_id backbone biosynthesis
TRIAE_CS42_6DL_TGACv1_526836_AA1692990	18.0686	0.324405	35.8128	110.395	6.78654	2.37e-09	5.21e-08	Up	0.00797396	0	0	0.379089	0.175142	0.373134	RDL6; At1g59218; T4M14.7	Disease resistance protein RPM1 [Triticum urartu]	GO:0043531	ADP binding
TRIAE_CS42_6DL_TGACv1_526393_AA1682130	168.976	3.57523	334.377	93.5259	6.54729	1.02e-111	1.18e-108	Up	0.0261212	0.00661696	0.0126044	2.09198	1.84828	2.21924	RGA4; Synonyms=177O13.34, CB3A14.8	PREDICTED: putative disease resistance protein RGA4 [Brachypodium distachyon]	GO:0043531	ADP binding
TRIAE_CS42_2AL_TGACv1_093197_AA0274930	14.8871	0.324013	29.4501	90.8916	6.50608	4.72e-11	1.28e-09	Up	0	0.0348395	0	1.03197	0.536703	1.15842	CYP81E1; Synonyms=CYP91A4	predicted protein [Hordeum vulgare subsp. vulgare]	GO:0016491,GO:0046872,GO:0055114,GO:0004497,GO:0005506,GO:0016705,GO:0020037	oxgene_idoreductase activity|metal ion binding|oxidation-reduction process|monooxygenase activity|iron ion binding|oxidoreductase activity, acting on paired donors, with incorporation or reduction of molecular oxygen|heme binding	ko00140	Steroid hormone biosynthesis
TRIAE_CS42_7BS_TGACv1_591898_AA1924990	11.0454	0.324405	21.7664	67.0964	6.06816	3.74e-08	6.97e-07	Up	0.0392199	0	0	0.78899	1.17752	0.365907	At3g20240; MAL21.26	hypothetical protein SORBI_3007G202800 [Sorghum bicolor]	GO:0055085,GO:0016020,GO:0016021,GO:0006810	transmembrane transport|membrane|integral component of membrane|transport
TRIAE_CS42_2BS_TGACv1_148306_AA0492060	10.7067	0.324013	21.0894	65.0881	6.02432	6.69e-08	1.19e-06	Up	0	0.0413843	0	0.939133	0.606941	0.821569		hypothetical protein F775_31683 [Aegilops tauschii]
TRIAE_CS42_7BL_TGACv1_578192_AA1890850	10.7037	0.324013	21.0835	65.0697	6.02391	6.71e-08	1.19e-06	Up	0	0.00998813	0	0.202777	0.210687	0.258095	At3g47570; F1P2.120	PREDICTED: probable LRR receptor-like serine/threonine-protein kinase At3g47570 [Brachypodium distachyon]	GO:0016020,GO:0016021,GO:0000166,GO:0004672,GO:0004674,GO:0005524,GO:0016301,GO:0016740,GO:0006468,GO:0016310	membrane|integral component of membrane|nucleotgene_ide binding|protein kinase activity|protein serine/threonine kinase activity|ATP binding|kinase activity|transferase activity|protein phosphorylation|phosphorylation
TRIAE_CS42_2BS_TGACv1_148345_AA0492420	10.2041	0.324013	20.0841	61.9854	5.95386	1.59e-07	2.66e-06	Up	0	0.0619079	0	0.381488	0.636497	0.386109		hypothetical protein TRIUR3_07494 [Triticum urartu]
TRIAE_CS42_3B_TGACv1_220681_AA0715240	49.35	1.63715	97.0629	59.2879	5.88967	4.76e-26	4.1e-24	Up	0	0	0.165789	2.49891	3.24466	2.73401	At5g05600 {ECO:0000312|Araport:AT5G05600}; MOP10.14 {ECO:0000312|EMBL:BAB11549.1}	unnamed protein product [Triticum aestivum]
TRIAE_CS42_1AS_TGACv1_019137_AA0061390	26.9302	0.972823	52.8876	54.3651	5.76461	4.61e-18	2.38e-16	Up	0.179985	0.0915063	0	3.7307	5.23227	4.0967		Bowman-Birk type trypsin inhibitor [Triticum urartu]	GO:0005576,GO:0030414,GO:0010466,GO:0010951,GO:0004867	extracellular region|peptgene_idase inhibitor activity|negative regulation of peptidase activity|negative regulation of endopeptidase activity|serine-type endopeptidase inhibitor activity
TRIAE_CS42_2DL_TGACv1_160660_AA0552830	9.02761	0.328185	17.727	54.0153	5.7553	1.37e-05	0.000160561	Up	0	0	0.0263459	0.223408	0.477868	0.73329		putative glutathione S-transferase [Triticum urartu]			ko00480,ko00980,ko00982	Glutathione metabolism|Metabolism of xenobiotics by cytochrome P450|Drug metabolism - cytochrome P450
TRIAE_CS42_2AS_TGACv1_112554_AA0340810	8.19273	0.324013	16.0614	49.5703	5.6314	1.36e-05	0.000159434	Up	0	0.0302172	0	0.577411	0.215337	0.631076	PHT1-4; Synonyms=PHT1-2, PT1, PT4; OSIGBa0132G14.5	RecName: Full=Probable inorganic phosphate transporter 1-4; Short=OsPT4; Short=OsPht1;4; AltName: Full=H(+)/Pi cotransporter; AltName: Full=OsPT1	GO:0055085,GO:0016020,GO:0016021,GO:0022857,GO:0005315,GO:0006817	transmembrane transport|membrane|integral component of membrane|transmembrane transporter activity|inorganic phosphate transmembrane transporter activity|phosphate ion transport
TRIAE_CS42_5AL_TGACv1_374653_AA1205660	8.19185	0.328185	16.0555	48.9221	5.61241	0.000192287	0.00170542	Up	0	0	0.0163287	0.2209	0.119271	0.282661	MSL8 {ECO:0000303|Ref.4}; At2g17010 {ECO:0000312|Araport:AT2G17010}; F6P23.17 {ECO:0000312|EMBL:AEC06572.1}	predicted protein [Hordeum vulgare subsp. vulgare]	GO:0055085,GO:0016020,GO:0016021	transmembrane transport|membrane|integral component of membrane
TRIAE_CS42_2DL_TGACv1_158477_AA0519670	8.02708	0.324013	15.7302	48.5478	5.60134	6.62e-06	8.3e-05	Up	0	0.0941001	0	1.22986	1.39913	1.13695	UCC1 {ECO:0000303|PubMed:9761472}; At2g32300 {ECO:0000312|Araport:AT2G32300}; T32F6 {ECO:0000305}	Mavicyanin [Aegilops tauschii]	GO:0009055	electron carrier activity
TRIAE_CS42_5AS_TGACv1_392978_AA1267030	8.02877	0.324405	15.7331	48.4984	5.59987	6.61e-06	8.29e-05	Up	0.0222707	0	0	0.411151	0.259331	0.339656	GULLO2 {ECO:0000303|PubMed:20622436}; At2g46750 {ECO:0000312|Araport:AT2G46750}; F19D11.3 {ECO:0000312|EMBL:AAC33494.1}	predicted protein [Hordeum vulgare subsp. vulgare]	GO:0003824,GO:0016491,GO:0055114,GO:0016020,GO:0016614,GO:0050660,GO:0003885	catalytic activity|oxgene_idoreductase activity|oxidation-reduction process|membrane|oxidoreductase activity, acting on CH-OH group of donors|flavin adenine dinucleotide binding|D-arabinono-1,4-lactone oxidase activity
TRIAE_CS42_1BS_TGACv1_050120_AA0167690	7.69435	0.324405	15.0643	46.4367	5.53719	1.17e-05	0.00013851	Up	0	0	0	0.232395	0.308619	0.302946		Subtilisin-chymotrypsin inhibitor-2A [Triticum urartu]	GO:0010951,GO:0004867,GO:0009611	negative regulation of endopeptgene_idase activity|serine-type endopeptidase inhibitor activity|response to wounding
TRIAE_CS42_1BS_TGACv1_057073_AA0182750	46.1726	1.95738	90.3879	46.178	5.52913	2.7e-29	2.78e-27	Up	0.0930756	0.0448884	0.137062	2.71971	3.18184	3.19168	ORP1C; At4g08180; T12G13.20	PREDICTED: oxysterol-binding protein-related protein 1C isoform X2 [Oryza sativa Japonica Group]
TRIAE_CS42_1DS_TGACv1_080951_AA0255960	6.86264	0.324013	13.4013	41.3602	5.37017	0.000440167	0.00352921	Up	0	0.047127	0	0.8237	0.829373	0.181673	GSVIVT00037159001, LOC100264145	Peroxgene_idase 5 [Aegilops tauschii]	GO:0016491,GO:0046872,GO:0055114,GO:0020037,GO:0005576,GO:0004601,GO:0006979,GO:0042744,GO:0098869	oxidoreductase activity|metal ion binding|oxidation-reduction process|heme binding|extracellular region|peroxidase activity|response to oxidative stress|hydrogen peroxide catabolic process|cellular oxidant detoxification	ko00940	Phenylpropanoid biosynthesis
TRIAE_CS42_3DS_TGACv1_272549_AA0922170	27.4215	1.29723	53.5457	41.277	5.36727	1.56e-17	7.68e-16	Up	0.0975578	0	0	1.25471	1.46244	1.46054	WRKY72; At5g15130; F8M21.20	Putative WRKY transcription factor 72 [Aegilops tauschii]	GO:0003700,GO:0043565,GO:0006355	transcription factor activity, sequence-specific DNA binding|sequence-specific DNA binding|regulation of transcription, DNA-templated
TRIAE_CS42_5AL_TGACv1_384855_AA1258320	13.3826	0.652199	26.113	40.0383	5.32331	1.98e-07	3.27e-06	Up	0	0.0486746	0.0481853	1.63971	0.666159	1.11792	Os08g0189400, LOC_Os08g08990; B1099H05.29, OsJ_025244, P0610E02.5	Germin-like protein 8-5 [Triticum urartu]	GO:0045735,GO:0046872,GO:0005576,GO:0030145	nutrient reservoir activity|metal ion binding|extracellular region|manganese ion binding
TRIAE_CS42_2AL_TGACv1_095264_AA0308860	215.577	10.7093	420.446	39.26	5.29499	5.69e-122	8.53e-119	Up	0.0244565	0.189987	0.0228446	3.3189	3.26092	3.429	RNS2; At2g39780; T5I7.8	predicted protein [Hordeum vulgare subsp. vulgare]	GO:0003723,GO:0033897,GO:0090502	RNA binding|ribonuclease T2 activity|RNA phosphodiester bond hydrolysis, endonucleolytic
TRIAE_CS42_5AL_TGACv1_374561_AA1203290	6.51802	0.324013	12.712	39.233	5.294	8.49e-05	0.000828452	Up	0	0.020924	0	0.151187	0.151598	0.254799	CAD8B {ECO:0000303|PubMed:15452707}; Os09g0400000, LOC_Os09g23540; P0435D08.29, P0650H04.11	hypothetical protein F775_42969 [Aegilops tauschii]	GO:0016491,GO:0046872,GO:0055114,GO:0008270,GO:0051287	oxgene_idoreductase activity|metal ion binding|oxidation-reduction process|zinc ion binding|NAD binding	ko00940	Phenylpropanoid biosynthesis
TRIAE_CS42_4AL_TGACv1_291796_AA0996640	6.35629	0.324013	12.3886	38.2347	5.25681	0.000112082	0.00105877	Up	0	0.130444	0	2.3329	1.03355	1.41127		hypothetical protein F775_32330 [Aegilops tauschii]
TRIAE_CS42_4BL_TGACv1_321044_AA1054240	12.2038	0.648027	23.7596	36.6645	5.19631	3.59e-08	6.7e-07	Up	0	0.10775	0	0.400731	0.34152	0.541204	Os08g0189400, LOC_Os08g08990; B1099H05.29, OsJ_025244, P0610E02.5	GER4a [Hordeum vulgare subsp. vulgare]	GO:0045735,GO:0046872,GO:0005576,GO:0030145	nutrient reservoir activity|metal ion binding|extracellular region|manganese ion binding
TRIAE_CS42_U_TGACv1_644623_AA2140870	12.2033	0.64881	23.7577	36.6174	5.19446	3.59e-08	6.7e-07	Up	0.138083	0	0	0.776922	0.464054	0.821131	LIS {ECO:0000303|PubMed:23889289}; Os02g0121700 {ECO:0000312|EMBL:BAF07634.1}; OJ1020_C02.21 {ECO:0000312|EMBL:BAD07605.1}	Linalool synthase, chloroplastic [Aegilops tauschii]	GO:0000287,GO:0010333,GO:0016829	magnesium ion binding|terpene synthase activity|lyase activity	ko00902	Monoterpenogene_id biosynthesis
TRIAE_CS42_3DL_TGACv1_249627_AA0852940	18.2252	0.980384	35.47	36.1797	5.17711	3.51e-11	9.69e-10	Up	0	0.0369603	0.0733082	1.23715	0.809765	1.59438	PER2; Synonyms=POX2, PRX2	Peroxgene_idase 2 [Aegilops tauschii]	GO:0016491,GO:0046872,GO:0055114,GO:0020037,GO:0005576,GO:0004601,GO:0006979,GO:0042744,GO:0098869	oxidoreductase activity|metal ion binding|oxidation-reduction process|heme binding|extracellular region|peroxidase activity|response to oxidative stress|hydrogen peroxide catabolic process|cellular oxidant detoxification	ko00940	Phenylpropanoid biosynthesis
TRIAE_CS42_3B_TGACv1_224948_AA0803470	23.9137	1.29645	46.5309	35.8912	5.16556	5.19e-15	2.07e-13	Up	0	0.0549606	0	0.386035	0.324924	0.473561	NOP5-1; Synonyms=NOP58-1; At5g27120; T21B4_30, TM021B04.12	hypothetical protein F775_24701 [Aegilops tauschii]			ko03008	Ribosome biogenesis in eukaryotes
TRIAE_CS42_2BS_TGACv1_147406_AA0482770	34.9464	1.94486	67.9479	34.9371	5.12669	2.84e-21	1.81e-19	Up	0.0498953	0.0968849	0	1.71971	1.38961	1.69313	At5g44410 {ECO:0000312|Araport:AT5G44410}; MFC16.3 {ECO:0000312|EMBL:BAB09147.1}	Reticuline oxgene_idase-like protein [Aegilops tauschii]	GO:0003824,GO:0016491,GO:0055114,GO:0016614,GO:0050660	catalytic activity|oxidoreductase activity|oxidation-reduction process|oxidoreductase activity, acting on CH-OH group of donors|flavin adenine dinucleotide binding
TRIAE_CS42_7BL_TGACv1_577927_AA1886320	5.68263	0.324405	11.0409	34.0342	5.08891	0.000344635	0.00284973	Up	0.0311638	0	0	0.151413	0.397141	0.41841	Os06g0698300, LOC_Os06g48300; OsJ_021637, P0028E05.39	putative protein phosphatase 2C 59 [Triticum urartu]	GO:0003824,GO:0016787,GO:0043169,GO:0046872,GO:0004721,GO:0004722,GO:0006470	catalytic activity|hydrolase activity|cation binding|metal ion binding|phosphoprotein phosphatase activity|protein serine/threonine phosphatase activity|protein dephosphorylation
TRIAE_CS42_1AL_TGACv1_001862_AA0035990	5.69343	0.328185	11.0587	33.6964	5.07452	0.011881	0.0570039	Up	0	0	0.00884611	0.187221	0.0806056	0.0262758	ACA13; At3g22910; F5N5.8	calcium-transporting ATPase [Medicago truncatula]	GO:0016787,GO:0016020,GO:0016021,GO:0000166,GO:0099132,GO:0005524,GO:0006810,GO:0006811,GO:0005388,GO:0006816,GO:0070588	hydrolase activity|membrane|integral component of membrane|nucleotgene_ide binding|ATP hydrolysis coupled cation transmembrane transport|ATP binding|transport|ion transport|calcium-transporting ATPase activity|calcium ion transport|calcium ion transmembrane transport
TRIAE_CS42_1BL_TGACv1_030782_AA0100720	5.51236	0.324405	10.7003	32.9845	5.04372	0.002392	0.0151514	Up	0.0615938	0	0	0.363365	0.43896	1.13875		hypothetical protein OsI_33875 [Oryza sativa Indica Group]			ko00333,ko00061,ko01040,ko00780	Prodigiosin biosyntheses|Fatty acgene_id biosynthesis|Biosynthesis of unsaturated fatty acids|Biotin metabolism
TRIAE_CS42_5DL_TGACv1_434896_AA1443300	5.34709	0.324013	10.3702	32.0054	5.00024	0.000601688	0.00462565	Up	0	0.0395989	0	0.256328	0.297144	0.549587	PHT3 {ECO:0000303|PubMed:27015846}; Os09g0543900 {ECO:0000312|EMBL:BAT09225.1}, LOC_Os09g37180 {ECO:0000305}; P0705E11.3 {ECO:0000312|EMBL:BAC79154.1}	Anthranilate N-benzoyltransferase protein 1 [Aegilops tauschii]	GO:0016747	transferase activity, transferring acyl groups other than amino-acyl groups
TRIAE_CS42_3B_TGACv1_224063_AA0791830	5.34952	0.324405	10.3746	31.9805	4.99912	0.000600651	0.00461923	Up	0.0420337	0	0	0.549906	0.215834	0.545127	HSFC2A; Synonyms=HSF05; Os02g0232000, LOC_Os02g13800; OJ1705_E12.15	unnamed protein product [Triticum aestivum]	GO:0003677,GO:0003700,GO:0043565,GO:0006355,GO:0005634	DNA binding|transcription factor activity, sequence-specific DNA binding|sequence-specific DNA binding|regulation of transcription, DNA-templated|nucleus
TRIAE_CS42_5DL_TGACv1_432979_AA1396530	57.6932	3.57745	111.809	31.2538	4.96596	2.63e-33	3.21e-31	Up	0.0507476	0.155813	0.0769472	2.77539	3.47555	2.63949	CYP86B1; At5g23190; MKD15.5	Cytochrome P450 86A1 [Aegilops tauschii]	GO:0016491,GO:0046872,GO:0055114,GO:0004497,GO:0005506,GO:0016705,GO:0020037,GO:0016020,GO:0016021	oxgene_idoreductase activity|metal ion binding|oxidation-reduction process|monooxygenase activity|iron ion binding|oxidoreductase activity, acting on paired donors, with incorporation or reduction of molecular oxygen|heme binding|membrane|integral component of membrane
TRIAE_CS42_1AL_TGACv1_001900_AA0036420	78.0739	4.87207	151.276	31.0496	4.9565	2.67e-44	5.24e-42	Up	0.367507	0.162148	0.0783035	6.01117	5.58124	6.88573	GSTU6; Os10g0530900, LOC_Os10g38740; OSJNBb0038A07.2	putative glutathione S-transferase GSTU6 [Triticum urartu]			ko00480,ko00980,ko00982	Glutathione metabolism|Metabolism of xenobiotics by cytochrome P450|Drug metabolism - cytochrome P450
TRIAE_CS42_1AL_TGACv1_003265_AA0048990	5.18685	0.324405	10.0493	30.9776	4.95315	0.000790035	0.00586726	Up	0.0526916	0	0	0.581522	0.392385	0.237065	At1g64065 {ECO:0000312|Araport:AT1G64065}	predicted protein [Hordeum vulgare subsp. vulgare]	GO:0016020,GO:0016021	membrane|integral component of membrane
TRIAE_CS42_1AL_TGACv1_002331_AA0040900	5.18447	0.328185	10.0408	30.5948	4.93521	0.00079136	0.0058743	Up	0	0	0.0142916	0.216335	0.0825092	0.193046	At2g19130; T20K24.15	PREDICTED: G-type lectin S-receptor-like serine/threonine-protein kinase At2g19130 [Brachypodium distachyon]	GO:0016020,GO:0016021,GO:0000166,GO:0004672,GO:0004674,GO:0005524,GO:0016301,GO:0016740,GO:0006468,GO:0016310,GO:0048544	membrane|integral component of membrane|nucleotgene_ide binding|protein kinase activity|protein serine/threonine kinase activity|ATP binding|kinase activity|transferase activity|protein phosphorylation|phosphorylation|recognition of pollen
TRIAE_CS42_1DL_TGACv1_062598_AA0217030	45.8102	2.94233	88.6782	30.1388	4.91355	4.01e-25	3.26e-23	Up	0.0393325	0	0.119412	0.996256	1.2713	1.41063	Os07g0190000, LOC_Os07g09190; OsJ_23394, OSJNBb0002L09.31, OSJNBb0003E08.7	1-deoxy-D-xylulose 5-phosphate synthase [Hevea brasiliensis]	GO:0003824,GO:0008152,GO:0008661,GO:0016114	catalytic activity|metabolic process|1-deoxy-D-xylulose-5-phosphate synthase activity|terpenogene_id biosynthetic process	ko00730,ko00900	Thiamine metabolism|Terpenoid backbone biosynthesis
TRIAE_CS42_5BL_TGACv1_404312_AA1295080	5.01434	0.324013	9.70466	29.9514	4.90455	0.00104566	0.00749295	Up	0	0.0324415	0	0.220241	0.348811	0.341854	PHT3 {ECO:0000303|PubMed:27015846}; Os09g0543900 {ECO:0000312|EMBL:BAT09225.1}, LOC_Os09g37180 {ECO:0000305}; P0705E11.3 {ECO:0000312|EMBL:BAC79154.1}	predicted protein [Hordeum vulgare subsp. vulgare]	GO:0016747	transferase activity, transferring acyl groups other than amino-acyl groups
TRIAE_CS42_4DL_TGACv1_356984_AA1157470	10.0313	0.652199	19.4104	29.7615	4.89538	0.000277714	0.00235663	Up	0	0.173263	0.167139	1.49383	5.39244	3.25628	Os08g0189400, LOC_Os08g08990; B1099H05.29, OsJ_025244, P0610E02.5	germin-like protein [Triticum aestivum]	GO:0045735,GO:0030145	nutrient reservoir activity|manganese ion binding
TRIAE_CS42_2BS_TGACv1_147332_AA0481870	9.86869	0.656371	19.081	29.0705	4.86148	1.71e-06	2.4e-05	Up	0	0	0	1.08437	1.48338	1.11552		hypothetical protein TRIUR3_19930 [Triticum urartu]
TRIAE_CS42_7BS_TGACv1_592656_AA1942430	4.85056	0.324405	9.37671	28.9044	4.85321	0.0245578	0.101759	Up	0.052009	0	0	0.195577	0.738134	0.193469	C1; Synonyms=C1-B73, C1-I, c1-I-2K1; Z438D03.27	myb-related protein A1 [Triticum aestivum]	GO:0003677	DNA binding
TRIAE_CS42_4AL_TGACv1_290319_AA0984030	4.84894	0.328185	9.36969	28.55	4.83542	0.00137608	0.00946054	Up	0	0	0.0404318	0.239392	0.355936	0.275457	At1g35710; F14D7.1	Putative LRR receptor-like serine/threonine-protein kinase [Aegilops tauschii]
TRIAE_CS42_7BL_TGACv1_576942_AA1860630	23.9039	1.63258	46.1751	28.2835	4.82189	2.99e-14	1.12e-12	Up	0	0.0163448	0.0239764	0.305803	0.374849	0.470775	Os07g0281700, Os07g0281800, LOC_Os07g18120; P0557D09.31	PREDICTED: indole-3-acetaldehyde oxgene_idase [Brassica rapa]	GO:0003824,GO:0016491,GO:0046872,GO:0055114,GO:0005506,GO:0009055,GO:0051536,GO:0016614,GO:0050660,GO:0051537	catalytic activity|oxidoreductase activity|metal ion binding|oxidation-reduction process|iron ion binding|electron carrier activity|iron-sulfur cluster binding|oxidoreductase activity, acting on CH-OH group of donors|flavin adenine dinucleotide binding|2 iron, 2 sulfur cluster binding	ko00906	Carotenoid biosynthesis
TRIAE_CS42_3AL_TGACv1_193635_AA0615880	4.68178	0.324013	9.03955	27.8987	4.80212	0.00181174	0.0119619	Up	0	0	0	0.328621	0.165373	0.31907		predicted protein [Hordeum vulgare subsp. vulgare]	GO:0016787,GO:0016798,GO:0005975,GO:0008152,GO:0004553	hydrolase activity|hydrolase activity, acting on glycosyl bonds|carbohydrate metabolic process|metabolic process|hydrolase activity, hydrolyzing O-glycosyl compounds
TRIAE_CS42_3B_TGACv1_225364_AA0807570	9.36395	0.64881	18.0791	27.865	4.80038	3.88e-06	5.11e-05	Up	0.0444187	0	0	0.441569	0.245646	0.30153	GH3.2; Os01g0764800, LOC_Os01g55940	predicted protein, partial [Hordeum vulgare subsp. vulgare]			ko04075	Plant hormone signal transduction
TRIAE_CS42_2DS_TGACv1_180140_AA0610290	4.68123	0.324405	9.03805	27.8604	4.80014	0.00181243	0.0119651	Up	0.0142292	0	0	0.0924532	0.108383	0.135273	PLT5; At3g18830; MVE11.10, MVE11.22	Putative polyol transporter 2 [Triticum urartu]	GO:0055085,GO:0016020,GO:0016021,GO:0006810,GO:0005215,GO:0022857,GO:0022891	transmembrane transport|membrane|integral component of membrane|transport|transporter activity|transmembrane transporter activity|substrate-specific transmembrane transporter activity
TRIAE_CS42_1BS_TGACv1_049881_AA0163480	9.35986	0.64881	18.0709	27.8524	4.79973	3.89e-06	5.12e-05	Up	0.0800949	0	0	0.678562	0.533923	0.8258	GSVIVT00037159001, LOC100264145	Peroxgene_idase 5 [Aegilops tauschii]	GO:0016491,GO:0046872,GO:0055114,GO:0020037,GO:0005576,GO:0004601,GO:0006979,GO:0042744,GO:0098869	oxidoreductase activity|metal ion binding|oxidation-reduction process|heme binding|extracellular region|peroxidase activity|response to oxidative stress|hydrogen peroxide catabolic process|cellular oxidant detoxification	ko00940	Phenylpropanoid biosynthesis
TRIAE_CS42_3B_TGACv1_228828_AA0827680	4.68219	0.328185	9.0362	27.5338	4.78313	0.00181121	0.0119595	Up	0	0	0.0386699	0.380504	0.174383	0.379456	At4g15970; dl4025w, FCAALL.245	unnamed protein product [Triticum aestivum]	GO:0016020,GO:0016021	membrane|integral component of membrane
TRIAE_CS42_7BS_TGACv1_594051_AA1955750	26.4123	1.94643	50.8781	26.1392	4.70814	2.75e-15	1.13e-13	Up	0.0451933	0	0	0.341912	0.485389	0.296286		OSJNBb0026E15.10 [Oryza sativa Japonica Group]	GO:0003676,GO:0015074	nucleic acgene_id binding|DNA integration
TRIAE_CS42_3AL_TGACv1_194953_AA0642620	61.3542	4.55301	118.155	25.951	4.69772	1.27e-33	1.57e-31	Up	0.442724	0	0.114365	2.92192	3.40618	2.62384	At5g05600 {ECO:0000312|Araport:AT5G05600}; MOP10.14 {ECO:0000312|EMBL:BAB11549.1}	unnamed protein product [Triticum aestivum]	GO:0016491,GO:0046872,GO:0055114	oxgene_idoreductase activity|metal ion binding|oxidation-reduction process
TRIAE_CS42_2AL_TGACv1_093170_AA0274020	4.34922	0.324405	8.37404	25.8135	4.69006	0.00312889	0.0189739	Up	0.0265851	0	0	0.0958577	0.121327	0.0472583	LECRKS5; At5g06740; MPH15.10	predicted protein [Hordeum vulgare subsp. vulgare]	GO:0004672,GO:0005524,GO:0006468,GO:0030246	protein kinase activity|ATP binding|protein phosphorylation|carbohydrate binding
TRIAE_CS42_2BS_TGACv1_147345_AA0482010	38.7898	2.94115	74.6385	25.3773	4.66547	1e-21	6.55e-20	Up	0	0.0622333	0.128999	1.6688	1.25192	1.66492		PREDICTED: uncharacterized protein LOC100824278 [Brachypodium distachyon]	GO:0016020,GO:0016021	membrane|integral component of membrane
TRIAE_CS42_6DL_TGACv1_526761_AA1691610	4.17991	0.328185	8.03163	24.4728	4.61311	0.00411479	0.0239464	Up	0	0	0	0	0.0521795	0.0893995		hypothetical protein F775_01587 [Aegilops tauschii]	GO:0006508,GO:0008234	proteolysis|cysteine-type peptgene_idase activity
TRIAE_CS42_6BL_TGACv1_499594_AA1586920	4.01089	0.324013	7.69777	23.7576	4.57032	0.00540475	0.030034	Up	0	0.0334155	0	0.201261	0.202778	0.267955	At1g03400; F21B7.39	predicted protein [Hordeum vulgare subsp. vulgare]	GO:0016491,GO:0046872,GO:0055114	oxgene_idoreductase activity|metal ion binding|oxidation-reduction process
TRIAE_CS42_7AS_TGACv1_570591_AA1838040	4.01368	0.324405	7.70296	23.7449	4.56955	0.00539463	0.0299884	Up	0	0	0	0.113959	0.0568944	0.166354	PR1	Pathogenesis-related protein 1 [Triticum urartu]	GO:0006952,GO:0009607	defense response|response to biotic stimulus
TRIAE_CS42_4BS_TGACv1_328176_AA1084030	4.00794	0.324405	7.69147	23.7095	4.56739	0.00541549	0.0300894	Up	0	0	0	0.31197	0.315845	0.926163		hypothetical protein F775_30593 [Aegilops tauschii]
TRIAE_CS42_U_TGACv1_642574_AA2119870	8.02444	0.65259	15.3963	23.5926	4.56026	3.38e-05	0.000359917	Up	0.0805937	0	0.080992	1.34216	0.953892	1.33044	RAA1; Os01g0257300, LOC_Os01g15340; OsJ_01159, P0462H08.5	unnamed protein product [Triticum aestivum]	GO:0005525,GO:0009733,GO:0045841,GO:2000280,GO:0072686	GTP binding|response to auxin|negative regulation of mitotic metaphase/anaphase transition|regulation of root development|mitotic spindle
TRIAE_CS42_6DL_TGACv1_526413_AA1682760	11.6973	0.972432	22.4223	23.0579	4.52719	4.07e-07	6.4e-06	Up	0.010266	0.0210103	0	0.192351	0.269739	0.275107	RPM1; Synonyms=RPS3; At3g07040; F17A9.20	Disease resistance protein RPM1 [Aegilops tauschii]	GO:0043531	ADP binding
TRIAE_CS42_5DL_TGACv1_434586_AA1438330	11.6978	0.976212	22.4193	22.9656	4.5214	4.07e-07	6.4e-06	Up	0	0.136818	0.0712514	1.31909	0.956686	1.61936	NAR2.1; Os02g0595900, LOC_Os02g38230; OJ1126_D09.33, OsJ_07366	NAR2.2 [Triticum aestivum]	GO:0016020,GO:0016021,GO:0010167,GO:0015706	membrane|integral component of membrane|response to nitrate|nitrate transport
TRIAE_CS42_2DL_TGACv1_162095_AA0561750	23.2342	1.9566	44.5118	22.7496	4.50777	4.22e-13	1.43e-11	Up	0	0	0.213205	2.89672	2.77563	3.40007	At4g27270 {ECO:0000312|Araport:AT4G27270}	Flavoprotein wrbA [Aegilops tauschii]	GO:0016491,GO:0055114,GO:0010181,GO:0003955	oxgene_idoreductase activity|oxidation-reduction process|FMN binding|NAD(P)H dehydrogenase (quinone) activity	ko00130	Ubiquinone and other terpenoid-quinone biosynthesis
TRIAE_CS42_2AS_TGACv1_113271_AA0353760	3.84525	0.324013	7.36649	22.7351	4.50685	0.0164913	0.0742172	Up	0	0.016556	0	0.0664148	0.218167	0.0490749	VSR1; Synonyms=BP80B, ELP, ELP1; At3g52850; F8J2.20	vacuolar-sorting receptor 1 [Sorghum bicolor]	GO:0005509,GO:0016020,GO:0016021	calcium ion binding|membrane|integral component of membrane
TRIAE_CS42_3B_TGACv1_221406_AA0739930	11.5291	0.97204	22.0862	22.7215	4.50598	5.32e-07	8.21e-06	Up	0	0	0	0.573374	0.831121	1.1999	LRK10L-1.2 {ECO:0000303|PubMed:12805585}; Synonyms=LRK10L1 {ECO:0000303|PubMed:25510357}; At1g18390 {ECO:0000312|Araport:AT1G18390}; F15H18.11 {ECO:0000312|EMBL:AAF25996.1}, F15H18.25 {ECO:0000312|EMBL:AAF25996.1}	unnamed protein product [Triticum aestivum]
TRIAE_CS42_3DS_TGACv1_271721_AA0906510	3.84657	0.324405	7.36873	22.7146	4.50555	0.00706935	0.0374651	Up	0.0349159	0	0	0.322352	0.260187	0.127035	MYB62 {ECO:0000303|PubMed:9839469}; At1g68320 {ECO:0000312|Araport:AT1G68320}; T22E19.5 {ECO:0000312|EMBL:AAG52612.1}	Transcription factor MYB21 [Triticum urartu]
TRIAE_CS42_1AL_TGACv1_002734_AA0044820	3.84528	0.324405	7.36615	22.7066	4.50504	0.00707543	0.0374948	Up	0	0	0	0	0	0	PHP1 {ECO:0000303|PubMed:17284581}; Os01g0743800 {ECO:0000312|EMBL:BAF06135.2}, LOC_Os01g54050 {ECO:0000305}; OSJNBa0014K08.3 {ECO:0000312|EMBL:BAD87514.1}, P0439E07.36 {ECO:0000312|EMBL:BAD87913.1}	hypothetical protein BRADI_2g19440 [Brachypodium distachyon]	GO:0005622,GO:0004871,GO:0000160	intracellular|signal transducer activity|phosphorelay signal transduction system	ko04075	Plant hormone signal transduction
TRIAE_CS42_5DL_TGACv1_435521_AA1451570	19.3959	1.64093	37.1508	22.6402	4.50081	4.02e-11	1.1e-09	Up	0	0	0.259586	1.40125	1.17753	1.4864	FA18	hypothetical protein F775_43950 [Aegilops tauschii]	GO:0045735	nutrient reservoir activity
TRIAE_CS42_U_TGACv1_642567_AA2119730	3.84809	0.328185	7.36799	22.4507	4.48869	0.00706222	0.0374349	Up	0	0	0.041314	0.334533	0.0835914	0.0832058		hypothetical protein TRIUR3_31841 [Triticum urartu]
TRIAE_CS42_5BL_TGACv1_407080_AA1353110	3.84438	0.328185	7.36058	22.4281	4.48724	0.00707965	0.0375146	Up	0	0	0	0.0463617	0.0690373	0.0223693	GST4	predicted protein [Hordeum vulgare subsp. vulgare]			ko00480,ko00980,ko00982	Glutathione metabolism|Metabolism of xenobiotics by cytochrome P450|Drug metabolism - cytochrome P450
TRIAE_CS42_5AL_TGACv1_374321_AA1196880	3.67833	0.324405	7.03226	21.6774	4.43812	0.00926032	0.0466409	Up	0.095415	0	0	0.472872	1.07101	0.378261		hypothetical protein TRIUR3_03873 [Triticum urartu]	GO:0006950	response to stress
TRIAE_CS42_5BS_TGACv1_424423_AA1389560	3.67537	0.324405	7.02633	21.6591	4.4369	0.00927844	0.046702	Up	0	0	0	0	0.00980028	0.0192202	BHLH25; Synonyms=EN29; At4g37850; T28I19.130	predicted protein [Hordeum vulgare subsp. vulgare]	GO:0046983	protein dimerization activity
TRIAE_CS42_2BS_TGACv1_146397_AA0464200	3.67296	0.324405	7.02151	21.6443	4.43591	0.0187419	0.0821098	Up	0.0743622	0	0	0.0761565	0.61774	0.59645	GOT1 {ECO:0000303|PubMed:25900983}; At3g03180 {ECO:0000312|Araport:AT3G03180}; T17B22.13 {ECO:0000312|EMBL:AAF26123.1}	putative Golgi transport protein 1 [Triticum urartu]	GO:0016020,GO:0016021,GO:0016192	membrane|integral component of membrane|vesicle-mediated transport
TRIAE_CS42_3B_TGACv1_221406_AA0739940	7.19084	0.648027	13.7337	21.193	4.40552	0.00091509	0.00666517	Up	0	0.0389029	0	0.481649	0.218304	0.169643	LRK10 {ECO:0000312|EMBL:AAC49629.1}	unnamed protein product [Triticum aestivum]	GO:0016020,GO:0016021,GO:0004672,GO:0005524,GO:0006468,GO:0030247	membrane|integral component of membrane|protein kinase activity|ATP binding|protein phosphorylation|polysacchargene_ide binding
TRIAE_CS42_3AS_TGACv1_211513_AA0690900	10.6898	0.972432	20.4072	20.9858	4.39134	2e-06	2.77e-05	Up	0.0261023	0.0512267	0	0.398032	0.398432	0.588537	BHLH41; Synonyms=EN51; At5g56960; MHM17.7	unnamed protein product [Triticum aestivum]	GO:0046983	protein dimerization activity
TRIAE_CS42_1AS_TGACv1_019050_AA0059010	14.2019	1.29605	27.1078	20.9157	4.38651	3.28e-08	6.17e-07	Up	0	0.0556107	0	0.34061	0.385731	0.431581	RPM1; Synonyms=RPS3; At3g07040; F17A9.20	Disease resistance protein RPP13 [Triticum urartu]	GO:0043531	ADP binding
TRIAE_CS42_5BL_TGACv1_404111_AA1284370	7.0191	0.64881	13.3894	20.6368	4.36715	0.000167036	0.00150754	Up	0.0700611	0	0	0.304038	0.612366	0.340315	Os03g0423300, LOC_Os03g30950; OsJ_11322, OSJNBa0032H19	predicted protein [Hordeum vulgare subsp. vulgare]	GO:0046872,GO:0055114,GO:0006631,GO:0045300	metal ion binding|oxgene_idation-reduction process|fatty acid metabolic process|acyl-[acyl-carrier-protein] desaturase activity	ko00061,ko01040	Fatty acid biosynthesis|Biosynthesis of unsaturated fatty acids
TRIAE_CS42_6BL_TGACv1_501381_AA1616800	20.8906	1.94982	39.8314	20.4282	4.35249	1.64e-11	4.72e-10	Up	0.059801	0	0.0198951	0.672556	0.794453	0.79886	NAR2.1; Os02g0595900, LOC_Os02g38230; OJ1126_D09.33, OsJ_07366	NAR2.1 [Triticum aestivum]	GO:0010167,GO:0015706	response to nitrate|nitrate transport
TRIAE_CS42_4AL_TGACv1_291541_AA0995190	3.51201	0.328185	6.69583	20.4026	4.35068	0.0121004	0.0578786	Up	0	0	0	0.0183787	0.00922235	0.00897651		OSIGBa0115A19.5 [Oryza sativa]	GO:0003676,GO:0015074	nucleic acgene_id binding|DNA integration
TRIAE_CS42_5AL_TGACv1_376969_AA1242780	10.3649	0.973215	19.7565	20.3003	4.34343	3.36e-06	4.46e-05	Up	0	0	0	0.213536	0.33604	0.291869	Os08g0190100, LOC_Os08g09080; B1099H05.40, OsJ_025238, P0610E02.16	hypothetical protein BRADI_3g15220 [Brachypodium distachyon]	GO:0045735,GO:0046872,GO:0005576,GO:0030145	nutrient reservoir activity|metal ion binding|extracellular region|manganese ion binding
TRIAE_CS42_3AL_TGACv1_196449_AA0660470	16.8706	1.62163	32.1195	19.8069	4.30793	2.06e-09	4.57e-08	Up	0.100049	0.0250562	0	0.692545	0.632062	0.917487	CAD1 {ECO:0000303|PubMed:15452707}; Os10g0194200, LOC_Os10g11810; OsJ_30963, OSJNBb0005F01.4	unnamed protein product [Triticum aestivum]	GO:0016491,GO:0046872,GO:0055114,GO:0008270	oxgene_idoreductase activity|metal ion binding|oxidation-reduction process|zinc ion binding	ko00940	Phenylpropanoid biosynthesis
TRIAE_CS42_6DL_TGACv1_527529_AA1705300	3.34576	0.324013	6.36751	19.652	4.2966	0.0225435	0.0950341	Up	0	0.0310888	0	0.374091	0.237738	0.0327942		hypothetical protein F775_24163 [Aegilops tauschii]
TRIAE_CS42_6BL_TGACv1_503721_AA1628330	3.34298	0.324013	6.36195	19.6348	4.29534	0.0158184	0.0717399	Up	0	0.0513635	0	0.403896	0.252257	0.149629	DHN3	salt-induced YSK2 dehydrin 2 [Triticum aestivum]	GO:0006950,GO:0009415	response to stress|response to water
TRIAE_CS42_1DS_TGACv1_080497_AA0249080	3.34002	0.324013	6.35602	19.6165	4.294	0.0158486	0.0718557	Up	0	0.098607	0	0.498816	0	0.493773	DTX19 {ECO:0000303|PubMed:11739388}; Synonyms=ALF5 {ECO:0000303|PubMed:11449055}; At3g23560 {ECO:0000312|Araport:AT3G23560}; MDB19.4 {ECO:0000312|EMBL:BAB02774.1}	MATE efflux family protein ALF5 [Triticum urartu]
TRIAE_CS42_2AL_TGACv1_094607_AA0300380	3.33928	0.324405	6.35416	19.5871	4.29183	0.0158561	0.0718731	Up	0.0674962	0	0	0.130015	0.454767	0.567189	PR1	Pathogenesis-related protein 1 [Aegilops tauschii]	GO:0006952,GO:0009607	defense response|response to biotic stimulus
TRIAE_CS42_7AS_TGACv1_569749_AA1823350	3.34525	0.328185	6.36232	19.3863	4.27697	0.0157954	0.0716685	Up	0	0	0	0	0	0	RPM1; Synonyms=RPS3; At3g07040; F17A9.20	PREDICTED: disease resistance protein RPM1 [Brachypodium distachyon]	GO:0043531	ADP binding
TRIAE_CS42_2DL_TGACv1_158249_AA0513550	9.86123	0.984556	18.7379	19.0318	4.25034	7.36e-06	9.14e-05	Up	0	0	0.114217	0.629004	0.587939	0.920198	GSTU6; Os10g0530900, LOC_Os10g38740; OSJNBb0038A07.2	hypothetical protein F775_11604 [Aegilops tauschii]	GO:0016020,GO:0016021	membrane|integral component of membrane	ko00480,ko00980,ko00982	Glutathione metabolism|Metabolism of xenobiotics by cytochrome P450|Drug metabolism - cytochrome P450
TRIAE_CS42_2AL_TGACv1_093982_AA0290700	6.52094	0.65259	12.3893	18.9848	4.24677	0.00036693	0.00301076	Up	0	0	0	0.154778	0.385524	0.383281	UCC1 {ECO:0000303|PubMed:9761472}; At2g32300 {ECO:0000312|Araport:AT2G32300}; T32F6 {ECO:0000305}	Mavicyanin [Aegilops tauschii]	GO:0009055	electron carrier activity
TRIAE_CS42_1DL_TGACv1_062916_AA0221650	32.4253	3.25721	61.5933	18.9098	4.24106	8.64e-17	4e-15	Up	0.0479036	0.233576	0.182682	3.25337	2.84585	2.81435	GSTU6; Os10g0530900, LOC_Os10g38740; OSJNBb0038A07.2	predicted protein [Hordeum vulgare subsp. vulgare]			ko00480,ko00980,ko00982	Glutathione metabolism|Metabolism of xenobiotics by cytochrome P450|Drug metabolism - cytochrome P450
TRIAE_CS42_2DL_TGACv1_158712_AA0524790	9.70075	0.980776	18.4207	18.7818	4.23126	9.51e-06	0.000114931	Up	0.0320309	0	0.0624809	0.792666	0.609501	0.341405	UGT73C5; Synonyms=DOGT1, ZOG3; At2g36800; F13K3.20	Cytokinin-O-glucosyltransferase 3 [Aegilops tauschii]	GO:0008152,GO:0016740,GO:0016757,GO:0016758	metabolic process|transferase activity|transferase activity, transferring glycosyl groups|transferase activity, transferring hexosyl groups
TRIAE_CS42_4BS_TGACv1_328399_AA1087380	3.17828	0.324013	6.03254	18.6182	4.21864	0.0318132	0.124458	Up	0	0.0523915	0	0.516306	0.284209	0.0474766		hypothetical protein BRADI_4g44250 [Brachypodium distachyon]	GO:0009269	response to desiccation
TRIAE_CS42_6AL_TGACv1_472980_AA1527820	3.17568	0.324013	6.02735	18.6022	4.2174	0.0206265	0.0886209	Up	0	0.0329137	0	0.295534	0.132614	0.163056	At1g44800; T12C22.7	Auxin-induced protein 5NG4 [Triticum urartu]	GO:0016020,GO:0016021,GO:0022857,GO:0055085	membrane|integral component of membrane|transmembrane transporter activity|transmembrane transport
TRIAE_CS42_7DL_TGACv1_604968_AA2003470	6.35479	0.656371	12.0532	18.3634	4.19876	0.000476249	0.00378435	Up	0	0	0.0288315	0.210411	0.178478	0.147105	PSY1R {ECO:0000303|PubMed:23062058}; Synonyms=PSYR1 {ECO:0000305}; At1g72300 {ECO:0000312|Araport:AT1G72300}; T9N14.20 {ECO:0000312|EMBL:AAG51803.1}	Tyrosine-sulfated glycopeptgene_ide receptor 1 [Aegilops tauschii]	GO:0016020,GO:0016021	membrane|integral component of membrane
TRIAE_CS42_5AL_TGACv1_374656_AA1205760	15.3774	1.62007	29.1348	17.9837	4.16862	2.08e-08	4.04e-07	Up	0	0.0712417	0	0.543025	0.492579	0.256708	At2g19130; T20K24.15	G-type lectin S-receptor-like serine/threonine-protein kinase [Dichanthelium oligosanthes]	GO:0016020,GO:0016021,GO:0000166,GO:0004672,GO:0004674,GO:0005524,GO:0016301,GO:0016740,GO:0006468,GO:0016310,GO:0048544	membrane|integral component of membrane|nucleotgene_ide binding|protein kinase activity|protein serine/threonine kinase activity|ATP binding|kinase activity|transferase activity|protein phosphorylation|phosphorylation|recognition of pollen
TRIAE_CS42_5BL_TGACv1_405770_AA1335010	9.19377	0.976212	17.4113	17.8356	4.15669	2.07e-05	0.000232581	Up	0	0	0.0978072	0.877749	1.39624	0.768549		Pathogenesis-related protein PRMS [Aegilops tauschii]	GO:0005576	extracellular region	ko04016,ko04075	MAPK signaling pathway - plant|Plant hormone signal transduction
TRIAE_CS42_U_TGACv1_641065_AA2083870	21.2163	2.26809	40.1645	17.7085	4.14637	3.87e-11	1.06e-09	Up	0	0.0931953	0	0.528461	0.568452	0.522678	CPS4; Synonyms=CYC1; Os04g0178300, LOC_Os04g09900; OSJNBa0096F01.12	Syn-copalyl diphosphate synthase [Triticum urartu]	GO:0046872,GO:0008152,GO:0000287,GO:0010333,GO:0016829	metal ion binding|metabolic process|magnesium ion binding|terpene synthase activity|lyase activity	ko00904	Diterpenogene_id biosynthesis
TRIAE_CS42_1AL_TGACv1_003316_AA0049170	3.00968	0.324405	5.69496	17.5551	4.13382	0.0268331	0.109042	Up	0.0161959	0	0	0.108964	0.124953	0.0310349	PUB33; At2g45910; F4I18.11	U-box domain-containing protein 57 [Triticum urartu]	GO:0004842,GO:0016567,GO:0004672,GO:0005524,GO:0006468	ubiquitin-protein transferase activity|protein ubiquitination|protein kinase activity|ATP binding|protein phosphorylation
TRIAE_CS42_7DS_TGACv1_622973_AA2048060	6.01008	0.648027	11.3721	17.5489	4.13331	0.000806392	0.00596826	Up	0	0.128754	0	0.440019	0.581153	1.11222	DIR11; At1g22900; F19G10.14	Hessian fly-responsive disease resistance dirigent-like protein [Triticum aestivum]	GO:0016853,GO:0005576,GO:0048046	isomerase activity|extracellular region|apoplast
TRIAE_CS42_7DL_TGACv1_604413_AA1997920	3.0082	0.324405	5.692	17.546	4.13307	0.0268578	0.109114	Up	0.0416111	0	0	0.294036	0.147798	0.182514	WRKY22; At4g01250; A_IG002N01.6, F2N1.6	WRKY7 transcription factor, partial [Triticum aestivum]	GO:0003700,GO:0043565,GO:0006355	transcription factor activity, sequence-specific DNA binding|sequence-specific DNA binding|regulation of transcription, DNA-templated	ko04016	MAPK signaling pathway - plant
TRIAE_CS42_6AS_TGACv1_487164_AA1568630	3.00801	0.324405	5.69162	17.5448	4.13297	0.026861	0.10912	Up	0.0368949	0	0	0.137618	0.312926	0.136645		hypothetical protein TRIUR3_15936 [Triticum urartu]
TRIAE_CS42_3AL_TGACv1_197837_AA0667360	3.00392	0.324013	5.68383	17.542	4.13274	0.0269839	0.10948	Up	0	0.0641637	0	0.0606944	0.370645	0.611023	NHL13 {ECO:0000303|PubMed:26206852}; At2g27080 {ECO:0000312|Araport:AT2G27080}	unnamed protein product [Triticum aestivum]	GO:0016020,GO:0016021	membrane|integral component of membrane
TRIAE_CS42_4AL_TGACv1_288218_AA0940790	3.00746	0.324405	5.69052	17.5414	4.13269	0.0268703	0.109139	Up	0	0	0	0.217243	0.330757	0	GSTU6; Os10g0530900, LOC_Os10g38740; OSJNBb0038A07.2	hypothetical protein F775_19679 [Aegilops tauschii]			ko00480,ko00980,ko00982	Glutathione metabolism|Metabolism of xenobiotics by cytochrome P450|Drug metabolism - cytochrome P450
TRIAE_CS42_2AL_TGACv1_094220_AA0294740	9.01944	0.976604	17.0623	17.471	4.12689	2.7e-05	0.000294597	Up	0	0	0.0130432	0.181675	0.264886	0.254941	ERMP1 {ECO:0000312|HGNC:HGNC:23703}; Synonyms=FXNA {ECO:0000250|UniProtKB:Q6UPR8}, KIAA1815 {ECO:0000303|PubMed:11347906}	predicted protein [Hordeum vulgare subsp. vulgare]	GO:0016020,GO:0016021	membrane|integral component of membrane
TRIAE_CS42_1BL_TGACv1_030646_AA0096810	6.01588	0.65259	11.3792	17.4369	4.12407	0.000803482	0.00595125	Up	0.0608591	0	0.0595161	0.45945	0.762396	0.685417	At1g64065 {ECO:0000312|Araport:AT1G64065}	predicted protein [Hordeum vulgare subsp. vulgare]	GO:0016020,GO:0016021	membrane|integral component of membrane
TRIAE_CS42_3B_TGACv1_221432_AA0740650	3.0125	0.328185	5.69682	17.3585	4.11757	0.026786	0.10893	Up	0	0	0.0468707	0.390865	0.345326	0.0485017	PIR7B; Os01g0934800, LOC_Os01g70850; P0423A12.26, P0492G09.7	unnamed protein product [Triticum aestivum]			ko00901	Indole alkalogene_id biosynthesis
TRIAE_CS42_1AS_TGACv1_019137_AA0061470	3.01139	0.328185	5.69459	17.3517	4.11701	0.0268046	0.108977	Up	0	0	0.0235147	0.142688	0.214803	0.0467834	CYP71D55	putative Cytochrome P450 71D11 [Aegilops tauschii]	GO:0016491,GO:0046872,GO:0055114,GO:0004497,GO:0005506,GO:0016705,GO:0020037,GO:0016020,GO:0016021	oxgene_idoreductase activity|metal ion binding|oxidation-reduction process|monooxygenase activity|iron ion binding|oxidoreductase activity, acting on paired donors, with incorporation or reduction of molecular oxygen|heme binding|membrane|integral component of membrane
TRIAE_CS42_6AS_TGACv1_485699_AA1550350	3.00972	0.328185	5.69126	17.3416	4.11616	0.0268325	0.109042	Up	0	0	0.0119669	0.0686909	0.0821579	0.0663996	At2g19210; F27F23.1	PREDICTED: putative leucine-rich repeat receptor-like protein kinase At2g19210 isoform X2 [Oryza sativa Japonica Group]	GO:0016020,GO:0016021,GO:0004672,GO:0005524,GO:0006468	membrane|integral component of membrane|protein kinase activity|ATP binding|protein phosphorylation
TRIAE_CS42_7AS_TGACv1_569265_AA1811960	3.00972	0.328185	5.69125	17.3416	4.11616	0.0268325	0.109042	Up	0	0	0.0352292	0.0924352	0.312875	0.12316	CYP71E1	PREDICTED: 4-hydroxyphenylacetaldehyde oxime monooxygenase-like [Setaria italica]	GO:0016491,GO:0046872,GO:0055114,GO:0004497,GO:0005506,GO:0016705,GO:0020037	oxgene_idoreductase activity|metal ion binding|oxidation-reduction process|monooxygenase activity|iron ion binding|oxidoreductase activity, acting on paired donors, with incorporation or reduction of molecular oxygen|heme binding
TRIAE_CS42_1DL_TGACv1_063461_AA0227520	3.00898	0.328185	5.68977	17.3371	4.11579	0.0268449	0.109076	Up	0	0	0.00684771	0.0374258	0.0446596	0.0439693	Os01g0616400, LOC_Os01g42970; P0686E09.13-1, P0686E09.13-2	predicted protein, partial [Hordeum vulgare subsp. vulgare]	GO:0046872	metal ion binding
TRIAE_CS42_6BS_TGACv1_514790_AA1664410	3.00861	0.328185	5.68904	17.3349	4.1156	0.0427113	0.155583	Up	0	0	0	0	0	0.0506451	OPT7; At4g10770; T12H20.7	oligopeptgene_ide transporter 7 [Sorghum bicolor]	GO:0055085,GO:0016020,GO:0016021	transmembrane transport|membrane|integral component of membrane
TRIAE_CS42_1BL_TGACv1_031799_AA0120810	8.85939	0.976995	16.7418	17.136	4.09896	0.000175854	0.00157783	Up	0	0	0	0.29116	0.162973	0.262748	RPP13; At3g46530; F12A12.50	hypothetical protein F775_17096 [Aegilops tauschii]	GO:0043531	ADP binding
TRIAE_CS42_5DS_TGACv1_458751_AA1494520	5.85113	0.648418	11.0538	17.0474	4.09148	0.00103909	0.00745411	Up	0.0190257	0	0	0.359111	0.155931	0.0644492	VSR1; Synonyms=BP80B, ELP, ELP1; At3g52850; F8J2.20	hypothetical protein F775_19350 [Aegilops tauschii]
TRIAE_CS42_7DL_TGACv1_603166_AA1977440	5.84871	0.648418	11.049	17.0399	4.09085	0.00104064	0.00746182	Up	0.0868729	0.0818032	0	0.913293	1.30087	0.699212		hypothetical protein F775_18471 [Aegilops tauschii]	GO:0016020,GO:0016021	membrane|integral component of membrane
TRIAE_CS42_U_TGACv1_644565_AA2140430	8.85703	0.984556	16.7295	16.9919	4.08678	3.48e-05	0.000369722	Up	0	0	0.0282361	0.0913654	0.202533	0.229582	ZSS1	(+)-delta-cadinene synthase isozyme XC14 [Aegilops tauschii]	GO:0046872,GO:0008152,GO:0000287,GO:0010333,GO:0016829	metal ion binding|metabolic process|magnesium ion binding|terpene synthase activity|lyase activity
TRIAE_CS42_7DS_TGACv1_622990_AA2048300	8.69	0.973215	16.4068	16.8583	4.07539	4.49e-05	0.00046615	Up	0.0445343	0	0	0.300903	0.252999	0.155159	SBT3.10 {ECO:0000303|PubMed:16193095}; At4g10530 {ECO:0000312|Araport:AT4G10530}; F3H7.13 {ECO:0000312|EMBL:AAD03437.1}, F7L13.110 {ECO:0000312|EMBL:CAB40046.1}	hypothetical protein BRADI_3g10058 [Brachypodium distachyon]	GO:0004252,GO:0006508	serine-type endopeptgene_idase activity|proteolysis
TRIAE_CS42_5BL_TGACv1_406438_AA1345540	20.2207	2.28478	38.1565	16.7003	4.0618	2.66e-07	4.3e-06	Up	0	0.133095	0.184068	1.57675	0.823498	1.28354	At4g20820 {ECO:0000312|Araport:AT4G20820}; F21C20.170 {ECO:0000312|EMBL:CAB45848.1}	predicted protein, partial [Hordeum vulgare subsp. vulgare]	GO:0003824,GO:0016491,GO:0055114,GO:0016614,GO:0050660	catalytic activity|oxgene_idoreductase activity|oxidation-reduction process|oxidoreductase activity, acting on CH-OH group of donors|flavin adenine dinucleotide binding
TRIAE_CS42_6DL_TGACv1_526490_AA1685170	28.5524	3.25044	53.8544	16.5684	4.05036	2.34e-06	3.21e-05	Up	0.208951	0.140784	0.0714429	1.73656	2.55206	4.70199	CS120	Dehydrin DHN3 [Aegilops tauschii]	GO:0006950,GO:0009415	response to stress|response to water
TRIAE_CS42_2BL_TGACv1_139496_AA0445540	2.84312	0.324013	5.36222	16.5494	4.0487	0.0410193	0.150836	Up	0	0.0885886	0	0.472163	0.186424	0.0930324	DIR1; At5g48485; MJE7	hypothetical protein F775_16953 [Aegilops tauschii]
TRIAE_CS42_5AL_TGACv1_374792_AA1209040	2.842	0.324013	5.36	16.5425	4.04811	0.034886	0.133447	Up	0	0	0	0.646289	0.24816	0.161702	LYM1; At1g21880; T26F17.10, T26F17_5	hypothetical protein TRIUR3_29655 [Triticum urartu]
TRIAE_CS42_U_TGACv1_642201_AA2113250	2.84126	0.324013	5.3585	16.5379	4.0477	0.034902	0.133487	Up	0	0	0	0.54537	0.544704	0.266258	HIPP45 {ECO:0000303|PubMed:21072340, ECO:0000303|PubMed:23368984}; At3g56891 {ECO:0000312|Araport:AT3G56891}; T8M16 {ECO:0000312|EMBL:AL390921}	hypothetical protein TRIUR3_24418 [Triticum urartu]	GO:0046872,GO:0030001	metal ion binding|metal ion transport
TRIAE_CS42_3B_TGACv1_223651_AA0785120	5.6803	0.648027	10.7126	16.5311	4.04711	0.00134749	0.00930011	Up	0	0.161071	0	1.22333	0.32697	0.873481	RAA1; Os01g0257300, LOC_Os01g15340; OsJ_01159, P0462H08.5	unnamed protein product [Triticum aestivum]	GO:0005525,GO:0009733,GO:0045841,GO:2000280,GO:0072686	GTP binding|response to auxin|negative regulation of mitotic metaphase/anaphase transition|regulation of root development|mitotic spindle
TRIAE_CS42_2BL_TGACv1_133690_AA0443060	2.83848	0.324013	5.35295	16.5208	4.04621	0.0349615	0.133603	Up	0	0.0793038	0	0.508298	0	0.582621	Os05g0583200, LOC_Os05g50640; OSJNBb0035N21.10	Os07g0525300 [Oryza sativa Japonica Group]	GO:0003677	DNA binding
TRIAE_CS42_1AL_TGACv1_000196_AA0005810	2.84035	0.324405	5.35629	16.5111	4.04537	0.0349215	0.133516	Up	0.0121903	0	0	0.127905	0.0140598	0.0821052	RGA4; Synonyms=177O13.34, CB3A14.8	Putative disease resistance protein RGA3 [Triticum urartu]
TRIAE_CS42_1DL_TGACv1_061314_AA0192270	2.83997	0.324405	5.35553	16.5088	4.04516	0.0349296	0.133532	Up	0.0440795	0	0	0.187446	0.32691	0.230147	2018-03-02	hypothetical protein BRADI_2g11577 [Brachypodium distachyon]	GO:0016020,GO:0016021,GO:0008270,GO:0046872	membrane|integral component of membrane|zinc ion binding|metal ion binding
TRIAE_CS42_2DS_TGACv1_179382_AA0606710	2.83886	0.324405	5.35331	16.5019	4.04456	0.0349534	0.133598	Up	0.0300765	0	0	0.119024	0.148805	0.205755	DFR	predicted protein [Hordeum vulgare subsp. vulgare]	GO:0003824,GO:0050662	catalytic activity|coenzyme binding
TRIAE_CS42_4AL_TGACv1_289272_AA0968250	2.83868	0.324405	5.35295	16.5008	4.04447	0.0349573	0.133599	Up	0.0661462	0	0	0.372648	0.124989	0.49507		hypothetical protein TRIUR3_19608 [Triticum urartu]	GO:0015078,GO:0015986,GO:0000276	hydrogen ion transmembrane transporter activity|ATP synthesis coupled proton transport|mitochondrial proton-transporting ATP synthase complex, coupling factor F(o)	ko00190	Oxgene_idative phosphorylation
TRIAE_CS42_5DL_TGACv1_434588_AA1438370	2.83812	0.324405	5.35183	16.4974	4.04416	0.0349693	0.13362	Up	0.02614	0	0	0.078688	0.131547	0.206282		Polygalacturonase [Aegilops tauschii]	GO:0016787,GO:0016798,GO:0005975,GO:0008152,GO:0005576,GO:0071555,GO:0004650	hydrolase activity|hydrolase activity, acting on glycosyl bonds|carbohydrate metabolic process|metabolic process|extracellular region|cell wall organization|polygalacturonase activity	ko00040	Pentose and glucuronate interconversions
TRIAE_CS42_2AS_TGACv1_113793_AA0360610	5.67587	0.64881	10.7029	16.4963	4.04407	0.0044054	0.0253668	Up	0.0396356	0	0	0.217562	0.0867664	0.316418	RGA3; Synonyms=177O13.36, CB3A14.6	Putative disease resistance protein RGA3 [Triticum urartu]	GO:0043531	ADP binding
TRIAE_CS42_6BS_TGACv1_513586_AA1645330	5.68109	0.652199	10.71	16.4213	4.0375	0.00134684	0.00929809	Up	0	0.0431989	0.0447441	0.606341	0.221226	0.554537	XIPI	xylanase inhibitor XIP-III [Triticum aestivum]			ko00520	Amino sugar and nucleotgene_ide sugar metabolism
TRIAE_CS42_1AS_TGACv1_019221_AA0063420	2.84094	0.328185	5.35369	16.313	4.02795	0.0349089	0.133487	Up	0	0	0	0	0	0		hypothetical protein TRIUR3_05568 [Triticum urartu]
TRIAE_CS42_4DL_TGACv1_342936_AA1125660	16.7127	1.95282	31.4726	16.1165	4.01047	0.000172694	0.00155213	Up	0.0737427	0.145167	0.147414	3.08524	0.935821	2.11356	HB; Synonyms=GLB1	hemoglobin 1 [Triticum aestivum]	GO:0046872,GO:0020037,GO:0006810,GO:0005344,GO:0019825,GO:0015671,GO:0005618,GO:0005829,GO:0005886,GO:0009506	metal ion binding|heme binding|transport|oxygen transporter activity|oxygen binding|oxygen transport|cell wall|cytosol|plasma membrane|plasmodesma
TRIAE_CS42_5AL_TGACv1_382846_AA1257990	8.18231	0.97204	15.3926	15.8353	3.98508	9.68e-05	0.000930331	Up	0	0.16116	0	0.646227	0.580273	0.682173	Os08g0189400, LOC_Os08g08990; B1099H05.29, OsJ_025244, P0610E02.5	germin-like protein [Triticum aestivum]	GO:0045735,GO:0046872,GO:0005576,GO:0030145	nutrient reservoir activity|metal ion binding|extracellular region|manganese ion binding
TRIAE_CS42_1BL_TGACv1_031393_AA0113010	5.51752	0.656371	10.3787	15.8122	3.98297	0.00414201	0.0240851	Up	0	0	0.0987978	0.329041	0.727163	0.372873		predicted protein [Hordeum vulgare subsp. vulgare]	GO:0016020,GO:0016021	membrane|integral component of membrane
TRIAE_CS42_5DS_TGACv1_456612_AA1475130	5.5153	0.656371	10.3742	15.8055	3.98235	0.00173934	0.0115633	Up	0	0	0	0.304667	0.546396	0.552556		hypothetical protein F775_05481 [Aegilops tauschii]
TRIAE_CS42_6AL_TGACv1_472331_AA1520960	5.51402	0.656371	10.3717	15.8015	3.98199	0.0017407	0.0115664	Up	0	0	0.0444536	0.238441	0.120225	0.349469	CYP71D8	Cytochrome P450 71D8 [Aegilops tauschii]	GO:0016491,GO:0046872,GO:0055114,GO:0004497,GO:0005506,GO:0016705,GO:0020037,GO:0016020,GO:0016021	oxgene_idoreductase activity|metal ion binding|oxidation-reduction process|monooxygenase activity|iron ion binding|oxidoreductase activity, acting on paired donors, with incorporation or reduction of molecular oxygen|heme binding|membrane|integral component of membrane
TRIAE_CS42_4AL_TGACv1_292089_AA0997690	8.1895	0.984556	15.3944	15.6359	3.96679	9.64e-05	0.000926884	Up	0	0	0	0.449519	0.41742	0.321274	KCS5 {ECO:0000303|PubMed:18465198}; Synonyms=CER60 {ECO:0000303|PubMed:11041893}; At1g25450 {ECO:0000312|Araport:AT1G25450}; F2J7.9 {ECO:0000312|EMBL:AAG50800.1}	3-ketoacyl-CoA synthase 5 [Aegilops tauschii]	GO:0003824,GO:0008152,GO:0016020,GO:0016021,GO:0016740,GO:0016747,GO:0016746,GO:0006633	catalytic activity|metabolic process|membrane|integral component of membrane|transferase activity|transferase activity, transferring acyl groups other than amino-acyl groups|transferase activity, transferring acyl groups|fatty acgene_id biosynthetic process	ko00062	Fatty acid elongation
TRIAE_CS42_2DS_TGACv1_177253_AA0570690	2.6721	0.324013	5.02019	15.4938	3.95362	0.045334	0.162553	Up	0	0.0193245	0	0.0586864	0.137684	0.0966907	LECRKS7 {ECO:0000303|PubMed:19773388}; At5g55830 {ECO:0000312|Araport:AT5G55830}; MDF20.27 {ECO:0000312|EMBL:BAB10136.1}	Lectin-domain containing receptor kinase A4.2 [Aegilops tauschii]	GO:0016020,GO:0016021,GO:0004672,GO:0005524,GO:0006468,GO:0030246	membrane|integral component of membrane|protein kinase activity|ATP binding|protein phosphorylation|carbohydrate binding
TRIAE_CS42_6AL_TGACv1_471340_AA1507410	2.67397	0.324405	5.02354	15.4854	3.95284	0.045283	0.162445	Up	0.0371605	0	0	0.339135	0.0769823	0.149639	At1g03400; F21B7.39	predicted protein [Hordeum vulgare subsp. vulgare]	GO:0016491,GO:0046872,GO:0055114	oxgene_idoreductase activity|metal ion binding|oxidation-reduction process
TRIAE_CS42_3B_TGACv1_225319_AA0807040	2.67378	0.324405	5.02315	15.4842	3.95273	0.0452882	0.162446	Up	0.0693416	0	0	0.309595	0.316277	0.185208	mkkA {ECO:0000312|EMBL:EAL65773.2}; DDB_G0283265	hypothetical protein BRADI_2g47490 [Brachypodium distachyon]	GO:0000166,GO:0004672,GO:0004674,GO:0005524,GO:0006468	nucleotgene_ide binding|protein kinase activity|protein serine/threonine kinase activity|ATP binding|protein phosphorylation	ko04016	MAPK signaling pathway - plant
TRIAE_CS42_U_TGACv1_644072_AA2136920	5.34589	0.64881	10.043	15.4791	3.95225	0.00224869	0.0144016	Up	0.0677041	0	0	0.395376	0.934713	0.326785	CNR10	hypothetical protein F775_29687 [Aegilops tauschii]	GO:0016020,GO:0016021	membrane|integral component of membrane
TRIAE_CS42_2DS_TGACv1_177564_AA0580170	37.588	4.56657	70.6095	15.4623	3.95068	6.83e-18	3.48e-16	Up	0.0514875	0	0.0251801	1.49394	1.72241	2.02303	At5g44410 {ECO:0000312|Araport:AT5G44410}; MFC16.3 {ECO:0000312|EMBL:BAB09147.1}	Reticuline oxgene_idase-like protein [Aegilops tauschii]	GO:0003824,GO:0016491,GO:0055114,GO:0016614,GO:0050660	catalytic activity|oxidoreductase activity|oxidation-reduction process|oxidoreductase activity, acting on CH-OH group of donors|flavin adenine dinucleotide binding
TRIAE_CS42_6DL_TGACv1_528238_AA1712710	37.4254	4.55405	70.2968	15.4361	3.94824	8.71e-18	4.39e-16	Up	0.231032	0.5201	0.30574	6.14591	4.08124	5.22592		pathogenesis-related protein 4 [Triticum monococcum]	GO:0042742,GO:0050832	defense response to bacterium|defense response to fungus
TRIAE_CS42_3B_TGACv1_225709_AA0811320	2.67549	0.328185	5.02279	15.3047	3.93591	0.0452418	0.162357	Up	0	0	0.0105615	0.093728	0.0536738	0.0512806	PCMP-H35; At5g09950; MYH9.16	putative pentatricopeptgene_ide (PPR) repeat-containing protein [Oryza sativa Japonica Group]	GO:0008270,GO:0009451	zinc ion binding|RNA modification
TRIAE_CS42_3B_TGACv1_222809_AA0771150	2.67456	0.328185	5.02093	15.2991	3.93537	0.045267	0.16241	Up	0	0	0	0	0	0	LECRK91 {ECO:0000303|PubMed:19773388}; At5g10530 {ECO:0000312|Araport:AT5G10530}; F12B17.120 {ECO:0000312|EMBL:CAB89390.1}	Lectin-domain containing receptor kinase A4.3 [Aegilops tauschii]	GO:0016020,GO:0016021,GO:0004672,GO:0005524,GO:0006468,GO:0030246	membrane|integral component of membrane|protein kinase activity|ATP binding|protein phosphorylation|carbohydrate binding
TRIAE_CS42_7AL_TGACv1_562362_AA1803520	21.2217	2.60541	39.838	15.2905	3.93457	1.37e-10	3.52e-09	Up	0.0977383	0.141059	0.146812	1.76212	1.94774	1.52186	At5g10770 {ECO:0000312|Araport:AT5G10770}; T30N20_40 {ECO:0000312|EMBL:CAB96832.1}	Aspartic proteinase nepenthesin-2 [Aegilops tauschii]	GO:0016787,GO:0008233,GO:0006508,GO:0004190	hydrolase activity|peptgene_idase activity|proteolysis|aspartic-type endopeptidase activity
TRIAE_CS42_6BL_TGACv1_502060_AA1622780	13.1934	1.62046	24.7664	15.2835	3.93391	5.62e-07	8.63e-06	Up	0.0152656	0.060122	0	0.385592	0.325677	0.391657	HAK16; Os03g0575200, LOC_Os03g37840; OsJ_11514, OSJNBa0008D12.19, OSJNBa0029P07.17	hypothetical protein SORBI_3001G184000 [Sorghum bicolor]	GO:0016020,GO:0016021,GO:0006811,GO:0015079,GO:0006813,GO:0071805	membrane|integral component of membrane|ion transport|potassium ion transmembrane transporter activity|potassium ion transport|potassium ion transmembrane transport
TRIAE_CS42_7DL_TGACv1_603771_AA1988960	13.0326	1.62163	24.4436	15.0735	3.91394	7.19e-07	1.08e-05	Up	0.0435285	0	0	0.385868	0.282415	0.228126	XA21 {ECO:0000303|Ref.1}	Os02g0211200 [Oryza sativa Japonica Group]	GO:0016020,GO:0016021,GO:0000166,GO:0004672,GO:0004674,GO:0005524,GO:0016301,GO:0016740,GO:0006468,GO:0016310	membrane|integral component of membrane|nucleotgene_ide binding|protein kinase activity|protein serine/threonine kinase activity|ATP binding|kinase activity|transferase activity|protein phosphorylation|phosphorylation
TRIAE_CS42_4DL_TGACv1_344331_AA1146140	5.17913	0.648027	9.71023	14.9843	3.90538	0.00289916	0.0177674	Up	0	0.0941209	0	0.572234	0.338783	0.340449	Os08g0189400, LOC_Os08g08990; B1099H05.29, OsJ_025244, P0610E02.5	GER4a [Hordeum vulgare subsp. vulgare]	GO:0045735,GO:0046872,GO:0005576,GO:0030145	nutrient reservoir activity|metal ion binding|extracellular region|manganese ion binding
TRIAE_CS42_4AL_TGACv1_289365_AA0969800	5.17996	0.656371	9.70356	14.7837	3.88593	0.00289772	0.0177627	Up	0	0	0.0792594	0.355844	0.144324	0.461001	CYP94C1; At2g27690; F15K20.21	predicted protein [Hordeum vulgare subsp. vulgare]	GO:0055114,GO:0005506,GO:0016705,GO:0020037,GO:0016020,GO:0016021	oxgene_idation-reduction process|iron ion binding|oxidoreductase activity, acting on paired donors, with incorporation or reduction of molecular oxygen|heme binding|membrane|integral component of membrane
TRIAE_CS42_3B_TGACv1_225611_AA0810350	12.8633	1.64093	24.0856	14.6781	3.87559	6.55e-06	8.23e-05	Up	0	0	0.0804868	0.231265	0.507195	0.581894	LRK10L-2.5 {ECO:0000303|PubMed:12805585}; At1g66910 {ECO:0000312|Araport:AT1G66910}; T4O24.8 {ECO:0000312|EMBL:AAG50590.1}	unnamed protein product [Triticum aestivum]	GO:0016020,GO:0016021,GO:0004672,GO:0005524,GO:0006468,GO:0030247	membrane|integral component of membrane|protein kinase activity|ATP binding|protein phosphorylation|polysacchargene_ide binding
TRIAE_CS42_4AL_TGACv1_290273_AA0983460	5.00907	0.64881	9.36932	14.4408	3.85208	0.00374051	0.0220833	Up	0.028688	0	0	0.134156	0.102265	0.177149	LAC22; Os11g0708100, LOC_Os11g48060; OsJ_033548	predicted protein [Hordeum vulgare subsp. vulgare]	GO:0016491,GO:0046872,GO:0055114,GO:0016020,GO:0016021,GO:0005576,GO:0048046,GO:0005507,GO:0052716,GO:0046274	oxgene_idoreductase activity|metal ion binding|oxidation-reduction process|membrane|integral component of membrane|extracellular region|apoplast|copper ion binding|hydroquinone:oxygen oxidoreductase activity|lignin catabolic process
TRIAE_CS42_4BL_TGACv1_322495_AA1071680	32.3894	4.21531	60.5636	14.3675	3.84474	4.04e-15	1.63e-13	Up	0.273944	0.162168	0	1.54554	1.69609	2.35457	UGT85A24; Synonyms=UGT2	predicted protein [Hordeum vulgare subsp. vulgare]	GO:0008152,GO:0016740,GO:0016757,GO:0016758	metabolic process|transferase activity|transferase activity, transferring glycosyl groups|transferase activity, transferring hexosyl groups
TRIAE_CS42_3B_TGACv1_220612_AA0711270	62.6514	8.16748	117.135	14.3417	3.84214	6.74e-28	6.44e-26	Up	0.0643963	0.480957	1.03613	6.86793	5.64575	7.8489	BG; Synonyms=G7S	predicted protein [Hordeum vulgare subsp. vulgare]	GO:0006508,GO:0004190,GO:0045493	proteolysis|aspartic-type endopeptgene_idase activity|xylan catabolic process
TRIAE_CS42_7DL_TGACv1_603953_AA1991620	15.0355	1.96077	28.1102	14.3363	3.8416	1.19e-07	2.04e-06	Up	0	0	0.184908	1.01054	1.2611	1.57149	GSTF2; Synonyms=RGST II; Os01g0764000, LOC_Os01g55830; P0403C05.5	hypothetical protein F775_28857 [Aegilops tauschii]			ko00480,ko00980,ko00982	Glutathione metabolism|Metabolism of xenobiotics by cytochrome P450|Drug metabolism - cytochrome P450
TRIAE_CS42_U_TGACv1_641902_AA2106980	9.8577	1.30101	18.4144	14.1539	3.82313	3.77e-05	0.000398259	Up	0.0973413	0.0465163	0.0494633	0.468759	1.20429	0.558902	Os07g0271500, LOC_Os07g17010; OJ1001_C01.122, OSJNBb0002J01.6	Chalcone synthase A [Aegilops tauschii]	GO:0003824,GO:0008152,GO:0016740,GO:0016747,GO:0009058,GO:0016746,GO:0042802,GO:0009813	catalytic activity|metabolic process|transferase activity|transferase activity, transferring acyl groups other than amino-acyl groups|biosynthetic process|transferase activity, transferring acyl groups|gene_identical protein binding|flavonoid biosynthetic process	ko00941	Flavonoid biosynthesis
TRIAE_CS42_5BL_TGACv1_406838_AA1350360	7.35304	0.972432	13.7337	14.123	3.81997	0.000339018	0.00280805	Up	0.0500001	0.0982762	0	0.903533	0.631387	0.31416	At5g55050; K13P22.5	GDSL esterase/lipase [Aegilops tauschii]	GO:0016788	hydrolase activity, acting on ester bonds
TRIAE_CS42_1BS_TGACv1_049967_AA0164950	7.35139	0.972823	13.73	14.1135	3.81901	0.000620243	0.00474928	Up	0.0609087	0.0299267	0	0.686628	0.250011	0.333443	OPR5; Synonyms=OPR-1, OPR6; Os06g0215600, LOC_Os06g11210; OSJNBb0024N18.5, P0537F07.27	12-oxophytodienoate reductase 1 [Triticum urartu]	GO:0003824,GO:0016491,GO:0055114,GO:0010181	catalytic activity|oxgene_idoreductase activity|oxidation-reduction process|FMN binding	ko00592	alpha-Linolenic acid metabolism
TRIAE_CS42_5BL_TGACv1_404462_AA1300610	9.86557	1.30857	18.4226	14.0784	3.81541	5.92e-05	0.000598085	Up	0	0.0737099	0.224389	1.81221	0.721383	0.688887	HVA22	hypothetical protein TRIUR3_27094 [Triticum urartu]	GO:0016020,GO:0016021	membrane|integral component of membrane
TRIAE_CS42_5AL_TGACv1_374237_AA1194650	61.1458	8.14479	114.147	14.0147	3.80887	5.78e-27	5.22e-25	Up	0.329005	0.368609	0.49087	5.47115	3.75675	4.48992	At5g55050; K13P22.5	GDSL esterase/lipase [Aegilops tauschii]	GO:0016788	hydrolase activity, acting on ester bonds
TRIAE_CS42_3B_TGACv1_226114_AA0814020	4.84047	0.64881	9.03213	13.9211	3.7992	0.00481555	0.0273467	Up	0.0262908	0	0	0.133808	0.058645	0.202418	At3g47570; F1P2.120	Putative LRR receptor-like serine/threonine-protein kinase [Aegilops tauschii]	GO:0016020,GO:0016021,GO:0000166,GO:0004672,GO:0004674,GO:0005524,GO:0006468	membrane|integral component of membrane|nucleotgene_ide binding|protein kinase activity|protein serine/threonine kinase activity|ATP binding|protein phosphorylation
TRIAE_CS42_7AL_TGACv1_558699_AA1795460	4.83953	0.64881	9.03026	13.9182	3.7989	0.00481816	0.0273556	Up	0.054566	0	0	0.0981322	0.14722	0.220738	At5g02620; T22P11.210	PREDICTED: ankyrin repeat-containing protein At5g02620-like [Brachypodium distachyon]	GO:0016020,GO:0016021	membrane|integral component of membrane
TRIAE_CS42_4DL_TGACv1_346209_AA1155350	7.18267	0.980776	13.3846	13.6469	3.7705	0.000435589	0.00349742	Up	0	0	0	0.200908	0.343436	0.0999339	Os08g0189400, LOC_Os08g08990; B1099H05.29, OsJ_025244, P0610E02.5	germin-like protein [Triticum aestivum]	GO:0045735,GO:0046872,GO:0005576,GO:0030145	nutrient reservoir activity|metal ion binding|extracellular region|manganese ion binding
TRIAE_CS42_2DL_TGACv1_158383_AA0517050	28.4065	3.89429	52.9188	13.5888	3.76435	3.68e-07	5.83e-06	Up	0.100707	0.121982	0.0200776	1.34951	1.23985	0.637184	YSL13; Os04g0524500, LOC_Os04g44300; OsJ_014867, OSJNBb0065J09.15	RecName: Full=Probable metal-nicotianamine transporter YSL13; AltName: Full=Protein YELLOW STRIPE LIKE 13; Short=OsYSL13	GO:0055085,GO:0016020,GO:0016021	transmembrane transport|membrane|integral component of membrane
TRIAE_CS42_2AS_TGACv1_113922_AA0362490	9.523	1.30857	17.7374	13.5548	3.76073	4.14e-05	0.000433288	Up	0	0	0.0188478	0.333951	0.254768	0.288065	LECRK41; Synonyms=LECRKE, LRK1; At2g37710; F13M22.21	Lectin-domain containing receptor kinase A4.2 [Aegilops tauschii]	GO:0016020,GO:0016021,GO:0004672,GO:0005524,GO:0006468,GO:0030246	membrane|integral component of membrane|protein kinase activity|ATP binding|protein phosphorylation|carbohydrate binding
TRIAE_CS42_6AL_TGACv1_471614_AA1511800	23.7122	3.26178	44.1627	13.5395	3.7591	9.39e-10	2.16e-08	Up	0.115961	0.169743	0.298402	1.63385	1.89096	3.00636	NAR2.1; Os02g0595900, LOC_Os02g38230; OJ1126_D09.33, OsJ_07366	hypothetical protein TRIUR3_20504 [Triticum urartu]	GO:0016020,GO:0016021,GO:0010167,GO:0015706	membrane|integral component of membrane|response to nitrate|nitrate transport
TRIAE_CS42_6BS_TGACv1_513694_AA1647530	7.01453	0.97204	13.057	13.4326	3.74767	0.000558387	0.00433786	Up	0	0.0680769	0	0.38131	0.201242	0.264975	CYP79A1; Synonyms=CYP79	tyrosine N-monooxygenase [Sorghum bicolor]	GO:0016491,GO:0046872,GO:0055114,GO:0004497,GO:0005506,GO:0016705,GO:0020037	oxgene_idoreductase activity|metal ion binding|oxidation-reduction process|monooxygenase activity|iron ion binding|oxidoreductase activity, acting on paired donors, with incorporation or reduction of molecular oxygen|heme binding	ko00966,ko00460	Glucosinolate biosynthesis|Cyanoamino acid metabolism
TRIAE_CS42_1DL_TGACv1_062727_AA0218750	7.01436	0.972823	13.0559	13.4206	3.74638	0.000558442	0.00433786	Up	0.0744785	0.0364222	0	0.383172	0.594802	0.346413	PER2; Synonyms=POX2, PRX2	Peroxgene_idase 2 [Aegilops tauschii]	GO:0016491,GO:0046872,GO:0055114,GO:0020037,GO:0005576,GO:0004601,GO:0006979,GO:0042744,GO:0098869	oxidoreductase activity|metal ion binding|oxidation-reduction process|heme binding|extracellular region|peroxidase activity|response to oxidative stress|hydrogen peroxide catabolic process|cellular oxidant detoxification	ko00940	Phenylpropanoid biosynthesis
TRIAE_CS42_6BS_TGACv1_513943_AA1652660	4.67315	0.648418	8.69788	13.414	3.74567	0.00618651	0.0336324	Up	0	0	0	0.096611	0.172798	0.205483	LIS {ECO:0000303|PubMed:23889289}; Os02g0121700 {ECO:0000312|EMBL:BAF07634.1}; OJ1020_C02.21 {ECO:0000312|EMBL:BAD07605.1}	Linalool synthase, chloroplastic [Aegilops tauschii]	GO:0046872,GO:0008152,GO:0000287,GO:0010333,GO:0016829	metal ion binding|metabolic process|magnesium ion binding|terpene synthase activity|lyase activity	ko00902	Monoterpenogene_id biosynthesis
TRIAE_CS42_5BL_TGACv1_405854_AA1336540	4.67186	0.648418	8.69529	13.41	3.74524	0.0065299	0.0351293	Up	0.0262126	0.0258538	0	0.181672	0.104074	0.383755		Polygalacturonase [Aegilops tauschii]	GO:0016787,GO:0016798,GO:0005975,GO:0008152,GO:0005576,GO:0071555,GO:0004650	hydrolase activity|hydrolase activity, acting on glycosyl bonds|carbohydrate metabolic process|metabolic process|extracellular region|cell wall organization|polygalacturonase activity	ko00040	Pentose and glucuronate interconversions
TRIAE_CS42_6DL_TGACv1_529005_AA1717210	1126.28	156.472	2096.09	13.396	3.74373	0	0	Up	3.02258	3.20034	2.48102	35.6883	33.6426	35.5725		hypothetical protein TRIUR3_31302 [Triticum urartu]
TRIAE_CS42_5DL_TGACv1_433252_AA1407070	16.2037	2.26927	30.1382	13.281	3.73129	6.76e-08	1.2e-06	Up	0.162076	0.202795	0	1.68663	1.76247	0.987543	RIP30	tritin [Triticum aestivum]	GO:0016787,GO:0006952,GO:0030598,GO:0017148	hydrolase activity|defense response|rRNA N-glycosylase activity|negative regulation of translation
TRIAE_CS42_2DS_TGACv1_179343_AA0606330	13.8624	1.94904	25.7757	13.2249	3.72518	6.65e-07	1.01e-05	Up	0.109014	0.159623	0.0573287	1.28318	1.09529	1.15622	FBX13; At4g33160; F4I10.90	predicted protein [Hordeum vulgare subsp. vulgare]
TRIAE_CS42_7AL_TGACv1_556512_AA1764470	13.6962	1.94604	25.4464	13.076	3.70885	0.000575699	0.00444841	Up	0.148702	0.030504	0	1.02064	0.355666	0.502512	BHLH25; Synonyms=EN29; At4g37850; T28I19.130	Transcription factor bHLH25 [Aegilops tauschii]	GO:0046983	protein dimerization activity
TRIAE_CS42_U_TGACv1_641199_AA2087980	18.2075	2.59863	33.8163	13.0131	3.7019	1.13e-08	2.28e-07	Up	0.131965	0.0205618	0.0219362	0.789336	0.663122	0.554301		predicted protein [Hordeum vulgare subsp. vulgare]	GO:0016491,GO:0046872,GO:0055114,GO:0005576,GO:0005507	oxgene_idoreductase activity|metal ion binding|oxidation-reduction process|extracellular region|copper ion binding	ko00053	Ascorbate and aldarate metabolism
TRIAE_CS42_3AL_TGACv1_194521_AA0634900	4.51442	0.65259	8.37625	12.8354	3.68206	0.00789801	0.0410344	Up	0.0227871	0	0.0225838	0.23894	0.241586	0.0431018	JAL3; At1g19715; F6F9.23	hypothetical protein F775_09344 [Aegilops tauschii]	GO:0030246	carbohydrate binding
TRIAE_CS42_U_TGACv1_640989_AA2081620	47.2887	6.87142	87.7059	12.7639	3.67399	1.48e-18	7.88e-17	Up	0.0140196	0.057689	0.221328	1.41112	1.02424	1.34297	KS1; Synonyms=KS1A; Os04g0611800, LOC_Os04g52230; OSJNBa0070C17.8	Ent-kaur-16-ene synthase, chloroplastic [Aegilops tauschii]	GO:0046872,GO:0008152,GO:0000287,GO:0010333,GO:0016829	metal ion binding|metabolic process|magnesium ion binding|terpene synthase activity|lyase activity	ko00904	Diterpenogene_id biosynthesis
TRIAE_CS42_U_TGACv1_641024_AA2082530	15.6973	2.28139	29.1132	12.7612	3.67369	1.4e-07	2.37e-06	Up	0.0873924	0.0863569	0.12866	0.810307	1.49562	1.36848	RAB15	dehydrin [Triticum turggene_idum subsp. durum]	GO:0006950,GO:0009415	response to stress|response to water
TRIAE_CS42_6AL_TGACv1_471708_AA1513200	1859.05	271.896	3446.21	12.6747	3.66389	8.92e-78	4.7e-75	Up	1.50577	1.46063	1.48551	16.2938	13.4032	17.5775	CS120	Cold shock protein CS66 [Triticum urartu]	GO:0006950,GO:0009415	response to stress|response to water
TRIAE_CS42_2DS_TGACv1_177916_AA0587180	8.85272	1.29605	16.4094	12.661	3.66232	0.000110508	0.00104618	Up	0	0.0773763	0	0.396242	0.352342	0.221143	CYP51	Obtusifoliol 14-alpha demethylase [Aegilops tauschii]	GO:0046872,GO:0055114,GO:0005506,GO:0016705,GO:0020037,GO:0004497	metal ion binding|oxgene_idation-reduction process|iron ion binding|oxidoreductase activity, acting on paired donors, with incorporation or reduction of molecular oxygen|heme binding|monooxygenase activity	ko00100	Steroid biosynthesis
TRIAE_CS42_4BL_TGACv1_320974_AA1052850	33.0741	4.88719	61.261	12.535	3.64789	1.49e-14	5.7e-13	Up	0.341207	0.270778	0.41382	4.35271	3.67547	3.69832	HB; Synonyms=GLB1	hemoglobin 1 [Triticum aestivum]	GO:0046872,GO:0020037,GO:0006810,GO:0005344,GO:0019825,GO:0015671,GO:0005618,GO:0005829,GO:0005886,GO:0009506	metal ion binding|heme binding|transport|oxygen transporter activity|oxygen binding|oxygen transport|cell wall|cytosol|plasma membrane|plasmodesma
TRIAE_CS42_1DL_TGACv1_063099_AA0223860	4.34076	0.648027	8.03349	12.3969	3.6319	0.0101532	0.0502163	Up	0	0.0386915	0	0.0967964	0.153042	0.150802		hypothetical protein F775_52623 [Aegilops tauschii]
TRIAE_CS42_5DL_TGACv1_433091_AA1401610	4.34489	0.65259	8.0372	12.3158	3.62244	0.0101299	0.0501413	Up	0	0	0.0276254	0.263341	0.291904	0.141568	At1g35710; F14D7.1	Putative LRR receptor-like serine/threonine-protein kinase [Aegilops tauschii]
TRIAE_CS42_7AL_TGACv1_556075_AA1754700	19.3538	2.91964	35.7879	12.2576	3.61561	0.000271974	0.00231422	Up	0.0420113	0	0	0.126468	0.208931	0.383744	ABCG44 {ECO:0000303|PubMed:18299247}; Synonyms=PDR17 {ECO:0000303|PubMed:16506311}; Os08g0384500 {ECO:0000312|EMBL:BAF23616.1}, LOC_Os08g29570; B1090H08.39 {ECO:0000312|EMBL:BAD05827.1}	pleiotropic drug resistance 5 [Arabgene_idopsis thaliana]	GO:0016020,GO:0016021,GO:0000166,GO:0005524,GO:0006810,GO:0016887	membrane|integral component of membrane|nucleotide binding|ATP binding|transport|ATPase activity
TRIAE_CS42_5BS_TGACv1_423564_AA1379560	10.6879	1.62919	19.7465	12.1204	3.59937	2.23e-05	0.000248537	Up	0.0535324	0.0257542	0.052251	0.613771	0.352307	0.603925	CYP81E7 {ECO:0000303|PubMed:14617078}	Cytochrome P450 81D1 [Aegilops tauschii]	GO:0016491,GO:0046872,GO:0055114,GO:0004497,GO:0005506,GO:0016705,GO:0020037	oxgene_idoreductase activity|metal ion binding|oxidation-reduction process|monooxygenase activity|iron ion binding|oxidoreductase activity, acting on paired donors, with incorporation or reduction of molecular oxygen|heme binding
TRIAE_CS42_7AL_TGACv1_557012_AA1775000	14.8557	2.26927	27.4421	12.0929	3.59609	4.66e-07	7.26e-06	Up	0.0628914	0.0839022	0	0.405171	0.882417	0.693623	DMS3; Synonyms=IDN1; At3g49250; F2K15.110	hypothetical protein BRADI_3g34628 [Brachypodium distachyon]	GO:0005524,GO:0051276,GO:0005694	ATP binding|chromosome organization|chromosome
TRIAE_CS42_6BS_TGACv1_514773_AA1664200	8.52215	1.30896	15.7353	12.0212	3.58751	0.000179077	0.00160193	Up	0	0	0.0571999	0.261308	0.302973	0.147018	LIS {ECO:0000303|PubMed:23889289}; Os02g0121700 {ECO:0000312|EMBL:BAF07634.1}; OJ1020_C02.21 {ECO:0000312|EMBL:BAD07605.1}	Linalool synthase, chloroplastic [Aegilops tauschii]	GO:0046872,GO:0008152,GO:0000287,GO:0010333,GO:0016829	metal ion binding|metabolic process|magnesium ion binding|terpene synthase activity|lyase activity	ko00902	Monoterpenogene_id biosynthesis
TRIAE_CS42_5BL_TGACv1_405879_AA1336910	21.0425	3.25044	38.8346	11.9475	3.57864	1.7e-09	3.82e-08	Up	0.108537	0.0659817	0.0431149	1.04085	0.87344	0.808088	CYP86B1; At5g23190; MKD15.5	Cytochrome P450 86A1 [Aegilops tauschii]	GO:0016491,GO:0046872,GO:0055114,GO:0004497,GO:0005506,GO:0016705,GO:0020037,GO:0016020,GO:0016021	oxgene_idoreductase activity|metal ion binding|oxidation-reduction process|monooxygenase activity|iron ion binding|oxidoreductase activity, acting on paired donors, with incorporation or reduction of molecular oxygen|heme binding|membrane|integral component of membrane
TRIAE_CS42_5DL_TGACv1_433624_AA1417980	4.17441	0.64881	7.7	11.8679	3.56899	0.012978	0.0612307	Up	0.0681698	0	0	0.289528	0.218875	0.243678	QOR	Putative quinone-oxgene_idoreductase-like protein, chloroplastic [Aegilops tauschii]	GO:0016491,GO:0055114	oxidoreductase activity|oxidation-reduction process
TRIAE_CS42_4DS_TGACv1_362302_AA1178690	4.17448	0.656371	7.69258	11.7199	3.55089	0.0129775	0.0612307	Up	0	0	0.0856792	0.15116	0.268764	0.454323	At3g29680; MOD1.4	predicted protein [Hordeum vulgare subsp. vulgare]	GO:0016747	transferase activity, transferring acyl groups other than amino-acyl groups
TRIAE_CS42_3B_TGACv1_223114_AA0776610	10.3602	1.63715	19.0833	11.6564	3.54305	3.59e-05	0.00038106	Up	0	0	0.0782936	0.522139	0.272851	0.285047	LRK10L-1.2 {ECO:0000303|PubMed:12805585}; Synonyms=LRK10L1 {ECO:0000303|PubMed:25510357}; At1g18390 {ECO:0000312|Araport:AT1G18390}; F15H18.11 {ECO:0000312|EMBL:AAF25996.1}, F15H18.25 {ECO:0000312|EMBL:AAF25996.1}	predicted protein [Hordeum vulgare subsp. vulgare]	GO:0016020,GO:0016021,GO:0004672,GO:0005524,GO:0006468,GO:0030247	membrane|integral component of membrane|protein kinase activity|ATP binding|protein phosphorylation|polysacchargene_ide binding
TRIAE_CS42_6BS_TGACv1_513708_AA1647800	88.1792	13.9759	162.383	11.6188	3.53839	1.33e-26	1.18e-24	Up	0.0691992	0.50999	0.135769	3.51884	3.02712	2.44201	LIS {ECO:0000303|PubMed:23889289}; Os02g0121700 {ECO:0000312|EMBL:BAF07634.1}; OJ1020_C02.21 {ECO:0000312|EMBL:BAD07605.1}	Linalool synthase, chloroplastic [Aegilops tauschii]	GO:0046872,GO:0008152,GO:0000287,GO:0010333,GO:0016829	metal ion binding|metabolic process|magnesium ion binding|terpene synthase activity|lyase activity	ko00902	Monoterpenogene_id biosynthesis
TRIAE_CS42_5AL_TGACv1_376434_AA1236760	28.2008	4.55301	51.8486	11.3878	3.50941	1.16e-05	0.000137509	Up	0.262679	0	0.0694474	0.736035	0.961786	1.77802	RIPK {ECO:0000303|PubMed:21320696}; Synonyms=PBL14 {ECO:0000303|PubMed:20413097}, PIX8 {ECO:0000303|PubMed:23951354}; At2g05940 {ECO:0000312|Araport:AT2G05940}	Protein kinase APK1B, chloroplastic [Aegilops tauschii]	GO:0004672,GO:0005524,GO:0006468	protein kinase activity|ATP binding|protein phosphorylation
TRIAE_CS42_7BS_TGACv1_592896_AA1945980	4.00839	0.648418	7.36836	11.3636	3.50635	0.0165579	0.0744524	Up	0.0982662	0.0969496	0	0.863915	0.872992	0.38918		predicted protein [Hordeum vulgare subsp. vulgare]
TRIAE_CS42_2BL_TGACv1_131095_AA0422560	8.01138	1.29605	14.7267	11.3627	3.50624	0.000369796	0.00302981	Up	0	0.137687	0	0.430155	0.612155	0.527552		hypothetical protein F775_13303 [Aegilops tauschii]
TRIAE_CS42_3DL_TGACv1_249244_AA0842990	4.00358	0.64881	7.35835	11.3413	3.50352	0.0166008	0.0745751	Up	0.0407302	0	0	0.126642	0.0420059	0.247528	CYP72A15; At3g14690; MIE1.20	predicted protein [Hordeum vulgare subsp. vulgare]	GO:0016491,GO:0046872,GO:0055114,GO:0004497,GO:0005506,GO:0016705,GO:0020037	oxgene_idoreductase activity|metal ion binding|oxidation-reduction process|monooxygenase activity|iron ion binding|oxidoreductase activity, acting on paired donors, with incorporation or reduction of molecular oxygen|heme binding
TRIAE_CS42_1DL_TGACv1_062418_AA0214250	6.01431	0.976995	11.0516	11.3119	3.49976	0.00240998	0.0152404	Up	0.0193723	0	0.00951677	0.190673	0.0886201	0.0863476	At3g47570; F1P2.120	receptor protein kinase [Triticum turggene_idum]	GO:0016020,GO:0016021,GO:0000166,GO:0004672,GO:0004674,GO:0005524,GO:0016301,GO:0016740,GO:0006468,GO:0016310	membrane|integral component of membrane|nucleotide binding|protein kinase activity|protein serine/threonine kinase activity|ATP binding|kinase activity|transferase activity|protein phosphorylation|phosphorylation
TRIAE_CS42_3DS_TGACv1_273216_AA0929570	4.00509	0.652199	7.35798	11.2818	3.49593	0.0165873	0.074533	Up	0	0.00968639	0	0.0535835	0.0534197	0.0933307	At3g47570; F1P2.120	Os01g0153000 [Oryza sativa Japonica Group]	GO:0016020,GO:0016021,GO:0000166,GO:0004672,GO:0004674,GO:0005524,GO:0016301,GO:0016740,GO:0006468,GO:0016310	membrane|integral component of membrane|nucleotgene_ide binding|protein kinase activity|protein serine/threonine kinase activity|ATP binding|kinase activity|transferase activity|protein phosphorylation|phosphorylation
TRIAE_CS42_6BL_TGACv1_500209_AA1601360	121.541	19.8231	223.26	11.2626	3.49347	4.97e-46	1.04e-43	Up	1.50665	1.62152	0.903349	12.9395	12.3812	13.2457	RNS1; At2g02990; T17M13.16	S-like RNase [Triticum aestivum]	GO:0003723,GO:0033897,GO:0090502	RNA binding|ribonuclease T2 activity|RNA phosphodiester bond hydrolysis, endonucleolytic
TRIAE_CS42_2BL_TGACv1_132444_AA0437740	14.0322	2.28974	25.7746	11.2566	3.4927	1.51e-06	2.15e-05	Up	0.123757	0	0.302249	1.84939	1.14048	1.59377	At4g27270 {ECO:0000312|Araport:AT4G27270}	Flavoprotein wrbA [Aegilops tauschii]	GO:0016491,GO:0055114,GO:0010181,GO:0003955	oxgene_idoreductase activity|oxidation-reduction process|FMN binding|NAD(P)H dehydrogenase (quinone) activity	ko00130	Ubiquinone and other terpenoid-quinone biosynthesis
TRIAE_CS42_2DS_TGACv1_177322_AA0573460	8.02901	1.31274	14.7453	11.2324	3.4896	0.0408705	0.150412	Up	0	0	0.162208	1.38077	0.523944	0.137993	DIR11; At1g22900; F19G10.14	hypothetical protein TRIUR3_13491 [Triticum urartu]	GO:0016853,GO:0005576,GO:0048046	isomerase activity|extracellular region|apoplast
TRIAE_CS42_4AS_TGACv1_308427_AA1027880	179.493	29.627	329.359	11.1169	3.47468	1.14e-65	4.53e-63	Up	0.697699	0.130954	0.5366	4.80218	3.92904	4.78858	Os03g0291500, LOC_Os03g18130	predicted protein [Hordeum vulgare subsp. vulgare]	GO:0000166,GO:0005524,GO:0008652,GO:0006541,GO:0004066,GO:0006529	nucleotgene_ide binding|ATP binding|cellular amino acid biosynthetic process|glutamine metabolic process|asparagine synthase (glutamine-hydrolyzing) activity|asparagine biosynthetic process	ko00250	Alanine, aspartate and glutamate metabolism
TRIAE_CS42_6AL_TGACv1_471383_AA1508090	7.85322	1.30062	14.4058	11.0762	3.46938	0.00242664	0.0153259	Up	0	0	0	0.266069	0.125933	0.0875394	TTL3; Synonyms=VIT; At2g42580; F14N22.15	hypothetical protein OsI_08974 [Oryza sativa Indica Group]
TRIAE_CS42_2AS_TGACv1_112296_AA0335070	13.6808	2.26927	25.0924	11.0575	3.46695	2.45e-06	3.33e-05	Up	0.0385471	0.0528304	0	0.2501	0.24723	0.392226	At3g47570; F1P2.120	hypothetical protein OsJ_31222 [Oryza sativa Japonica Group]	GO:0016020,GO:0016021,GO:0000166,GO:0004672,GO:0004674,GO:0005524,GO:0016301,GO:0016740,GO:0006468,GO:0016310	membrane|integral component of membrane|nucleotgene_ide binding|protein kinase activity|protein serine/threonine kinase activity|ATP binding|kinase activity|transferase activity|protein phosphorylation|phosphorylation
TRIAE_CS42_U_TGACv1_640731_AA2071430	5.84403	0.976995	10.7111	10.9633	3.45461	0.00306787	0.0186474	Up	0.0850616	0	0.0425052	0.303623	0.540364	0.340617	CYP94A1; Synonyms=VAGH111	predicted protein, partial [Hordeum vulgare subsp. vulgare]	GO:0016491,GO:0046872,GO:0055114,GO:0004497,GO:0005506,GO:0016705,GO:0020037	oxgene_idoreductase activity|metal ion binding|oxidation-reduction process|monooxygenase activity|iron ion binding|oxidoreductase activity, acting on paired donors, with incorporation or reduction of molecular oxygen|heme binding
TRIAE_CS42_4AL_TGACv1_290747_AA0988920	5.85	0.980384	10.7196	10.9341	3.45076	0.00992918	0.0493716	Up	0	0.0568753	0.115653	1.09734	0.406595	0.284395	PLP2; Os08g0477500, LOC_Os08g37250; OJ1666_A04.9, OsJ_27671	Patatin group A-3 [Triticum urartu]	GO:0016787,GO:0008152,GO:0006629,GO:0016042	hydrolase activity|metabolic process|lipgene_id metabolic process|lipid catabolic process
TRIAE_CS42_6DL_TGACv1_526936_AA1695430	324.26	54.7584	593.761	10.8433	3.43873	7.6e-111	8.71e-108	Up	3.24473	2.78834	5.33494	36.0552	34.0441	38.446	RNS1; At2g02990; T17M13.16	S-like RNase [Triticum aestivum]	GO:0003723,GO:0033897,GO:0090502	RNA binding|ribonuclease T2 activity|RNA phosphodiester bond hydrolysis, endonucleolytic
TRIAE_CS42_3AL_TGACv1_194363_AA0631800	3.83699	0.648027	7.02595	10.8421	3.43857	0.0372011	0.139966	Up	0	0.0350656	0	0.0172386	0.207058	0.135844	CKX4; Os01g0940000, LOC_Os01g71310; B1150F11.25	hypothetical protein BRADI_2g60456 [Brachypodium distachyon]	GO:0003824,GO:0016491,GO:0055114,GO:0016614,GO:0019139,GO:0050660,GO:0009690	catalytic activity|oxgene_idoreductase activity|oxidation-reduction process|oxidoreductase activity, acting on CH-OH group of donors|cytokinin dehydrogenase activity|flavin adenine dinucleotide binding|cytokinin metabolic process	ko00908	Zeatin biosynthesis
TRIAE_CS42_5AL_TGACv1_377494_AA1247290	40.2225	6.82332	73.6217	10.7897	3.43159	3.65e-16	1.61e-14	Up	0.332693	0.553595	0.213291	3.25406	3.20007	4.49983		predicted protein [Hordeum vulgare subsp. vulgare]	GO:0045735	nutrient reservoir activity
TRIAE_CS42_3AS_TGACv1_212578_AA0701900	3.8413	0.652199	7.03041	10.7795	3.43022	0.0210999	0.090218	Up	0	0.105289	0	0.388195	0.986883	0.488141		hypothetical protein BRADI_2g01060 [Brachypodium distachyon]
TRIAE_CS42_4BL_TGACv1_320768_AA1048310	3.83983	0.65259	7.02708	10.768	3.42867	0.0211162	0.0902721	Up	0	0	0	0	0	0	At1g65750; F1E22.12	hypothetical protein BRADI_3g10366, partial [Brachypodium distachyon]	GO:0016020,GO:0016021	membrane|integral component of membrane
TRIAE_CS42_4AL_TGACv1_288400_AA0947760	3.84303	0.656371	7.02968	10.7099	3.42088	0.0210807	0.0901598	Up	0	0	0.0521985	0.0514374	0.103713	0.252736		predicted protein [Hordeum vulgare subsp. vulgare]	GO:0016020,GO:0016021	membrane|integral component of membrane
TRIAE_CS42_1DL_TGACv1_061830_AA0204020	5.67876	0.976212	10.3813	10.6343	3.41065	0.0260047	0.106464	Up	0	0.0452094	0.0216439	0.499102	0.0786696	0.228298	RGA2; Synonyms=177O13.40, CB3A14.5, RB, RPI-BLB1	Disease resistance protein RGA2 [Aegilops tauschii]	GO:0043531	ADP binding
TRIAE_CS42_6AL_TGACv1_474609_AA1535560	20.6981	3.56949	37.8267	10.5972	3.40561	7.56e-09	1.56e-07	Up	0.0532097	0.106429	0	0.94201	1.06773	0.99795	NAR2.1; Os02g0595900, LOC_Os02g38230; OJ1126_D09.33, OsJ_07366	NAR2.1 [Triticum aestivum]	GO:0016020,GO:0016021,GO:0010167,GO:0015706	membrane|integral component of membrane|response to nitrate|nitrate transport
TRIAE_CS42_6DL_TGACv1_526797_AA1692110	11.3565	1.96494	20.7481	10.5592	3.40042	2.38e-05	0.000263666	Up	0	0.0170708	0.0805488	0.217339	0.492006	0.397104	RPM1; Synonyms=RPS3; At3g07040; F17A9.20	Disease resistance protein RPP13 [Aegilops tauschii]	GO:0016020,GO:0016021,GO:0043531	membrane|integral component of membrane|ADP binding
TRIAE_CS42_1AL_TGACv1_000469_AA0012850	7.51364	1.3014	13.7259	10.547	3.39876	0.000751341	0.00561629	Up	0.124013	0	0.0414654	0.77979	0.273696	0.536063	PER2; Synonyms=POX2, PRX2	Peroxgene_idase 2 [Aegilops tauschii]	GO:0016491,GO:0046872,GO:0055114,GO:0020037,GO:0005576,GO:0004601,GO:0006979,GO:0042744,GO:0098869	oxidoreductase activity|metal ion binding|oxidation-reduction process|heme binding|extracellular region|peroxidase activity|response to oxidative stress|hydrogen peroxide catabolic process|cellular oxidant detoxification	ko00940	Phenylpropanoid biosynthesis
TRIAE_CS42_U_TGACv1_708193_AA2165730	7.51819	1.31274	13.7236	10.4542	3.38601	0.000749579	0.00560419	Up	0	0	0.378284	1.13728	0.839913	1.17718	Os08g0189400, LOC_Os08g08990; B1099H05.29, OsJ_025244, P0610E02.5	Germin-like protein 8-5 [Triticum urartu]	GO:0045735,GO:0046872,GO:0005576,GO:0030145	nutrient reservoir activity|metal ion binding|extracellular region|manganese ion binding
TRIAE_CS42_7BL_TGACv1_577173_AA1868010	397.886	69.7165	726.055	10.4144	3.38051	1.18e-129	2.04e-126	Up	1.60142	0.996519	1.67616	15.773	17.424	15.1502		PREDICTED: uncharacterized protein LOC105037735, partial [Elaeis guineensis]	GO:0046872	metal ion binding
TRIAE_CS42_3DS_TGACv1_272968_AA0927130	3.67173	0.648027	6.69543	10.332	3.36905	0.0268709	0.109139	Up	0	0.0554501	0	0.12816	0.352094	0.06181	akr1; Synonyms=sidR; AFUA_2G07670	unnamed protein product [Triticum aestivum]
TRIAE_CS42_5DL_TGACv1_433000_AA1397510	494.467	87.3024	901.631	10.3277	3.36845	8.82e-82	5.09e-79	Up	2.4903	2.36463	2.8794	27.7347	25.8431	30.5831	PSKR2; At5g53890; K19P17.5	Phytosulfokine receptor 2 [Aegilops tauschii]
TRIAE_CS42_5DL_TGACv1_434137_AA1430240	3.67082	0.648418	6.69322	10.3224	3.3677	0.0268836	0.109173	Up	0	0	0	0	0	0		hypothetical protein F775_09057 [Aegilops tauschii]
TRIAE_CS42_7AL_TGACv1_556785_AA1770760	5.50382	0.972432	10.0352	10.3197	3.36733	0.00494939	0.0279662	Up	0.0139672	0.0279514	0	0.11211	0.0559784	0.205347	XA21 {ECO:0000303|PubMed:22735448}; LOC_Os11g36180 {ECO:0000312|EMBL:ABA94328.1}, Os11g0569733 {ECO:0000312|EMBL:BAT14519.1}; OsJ_34314 {ECO:0000312|EMBL:EAZ18787.1}, OSNPB_110569733 {ECO:0000312|EMBL:BAT14519.1}	predicted protein [Hordeum vulgare subsp. vulgare]	GO:0016020,GO:0016021,GO:0000166,GO:0004672,GO:0004674,GO:0005524,GO:0016301,GO:0016740,GO:0006468,GO:0016310	membrane|integral component of membrane|nucleotgene_ide binding|protein kinase activity|protein serine/threonine kinase activity|ATP binding|kinase activity|transferase activity|protein phosphorylation|phosphorylation
TRIAE_CS42_5BL_TGACv1_404652_AA1307340	3.66897	0.64881	6.68913	10.3099	3.36595	0.0269093	0.109253	Up	0.0590513	0	0	0.0661074	0.0995866	0.317361		hypothetical protein TRIUR3_32882 [Triticum urartu]
TRIAE_CS42_3B_TGACv1_237526_AA0832830	25.6958	4.54506	46.8466	10.3071	3.36557	1.48e-10	3.79e-09	Up	0.891106	0.0710168	0.0733037	2.16076	2.9115	2.97281	AGL29 {ECO:0000303|PubMed:12837945}; At2g34440 {ECO:0000312|Araport:AT2G34440}	Agamous-like MADS-box protein AGL62 [Aegilops tauschii]	GO:0003677,GO:0005634,GO:0006351,GO:0006355,GO:0046983	DNA binding|nucleus|transcription, DNA-templated|regulation of transcription, DNA-templated|protein dimerization activity	ko04013,ko04022,ko04371	MAPK signaling pathway - fly|cGMP - PKG signaling pathway|Apelin signaling pathway
TRIAE_CS42_7DL_TGACv1_602799_AA1968970	16.5241	2.92525	30.123	10.2976	3.36423	3.37e-07	5.36e-06	Up	0	0.118322	0.0460601	0.499055	0.574914	0.530398	ACA7; At1g08080; T6D22.16	Bifunctional monodehydroascorbate reductase and carbonic anhydrase nectarin-3 [Aegilops tauschii]	GO:0046872,GO:0008270,GO:0004089,GO:0006730	metal ion binding|zinc ion binding|carbonate dehydratase activity|one-carbon metabolic process	ko00910	Nitrogen metabolism
TRIAE_CS42_1DL_TGACv1_063099_AA0223870	20.2038	3.58736	36.8203	10.2639	3.35951	1.5e-08	2.97e-07	Up	0.499888	0	0.406828	2.53916	3.56094	2.80218		Wheatwin-1 [Aegilops tauschii]	GO:0042742,GO:0050832	defense response to bacterium|defense response to fungus
TRIAE_CS42_7AS_TGACv1_571125_AA1844870	10.8511	1.94904	19.7532	10.1349	3.34125	4.79e-05	0.000494812	Up	0.0657791	0.0972449	0.0335489	0.69172	0.597574	0.314424	GT4 {ECO:0000312|EMBL:AAU09445.1}	predicted protein [Hordeum vulgare subsp. vulgare]	GO:0008152,GO:0016758	metabolic process|transferase activity, transferring hexosyl groups
TRIAE_CS42_3DL_TGACv1_253391_AA0894360	9.01419	1.62085	16.4075	10.1228	3.33954	0.000237612	0.00205731	Up	0	0.068365	0	0.722816	0.348709	0.441116	At4g15970; dl4025w, FCAALL.245	hypothetical protein F775_18578 [Aegilops tauschii]	GO:0016020,GO:0016021	membrane|integral component of membrane
TRIAE_CS42_1DL_TGACv1_062915_AA0221620	34.2075	6.16656	62.2485	10.0945	3.3355	7.48e-05	0.000738982	Up	0.10155	0.22819	0.0385834	1.57737	0.566074	1.39968	CYP714D1; Synonyms=EUI1; Os05g0482400, LOC_Os05g40384; OsJ_18961, OSJNBa0095J22.13	Secologanin synthase [Triticum urartu]	GO:0016491,GO:0046872,GO:0055114,GO:0004497,GO:0005506,GO:0016705,GO:0020037,GO:0016020,GO:0016021	oxgene_idoreductase activity|metal ion binding|oxidation-reduction process|monooxygenase activity|iron ion binding|oxidoreductase activity, acting on paired donors, with incorporation or reduction of molecular oxygen|heme binding|membrane|integral component of membrane
TRIAE_CS42_U_TGACv1_642023_AA2109730	7.17547	1.30023	13.0507	10.0373	3.32729	0.00120248	0.00843672	Up	0	0.111507	0.0389321	0.31575	0.537354	0.525108	CISZOG1; Z092E12.11	cis-zeatin O-glucosyltransferase 1 [Triticum aestivum]	GO:0008152,GO:0016740,GO:0016757,GO:0016758	metabolic process|transferase activity|transferase activity, transferring glycosyl groups|transferase activity, transferring hexosyl groups	ko00908	Zeatin biosynthesis
TRIAE_CS42_1DL_TGACv1_063581_AA0228820	9.00747	1.63337	16.3816	10.0293	3.32615	0.0310819	0.122192	Up	0.0559519	0	0.0833728	0.242899	0.217303	0.848538	Os05g0574100, LOC_Os05g49840; OJ1268_B08.4, OJ1735_C10.22	Putative lipase [Aegilops tauschii]	GO:0016787,GO:0006629,GO:0008970	hydrolase activity|lipgene_id metabolic process|phosphatidylcholine 1-acylhydrolase activity
TRIAE_CS42_3B_TGACv1_222493_AA0765870	5.34299	0.97204	9.71394	9.99335	3.32097	0.00624292	0.033859	Up	0	0.194198	0	1.00949	0.73425	0.283919	DIR20; At1g55210; F7A10.7	hypothetical protein TRIUR3_18479 [Triticum urartu]	GO:0016853,GO:0005576,GO:0048046	isomerase activity|extracellular region|apoplast
TRIAE_CS42_5BL_TGACv1_406487_AA1346100	26.8922	4.89931	48.885	9.97793	3.31874	2.13e-07	3.49e-06	Up	0	0.0284382	0	0.963918	0.52794	0.764242	BX1	Indole-3-glycerol phosphate lyase, chloroplastic [Triticum urartu]	GO:0003824,GO:0008152,GO:0004834,GO:0000162,GO:0006568	catalytic activity|metabolic process|tryptophan synthase activity|tryptophan biosynthetic process|tryptophan metabolic process	ko00260,ko00400	Glycine, serine and threonine metabolism|Phenylalanine, tyrosine and tryptophan biosynthesis
TRIAE_CS42_2BL_TGACv1_129757_AA0394900	7.17705	1.30857	13.0455	9.9693	3.31749	0.00120152	0.00843077	Up	0	0	0.0297305	0.152217	0.396634	0.56519	LHT2; Synonyms=AATL2; At1g24400; F21J9.6	predicted protein [Hordeum vulgare subsp. vulgare]	GO:0016020,GO:0016021	membrane|integral component of membrane
TRIAE_CS42_3B_TGACv1_222792_AA0770820	120.003	22.1049	217.902	9.85763	3.30124	3e-42	5.43e-40	Up	0.299793	0.200118	0.0768293	3.44149	3.00266	3.30207	AKR4C10; At2g37790; T8P21.30	unnamed protein product [Triticum aestivum]	GO:0016491,GO:0055114	oxgene_idoreductase activity|oxidation-reduction process	ko00010,ko00040,ko00561,ko00930	Glycolysis / Gluconeogenesis|Pentose and glucuronate interconversions|Glycerolipid metabolism|Caprolactam degradation
TRIAE_CS42_6AS_TGACv1_485768_AA1551740	8.85739	1.63258	16.0822	9.85077	3.30024	0.00421382	0.0244406	Up	0	0.0365136	0.0553199	0.435098	0.342944	0.0890977		hypothetical protein F775_13043 [Aegilops tauschii]	GO:0016020,GO:0016021	membrane|integral component of membrane
TRIAE_CS42_6DL_TGACv1_526341_AA1680010	3.50685	0.648027	6.36567	9.82315	3.29619	0.0407324	0.150036	Up	0	0.166898	0	0.951956	0.324671	0.159673	ERF003; At5g25190; F21J6.103	Ethylene-responsive transcription factor ERF003 [Aegilops tauschii]	GO:0003677,GO:0003700,GO:0006355,GO:0005634,GO:0006351	DNA binding|transcription factor activity, sequence-specific DNA binding|regulation of transcription, DNA-templated|nucleus|transcription, DNA-templated
TRIAE_CS42_7DL_TGACv1_602722_AA1966370	3.50499	0.648027	6.36195	9.81742	3.29534	0.0341002	0.131197	Up	0	0.0628143	0	0.241784	0.182175	0.150373	KCS5 {ECO:0000303|PubMed:18465198}; Synonyms=CER60 {ECO:0000303|PubMed:11041893}; At1g25450 {ECO:0000312|Araport:AT1G25450}; F2J7.9 {ECO:0000312|EMBL:AAG50800.1}	3-ketoacyl-CoA synthase 6 [Aegilops tauschii]	GO:0003824,GO:0008152,GO:0016020,GO:0016740,GO:0016747,GO:0016746,GO:0006633	catalytic activity|metabolic process|membrane|transferase activity|transferase activity, transferring acyl groups other than amino-acyl groups|transferase activity, transferring acyl groups|fatty acgene_id biosynthetic process	ko00062	Fatty acid elongation
TRIAE_CS42_4BL_TGACv1_322307_AA1070510	3.50539	0.64881	6.36196	9.80559	3.2936	0.0340934	0.13118	Up	0.351205	0	0	1.43439	0	0.177519		hypothetical protein TRIUR3_06610 [Triticum urartu]
TRIAE_CS42_2BL_TGACv1_130566_AA0413660	3.5043	0.65259	6.35602	9.73967	3.28387	0.034112	0.131217	Up	0.105768	0	0.106451	0.387277	0.587717	0.864925	ARG7	hypothetical protein F775_43039 [Aegilops tauschii]	GO:0009733	response to auxin	ko04075	Plant hormone signal transduction
TRIAE_CS42_3AL_TGACv1_195658_AA0652420	10.5244	1.96116	19.0877	9.73288	3.28287	0.000154943	0.00141098	Up	0.049105	0.0460242	0.19299	1.18444	0.554444	0.681489	ERF110; At5g50080; MPF21.9	F-box domain containing protein, expressed [Triticum aestivum]	GO:0003677,GO:0003700,GO:0006355,GO:0005634,GO:0006351	DNA binding|transcription factor activity, sequence-specific DNA binding|regulation of transcription, DNA-templated|nucleus|transcription, DNA-templated
TRIAE_CS42_4DL_TGACv1_343478_AA1135040	12.179	2.27005	22.088	9.73018	3.28247	1.96e-05	0.000220876	Up	0.529906	0.20851	0	1.28301	2.865	2.21403		Cortical cell-delineating protein [Aegilops tauschii]
TRIAE_CS42_3B_TGACv1_220673_AA0714810	8.67661	1.62085	15.7324	9.70624	3.27891	0.000377595	0.00308496	Up	0.0317265	0.0482521	0	0.186842	0.354346	0.166337	EPSIN1; Synonyms=EPSINR1; At5g11710; T22P22.100	hypothetical protein F775_22445 [Aegilops tauschii]	GO:0002020,GO:0030276,GO:0006623,GO:0005794,GO:0005884,GO:0009579	protease binding|clathrin binding|protein targeting to vacuole|Golgi apparatus|actin filament|thylakogene_id	ko04144	Endocytosis
TRIAE_CS42_1AL_TGACv1_000967_AA0022890	3.50824	0.656371	6.3601	9.68981	3.27647	0.0340444	0.131056	Up	0	0	0.0866732	0.369265	0.123419	0.282355		hypothetical protein F775_21596 [Aegilops tauschii]
TRIAE_CS42_6BS_TGACv1_517953_AA1677300	3.5062	0.656371	6.35602	9.68359	3.27554	0.0340794	0.131145	Up	0	0	0.0779639	0.27731	0.0793463	0.346675	GSTU6; Os10g0530900, LOC_Os10g38740; OSJNBb0038A07.2	hypothetical protein F775_30352 [Aegilops tauschii]			ko00480,ko00980,ko00982	Glutathione metabolism|Metabolism of xenobiotics by cytochrome P450|Drug metabolism - cytochrome P450
TRIAE_CS42_1DL_TGACv1_061647_AA0200940	26.0439	4.87963	47.2082	9.67455	3.27419	5.69e-05	0.000577435	Up	0.076899	0.0719707	0.0755527	0.579011	1.04814	0.399588		predicted protein [Hordeum vulgare subsp. vulgare]
TRIAE_CS42_2AS_TGACv1_114436_AA0367230	45.0584	8.46464	81.6522	9.64627	3.26997	6.69e-17	3.13e-15	Up	0.0718823	0.106207	0.0899132	0.73907	0.974026	1.06806	RPM1; Synonyms=RPS3; At3g07040; F17A9.20	PREDICTED: disease resistance protein RPM1 [Brachypodium distachyon]	GO:0043531	ADP binding
TRIAE_CS42_7AL_TGACv1_558493_AA1793810	5.17607	0.972432	9.37971	9.64562	3.26987	0.00800302	0.0414576	Up	0.047783	0.0872357	0	0.648965	0.312402	0.215628	AT7 {ECO:0000303|PubMed:23391577}; Os05g0179300 {ECO:0000312|EMBL:BAS92547.1}, LOC_Os05g08640 {ECO:0000305}	predicted protein [Hordeum vulgare subsp. vulgare]	GO:0016747	transferase activity, transferring acyl groups other than amino-acyl groups
TRIAE_CS42_U_TGACv1_643188_AA2128650	5.17384	0.97204	9.37563	9.64531	3.26983	0.00789571	0.0410272	Up	0	0.0356552	0	0.165289	0.0709489	0.0929702	DYAD; Synonyms=SWI1; At5g51330; MFG13.3	hypothetical protein F775_01555 [Aegilops tauschii]
TRIAE_CS42_5AL_TGACv1_375249_AA1218570	5.17254	0.972432	9.37264	9.63836	3.26879	0.00790081	0.0410454	Up	0.0484382	0.0958088	0	0.278843	0.65276	0.317719	RAB15	dehydrin [Triticum turggene_idum subsp. durum]	GO:0006950,GO:0009415	response to stress|response to water
TRIAE_CS42_3AL_TGACv1_194412_AA0632590	27.3748	5.22215	49.5275	9.48412	3.24551	1.02e-10	2.67e-09	Up	0	0.0879803	0.0893077	0.592932	0.48789	0.875036	20ox2; Synonyms=C20ox2, GA20, Sd-1; Os01g0883800, LOC_Os01g66100; B1065E10.46	Gibberellin 20 oxgene_idase 2 [Aegilops tauschii]	GO:0016491,GO:0046872,GO:0055114	oxidoreductase activity|metal ion binding|oxidation-reduction process	ko00904	Diterpenoid biosynthesis
TRIAE_CS42_5BL_TGACv1_404144_AA1286530	10.1774	1.94525	18.4096	9.46386	3.24243	0.000155227	0.00141307	Up	0.198567	0.185066	0	1.5731	0.573417	1.28652		hypothetical protein TRIUR3_05532 [Triticum urartu]	GO:0005509	calcium ion binding
TRIAE_CS42_2DL_TGACv1_160292_AA0549080	21.8461	4.2187	39.4734	9.35679	3.22601	0.000139786	0.00128785	Up	0.144771	0.172437	0.0289	0.917865	0.471658	1.44812		hypothetical protein F775_16491 [Aegilops tauschii]
TRIAE_CS42_6BL_TGACv1_503808_AA1628460	40.3794	7.80266	72.9562	9.35017	3.22499	5.07e-15	2.03e-13	Up	0.640178	0.22934	0.185586	2.89224	2.52339	3.6603	DHN3	Dehydrin DHN3 [Triticum urartu]	GO:0006950,GO:0009415	response to stress|response to water
TRIAE_CS42_5AL_TGACv1_375076_AA1215580	20.1922	3.9072	36.4772	9.33589	3.22279	3.84e-08	7.14e-07	Up	0.542537	0.191359	0.285853	3.13356	2.57517	3.01001		hypothetical protein TRIUR3_05531 [Triticum urartu]	GO:0005509	calcium ion binding
TRIAE_CS42_4DL_TGACv1_345555_AA1153690	3.33898	0.648027	6.02994	9.30507	3.21802	0.0431653	0.156797	Up	0	0.0650435	0	0.19432	0.264043	0.0638832	LECRK42 {ECO:0000303|PubMed:19773388}; Synonyms=LECRKA4 {ECO:0000303|Ref.6}, SGC {ECO:0000303|PubMed:18392777}; At3g53810 {ECO:0000312|Araport:AT3G53810}; F5K20.110 {ECO:0000312|EMBL:CAB88343.1}	predicted protein [Hordeum vulgare subsp. vulgare]	GO:0016020,GO:0016021,GO:0004672,GO:0005524,GO:0006468,GO:0030246	membrane|integral component of membrane|protein kinase activity|ATP binding|protein phosphorylation|carbohydrate binding
TRIAE_CS42_4AL_TGACv1_290399_AA0984990	3.3375	0.648027	6.02697	9.30049	3.21731	0.0431969	0.156864	Up	0	0.0610327	0	0.130875	0.262732	0.126664	At1g06620; F12K11.24, F12K11.6	unnamed protein product [Triticum aestivum]	GO:0016491,GO:0046872,GO:0055114	oxgene_idoreductase activity|metal ion binding|oxidation-reduction process
TRIAE_CS42_7AS_TGACv1_569301_AA1812970	3.33657	0.648027	6.02512	9.29764	3.21686	0.0432165	0.156905	Up	0	0.0496591	0	0.0981935	0.0732562	0.144725	ACA7; At1g08080; T6D22.16	predicted protein [Hordeum vulgare subsp. vulgare]			ko00910	Nitrogen metabolism
TRIAE_CS42_4AL_TGACv1_288223_AA0941300	3.33584	0.648418	6.02326	9.28916	3.21555	0.0432321	0.156937	Up	0	0.0195426	0	0.0858586	0.149812	0.125341		hypothetical protein F775_17955 [Aegilops tauschii]	GO:0016020,GO:0016021	membrane|integral component of membrane
TRIAE_CS42_2DL_TGACv1_160108_AA0546880	3.33752	0.64881	6.02624	9.28814	3.21539	0.0431963	0.156864	Up	0	0	0	0.162341	0.0687274	0.136413	NAC007 {ECO:0000303|PubMed:15029955}; Synonyms=EMB2749 {ECO:0000303|Ref.7}, VND4 {ECO:0000303|PubMed:16103214}; At1g12260 {ECO:0000312|Araport:AT1G12260}; T28K15.1 {ECO:0000312|EMBL:AAG12568.1}	NAC domain-containing protein 7 [Triticum urartu]	GO:0003677,GO:0006355,GO:0005634,GO:0006351	DNA binding|regulation of transcription, DNA-templated|nucleus|transcription, DNA-templated
TRIAE_CS42_7DL_TGACv1_603178_AA1977650	3.33454	0.648418	6.02067	9.28516	3.21493	0.0432598	0.157001	Up	0.0443696	0	0	0.0866789	0.221126	0.214678	IRT3; At1g60960; T7P1.10	hypothetical protein BRADI_1g37667 [Brachypodium distachyon]	GO:0055085,GO:0016020,GO:0016021,GO:0030001,GO:0006810,GO:0006811,GO:0046873,GO:0005385,GO:0071577	transmembrane transport|membrane|integral component of membrane|metal ion transport|transport|ion transport|metal ion transmembrane transporter activity|zinc ion transmembrane transporter activity|zinc II ion transmembrane transport
TRIAE_CS42_7AL_TGACv1_556475_AA1763890	6.67062	1.30101	12.0402	9.25454	3.21016	0.00328949	0.0197954	Up	0.0513208	0.0252662	0.0257316	0.230506	0.180102	0.507709		Disease resistance protein RPM1 [Aegilops tauschii]	GO:0003676,GO:0008270	nucleic acgene_id binding|zinc ion binding
TRIAE_CS42_3DS_TGACv1_272449_AA0920820	5.00416	0.976212	9.03212	9.25221	3.2098	0.00997199	0.0495403	Up	0	0.0380959	0.0187062	0.119736	0.15836	0.253568		hypothetical protein F775_16792 [Aegilops tauschii]	GO:0016020,GO:0016021	membrane|integral component of membrane
TRIAE_CS42_6DL_TGACv1_528234_AA1712700	10.0126	1.9536	18.0716	9.25044	3.20952	0.000150562	0.00137462	Up	0.108669	0.0352767	0.0736305	0.371206	0.540637	0.603232	DHN4	salt-induced YSK2 dehydrin 3 [Triticum aestivum]	GO:0006950,GO:0009415	response to stress|response to water
TRIAE_CS42_7DS_TGACv1_623379_AA2052600	3.33533	0.65259	6.01807	9.22182	3.20505	0.043243	0.156962	Up	0.017694	0	0.0177796	0.0327923	0.0825072	0.179384	LECRKS5; At5g06740; MPH15.10	putative L-type lectin-domain containing receptor kinase S.5 [Triticum urartu]	GO:0016020,GO:0016021,GO:0004672,GO:0005524,GO:0006468,GO:0030246	membrane|integral component of membrane|protein kinase activity|ATP binding|protein phosphorylation|carbohydrate binding
TRIAE_CS42_7BS_TGACv1_592504_AA1939410	8.34401	1.63337	15.0547	9.21696	3.20429	0.00460623	0.0263539	Up	0.0286248	0	0.0429752	0.232772	0.0685408	0.311895	CM-LOX2; Os08g0509100, LOC_Os08g39850; B1168A08.28-1, B1168A08.28-2, OSJNBa0016N23.103-1, OSJNBa0016N23.103-2	hypothetical protein OsJ_27883 [Oryza sativa Japonica Group]	GO:0016491,GO:0046872,GO:0055114,GO:0006633,GO:0016702,GO:0051213,GO:0031408	oxgene_idoreductase activity|metal ion binding|oxidation-reduction process|fatty acid biosynthetic process|oxidoreductase activity, acting on single donors with incorporation of molecular oxygen, incorporation of two atoms of oxygen|dioxygenase activity|oxylipin biosynthetic process	ko00591,ko00592	Linoleic acid metabolism|alpha-Linolenic acid metabolism
TRIAE_CS42_5AL_TGACv1_379894_AA1257030	6.68164	1.30896	12.0543	9.20907	3.20306	0.00239619	0.0151729	Up	0	0	0.0425114	0.227475	0.145389	0.141169	B120; At4g21390; F18E5.10, T6K22.120	Cysteine-rich receptor-like protein kinase 10 [Aegilops tauschii]	GO:0016020,GO:0016021,GO:0000166,GO:0004672,GO:0004674,GO:0005524,GO:0016301,GO:0016740,GO:0006468,GO:0016310,GO:0048544	membrane|integral component of membrane|nucleotgene_ide binding|protein kinase activity|protein serine/threonine kinase activity|ATP binding|kinase activity|transferase activity|protein phosphorylation|phosphorylation|recognition of pollen
TRIAE_CS42_5BL_TGACv1_407163_AA1353990	3.34001	0.656371	6.02364	9.1772	3.19805	0.0431436	0.15675	Up	0	0	0.273469	0.978559	0.251234	0.842611	CBSPPR1; At5g10690; MAJ23.50	hypothetical protein BRADI_4g30897 [Brachypodium distachyon]
TRIAE_CS42_7AS_TGACv1_571368_AA1847180	3.33908	0.656371	6.02179	9.17437	3.19761	0.0431633	0.156797	Up	0	0	0.0905436	0.207193	0.126718	0.369361	At5g05600 {ECO:0000312|Araport:AT5G05600}; MOP10.14 {ECO:0000312|EMBL:BAB11549.1}	predicted protein [Hordeum vulgare subsp. vulgare]	GO:0016491,GO:0046872,GO:0055114	oxgene_idoreductase activity|metal ion binding|oxidation-reduction process
TRIAE_CS42_7AL_TGACv1_556805_AA1771320	11.5117	2.27422	20.7492	9.12365	3.18961	4.83e-05	0.000498656	Up	0.171471	0.0343934	0.0330503	0.475366	0.958752	0.573927	Yif1b	hypothetical protein TRIUR3_18789 [Triticum urartu]	GO:0016020,GO:0016021	membrane|integral component of membrane
TRIAE_CS42_4AL_TGACv1_288675_AA0955250	41.2337	8.15314	74.3143	9.1148	3.18821	4.14e-15	1.67e-13	Up	0.225575	0.1897	0.369162	2.83652	2.48627	2.50608	PSKR2; At5g53890; K19P17.5	Phytosulfokine receptor 2 [Aegilops tauschii]
TRIAE_CS42_5AL_TGACv1_383392_AA1258080	8.17436	1.62124	14.7275	9.08407	3.18334	0.000748815	0.00560009	Up	0.250474	0	0	1.48775	0.537193	1.2369	Os08g0190100, LOC_Os08g09080; B1099H05.40, OsJ_025238, P0610E02.16	GER4a [Hordeum vulgare subsp. vulgare]	GO:0045735,GO:0046872,GO:0005576,GO:0030145	nutrient reservoir activity|metal ion binding|extracellular region|manganese ion binding
TRIAE_CS42_7DS_TGACv1_622500_AA2040900	34.3575	6.82632	61.8886	9.06618	3.1805	1.87e-06	2.61e-05	Up	0.039349	0.173465	0.0633068	0.638038	0.79575	1.2511	XA21 {ECO:0000303|PubMed:22735448}; LOC_Os11g36180 {ECO:0000312|EMBL:ABA94328.1}, Os11g0569733 {ECO:0000312|EMBL:BAT14519.1}; OsJ_34314 {ECO:0000312|EMBL:EAZ18787.1}, OSNPB_110569733 {ECO:0000312|EMBL:BAT14519.1}	hypothetical protein OsI_36774 [Oryza sativa Indica Group]	GO:0016020,GO:0016021,GO:0000166,GO:0004672,GO:0004674,GO:0005524,GO:0016301,GO:0016740,GO:0006468,GO:0016310	membrane|integral component of membrane|nucleotgene_ide binding|protein kinase activity|protein serine/threonine kinase activity|ATP binding|kinase activity|transferase activity|protein phosphorylation|phosphorylation
TRIAE_CS42_7DL_TGACv1_603390_AA1982620	13.0151	2.59745	23.4327	9.02142	3.17336	1.56e-05	0.000180436	Up	0.0871625	0.111315	0.0283453	0.431321	0.935899	0.565041	CYP71A1	Cytochrome P450 71A1 [Aegilops tauschii]	GO:0016491,GO:0046872,GO:0055114,GO:0004497,GO:0005506,GO:0016705,GO:0020037	oxgene_idoreductase activity|metal ion binding|oxidation-reduction process|monooxygenase activity|iron ion binding|oxidoreductase activity, acting on paired donors, with incorporation or reduction of molecular oxygen|heme binding	ko00380,ko00140,ko00830,ko00980	Tryptophan metabolism|Steroid hormone biosynthesis|Retinol metabolism|Metabolism of xenobiotics by cytochrome P450
TRIAE_CS42_6DL_TGACv1_526434_AA1683360	4.83867	0.97204	8.7053	8.9557	3.16281	0.012547	0.0595781	Up	0	0.0638164	0	0.203747	0.182736	0.140334	AATP1; Synonyms=ASD {ECO:0000303|PubMed:21359673}; At5g40010 {ECO:0000312|EMBL:AED94501.1}; MYH19.21 {ECO:0000312|EMBL:BAB10225.1}	Cell Division Protein AAA ATPase family [Triticum aestivum]	GO:0005524,GO:0051301	ATP binding|cell division
TRIAE_CS42_3AL_TGACv1_194572_AA0636110	4.84016	0.972432	8.70789	8.95476	3.16265	0.012538	0.0595442	Up	0	0.119136	0	0.228649	0.571208	0	LBD13; Synonyms=ASL10; At2g30340; T9D9.15	hypothetical protein TRIUR3_34193 [Triticum urartu]
TRIAE_CS42_2AL_TGACv1_095607_AA0312810	4.84359	0.980776	8.7064	8.87706	3.15008	0.0125175	0.0594646	Up	0.0214574	0	0.0407353	0.124029	0.249185	0.0954336		putative non-LTR retroelement reverse transcriptase [Oryza sativa Japonica Group]
TRIAE_CS42_3AL_TGACv1_195212_AA0646540	6.34042	1.29723	11.3836	8.77534	3.13346	0.00379118	0.0223333	Up	0.0666259	0.020993	0	0.240867	0.266283	0.160857	GH3.2; Os01g0764800, LOC_Os01g55940	predicted protein, partial [Hordeum vulgare subsp. vulgare]			ko04075	Plant hormone signal transduction
TRIAE_CS42_6DS_TGACv1_543193_AA1736690	17.5228	3.59752	31.4481	8.74159	3.1279	1.15e-06	1.67e-05	Up	0	0.0369179	0.0997659	0.269472	0.318943	0.48553	LOX2.2	predicted protein [Hordeum vulgare subsp. vulgare]	GO:0016491,GO:0046872,GO:0055114,GO:0016702,GO:0051213	oxgene_idoreductase activity|metal ion binding|oxidation-reduction process|oxidoreductase activity, acting on single donors with incorporation of molecular oxygen, incorporation of two atoms of oxygen|dioxygenase activity	ko00591,ko00592	Linoleic acid metabolism|alpha-Linolenic acid metabolism
TRIAE_CS42_4AL_TGACv1_288840_AA0959230	9.51634	1.96077	17.0719	8.70675	3.12213	0.000294933	0.00248596	Up	0	0.06877	0.139418	0.70011	0.561463	0.616135	CNR10	hypothetical protein TRIUR3_04647 [Triticum urartu]
TRIAE_CS42_3DL_TGACv1_251721_AA0884180	6.34758	1.30857	11.3866	8.70156	3.12127	0.00377841	0.0222699	Up	0	0.0303031	0.0961047	0.399602	0.371034	0.199752	nep1	Aspartic proteinase nepenthesin-1 [Aegilops tauschii]	GO:0006508,GO:0004190	proteolysis|aspartic-type endopeptgene_idase activity
TRIAE_CS42_U_TGACv1_698990_AA2163220	15.6847	3.26256	28.1068	8.61496	3.10684	2.59e-06	3.51e-05	Up	0.759609	0.249051	0	3.64922	3.73727	4.68535		pore-forming toxin-like protein Hfr-2 [Triticum aestivum]
TRIAE_CS42_1BL_TGACv1_030886_AA0103100	752.322	156.677	1347.97	8.60349	3.10492	1.69e-195	6.26e-192	Up	3.11462	2.42412	3.5274	24.212	22.3536	23.254	Os07g0190000, LOC_Os07g09190; OsJ_23394, OSJNBb0002L09.31, OSJNBb0003E08.7	probable 1-deoxy-D-xylulose-5-phosphate synthase 2, chloroplastic [Sorghum bicolor]	GO:0003824,GO:0008152,GO:0008661,GO:0016114	catalytic activity|metabolic process|1-deoxy-D-xylulose-5-phosphate synthase activity|terpenogene_id biosynthetic process	ko00730,ko00900	Thiamine metabolism|Terpenoid backbone biosynthesis
TRIAE_CS42_1BL_TGACv1_030512_AA0092880	4.66806	0.972823	8.36329	8.59692	3.10382	0.0157971	0.0716685	Up	0.120119	0	0	0.469939	0.155891	0.679633	At5g39865; MYH19.5	predicted protein [Hordeum vulgare subsp. vulgare]	GO:0045454,GO:0005623,GO:0009055,GO:0055114,GO:0015035	cell redox homeostasis|cell|electron carrier activity|oxgene_idation-reduction process|protein disulfide oxidoreductase activity
TRIAE_CS42_1AL_TGACv1_000266_AA0007750	4.66805	0.972823	8.36327	8.5969	3.10382	0.0157972	0.0716685	Up	0.120197	0.057533	0	0.114442	0.287309	0.112683	GPAT6; At2g38110; F16M14.4	predicted protein, partial [Hordeum vulgare subsp. vulgare]			ko00561,ko00564	Glycerolipgene_id metabolism|Glycerophospholipid metabolism
TRIAE_CS42_4BL_TGACv1_320755_AA1047930	947.467	197.956	1696.98	8.57251	3.09972	6.43e-233	3.86e-229	Up	1.47375	1.264	1.42179	11.9333	12.3566	12.5395	ABCC3; Synonyms=EST2, MRP3; At3g13080; MJG19.3	ATP-binding cassette transporter MRP6 [Arabgene_idopsis thaliana]	GO:0055085,GO:0016020,GO:0016021,GO:0000166,GO:0005524,GO:0016887,GO:0042626,GO:0006810	transmembrane transport|membrane|integral component of membrane|nucleotide binding|ATP binding|ATPase activity|ATPase activity, coupled to transmembrane movement of substances|transport
TRIAE_CS42_5DS_TGACv1_458404_AA1493610	9.34786	1.9536	16.7421	8.56988	3.09928	0.000368811	0.00302365	Up	0.0201493	0.00697475	0.0135725	0.100499	0.169792	0.0631756	FH12; Os04g0244900/Os04g0245000, LOC_Os04g17120/LOC_Os04g17130; OSJNBa0091C12.4, OSJNBa0091C12.5	hypothetical protein F775_02260 [Aegilops tauschii]
TRIAE_CS42_1BL_TGACv1_031899_AA0122350	6.16756	1.29723	11.0379	8.50883	3.08896	0.00476305	0.0271098	Up	0.0339665	0.0115055	0	0.0273248	0.0945214	0.222043		hypothetical protein TRIUR3_08631 [Triticum urartu]	GO:0016020,GO:0016021	membrane|integral component of membrane
TRIAE_CS42_1AL_TGACv1_002175_AA0039470	10.8583	2.29352	19.4231	8.46868	3.08214	0.000117063	0.00110048	Up	0.058023	0	0.34752	1.36474	0.869729	0.701191	DOF3.5; At3g52440; F22O6_180	dof zinc finger protein 10 [Hordeum vulgare subsp. vulgare]	GO:0003677,GO:0006355,GO:0005634	DNA binding|regulation of transcription, DNA-templated|nucleus
TRIAE_CS42_U_TGACv1_643616_AA2133590	7.67374	1.62124	13.7262	8.4665	3.08177	0.00146842	0.00999405	Up	0.120345	0.0753058	0	0.65136	0.390361	0.49595	ERF110; At5g50080; MPF21.9	predicted protein [Hordeum vulgare subsp. vulgare]	GO:0003677,GO:0003700,GO:0006355,GO:0005634,GO:0006351	DNA binding|transcription factor activity, sequence-specific DNA binding|regulation of transcription, DNA-templated|nucleus|transcription, DNA-templated
TRIAE_CS42_7BL_TGACv1_576965_AA1861530	23.0203	4.86672	41.1738	8.46028	3.08071	7.29e-06	9.06e-05	Up	0.0550218	0.0414136	0	0.349931	0.6708	0.357324	ABCG41 {ECO:0000303|PubMed:18299247}; Synonyms=PDR2 {ECO:0000303|PubMed:12644668, ECO:0000303|PubMed:16506311}; Os02g0528900 {ECO:0000312|EMBL:BAH91729.1}, LOC_Os02g32690; P0475F05.27 {ECO:0000312|EMBL:BAD25608.1}, P0476H10.11 {ECO:0000312|EMBL:BAD25425.1}	hypothetical protein OsJ_06985 [Oryza sativa Japonica Group]	GO:0016020,GO:0016021,GO:0000166,GO:0005524,GO:0016887	membrane|integral component of membrane|nucleotgene_ide binding|ATP binding|ATPase activity
TRIAE_CS42_1AL_TGACv1_000002_AA0000040	7.67748	1.62541	13.7295	8.4468	3.07841	0.0190493	0.0832069	Up	0.0997526	0.0318532	0.0319912	0.308095	0.874247	0.235053		hypothetical protein F775_12183 [Aegilops tauschii]	GO:0016020,GO:0016021	membrane|integral component of membrane
TRIAE_CS42_1DL_TGACv1_061957_AA0206380	9.17379	1.94525	16.4023	8.43197	3.07587	0.000461875	0.00368544	Up	0.0449677	0.0443214	0	0.238926	0.210441	0.23485	B120; At4g21390; F18E5.10, T6K22.120	Putative serine/threonine-protein kinase receptor [Aegilops tauschii]	GO:0016020,GO:0016021,GO:0000166,GO:0004672,GO:0004674,GO:0005524,GO:0016301,GO:0016740,GO:0006468,GO:0016310,GO:0048544	membrane|integral component of membrane|nucleotgene_ide binding|protein kinase activity|protein serine/threonine kinase activity|ATP binding|kinase activity|transferase activity|protein phosphorylation|phosphorylation|recognition of pollen
TRIAE_CS42_5AL_TGACv1_376343_AA1235490	57.5747	12.3919	102.758	8.29231	3.05177	2.48e-19	1.38e-17	Up	0.199405	0.149085	0.508179	2.06142	2.33434	2.43797	PSY	Phytoene synthase, chloroplastic [Aegilops tauschii]	GO:0016740,GO:0009058,GO:0016765,GO:0004310,GO:0051996,GO:0006696	transferase activity|biosynthetic process|transferase activity, transferring alkyl or aryl (other than methyl) groups|farnesyl-diphosphate farnesyltransferase activity|squalene synthase activity|ergosterol biosynthetic process	ko00906	Carotenogene_id biosynthesis
TRIAE_CS42_2BL_TGACv1_130537_AA0413120	6.00879	1.29723	10.7203	8.26404	3.04685	0.00593607	0.0324999	Up	0.0429979	0.014552	0	0.212586	0.195833	0.0633207	VHA-a3; At4g39080; F19H22.180	RecName: Full=V-type proton ATPase subunit a2; Short=V-ATPase subunit a2; AltName: Full=V-type proton ATPase 95 kDa subunit a isoform 2; Short=V-ATPase 95 kDa isoform a2; AltName: Full=Vacuolar H(+)-ATPase subunit a isoform 2; AltName: Full=Vacuolar proton pump subunit a2; AltName: Full=Vacuolar proton translocating ATPase 95 kDa subunit a isoform 2	GO:0016020,GO:0016021,GO:0015078,GO:0006810,GO:0006811,GO:0015992,GO:0015991,GO:0033179,GO:0000220	membrane|integral component of membrane|hydrogen ion transmembrane transporter activity|transport|ion transport|proton transport|ATP hydrolysis coupled proton transport|proton-transporting V-type ATPase, V0 domain|vacuolar proton-transporting V-type ATPase, V0 domain	ko04142,ko04145,ko00190	Lysosome|Phagosome|Oxgene_idative phosphorylation
TRIAE_CS42_1BS_TGACv1_049799_AA0161720	7.50385	1.62163	13.3861	8.25468	3.04521	0.00183594	0.0121023	Up	0.0367094	0.00944154	0	0.0854876	0.159001	0.143944	ivns1abpb	PREDICTED: uncharacterized protein LOC100836442 [Brachypodium distachyon]
TRIAE_CS42_1BS_TGACv1_050084_AA0167150	4.50506	0.976995	8.03312	8.22227	3.03954	0.0197808	0.0857959	Up	0.030334	0	0.0153873	0.0965338	0.12492	0.110008	At4g26540; M3E9.30	putative receptor protein kinase [Oryza sativa Japonica Group]	GO:0016020,GO:0016021,GO:0000166,GO:0004672,GO:0004674,GO:0005524,GO:0016301,GO:0016740,GO:0006468,GO:0016310	membrane|integral component of membrane|nucleotgene_ide binding|protein kinase activity|protein serine/threonine kinase activity|ATP binding|kinase activity|transferase activity|protein phosphorylation|phosphorylation
TRIAE_CS42_6DS_TGACv1_544307_AA1747680	4.5004	0.976212	8.0246	8.22014	3.03916	0.0348137	0.133234	Up	0	0	0.0275276	0.106295	0.107896	0.394912		predicted protein [Hordeum vulgare subsp. vulgare]	GO:0016020,GO:0016021	membrane|integral component of membrane
TRIAE_CS42_6DS_TGACv1_544465_AA1748390	544.624	118.727	970.521	8.17441	3.03111	1.88e-55	5.48e-53	Up	2.64129	2.45351	2.10248	16.501	13.5707	12.972	Os03g0700700, LOC_Os03g49380; OsJ_12241 {ECO:0000312|EMBL:EAZ28269.1}	Putative lipoxygenase 3 [Aegilops tauschii]	GO:0016491,GO:0046872,GO:0055114,GO:0006633,GO:0016702,GO:0051213,GO:0031408	oxgene_idoreductase activity|metal ion binding|oxidation-reduction process|fatty acid biosynthetic process|oxidoreductase activity, acting on single donors with incorporation of molecular oxygen, incorporation of two atoms of oxygen|dioxygenase activity|oxylipin biosynthetic process	ko00591	Linoleic acid metabolism
TRIAE_CS42_3B_TGACv1_224176_AA0793450	16.3477	3.58579	29.1095	8.11803	3.02113	2.52e-06	3.43e-05	Up	0.188312	0.362203	0.461802	2.07845	2.00912	3.08969	RCOM_1174750	unnamed protein product [Triticum aestivum]	GO:0016020,GO:0016021,GO:0005886	membrane|integral component of membrane|plasma membrane
TRIAE_CS42_3AL_TGACv1_193996_AA0624190	8.84121	1.94408	15.7383	8.09551	3.01712	0.0011615	0.00819793	Up	0	0.184927	0	0.700592	0.291088	0.373625	PER2; Synonyms=POX2, PRX2	Peroxgene_idase 2 [Aegilops tauschii]	GO:0016491,GO:0046872,GO:0055114,GO:0020037,GO:0005576,GO:0004601,GO:0006979,GO:0042744,GO:0098869	oxidoreductase activity|metal ion binding|oxidation-reduction process|heme binding|extracellular region|peroxidase activity|response to oxidative stress|hydrogen peroxide catabolic process|cellular oxidant detoxification	ko00940	Phenylpropanoid biosynthesis
TRIAE_CS42_2AL_TGACv1_094339_AA0296060	13.1864	2.92108	23.4517	8.02845	3.00512	0.0338057	0.130349	Up	0	0.12367	0.12715	3.67496	1.31945	1.43061		hypothetical protein TRIUR3_11122 [Triticum urartu]	GO:0016020,GO:0016021	membrane|integral component of membrane
TRIAE_CS42_6AL_TGACv1_470886_AA1497560	21.8511	4.8679	38.8342	7.97762	2.99596	5.76e-08	1.04e-06	Up	0.607838	0.336796	0.0698121	2.52724	2.59172	2.05293		predicted protein [Hordeum vulgare subsp. vulgare]
TRIAE_CS42_3AS_TGACv1_211527_AA0691140	5.83706	1.30062	10.3735	7.97583	2.99563	0.00743035	0.039028	Up	0.0167454	0.0170594	0.0173488	0.120971	0.205895	0.171005		Glyoxalase [Triticum aestivum]
TRIAE_CS42_5AS_TGACv1_395368_AA1282940	18.8472	4.2187	33.4757	7.93509	2.98825	5.22e-07	8.07e-06	Up	0.36483	0.352813	0.0621941	2.0179	1.70361	1.7511	tlp	thaumatin-like protein [Triticum aestivum]
TRIAE_CS42_6AS_TGACv1_488747_AA1576280	4.33825	0.972432	7.70407	7.92248	2.98595	0.0247643	0.102424	Up	0.0306887	0.0606437	0	0.242191	0.363372	0.0893764	CUT1 {ECO:0000303|PubMed:10330468}; Synonyms=CER6 {ECO:0000303|PubMed:11041893}, EL6, KCS6 {ECO:0000303|PubMed:18465198}; At1g68530 {ECO:0000312|Araport:AT1G68530}; T26J14.10 {ECO:0000312|EMBL:AAG52390.1}	3-ketoacyl-CoA synthase 5 [Aegilops tauschii]	GO:0003824,GO:0008152,GO:0016020,GO:0016021,GO:0016740,GO:0016747,GO:0016746,GO:0006633	catalytic activity|metabolic process|membrane|integral component of membrane|transferase activity|transferase activity, transferring acyl groups other than amino-acyl groups|transferase activity, transferring acyl groups|fatty acgene_id biosynthetic process	ko00062	Fatty acid elongation
TRIAE_CS42_1AL_TGACv1_003689_AA0051080	4.33586	0.973215	7.69851	7.91039	2.98375	0.024791	0.102518	Up	0.0802084	0	0	0.242084	0.887758	0.325462		unnamed protein product [Triticum aestivum]	GO:0006869	lipgene_id transport
TRIAE_CS42_4AL_TGACv1_290368_AA0984580	34.6848	7.78858	61.5811	7.90659	2.98306	7.56e-12	2.25e-10	Up	0.436264	0.494843	0.0862458	2.61755	1.88984	2.74968	AMT3-2; Os03g0838400, LOC_Os03g62200; OsJ_13291, OSJNBa0042I09.15	ammonium transporter AMT2.1 [Triticum aestivum]	GO:0016020,GO:0016021,GO:0006810,GO:0008519,GO:0015696,GO:0072488	membrane|integral component of membrane|transport|ammonium transmembrane transporter activity|ammonium transport|ammonium transmembrane transport
TRIAE_CS42_6AL_TGACv1_471580_AA1511200	48.079	10.7987	85.3592	7.90459	2.98269	6.45e-11	1.72e-09	Up	0.162213	0.0939193	0.818516	3.01096	1.8167	2.55242	UGT85A24; Synonyms=UGT2	Cytokinin-O-glucosyltransferase 2 [Aegilops tauschii]	GO:0008152,GO:0016740,GO:0016757,GO:0016758	metabolic process|transferase activity|transferase activity, transferring glycosyl groups|transferase activity, transferring hexosyl groups
TRIAE_CS42_5DL_TGACv1_433000_AA1397500	50.7184	11.4006	90.0363	7.89752	2.9814	1.1e-16	5.05e-15	Up	0.664956	0.309575	0.57052	4.70072	3.435	4.48468	PSKR2; At5g53890; K19P17.5	Phytosulfokine receptor 2 [Aegilops tauschii]
TRIAE_CS42_4BL_TGACv1_320247_AA1032310	8.6792	1.95321	15.4052	7.88713	2.9795	0.000889789	0.00650886	Up	0.0426103	0.042519	0.0437905	0.409752	0.327506	0.204951	BHLH30; Synonyms=EN53; At1g68810; F14K14.8, T6L1.1	predicted protein [Hordeum vulgare subsp. vulgare]	GO:0046983	protein dimerization activity
TRIAE_CS42_4DS_TGACv1_362148_AA1177240	13.0155	2.93437	23.0967	7.87108	2.97656	3.63e-05	0.00038473	Up	0.0680968	0.0226428	0	0.547517	0.238362	0.444882	GSVIVT00023967001, LOC100257005	predicted protein [Hordeum vulgare subsp. vulgare]	GO:0016491,GO:0046872,GO:0055114,GO:0020037,GO:0005576,GO:0004601,GO:0006979,GO:0042744,GO:0098869	oxgene_idoreductase activity|metal ion binding|oxidation-reduction process|heme binding|extracellular region|peroxidase activity|response to oxidative stress|hydrogen peroxide catabolic process|cellular oxidant detoxification	ko00940	Phenylpropanoid biosynthesis
TRIAE_CS42_5DS_TGACv1_456486_AA1471810	7.172	1.62085	12.7232	7.84968	2.97263	0.00284819	0.0175184	Up	0.194859	0.294641	0	1.44127	1.42696	1.00448		hypothetical protein F775_27861 [Aegilops tauschii]
TRIAE_CS42_5BL_TGACv1_404549_AA1303790	7.18002	1.62502	12.735	7.83683	2.97027	0.037844	0.141727	Up	0.0269191	0.02681	0.0136414	0.244501	0.218506	0	DYAD; Synonyms=SWI1; At5g51330; MFG13.3	hypothetical protein F775_01555 [Aegilops tauschii]
TRIAE_CS42_2DL_TGACv1_159649_AA0541000	5.67323	1.29645	10.05	7.75199	2.95457	0.00925247	0.0466074	Up	0.0360639	0.101011	0	0.481187	0.352226	0.136107	OCT4; Synonyms=4-Oct; At3g20660; F3H11.5	PREDICTED: organic cation/carnitine transporter 4 [Setaria italica]	GO:0055085,GO:0016020,GO:0016021,GO:0005215,GO:0022857	transmembrane transport|membrane|integral component of membrane|transporter activity|transmembrane transporter activity
TRIAE_CS42_7BL_TGACv1_579054_AA1903530	14.1745	3.24287	25.1061	7.74194	2.95269	1.82e-05	0.000207271	Up	0.156904	0.0901741	0	0.590571	0.977548	0.604057	CYP71A1	Cytochrome P450 71A2 [Dichanthelium oligosanthes]	GO:0016491,GO:0046872,GO:0055114,GO:0004497,GO:0005506,GO:0016705,GO:0020037	oxgene_idoreductase activity|metal ion binding|oxidation-reduction process|monooxygenase activity|iron ion binding|oxidoreductase activity, acting on paired donors, with incorporation or reduction of molecular oxygen|heme binding	ko00380,ko00140,ko00830,ko00980	Tryptophan metabolism|Steroid hormone biosynthesis|Retinol metabolism|Metabolism of xenobiotics by cytochrome P450
TRIAE_CS42_5DL_TGACv1_433446_AA1413340	5.66545	1.29645	10.0344	7.73997	2.95233	0.00928431	0.0467285	Up	0.054934	0.156718	0	0.233577	0.468793	0.706604	WRKY11; At4g31550; F3L17.120	hypothetical protein F775_43334 [Aegilops tauschii]	GO:0003700,GO:0043565,GO:0006355	transcription factor activity, sequence-specific DNA binding|sequence-specific DNA binding|regulation of transcription, DNA-templated
TRIAE_CS42_6DL_TGACv1_527128_AA1699040	5.6677	1.29723	10.0382	7.73817	2.95199	0.00927508	0.0466881	Up	0.12058	0.0407422	0	0.459541	0.11404	0.457186		hypothetical protein F775_13470 [Aegilops tauschii]
TRIAE_CS42_7AL_TGACv1_556453_AA1763360	5.67347	1.30101	10.0459	7.72164	2.94891	0.0378437	0.141727	Up	0.222264	0.103663	0.114584	0.607858	1.86912	0.521112		PREDICTED: 11 kDa late embryogenesis abundant protein [Brachypodium distachyon]	GO:0009793	embryo development ending in seed dormancy
TRIAE_CS42_1BL_TGACv1_033461_AA0139640	8.50301	1.9536	15.0524	7.70497	2.94579	0.00111009	0.00788792	Up	0.0652373	0.0198195	0.0415039	0.198817	0.225038	0.31564	CYP714D1; Synonyms=EUI1; Os05g0482400, LOC_Os05g40384; OsJ_18961, OSJNBa0095J22.13	Secologanin synthase [Triticum urartu]	GO:0016491,GO:0046872,GO:0055114,GO:0004497,GO:0005506,GO:0016705,GO:0020037,GO:0016020,GO:0016021	oxgene_idoreductase activity|metal ion binding|oxidation-reduction process|monooxygenase activity|iron ion binding|oxidoreductase activity, acting on paired donors, with incorporation or reduction of molecular oxygen|heme binding|membrane|integral component of membrane
TRIAE_CS42_3B_TGACv1_222289_AA0761330	5.67462	1.30479	10.0445	7.69815	2.94451	0.00924681	0.0465854	Up	0.0265903	0.0263113	0	0.268579	0.327472	0.227752	RGA1; Synonyms=177O13.37, CB3A14.4	unnamed protein product [Triticum aestivum]
TRIAE_CS42_4DL_TGACv1_345646_AA1154090	8.51139	1.95738	15.0654	7.69672	2.94424	0.00110604	0.00786489	Up	0.0467304	0.047864	0	0.446251	0.349082	0.0439074	Os08g0189400, LOC_Os08g08990; B1099H05.29, OsJ_025244, P0610E02.5	Germin-like protein 8-5 [Aegilops tauschii]	GO:0045735,GO:0046872,GO:0005576,GO:0030145	nutrient reservoir activity|metal ion binding|extracellular region|manganese ion binding
TRIAE_CS42_2AL_TGACv1_093024_AA0269660	8.51011	1.96077	15.0595	7.68039	2.94118	0.00110666	0.00786854	Up	0	0	0	0	0.0355598	0.0346882	RBL10 {ECO:0000303|PubMed:17181860}; Synonyms=RBL8 {ECO:0000303|PubMed:17938163}; At1g25290 {ECO:0000312|Araport:AT1G25290}; F4F7.32 {ECO:0000312|EMBL:AAG40087.1}		GO:0004252,GO:0016021,GO:0006508	serine-type endopeptgene_idase activity|integral component of membrane|proteolysis
TRIAE_CS42_4AL_TGACv1_291653_AA0995780	94.776	21.8635	167.688	7.66978	2.93919	5.01e-29	5.11e-27	Up	0.708338	0.320142	1.10678	5.38343	4.96868	5.97867	PSKR2; At5g53890; K19P17.5	Phytosulfokine receptor 2 [Triticum urartu]			ko04016	MAPK signaling pathway - plant
TRIAE_CS42_6AL_TGACv1_473700_AA1532500	9.83444	2.27422	17.3947	7.64861	2.9352	0.000437375	0.00350863	Up	0.170258	0.0789462	0.0839691	0.682558	0.621345	1.36673	ERF003; At5g25190; F21J6.103	Ethylene-responsive transcription factor ERF003 [Aegilops tauschii]	GO:0003677,GO:0003700,GO:0006355,GO:0005634,GO:0006351	DNA binding|transcription factor activity, sequence-specific DNA binding|regulation of transcription, DNA-templated|nucleus|transcription, DNA-templated
TRIAE_CS42_3B_TGACv1_221705_AA0747940	9.83391	2.278	17.3898	7.6338	2.9324	0.00834995	0.0429097	Up	0.102656	0.024029	0.0500172	0.117906	0.431372	0.629322	CSLG3; At4g23990; T19F6.19, T32A16.160	unnamed protein product [Triticum aestivum]	GO:0016020,GO:0016021,GO:0016740,GO:0016757,GO:0016760,GO:0030244,GO:0071555	membrane|integral component of membrane|transferase activity|transferase activity, transferring glycosyl groups|cellulose synthase (UDP-forming) activity|cellulose biosynthetic process|cell wall organization
TRIAE_CS42_5AS_TGACv1_392798_AA1264830	7.00031	1.62541	12.3752	7.61358	2.92857	0.00354908	0.0211275	Up	0.16716	0.0525139	0.0561785	0.256053	0.414641	0.973418	ERF110; At5g50080; MPF21.9	predicted protein [Hordeum vulgare subsp. vulgare]	GO:0003677,GO:0003700,GO:0006355,GO:0005634,GO:0006351	DNA binding|transcription factor activity, sequence-specific DNA binding|regulation of transcription, DNA-templated|nucleus|transcription, DNA-templated
TRIAE_CS42_7DS_TGACv1_622755_AA2044830	41.8489	9.73227	73.9656	7.60003	2.92601	1.19e-13	4.24e-12	Up	0.196972	0.579176	0	1.04975	1.22558	1.31183	At3g20240; MAL21.26	Protein brittle-1, chloroplastic/amyloplastic [Aegilops tauschii]	GO:0055085,GO:0016020,GO:0016021,GO:0006810	transmembrane transport|membrane|integral component of membrane|transport
TRIAE_CS42_6BL_TGACv1_500076_AA1598330	4.1652	0.972432	7.35797	7.56657	2.91964	0.0310238	0.122004	Up	0.0909007	0.171117	0	0.167728	0.673953	0.91501		hypothetical protein F775_43036 [Aegilops tauschii]
TRIAE_CS42_1BL_TGACv1_030243_AA0083400	4.16597	0.973215	7.35872	7.56125	2.91862	0.0310134	0.121972	Up	0	0	0	0.60635	0.751872	1.47226		hypothetical protein TRIUR3_02639 [Triticum urartu]
TRIAE_CS42_2AL_TGACv1_095607_AA0312800	4.17043	0.976212	7.36465	7.54411	2.91535	0.0309527	0.121789	Up	0	0.0514644	0.0248516	0.174776	0.202825	0.111834	AtMg00310 {ECO:0000312|Araport:ATMG00310}; and OrderedLocusNames=At2g07737 {ECO:0000312|Araport:AT2G07737}
TRIAE_CS42_1AL_TGACv1_004446_AA0053550	83.0806	19.5154	146.646	7.51437	2.90965	3.67e-23	2.65e-21	Up	0.39066	0.248603	0.346973	3.17948	2.35527	2.10574	Os07g0190000, LOC_Os07g09190; OsJ_23394, OSJNBb0002L09.31, OSJNBb0003E08.7	1-deoxy-D-xylulose 5-phosphate synthase [Hevea brasiliensis]	GO:0003824,GO:0008152,GO:0008661,GO:0016114	catalytic activity|metabolic process|1-deoxy-D-xylulose-5-phosphate synthase activity|terpenogene_id biosynthetic process	ko00730,ko00900	Thiamine metabolism|Terpenoid backbone biosynthesis
TRIAE_CS42_5BS_TGACv1_424423_AA1389570	13.8402	3.25382	24.4265	7.50702	2.90824	0.000176288	0.00158061	Up	0.0572746	0.0763475	0.0572799	0.215259	0.54521	0.443773	BHLH25; Synonyms=EN29; At4g37850; T28I19.130	predicted protein [Hordeum vulgare subsp. vulgare]	GO:0046983	protein dimerization activity
TRIAE_CS42_7DS_TGACv1_621440_AA2015450	5.50445	1.29645	9.71246	7.49161	2.90528	0.011527	0.0557231	Up	0.0464184	0.0914993	0	0.438031	0.175553	0.173582	ACA7; At1g08080; T6D22.16	predicted protein [Hordeum vulgare subsp. vulgare]			ko00910	Nitrogen metabolism
TRIAE_CS42_5AL_TGACv1_377495_AA1247310	5.50221	1.29605	9.70838	7.49072	2.9051	0.0115381	0.0557605	Up	0	0.0584688	0	0.142787	0.128538	0.109123	At1g54570; T22H22.2	predicted protein, partial [Hordeum vulgare subsp. vulgare]	GO:0016747	transferase activity, transferring acyl groups other than amino-acyl groups
TRIAE_CS42_U_TGACv1_642357_AA2116290	9.6767	2.28556	17.0678	7.46766	2.90066	0.000539792	0.00421779	Up	0.142316	0.0679441	0.28357	0.744046	1.08609	1.26249	At4g27270 {ECO:0000312|Araport:AT4G27270}	Flavoprotein wrbA [Aegilops tauschii]	GO:0016491,GO:0055114,GO:0010181,GO:0003955	oxgene_idoreductase activity|oxidation-reduction process|FMN binding|NAD(P)H dehydrogenase (quinone) activity	ko00130	Ubiquinone and other terpenoid-quinone biosynthesis
TRIAE_CS42_4AL_TGACv1_288539_AA0951560	5.50189	1.30023	9.70356	7.46298	2.89975	0.0115397	0.0557648	Up	0	0.0468956	0.0230319	0.102083	0.102146	0.148447	CRK6 {ECO:0000303|PubMed:27176732}; Os07g0541400 {ECO:0000312|EMBL:BAF21810.1}, LOC_Os07g35690 {ECO:0000305}; OJ1008_E09.114 {ECO:0000312|EMBL:BAD30125.1}, P0458H05.131 {ECO:0000312|EMBL:BAC65053.1}	Putative late blight resistance protein-like protein R1C-3 [Triticum urartu]	GO:0000166,GO:0004672,GO:0004674,GO:0005524,GO:0006468	nucleotgene_ide binding|protein kinase activity|protein serine/threonine kinase activity|ATP binding|protein phosphorylation
TRIAE_CS42_3B_TGACv1_225266_AA0806550	38.5356	9.1081	67.9631	7.46183	2.89953	1.52e-12	4.87e-11	Up	0.114756	0.274665	0.160715	1.29987	1.12123	0.947365	tmem214-a	unnamed protein product [Triticum aestivum]
TRIAE_CS42_7BL_TGACv1_577341_AA1872850	5.50138	1.3044	9.69836	7.43513	2.89436	0.0115423	0.0557737	Up	0	0.0602465	0.0594075	0.123264	0.248039	0.478472	ACA5; At1g08065; T6D22.30	Bifunctional monodehydroascorbate reductase and carbonic anhydrase nectarin-3 [Aegilops tauschii]	GO:0046872,GO:0008270,GO:0004089,GO:0006730	metal ion binding|zinc ion binding|carbonate dehydratase activity|one-carbon metabolic process	ko00910	Nitrogen metabolism
TRIAE_CS42_1AS_TGACv1_021389_AA0081640	13.6624	3.2417	24.083	7.42914	2.8932	0.000619543	0.00474439	Up	0.108305	0.155504	0	0.351356	0.631703	0.957074	CYP76B10; Synonyms=G10H	hypothetical protein F775_52229 [Aegilops tauschii]	GO:0016491,GO:0046872,GO:0055114,GO:0004497,GO:0005506,GO:0016705,GO:0020037	oxgene_idoreductase activity|metal ion binding|oxidation-reduction process|monooxygenase activity|iron ion binding|oxidoreductase activity, acting on paired donors, with incorporation or reduction of molecular oxygen|heme binding
TRIAE_CS42_3B_TGACv1_224720_AA0800610	20.7085	4.92278	36.4942	7.41334	2.89012	2.49e-07	4.05e-06	Up	0	0	0.655667	1.49882	1.47578	1.21046		glucan endo-1,3-beta-D-glucosgene_idase [Triticum aestivum]	GO:0016787,GO:0016798,GO:0005975,GO:0008152,GO:0004553	hydrolase activity|hydrolase activity, acting on glycosyl bonds|carbohydrate metabolic process|metabolic process|hydrolase activity, hydrolyzing O-glycosyl compounds
TRIAE_CS42_4DS_TGACv1_361237_AA1164150	20.5276	4.88602	36.1693	7.40261	2.88803	5.01e-06	6.44e-05	Up	0.282992	0.961975	0.853111	6.43684	4.41334	3.03747		hypothetical protein F775_32330 [Aegilops tauschii]
TRIAE_CS42_5DS_TGACv1_460621_AA1495590	15.0141	3.59035	26.4379	7.36358	2.88041	1.38e-05	0.000161965	Up	0.163714	0.102177	0.326339	0.785662	1.74381	1.36165	TCEA1; Synonyms=TCEA5	PREDICTED: probable carboxylesterase 2 [Brachypodium distachyon]	GO:0008152,GO:0016787	metabolic process|hydrolase activity
TRIAE_CS42_3DL_TGACv1_250071_AA0861640	8.1729	1.95777	14.388	7.34919	2.87758	0.00170466	0.0113579	Up	0.0552776	0	0.0550868	0.189591	0.243034	0.30796		hypothetical protein F775_19870 [Aegilops tauschii]	GO:0016020,GO:0016021	membrane|integral component of membrane
TRIAE_CS42_2AS_TGACv1_112552_AA0340680	68.0818	16.329	119.835	7.33878	2.87554	8.65e-21	5.35e-19	Up	0.191842	0.210504	0.705557	3.09336	2.48899	2.8505	CYP99A2; Os04g0180400, LOC_Os04g10160; OSJNBa0027O01.2, OSJNBa0052P16.24	Cytochrome P450 99A2 [Aegilops tauschii]	GO:0016491,GO:0046872,GO:0055114,GO:0004497,GO:0005506,GO:0016705,GO:0020037	oxgene_idoreductase activity|metal ion binding|oxidation-reduction process|monooxygenase activity|iron ion binding|oxidoreductase activity, acting on paired donors, with incorporation or reduction of molecular oxygen|heme binding
TRIAE_CS42_6AL_TGACv1_471026_AA1501180	933.078	223.98	1642.18	7.33178	2.87416	2.15e-205	8.81e-202	Up	3.42654	3.78505	3.56709	25.1482	25.3785	24.2282		hypothetical protein TRIUR3_31302 [Triticum urartu]
TRIAE_CS42_U_TGACv1_641339_AA2092370	27.0171	6.50087	47.5333	7.31183	2.87023	3.07e-08	5.81e-07	Up	0.250073	0.151776	0.0987535	1.44115	0.830291	1.24267	AAMT2; Synonyms=OMT2	Benzoate carboxyl methyltransferase [Aegilops tauschii]	GO:0008168,GO:0032259	methyltransferase activity|methylation
TRIAE_CS42_5AL_TGACv1_373959_AA1185390	12.184	2.93437	21.4336	7.30433	2.86875	0.00139678	0.00957666	Up	0.487988	0.12232	0.506618	2.3834	3.53628	1.29983		defensin [Triticum aestivum]	GO:0006952	defense response
TRIAE_CS42_3DL_TGACv1_250834_AA0873850	47.2036	11.3827	83.0244	7.2939	2.86669	8.23e-15	3.23e-13	Up	0.274983	0.343817	0.227916	2.28533	1.45091	1.69788	CYP79A1; Synonyms=CYP79	Tyrosine N-monooxygenase [Aegilops tauschii]	GO:0016491,GO:0046872,GO:0055114,GO:0004497,GO:0005506,GO:0016705,GO:0020037	oxgene_idoreductase activity|metal ion binding|oxidation-reduction process|monooxygenase activity|iron ion binding|oxidoreductase activity, acting on paired donors, with incorporation or reduction of molecular oxygen|heme binding	ko00966,ko00460	Glucosinolate biosynthesis|Cyanoamino acid metabolism
TRIAE_CS42_6BS_TGACv1_515284_AA1669010	8.00433	1.94486	14.0638	7.23125	2.85424	0.0021115	0.0136441	Up	0.0840081	0.162123	0	0.482977	0.817505	0.355979	BIG1; At4g38200; F20D10.320	Brefeldin A-inhibited guanine nucleotgene_ide-exchange protein 2 [Aegilops tauschii]			ko04144	Endocytosis
TRIAE_CS42_4DL_TGACv1_343478_AA1135020	4.00179	0.972432	7.03115	7.23049	2.85409	0.0386151	0.144034	Up	0.10528	0.206542	0	0.56881	0.950934	0.476503		Cortical cell-delineating protein [Triticum urartu]
TRIAE_CS42_U_TGACv1_640850_AA2077220	3.99993	0.97204	7.02781	7.22996	2.85399	0.0386459	0.144101	Up	0	0.0435291	0	0.0301105	0.15069	0.103714	SBT3.10 {ECO:0000303|PubMed:16193095}; At4g10530 {ECO:0000312|Araport:AT4G10530}; F3H7.13 {ECO:0000312|EMBL:AAD03437.1}, F7L13.110 {ECO:0000312|EMBL:CAB40046.1}	predicted protein [Hordeum vulgare subsp. vulgare]	GO:0016787,GO:0004252,GO:0008233,GO:0006508,GO:0008236	hydrolase activity|serine-type endopeptgene_idase activity|peptidase activity|proteolysis|serine-type peptidase activity
TRIAE_CS42_7AS_TGACv1_570084_AA1829970	6.67252	1.62163	11.7234	7.22939	2.85387	0.00544945	0.0302436	Up	0.0876999	0.0299304	0	0.362949	0.510516	0.0295214	At5g65850; F6H11.50, K14B20.2	hypothetical protein TRIUR3_04869 [Triticum urartu]
TRIAE_CS42_2DL_TGACv1_159771_AA0542540	16.0026	3.8939	28.1113	7.21931	2.85186	8.56e-06	0.000104701	Up	0.201772	0.296878	0.048807	0.59347	1.75171	1.42538	PXG; Os04g0511200, LOC_Os04g43200; OsJ_15434, OSJNBa0004N05.7	TPA_inf: caleosin [Triticum aestivum]	GO:0016020,GO:0016021	membrane|integral component of membrane	ko00073	Cutin, suberine and wax biosynthesis
TRIAE_CS42_5DL_TGACv1_434230_AA1432120	6.66923	1.6258	11.7127	7.20422	2.84884	0.00585802	0.0321581	Up	0.167816	0	0.0407378	0.206523	0.546366	0.448555	RAP2-6; Synonyms=ERF108; At1g43160; F1I21.18	predicted protein [Hordeum vulgare subsp. vulgare]	GO:0003677,GO:0003700,GO:0006355,GO:0005634,GO:0006351	DNA binding|transcription factor activity, sequence-specific DNA binding|regulation of transcription, DNA-templated|nucleus|transcription, DNA-templated
TRIAE_CS42_7BL_TGACv1_580273_AA1912980	4.00074	0.976995	7.02448	7.18988	2.84597	0.0386325	0.144077	Up	0.0339376	0	0.0335691	0.0939378	0.255028	0.311483	PBL17 {ECO:0000303|PubMed:20413097}; At2g07180 {ECO:0000312|Araport:AT2G07180}	Protein kinase APK1B, chloroplastic [Aegilops tauschii]	GO:0000166,GO:0004672,GO:0004674,GO:0005524,GO:0006468	nucleotgene_ide binding|protein kinase activity|protein serine/threonine kinase activity|ATP binding|protein phosphorylation
TRIAE_CS42_2BS_TGACv1_147173_AA0479070	5.34121	1.31274	9.36969	7.1375	2.83542	0.0143009	0.0661585	Up	0	0	0.0509918	0.027085	0.0676748	0.0933021	MEL1; Synonyms=MEAL1; Os03g0800200, LOC_Os03g58600; OSJNBa0052F07.11	Protein argonaute MEL1 [Aegilops tauschii]	GO:0003676,GO:0031047	nucleic acgene_id binding|gene silencing by RNA
TRIAE_CS42_3B_TGACv1_226824_AA0819550	4.00415	0.984556	7.02374	7.13392	2.83469	0.0385763	0.143903	Up	0	0	0.145513	0.221978	0.331895	0.586627	Os11g0537350, LOC_Os11g33110; OsJ_032823	unnamed protein product [Triticum aestivum]	GO:0045735,GO:0046872,GO:0005576,GO:0030145	nutrient reservoir activity|metal ion binding|extracellular region|manganese ion binding
TRIAE_CS42_4BL_TGACv1_320502_AA1041760	70.0388	17.2408	122.837	7.12479	2.83285	7.72e-21	4.78e-19	Up	0.481827	0.364031	0.515753	2.76929	3.13927	3.08607	ALD1; Os03g0195100, LOC_Os03g09910; OSJNBa0064E16.9	PREDICTED: aminotransferase ALD1 homolog [Oryza sativa Japonica Group]	GO:0003824,GO:0030170,GO:0009058,GO:0010285,GO:0009089,GO:0008483,GO:0009862,GO:0010150,GO:0042742	catalytic activity|pyrgene_idoxal phosphate binding|biosynthetic process|L,L-diaminopimelate aminotransferase activity|lysine biosynthetic process via diaminopimelate|transaminase activity|systemic acquired resistance, salicylic acid mediated signaling pathway|leaf senescence|defense response to bacterium	ko00300	Lysine biosynthesis
TRIAE_CS42_5DL_TGACv1_433203_AA1405400	56.1985	13.9867	98.4103	7.036	2.81475	6.6e-17	3.09e-15	Up	0.122162	0.111538	0.0548672	0.765557	0.669409	0.618122	CRK25; At4g05200; C17L7.120, C6L9.3	predicted protein [Hordeum vulgare subsp. vulgare]	GO:0016020,GO:0016021,GO:0004672,GO:0005524,GO:0006468	membrane|integral component of membrane|protein kinase activity|ATP binding|protein phosphorylation
TRIAE_CS42_7DL_TGACv1_603425_AA1983450	6.49628	1.62007	11.3725	7.01977	2.81142	0.00677189	0.0361616	Up	0	0.232727	0	0.231209	0.520032	0.781085	AT9 {ECO:0000303|PubMed:23391577}; Os01g0185300 {ECO:0000312|EMBL:BAF04153.1}, LOC_Os01g09010 {ECO:0000305}; P0510F03.18 {ECO:0000312|EMBL:BAB03362.1}	predicted protein [Hordeum vulgare subsp. vulgare]	GO:0016747	transferase activity, transferring acyl groups other than amino-acyl groups
TRIAE_CS42_4BL_TGACv1_320493_AA1041210	6.49889	1.62085	11.3769	7.01911	2.81129	0.0261927	0.106986	Up	0	0.327107	0	0.326426	2.12992	1.30429		hypothetical protein F775_05686 [Aegilops tauschii]	GO:0016020,GO:0016021	membrane|integral component of membrane
TRIAE_CS42_6AL_TGACv1_471862_AA1515490	33.851	8.44534	59.2567	7.01649	2.81075	9.98e-11	2.6e-09	Up	0.190593	0.360714	0.149803	2.16896	2.00673	1.75085	CCR1 {ECO:0000303|PubMed:16380417}; Os02g0808800 {ECO:0000312|EMBL:BAF10374.1}, LOC_Os02g56460 {ECO:0000305}; OJ1112_G06.14 {ECO:0000312|EMBL:BAD19133.1}, OJ1520_C09.26 {ECO:0000312|EMBL:BAD19248.1}, OsJ_08807 {ECO:0000312|EMBL:EAZ25022.1}	Bifunctional dihydroflavonol 4-reductase/flavanone 4-reductase [Triticum urartu]	GO:0003824,GO:0050662	catalytic activity|coenzyme binding	ko00940	Phenylpropanogene_id biosynthesis
TRIAE_CS42_6AS_TGACv1_487145_AA1568530	10.5199	2.62548	18.4144	7.01372	2.81018	0.000401469	0.00325509	Up	0	0	0.120642	0.164687	0.377599	0.224737	SBT3.8 {ECO:0000303|PubMed:16193095}; At4g10540 {ECO:0000312|Araport:AT4G10540}; F3H7.2 {ECO:0000312|EMBL:AAD03430.1}, F7L13.120 {ECO:0000312|EMBL:CAB40047.1}	predicted protein [Hordeum vulgare subsp. vulgare]	GO:0016787,GO:0004252,GO:0008233,GO:0006508,GO:0008236	hydrolase activity|serine-type endopeptgene_idase activity|peptidase activity|proteolysis|serine-type peptidase activity
TRIAE_CS42_7AL_TGACv1_556097_AA1755450	18.1688	4.54271	31.7949	6.9991	2.80717	2.64e-06	3.57e-05	Up	0.0397414	0.0564014	0.00786399	0.159951	0.364555	0.243648	ABCG41 {ECO:0000303|PubMed:18299247}; Synonyms=PDR2 {ECO:0000303|PubMed:12644668, ECO:0000303|PubMed:16506311}; Os02g0528900 {ECO:0000312|EMBL:BAH91729.1}, LOC_Os02g32690; P0475F05.27 {ECO:0000312|EMBL:BAD25608.1}, P0476H10.11 {ECO:0000312|EMBL:BAD25425.1}	pleiotropic drug resistance 5 [Arabgene_idopsis thaliana]	GO:0016020,GO:0016021,GO:0000166,GO:0005524,GO:0006810,GO:0016887	membrane|integral component of membrane|nucleotide binding|ATP binding|transport|ATPase activity
TRIAE_CS42_2DL_TGACv1_158641_AA0523820	5.16633	1.29684	9.03583	6.96759	2.80066	0.0177959	0.0788545	Up	0	0.180338	0	0.718117	0.469803	0.801859		hypothetical protein F775_23477 [Aegilops tauschii]
TRIAE_CS42_2BL_TGACv1_129822_AA0397290	6.51487	1.64093	11.3888	6.94048	2.79503	0.00672012	0.0359393	Up	0	0	0.0747244	0.225763	0.240882	0.0787021	At2g19130; T20K24.15	predicted protein [Hordeum vulgare subsp. vulgare]	GO:0016020,GO:0016021,GO:0000166,GO:0004672,GO:0004674,GO:0005524,GO:0016301,GO:0016740,GO:0006468,GO:0016310,GO:0048544	membrane|integral component of membrane|nucleotgene_ide binding|protein kinase activity|protein serine/threonine kinase activity|ATP binding|kinase activity|transferase activity|protein phosphorylation|phosphorylation|recognition of pollen
TRIAE_CS42_4DL_TGACv1_346129_AA1155190	11.679	2.94194	20.4161	6.93969	2.79487	0.000197589	0.00174768	Up	0.108605	0.0561897	0.339866	1.12921	0.799098	1.16655	Os08g0189400, LOC_Os08g08990; B1099H05.29, OsJ_025244, P0610E02.5	Germin-like protein 8-5 [Aegilops tauschii]	GO:0045735,GO:0046872,GO:0005576,GO:0030145	nutrient reservoir activity|metal ion binding|extracellular region|manganese ion binding
TRIAE_CS42_2DS_TGACv1_177717_AA0583140	15.5116	3.91137	27.1119	6.93157	2.79318	1.59e-05	0.000182936	Up	0.165758	0.0278237	0.139427	0.69749	0.869898	0.71315	At1g06620; F12K11.24, F12K11.6	hypothetical protein BRADI_5g00830 [Brachypodium distachyon]	GO:0016491,GO:0046872,GO:0055114	oxgene_idoreductase activity|metal ion binding|oxidation-reduction process
TRIAE_CS42_6AL_TGACv1_473324_AA1530170	5.17141	1.30479	9.03803	6.92682	2.79219	0.0245825	0.101837	Up	0.0497061	0.0495104	0.101732	0.145869	0.773983	0.336901	DHN3	Dehydrin DHN3 [Aegilops tauschii]	GO:0006950,GO:0009415	response to stress|response to water
TRIAE_CS42_3DS_TGACv1_272888_AA0926160	19.3553	4.8898	33.8207	6.9166	2.79006	4.34e-05	0.000451501	Up	0.0237049	0.160707	0.165367	1.07644	0.563193	0.571552	MTP7; Os01g0130000, LOC_Os01g03914; OsJ_00239, P0408F06.28, P0504H10.3	Putative metal tolerance protein C3 [Aegilops tauschii]	GO:0006812,GO:0055085,GO:0016020,GO:0016021,GO:0008324,GO:0098655	cation transport|transmembrane transport|membrane|integral component of membrane|cation transmembrane transporter activity|cation transmembrane transport
TRIAE_CS42_6DS_TGACv1_543741_AA1743700	14.1724	3.58279	24.7619	6.91134	2.78897	3.93e-05	0.000413102	Up	0.0137918	0	0.0270308	0.263085	0.162108	0.236321		hypothetical protein BRADI_3g39125 [Brachypodium distachyon]
TRIAE_CS42_7DS_TGACv1_621440_AA2015420	9.00779	2.2784	15.7372	6.90714	2.78809	0.00125847	0.00876836	Up	0.194454	0	0.0796366	0.440088	0.76754	0.361939	ACA7; At1g08080; T6D22.16	predicted protein [Hordeum vulgare subsp. vulgare]			ko00910	Nitrogen metabolism
TRIAE_CS42_5DL_TGACv1_433000_AA1397550	943.643	239.073	1648.21	6.89419	2.78538	2.29e-197	8.92e-194	Up	6.66212	5.74636	7.22476	48.0881	45.2968	46.0803	PSKR2; At5g53890; K19P17.5	ice recrystallization inhibition protein 1 precursor [Triticum aestivum]
TRIAE_CS42_4DS_TGACv1_361716_AA1171920	9.00769	2.28596	15.7294	6.88089	2.7826	0.00125852	0.00876836	Up	0.0336569	0	0.0431641	0.141418	0.0901943	0.173477	ALATS; Synonyms=ALARS; At1g50200; F14I3.17	Alanyl-tRNA synthetase, mitochondrial precursor, putative, expressed [Oryza sativa Japonica Group]	GO:0046872,GO:0000166,GO:0005524,GO:0003676,GO:0003723,GO:0006412,GO:0005737,GO:0005739,GO:0000049,GO:0016876,GO:0043039,GO:0008270,GO:0004812,GO:0016874,GO:0004813,GO:0006419,GO:0070143	metal ion binding|nucleotgene_ide binding|ATP binding|nucleic acid binding|RNA binding|translation|cytoplasm|mitochondrion|tRNA binding|ligase activity, forming aminoacyl-tRNA and related compounds|tRNA aminoacylation|zinc ion binding|aminoacyl-tRNA ligase activity|ligase activity|alanine-tRNA ligase activity|alanyl-tRNA aminoacylation|mitochondrial alanyl-tRNA aminoacylation	ko00970	Aminoacyl-tRNA biosynthesis
TRIAE_CS42_6DL_TGACv1_528421_AA1714010	194.963	49.4897	340.436	6.87894	2.78219	7.65e-52	2.02e-49	Up	0.443555	0.330922	0.429001	3.27696	2.75295	2.83159	RPP13; At3g46530; F12A12.50	predicted protein, partial [Hordeum vulgare subsp. vulgare]	GO:0043531	ADP binding
TRIAE_CS42_U_TGACv1_644679_AA2141110	3.83286	0.976212	6.68951	6.85251	2.77663	0.0480663	0.169842	Up	0	0.0711545	0.0373602	0.103091	0.245039	0.308798	TBT1 {ECO:0000303|PubMed:27354554}; Os11g0642400 {ECO:0000312|EMBL:BAT15019.1}, LOC_Os11g42290 {ECO:0000312|EMBL:ABA95026.1}	Anthranilate N-benzoyltransferase protein 1 [Aegilops tauschii]	GO:0016747	transferase activity, transferring acyl groups other than amino-acyl groups
TRIAE_CS42_2DS_TGACv1_177229_AA0569580	6.33436	1.62007	11.0487	6.81988	2.76975	0.00835179	0.0429163	Up	0	0.106875	0	0.301343	0.172734	0.210807	CYP709B1 {ECO:0000303|PubMed:15280363}; At2g46960 {ECO:0000312|Araport:AT2G46960}	Secologanin synthase [Aegilops tauschii]	GO:0016491,GO:0046872,GO:0055114,GO:0004497,GO:0005506,GO:0016705,GO:0020037,GO:0016020,GO:0016021	oxgene_idoreductase activity|metal ion binding|oxidation-reduction process|monooxygenase activity|iron ion binding|oxidoreductase activity, acting on paired donors, with incorporation or reduction of molecular oxygen|heme binding|membrane|integral component of membrane
TRIAE_CS42_7BL_TGACv1_578125_AA1889770	7.68259	1.96911	13.3961	6.8031	2.76619	0.0032062	0.0193711	Up	0	0	0.359645	0.910726	0.922558	0.438175		Chitinase 1 [Aegilops tauschii]	GO:0016787,GO:0016798,GO:0005975,GO:0008152,GO:0004553	hydrolase activity|hydrolase activity, acting on glycosyl bonds|carbohydrate metabolic process|metabolic process|hydrolase activity, hydrolyzing O-glycosyl compounds
TRIAE_CS42_4AL_TGACv1_290802_AA0989480	22.8414	5.85806	39.8247	6.79828	2.76517	1.68e-07	2.81e-06	Up	0.0714495	0.0688106	0.212226	1.22121	0.91582	1.38877	GSVIVT00023967001, LOC100257005	predicted protein [Hordeum vulgare subsp. vulgare]	GO:0016491,GO:0046872,GO:0055114,GO:0020037,GO:0005576,GO:0004601,GO:0006979,GO:0042744,GO:0098869	oxgene_idoreductase activity|metal ion binding|oxidation-reduction process|heme binding|extracellular region|peroxidase activity|response to oxidative stress|hydrogen peroxide catabolic process|cellular oxidant detoxification	ko00940	Phenylpropanoid biosynthesis
TRIAE_CS42_3DL_TGACv1_250760_AA0872700	10.1717	2.60997	17.7333	6.79446	2.76436	0.000612673	0.00469825	Up	0.210301	0.0656411	0.28024	0.480205	0.915168	1.21235	PS2; At1g73010; F3N23.21	unnamed protein product [Triticum aestivum]	GO:0016791,GO:0016311	phosphatase activity|dephosphorylation	ko00750	Vitamin B6 metabolism
TRIAE_CS42_7AL_TGACv1_557921_AA1787730	21.503	5.52844	37.4776	6.77906	2.76109	4.1e-07	6.43e-06	Up	0.096883	0.0430975	0.041765	0.358336	0.407231	0.50715	RPM1; Synonyms=RPS3; At3g07040; F17A9.20	Disease resistance RPP13-like protein 4 [Aegilops tauschii]	GO:0043531	ADP binding
TRIAE_CS42_U_TGACv1_642265_AA2114470	8.83582	2.27422	15.3974	6.7704	2.75924	0.00155329	0.0104856	Up	0.294148	0.0540177	0.0577067	0.827032	0.644531	0.774189		predicted protein [Hordeum vulgare subsp. vulgare]	GO:0003824,GO:0005975,GO:0016491,GO:0055114,GO:0005737,GO:0016616,GO:0019752,GO:0004459	catalytic activity|carbohydrate metabolic process|oxgene_idoreductase activity|oxidation-reduction process|cytoplasm|oxidoreductase activity, acting on the CH-OH group of donors, NAD or NADP as acceptor|carboxylic acid metabolic process|L-lactate dehydrogenase activity	ko00270,ko00010,ko00620,ko00640	Cysteine and methionine metabolism|Glycolysis / Gluconeogenesis|Pyruvate metabolism|Propanoate metabolism
TRIAE_CS42_5BL_TGACv1_405520_AA1329310	353.83	91.0903	616.569	6.76878	2.75889	4.19e-87	2.79e-84	Up	2.2596	3.91421	2.37429	21.1933	19.0948	19.8446	PSKR2; At5g53890; K19P17.5	ice recrystallization inhibition protein IRI5 [Triticum aestivum]
TRIAE_CS42_5DL_TGACv1_432938_AA1395250	4.99849	1.29723	8.69975	6.70641	2.74554	0.0220359	0.0933284	Up	0.0575369	0.0191526	0	0.188148	0.0838906	0.182865		hypothetical protein F775_21176 [Aegilops tauschii]
TRIAE_CS42_7AL_TGACv1_556582_AA1766280	9.99921	2.59785	17.4006	6.69808	2.74375	0.000755007	0.00563612	Up	0.157556	0.121437	0.0395455	0.442732	0.832791	0.738269	Os08g0189850, LOC_Os08g09040; B1099H05.37, OsJ_025249, P0610E02.13	Germin-like protein 8-9 [Triticum urartu]	GO:0045735,GO:0046872,GO:0005576,GO:0030145	nutrient reservoir activity|metal ion binding|extracellular region|manganese ion binding
TRIAE_CS42_4AL_TGACv1_289179_AA0966620	5.00279	1.30101	8.70456	6.69063	2.74214	0.0219977	0.093212	Up	0.0227691	0.0115435	0	0.149556	0.0948378	0.0911849	PCMP-H42; At4g13650; F18A5.40	PREDICTED: pentatricopeptgene_ide repeat-containing protein At3g24000, mitochondrial [Brachypodium distachyon]	GO:0008270	zinc ion binding
TRIAE_CS42_6BS_TGACv1_514109_AA1655340	11.1622	2.9169	19.4075	6.65345	2.7341	0.00036926	0.00302638	Up	0.0828131	0.161047	0	0.53093	0.65529	0.685946		PREDICTED: putative F-box protein At3g16210 [Brachypodium distachyon]
TRIAE_CS42_3AL_TGACv1_196592_AA0661710	5.00694	1.30857	8.70531	6.65254	2.73391	0.0219608	0.0931165	Up	0	0.0170574	0.0526622	0.117195	0.0842864	0.0666374		hypothetical protein TRIUR3_27745 [Triticum urartu]	GO:0016020,GO:0016021	membrane|integral component of membrane
TRIAE_CS42_4BL_TGACv1_322907_AA1073390	7.50954	1.96911	13.05	6.62734	2.72843	0.00396215	0.0231775	Up	0	0	0.326871	0.344594	0.617738	0.532732	Os08g0189400, LOC_Os08g08990; B1099H05.29, OsJ_025244, P0610E02.5	Germin-like protein 8-5 [Aegilops tauschii]	GO:0045735,GO:0046872,GO:0005576,GO:0030145	nutrient reservoir activity|metal ion binding|extracellular region|manganese ion binding
TRIAE_CS42_4DL_TGACv1_355281_AA1157330	16.0131	4.23916	27.7871	6.55485	2.71256	1.78e-05	0.000203287	Up	0.30238	0.122549	0.367041	2.01523	1.24401	1.46711	Os08g0189400, LOC_Os08g08990; B1099H05.29, OsJ_025244, P0610E02.5	germin-like protein [Triticum aestivum]	GO:0045735,GO:0046872,GO:0005576,GO:0030145	nutrient reservoir activity|metal ion binding|extracellular region|manganese ion binding
TRIAE_CS42_3AS_TGACv1_211040_AA0683750	14.6713	3.91137	25.4311	6.50185	2.70085	0.000242323	0.00209369	Up	0.0903337	0	0.0537805	0.194319	0.0532308	0.278209	LECRK2 {ECO:0000303|PubMed:25485617}; H0512B01.10 {ECO:0000312|EMBL:CAH67715.1}, OsI_14842 {ECO:0000312|EMBL:EAY93043.1}	unnamed protein product [Triticum aestivum]	GO:0016020,GO:0016021,GO:0000166,GO:0004672,GO:0004674,GO:0005524,GO:0016301,GO:0016740,GO:0006468,GO:0016310	membrane|integral component of membrane|nucleotgene_ide binding|protein kinase activity|protein serine/threonine kinase activity|ATP binding|kinase activity|transferase activity|protein phosphorylation|phosphorylation
TRIAE_CS42_5DL_TGACv1_435329_AA1449060	20.6619	5.51357	35.8102	6.49492	2.69931	1.12e-06	1.63e-05	Up	0.0455639	0.199665	0.0147258	0.674347	0.444001	0.619188	BX1	Indole-3-glycerol phosphate lyase, chloroplastic [Triticum urartu]	GO:0003824,GO:0008152,GO:0004834,GO:0000162,GO:0006568	catalytic activity|metabolic process|tryptophan synthase activity|tryptophan biosynthetic process|tryptophan metabolic process	ko00260,ko00400	Glycine, serine and threonine metabolism|Phenylalanine, tyrosine and tryptophan biosynthesis
TRIAE_CS42_2AS_TGACv1_112164_AA0332040	36.5121	9.76604	63.2582	6.47737	2.69541	7.46e-11	1.98e-09	Up	0.303705	0.299464	0.270743	2.10213	1.58062	2.01845	At1g06620; F12K11.24, F12K11.6	PREDICTED: 1-aminocyclopropane-1-carboxylate oxgene_idase homolog 1-like [Setaria italica]	GO:0016491,GO:0046872,GO:0055114	oxidoreductase activity|metal ion binding|oxidation-reduction process
TRIAE_CS42_3B_TGACv1_237709_AA0832860	41.344	11.0732	71.6148	6.46741	2.69319	4.24e-12	1.3e-10	Up	0.281793	0.143618	0.342852	1.97854	2.7304	2.96085	POPTR_0012s05040g	predicted protein [Hordeum vulgare subsp. vulgare]
TRIAE_CS42_4DS_TGACv1_362408_AA1179590	4.83562	1.29684	8.3744	6.45756	2.69099	0.0271765	0.110122	Up	0.0663417	0	0	0.0367113	0	0	At5g02700; F9G14.10	hypothetical protein BRADI_4g22904 [Brachypodium distachyon]
TRIAE_CS42_1DS_TGACv1_081615_AA0261920	23.0058	6.18103	39.8306	6.44401	2.68796	2.82e-07	4.55e-06	Up	0.603653	0	0.439648	1.58079	3.26586	2.56114		hypothetical protein TRIUR3_19166 [Triticum urartu]
TRIAE_CS42_2BL_TGACv1_129493_AA0386000	4.83349	1.30518	8.3618	6.40663	2.67956	0.0271993	0.110197	Up	0.0840962	0	0.0416006	0.324008	0.123812	0.569624		hypothetical protein F775_19521 [Aegilops tauschii]	GO:0016020,GO:0016021	membrane|integral component of membrane
TRIAE_CS42_4AL_TGACv1_288840_AA0959240	6.00014	1.62085	10.3794	6.4037	2.67891	0.0126928	0.0601109	Up	0.17111	0	0	0.56652	0.494882	0.322324	CNR10	hypothetical protein TRIUR3_04649 [Triticum urartu]
TRIAE_CS42_7BL_TGACv1_577250_AA1870030	24.011	6.50726	41.5148	6.37977	2.6735	1.73e-07	2.88e-06	Up	0.159564	0.303217	0.132164	1.11357	1.15743	0.882599	EFR; At5g20480; F7C8.70	LRR receptor-like serine/threonine-protein kinase EFR [Triticum urartu]
TRIAE_CS42_6DL_TGACv1_526747_AA1691300	28.6621	7.8037	49.5205	6.34577	2.6658	7.81e-06	9.64e-05	Up	0.0663366	0.136896	0.0666167	0.613853	0.374997	0.784279	At3g47570; F1P2.120	Os02g0231700 [Oryza sativa Japonica Group]	GO:0016020,GO:0016021,GO:0000166,GO:0004672,GO:0004674,GO:0005524,GO:0016301,GO:0016740,GO:0006468,GO:0016310	membrane|integral component of membrane|nucleotgene_ide binding|protein kinase activity|protein serine/threonine kinase activity|ATP binding|kinase activity|transferase activity|protein phosphorylation|phosphorylation
TRIAE_CS42_5DS_TGACv1_457613_AA1488180	198.78	54.1303	343.429	6.34449	2.6655	1.59e-49	3.8e-47	Up	1.04633	1.33891	2.24849	9.03749	8.83203	9.12949	NPF2.11; Synonyms=GTR2, NRT1.10; At5g62680; MRG21.10	Peptgene_ide transporter PTR1 [Aegilops tauschii]	GO:0016020,GO:0016021,GO:0006810,GO:0005215	membrane|integral component of membrane|transport|transporter activity
TRIAE_CS42_7AL_TGACv1_556088_AA1755100	22.6486	6.16812	39.1292	6.34377	2.66534	0.00388585	0.02281	Up	0.247413	0.204969	0.0529648	0.560621	0.810978	1.61903	FAD-OXR {ECO:0000303|PubMed:18434606}; At4g20860 {ECO:0000312|Araport:AT4G20860}; T13K14.20 {ECO:0000312|EMBL:CAB45881.1}	Reticuline oxgene_idase-like protein [Aegilops tauschii]	GO:0003824,GO:0016491,GO:0055114,GO:0016614,GO:0050660	catalytic activity|oxidoreductase activity|oxidation-reduction process|oxidoreductase activity, acting on CH-OH group of donors|flavin adenine dinucleotide binding
TRIAE_CS42_5BL_TGACv1_404132_AA1285830	7.17394	1.96116	12.3867	6.31602	2.65901	0.0077765	0.040513	Up	0.0634617	0.0583901	0	0.380026	0	0.680651		hypothetical protein BRADI_4g31100 [Brachypodium distachyon]	GO:0009733	response to auxin	ko04075	Plant hormone signal transduction
TRIAE_CS42_4AL_TGACv1_288400_AA0947680	7.1786	1.96533	12.3919	6.30524	2.65655	0.00606689	0.033093	Up	0.0115833	0	0.0564564	0.157196	0.233442	0.075717	XA21 {ECO:0000303|PubMed:22735448}; LOC_Os11g36180 {ECO:0000312|EMBL:ABA94328.1}, Os11g0569733 {ECO:0000312|EMBL:BAT14519.1}; OsJ_34314 {ECO:0000312|EMBL:EAZ18787.1}, OSNPB_110569733 {ECO:0000312|EMBL:BAT14519.1}	hypothetical protein OsI_36774 [Oryza sativa Indica Group]	GO:0016020,GO:0016021,GO:0000166,GO:0004672,GO:0004674,GO:0005524,GO:0016301,GO:0016740,GO:0006468,GO:0016310	membrane|integral component of membrane|nucleotgene_ide binding|protein kinase activity|protein serine/threonine kinase activity|ATP binding|kinase activity|transferase activity|protein phosphorylation|phosphorylation
TRIAE_CS42_7DS_TGACv1_621607_AA2020690	9.50127	2.60541	16.3971	6.29351	2.65386	0.00139221	0.00955206	Up	0.238435	0.350873	0.350674	1.79092	1.67126	2.33345
TRIAE_CS42_3B_TGACv1_221165_AA0732570	42.6591	11.7006	73.6176	6.29178	2.65347	3.54e-11	9.77e-10	Up	0.258328	0.752064	0.295223	2.3458	2.11338	3.13019	At3g13620; K20M4.6	unnamed protein product [Triticum aestivum]	GO:0016020,GO:0016021,GO:0015171,GO:0003333	membrane|integral component of membrane|amino acgene_id transmembrane transporter activity|amino acid transmembrane transport
TRIAE_CS42_6BL_TGACv1_500444_AA1604700	58.8434	16.2649	101.422	6.2356	2.64053	4.19e-16	1.84e-14	Up	0.0500801	0.233386	0.103062	0.814173	0.585108	0.664585	CS120	Cold shock protein CS66 [Triticum urartu]	GO:0006950,GO:0009415	response to stress|response to water
TRIAE_CS42_4AS_TGACv1_307330_AA1019580	68.9937	19.174	118.813	6.19658	2.63147	1.74e-18	9.23e-17	Up	0.729731	0.668684	0.487571	3.11506	3.97922	3.75928	TIFY11C {ECO:0000303|PubMed:19618278}; Synonyms=JAZ11 {ECO:0000303|PubMed:19618278}; Os03g0180900 {ECO:0000312|EMBL:BAF11081.1}, LOC_Os03g08320 {ECO:0000312|EMBL:ABF94310.1}; OsJ_09657, OSJNBa0050H14.23 {ECO:0000312|EMBL:AAO13483.1}, OSJNBb0076N15.9 {ECO:0000312|EMBL:AAN65439.1}	Protein TIFY 10B [Triticum urartu]			ko04075	Plant hormone signal transduction
TRIAE_CS42_1DL_TGACv1_062698_AA0218370	10.4992	2.91964	18.0787	6.19209	2.63043	0.000828757	0.00611522	Up	0.326666	0	0	0.757225	0.876449	0.597187		hypothetical protein OsJ_31877 [Oryza sativa Japonica Group]
TRIAE_CS42_5DL_TGACv1_433075_AA1400990	5.83812	1.62919	10.047	6.16688	2.62454	0.0155755	0.0709558	Up	0.175702	0.0823295	0	0.72799	1.3256	0.404514	CNR10	hypothetical protein F775_15812 [Aegilops tauschii]
TRIAE_CS42_5BL_TGACv1_406885_AA1351090	22.1815	6.19537	38.1676	6.16067	2.62309	7.53e-07	1.13e-05	Up	0.040493	0.0589996	0.0886892	0.413161	0.304971	0.285147	AO1	Os03g0790900, partial [Oryza sativa Japonica Group]	GO:0003824,GO:0016491,GO:0046872,GO:0055114,GO:0005506,GO:0009055,GO:0051536,GO:0016614,GO:0050660,GO:0051537	catalytic activity|oxgene_idoreductase activity|metal ion binding|oxidation-reduction process|iron ion binding|electron carrier activity|iron-sulfur cluster binding|oxidoreductase activity, acting on CH-OH group of donors|flavin adenine dinucleotide binding|2 iron, 2 sulfur cluster binding	ko00380	Tryptophan metabolism
TRIAE_CS42_6DS_TGACv1_543572_AA1741600	10.5027	2.93776	18.0676	6.15012	2.62061	0.000827675	0.00610896	Up	0.0279068	0.0287164	0.0711222	0.263219	0.159121	0.35813	RLP2; At1g17240; F20D23.6	hypothetical protein OsI_05911 [Oryza sativa Indica Group]	GO:0016020,GO:0016021	membrane|integral component of membrane
TRIAE_CS42_U_TGACv1_641065_AA2083910	17.331	4.86437	29.7977	6.12569	2.61487	1.46e-05	0.000170189	Up	0	0.28179	0.0202067	0.582778	0.794744	0.44727	CYP99A2; Os04g0180400, LOC_Os04g10160; OSJNBa0027O01.2, OSJNBa0052P16.24	Cytochrome P450 99A2 [Aegilops tauschii]	GO:0016491,GO:0046872,GO:0055114,GO:0004497,GO:0005506,GO:0016705,GO:0020037	oxgene_idoreductase activity|metal ion binding|oxidation-reduction process|monooxygenase activity|iron ion binding|oxidoreductase activity, acting on paired donors, with incorporation or reduction of molecular oxygen|heme binding
TRIAE_CS42_2DS_TGACv1_178637_AA0598860	193.308	54.3254	332.29	6.11666	2.61275	2.69e-16	1.21e-14	Up	1.88891	1.35219	1.22874	8.56345	6.97107	10.8869	UGT73B5; At2g15480; F9O13.3	Cytokinin-O-glucosyltransferase 3 [Aegilops tauschii]	GO:0008152,GO:0016740,GO:0016757,GO:0016758	metabolic process|transferase activity|transferase activity, transferring glycosyl groups|transferase activity, transferring hexosyl groups
TRIAE_CS42_3AS_TGACv1_211141_AA0685980	4.67108	1.31274	8.02942	6.11653	2.61271	0.0334691	0.129468	Up	0	0	0.0815614	0.140038	0.0605105	0.235964		unnamed protein product [Triticum aestivum]
TRIAE_CS42_5DL_TGACv1_434097_AA1429100	92.1802	26.0375	158.323	6.08057	2.60421	1.04e-23	7.76e-22	Up	0.213685	0.168777	0.223014	1.17715	1.45242	1.4423	DOX1; Synonyms=DIOX1, PADOX-1, PIOX; At3g01420; T13O15.6	PREDICTED: alpha-dioxygenase 1 isoform X1 [Oryza sativa Japonica Group]	GO:0016491,GO:0055114,GO:0020037,GO:0004601,GO:0006979,GO:0098869,GO:0016702,GO:0001561,GO:0008219,GO:0009627,GO:0009737,GO:0009751,GO:0034614,GO:0042742,GO:0050832,GO:0071446,GO:0071732,GO:1902609,GO:0012511,GO:0051213	oxgene_idoreductase activity|oxidation-reduction process|heme binding|peroxidase activity|response to oxidative stress|cellular oxidant detoxification|oxidoreductase activity, acting on single donors with incorporation of molecular oxygen, incorporation of two atoms of oxygen|fatty acid alpha-oxidation|cell death|systemic acquired resistance|response to abscisic acid|response to salicylic acid|ce…	ko00592	alpha-Linolenic acid metabolism
TRIAE_CS42_7BS_TGACv1_592920_AA1946280	25.3346	7.16715	43.502	6.06964	2.60161	1.43e-07	2.41e-06	Up	0.388086	0	0.256967	0.987402	1.4808	1.44043	AAP1; Synonyms=NAT2; At1g58360; F19C14.3, ZCF54	hypothetical protein F775_06068 [Aegilops tauschii]	GO:0016020,GO:0016021	membrane|integral component of membrane
TRIAE_CS42_1AL_TGACv1_002060_AA0038250	12.6741	3.58618	21.762	6.06829	2.60129	0.000680072	0.00514691	Up	0.034937	0.0355208	0.0580771	0.351173	0.144878	0.212736	RBOHH; At5g60010; MMN10.18	uncharacterized protein LOC778438 [Zea mays]	GO:0005509,GO:0016491,GO:0055114,GO:0016020,GO:0016021,GO:0004601,GO:0098869,GO:0050664	calcium ion binding|oxgene_idoreductase activity|oxidation-reduction process|membrane|integral component of membrane|peroxidase activity|cellular oxidant detoxification|oxidoreductase activity, acting on NAD(P)H, oxygen as acceptor
TRIAE_CS42_6AL_TGACv1_474342_AA1535000	8.00224	2.27266	13.7318	6.04218	2.59507	0.0235347	0.0984196	Up	0.00878604	0.0449679	0.00860434	0.222604	0.0501625	0.0681977	At3g14460; MOA2.6	PREDICTED: putative disease resistance RPP13-like protein 1 [Oryza sativa Japonica Group]	GO:0043531	ADP binding
TRIAE_CS42_7AL_TGACv1_556139_AA1756730	16.0075	4.56617	27.4487	6.01132	2.58768	3.57e-05	0.000378541	Up	0.0220514	0.0562913	0.075162	0.255002	0.428672	0.304806	At3g47570; F1P2.120	PREDICTED: probable LRR receptor-like serine/threonine-protein kinase At3g47570 [Brachypodium distachyon]	GO:0016020,GO:0016021,GO:0000166,GO:0004672,GO:0004674,GO:0005524,GO:0016301,GO:0016740,GO:0006468,GO:0016310	membrane|integral component of membrane|nucleotgene_ide binding|protein kinase activity|protein serine/threonine kinase activity|ATP binding|kinase activity|transferase activity|protein phosphorylation|phosphorylation
TRIAE_CS42_6AS_TGACv1_485342_AA1543540	6.83439	1.95242	11.7164	6.00093	2.58519	0.00903564	0.0457259	Up	0	0.185822	0.0985709	0.427085	0.775218	0.46691		predicted protein [Hordeum vulgare subsp. vulgare]	GO:0016747	transferase activity, transferring acyl groups other than amino-acyl groups
TRIAE_CS42_3B_TGACv1_223861_AA0788640	6.8307	1.95242	11.709	5.99715	2.58428	0.0148098	0.0681407	Up	0	0.0428199	0	0.154077	0.0472536	0.206849	At3g47570; F1P2.120	Os01g0153000 [Oryza sativa Japonica Group]	GO:0016020,GO:0016021,GO:0000166,GO:0004672,GO:0004674,GO:0005524,GO:0016301,GO:0016740,GO:0006468,GO:0016310	membrane|integral component of membrane|nucleotgene_ide binding|protein kinase activity|protein serine/threonine kinase activity|ATP binding|kinase activity|transferase activity|protein phosphorylation|phosphorylation
TRIAE_CS42_6AL_TGACv1_472117_AA1517910	23.8314	6.83583	40.827	5.9725	2.57833	4.17e-07	6.55e-06	Up	0.120328	0.150577	0.139518	0.520912	0.810999	0.799036	NAR-7	putative nitrate reductase [Arabgene_idopsis thaliana]	GO:0016491,GO:0046872,GO:0055114,GO:0020037,GO:0042128,GO:0030151,GO:0043546,GO:0050464,GO:0006809	oxidoreductase activity|metal ion binding|oxidation-reduction process|heme binding|nitrate assimilation|molybdenum ion binding|molybdopterin cofactor binding|nitrate reductase (NADPH) activity|nitric oxide biosynthetic process	ko00910	Nitrogen metabolism
TRIAE_CS42_6BS_TGACv1_513490_AA1643150	11.3374	3.25539	19.4193	5.96528	2.57659	0.000601465	0.00462504	Up	0.219291	0	0.0436759	0.380957	0.957599	0.489154		hypothetical protein F775_52235 [Aegilops tauschii]
TRIAE_CS42_6DS_TGACv1_543244_AA1737490	5.66899	1.63258	9.70541	5.94482	2.57163	0.0191288	0.0835211	Up	0	0.023489	0.0340814	0.110991	0.109413	0.13155	PSY1R {ECO:0000303|PubMed:23062058}; Synonyms=PSYR1 {ECO:0000305}; At1g72300 {ECO:0000312|Araport:AT1G72300}; T9N14.20 {ECO:0000312|EMBL:AAG51803.1}	putative leucine-rich repeat receptor-like kinase [Oryza sativa Indica Group]	GO:0016020,GO:0016021,GO:0004672,GO:0005524,GO:0006468	membrane|integral component of membrane|protein kinase activity|ATP binding|protein phosphorylation
TRIAE_CS42_5BL_TGACv1_407556_AA1357930	4.49691	1.29605	7.69776	5.93938	2.57031	0.0412764	0.151484	Up	0	0.0158563	0	0.0327549	0.163543	0.0804886	U2AF65A	Splicing factor U2af large subunit A [Aegilops tauschii]	GO:0005634,GO:0003676,GO:0003723,GO:0006397	nucleus|nucleic acgene_id binding|RNA binding|mRNA processing	ko03040	Spliceosome
TRIAE_CS42_5AL_TGACv1_376087_AA1231980	128.512	37.112	219.911	5.92561	2.56696	7.63e-20	4.39e-18	Up	0.251954	0.377533	0.302854	2.24311	1.65675	2.0085	Os03g0790900, LOC_Os03g57690; OSJNBa0087O09.20	Os03g0790900, partial [Oryza sativa Japonica Group]	GO:0003824,GO:0016491,GO:0046872,GO:0055114,GO:0005506,GO:0009055,GO:0051536,GO:0016614,GO:0050660,GO:0051537	catalytic activity|oxgene_idoreductase activity|metal ion binding|oxidation-reduction process|iron ion binding|electron carrier activity|iron-sulfur cluster binding|oxidoreductase activity, acting on CH-OH group of donors|flavin adenine dinucleotide binding|2 iron, 2 sulfur cluster binding	ko00380	Tryptophan metabolism
TRIAE_CS42_6BL_TGACv1_500432_AA1604470	9.00138	2.60202	15.4008	5.91877	2.5653	0.00254055	0.0159138	Up	0	0.0102401	0.02097	0.101847	0.0512067	0.070309		OSJNBb0026E15.10 [Oryza sativa Japonica Group]	GO:0003676,GO:0015074	nucleic acgene_id binding|DNA integration
TRIAE_CS42_5AL_TGACv1_374313_AA1196670	20.18	5.86158	34.4984	5.88552	2.55717	0.00201314	0.0130931	Up	0.368632	0.0315135	0.197841	1.17718	1.62049	0.471204	NPF5.7; At3g53960; F5K20.260	putative NRT1/PTR-like transporter [Hordeum vulgare subsp. vulgare]	GO:0016020,GO:0016021,GO:0006810,GO:0005215,GO:0006857	membrane|integral component of membrane|transport|transporter activity|oligopeptgene_ide transport
TRIAE_CS42_3DL_TGACv1_252549_AA0890630	14.4919	4.21452	24.7693	5.87714	2.55511	0.000106736	0.00101416	Up	0.0735658	0.131854	0	0.562589	0.332032	0.343666	CYP72A154	Secologanin synthase [Aegilops tauschii]	GO:0055114,GO:0005506,GO:0016705,GO:0020037	oxgene_idation-reduction process|iron ion binding|oxidoreductase activity, acting on paired donors, with incorporation or reduction of molecular oxygen|heme binding
TRIAE_CS42_3DL_TGACv1_249391_AA0847480	4.50433	1.31274	7.69592	5.86248	2.55151	0.0411627	0.15123	Up	0	0	0.0989211	0.14783	0.126702	0.21199	LAC19; Os11g0641500, LOC_Os11g42200; OsJ_033252	Laccase-19 [Triticum urartu]	GO:0016491,GO:0046872,GO:0055114,GO:0005576,GO:0048046,GO:0005507,GO:0052716,GO:0046274	oxgene_idoreductase activity|metal ion binding|oxidation-reduction process|extracellular region|apoplast|copper ion binding|hydroquinone:oxygen oxidoreductase activity|lignin catabolic process
TRIAE_CS42_7BL_TGACv1_577076_AA1865290	6.67199	1.95777	11.3862	5.81591	2.54	0.0110322	0.0537623	Up	0	0	0.112336	0.402398	0.4751	0.201657		predicted protein, partial [Hordeum vulgare subsp. vulgare]	GO:0016020,GO:0016021	membrane|integral component of membrane
TRIAE_CS42_7DS_TGACv1_622237_AA2036030	8.82989	2.59328	15.0665	5.80982	2.53849	0.00310176	0.0188241	Up	0.24312	0.389947	0	0.888263	1.49959	0.793193		hypothetical protein TRIUR3_06797 [Triticum urartu]	GO:0016020,GO:0016021	membrane|integral component of membrane
TRIAE_CS42_4BL_TGACv1_320582_AA1043820	44.3542	13.0384	75.6701	5.80365	2.53696	7.6e-12	2.26e-10	Up	0.119099	0.359624	0.302423	2.0349	1.94034	1.44218	CYP716B1	PREDICTED: cytochrome P450 716B1 [Brachypodium distachyon]	GO:0016491,GO:0046872,GO:0055114,GO:0004497,GO:0005506,GO:0016705,GO:0020037	oxgene_idoreductase activity|metal ion binding|oxidation-reduction process|monooxygenase activity|iron ion binding|oxidoreductase activity, acting on paired donors, with incorporation or reduction of molecular oxygen|heme binding
TRIAE_CS42_2BS_TGACv1_147725_AA0486970	583.383	171.948	994.818	5.78557	2.53246	1.97e-116	2.6e-113	Up	7.76475	6.89152	8.61197	43.78	42.2019	42.7816	HIPP27 {ECO:0000303|PubMed:21072340, ECO:0000303|PubMed:23368984}; At5g66110 {ECO:0000312|Araport:AT5G66110}; K2A18.19 {ECO:0000312|EMBL:BAB10416.1}	heavy metal-associated isoprenylated protein 1 [Triticum aestivum]	GO:0046872,GO:0030001	metal ion binding|metal ion transport
TRIAE_CS42_1BL_TGACv1_030502_AA0092510	5.49843	1.62124	9.37561	5.78298	2.53181	0.0234581	0.0981779	Up	0.130912	0.0832603	0	0.324947	0.578669	0.242728	At1g07740; F24B9.15	predicted protein [Hordeum vulgare subsp. vulgare]
TRIAE_CS42_5BL_TGACv1_405861_AA1336630	187.487	55.2904	319.683	5.78189	2.53154	2.66e-43	5e-41	Up	1.0511	1.38497	0.917044	6.04884	5.81957	5.64323	SBT1.7 {ECO:0000303|PubMed:16193095}; Synonyms=ARA12, ASP48 {ECO:0000303|PubMed:11055401}, SLP1 {ECO:0000303|PubMed:12702015}; At5g67360; K8K14.8	hypothetical protein OsJ_12679 [Oryza sativa Japonica Group]	GO:0004252,GO:0006508,GO:0016787	serine-type endopeptgene_idase activity|proteolysis|hydrolase activity
TRIAE_CS42_7DL_TGACv1_603882_AA1990640	10.9974	3.2447	18.7501	5.7787	2.53075	0.000892566	0.00652612	Up	0	0	0.0241746	0.484075	0.306994	0.299258	ACA5; At1g08065; T6D22.30	Bifunctional monodehydroascorbate reductase and carbonic anhydrase nectarin-3 [Aegilops tauschii]	GO:0046872,GO:0008270,GO:0004089,GO:0006730	metal ion binding|zinc ion binding|carbonate dehydratase activity|one-carbon metabolic process	ko00910	Nitrogen metabolism
TRIAE_CS42_1BL_TGACv1_042541_AA0148710	36.32	10.7202	61.9198	5.77598	2.53007	6.83e-10	1.6e-08	Up	0.233258	0.805179	0.134091	2.77699	1.78442	2.60062	ASMT1 {ECO:0000303|PubMed:24033370}; Synonyms=ASMT {ECO:0000303|PubMed:21210840}; Os09g0344500 {ECO:0000312|EMBL:BAT07597.1}, LOC_Os09g17560 {ECO:0000305}; OSJNBb0057I13.39 {ECO:0000312|EMBL:BAD29452.1}, OSJNBb0085I16.5 {ECO:0000312|EMBL:BAD29092.1}	O-methyltransferase ZRP4 [Aegilops tauschii]	GO:0008168,GO:0032259,GO:0008171	methyltransferase activity|methylation|O-methyltransferase activity	ko00945	Stilbenogene_id, diarylheptanoid and gingerol biosynthesis
TRIAE_CS42_7DL_TGACv1_603699_AA1987550	7.66152	2.27083	13.0522	5.74776	2.523	0.0064466	0.0347339	Up	0.0865948	0	0	0.228004	0.098427	0.203664	At3g47570; F1P2.120	PREDICTED: probable LRR receptor-like serine/threonine-protein kinase At3g47570 [Brachypodium distachyon]	GO:0016020,GO:0016021,GO:0000166,GO:0004672,GO:0004674,GO:0005524,GO:0016301,GO:0016740,GO:0006468,GO:0016310	membrane|integral component of membrane|nucleotgene_ide binding|protein kinase activity|protein serine/threonine kinase activity|ATP binding|kinase activity|transferase activity|protein phosphorylation|phosphorylation
TRIAE_CS42_7DS_TGACv1_623436_AA2053150	43.8326	13.0081	74.657	5.73926	2.52087	1.34e-11	3.88e-10	Up	0.705276	0.587988	0.411014	3.3808	2.02215	2.13821	At3g26010; MPE11.18	hypothetical protein F775_20599 [Aegilops tauschii]
TRIAE_CS42_1AL_TGACv1_000944_AA0022350	65.6182	19.4778	111.758	5.73772	2.52048	1.3e-07	2.22e-06	Up	0.220657	0.330324	0.063936	0.935943	1.48424	1.44465	DGK1; At5g07920; F13G24.120, MXM12.16	PREDICTED: diacylglycerol kinase 1 [Oryza sativa Japonica Group]	GO:0008152,GO:0016020,GO:0016021,GO:0000166,GO:0005524,GO:0016301,GO:0016740,GO:0016310,GO:0005622,GO:0003951,GO:0004143,GO:0007205,GO:0035556	metabolic process|membrane|integral component of membrane|nucleotgene_ide binding|ATP binding|kinase activity|transferase activity|phosphorylation|intracellular|NAD+ kinase activity|diacylglycerol kinase activity|protein kinase C-activating G-protein coupled receptor signaling pathway|intracellular signal transduction	ko04070,ko04072,ko00561,ko00564	Phosphatidylinositol signaling system|Phospholipase D signaling pathway|Glycerolipid metabolism|Glycerophospholipid metabolism
TRIAE_CS42_5BL_TGACv1_404758_AA1310270	5.50041	1.63337	9.36746	5.73507	2.51981	0.0234412	0.0981232	Up	0.0115208	0	0.0172204	0.0190084	0.018892	0.0681161	NRPB1; Synonyms=RPB1, RPB205, RPII; At4g35800; F4B14.70	RNA polymerase II [Arabgene_idopsis thaliana]	GO:0006351,GO:0016740,GO:0003677,GO:0003899,GO:0016779,GO:0006366,GO:0005665	transcription, DNA-templated|transferase activity|DNA binding|DNA-directed 5'-3' RNA polymerase activity|nucleotidyltransferase activity|transcription from RNA polymerase II promoter|DNA-directed RNA polymerase II, core complex	ko03020,ko00230,ko00240	RNA polymerase|Purine metabolism|Pyrimidine metabolism
TRIAE_CS42_3B_TGACv1_226926_AA0820190	5.5066	1.64093	9.37228	5.71158	2.51389	0.0233888	0.0979461	Up	0	0	0.150889	0.138358	0.0349305	0.201208		PREDICTED: uncharacterized protein LOC104582087 [Brachypodium distachyon]	GO:0003676,GO:0008270	nucleic acgene_id binding|zinc ion binding
TRIAE_CS42_3B_TGACv1_222193_AA0759580	118.292	35.4136	201.17	5.6806	2.50604	4.85e-28	4.71e-26	Up	2.87089	2.69804	1.22914	12.6336	12.4096	12.4233		unnamed protein product [Triticum aestivum]
TRIAE_CS42_6BS_TGACv1_514287_AA1657950	1474.58	441.543	2507.62	5.67922	2.50569	4.38e-101	4.16e-98	Up	5.9271	5.12996	4.83846	27.8447	24.3299	24.4931	Os03g0700400 {ECO:0000312|EMBL:BAF12907.1}, LOC_Os03g49350 {ECO:0000312|EMBL:ABF98390.1}; OSJNBb0017F17.2	Putative lipoxygenase 3 [Aegilops tauschii]	GO:0016491,GO:0046872,GO:0055114,GO:0006633,GO:0016702,GO:0051213,GO:0031408	oxgene_idoreductase activity|metal ion binding|oxidation-reduction process|fatty acid biosynthetic process|oxidoreductase activity, acting on single donors with incorporation of molecular oxygen, incorporation of two atoms of oxygen|dioxygenase activity|oxylipin biosynthetic process	ko00591	Linoleic acid metabolism
TRIAE_CS42_1AL_TGACv1_001087_AA0024710	6.50424	1.94982	11.0587	5.67164	2.50377	0.0486974	0.171614	Up	0.335373	0.083925	0.086676	1.38404	1.06122	0.161791		hypothetical protein F775_32053 [Aegilops tauschii]
TRIAE_CS42_2BS_TGACv1_147240_AA0480340	6.50112	1.95321	11.049	5.65686	2.5	0.013488	0.0631248	Up	0	0.055774	0.0546928	0.412471	0.207136	0.172273	SYP131; At3g03800; F20H23.28	Putative syntaxin-131 [Aegilops tauschii]	GO:0016020,GO:0016021,GO:0016192	membrane|integral component of membrane|vesicle-mediated transport	ko04130	SNARE interactions in vesicular transport
TRIAE_CS42_3B_TGACv1_222792_AA0770810	17.3347	5.2086	29.4608	5.65619	2.49983	2.82e-05	0.000306978	Up	0.0948432	0.0120184	0.0573007	0.42074	0.404028	0.324394	MSL1 {ECO:0000303|PubMed:18248596}; Os02g0194400 {ECO:0000312|EMBL:BAF08092.1}, LOC_Os02g10100 {ECO:0000305}; OsJ_05738 {ECO:0000312|EMBL:EAZ22074.1}, P0437H03.136 {ECO:0000312|EMBL:BAD15407.1}	Receptor-like protein 12 [Triticum urartu]	GO:0016020,GO:0016021	membrane|integral component of membrane
TRIAE_CS42_6DL_TGACv1_526489_AA1685150	29.1408	8.76975	49.5119	5.64576	2.49717	2.42e-05	0.0002671	Up	0.663306	0.582104	0.224931	1.39787	2.00927	3.34157		Blue copper protein [Triticum urartu]	GO:0009055	electron carrier activity
TRIAE_CS42_7AL_TGACv1_556451_AA1763190	29.1718	8.80755	49.536	5.62427	2.49166	4.67e-08	8.55e-07	Up	0.0219975	0.124007	0.139584	0.486929	0.759458	0.600158	At3g47570; F1P2.120	PREDICTED: probable LRR receptor-like serine/threonine-protein kinase At3g47570 [Brachypodium distachyon]	GO:0016020,GO:0016021,GO:0000166,GO:0004672,GO:0004674,GO:0005524,GO:0016301,GO:0016740,GO:0006468,GO:0016310	membrane|integral component of membrane|nucleotgene_ide binding|protein kinase activity|protein serine/threonine kinase activity|ATP binding|kinase activity|transferase activity|protein phosphorylation|phosphorylation
TRIAE_CS42_4DL_TGACv1_345355_AA1152840	7.49787	2.26888	12.7269	5.60933	2.48783	0.00784183	0.0407907	Up	0	0.0777689	0	0.0285321	0.0868894	0.0277592		hypothetical protein F775_03635 [Aegilops tauschii]
TRIAE_CS42_5DL_TGACv1_433588_AA1416810	893.348	270.506	1516.19	5.605	2.48672	2.24e-49	5.3e-47	Up	1.53659	1.49819	1.40918	7.90802	9.51219	8.6174	XRCC4; At3g23100; MXC7.14	DNA repair protein XRCC4 [Aegilops tauschii]	GO:0005634,GO:0003677,GO:0006310,GO:0006302	nucleus|DNA binding|DNA recombination|double-strand break repair	ko03450	Non-homologous end-joining
TRIAE_CS42_U_TGACv1_642555_AA2119560	29.9947	9.10015	50.8893	5.59214	2.4834	3.46e-08	6.47e-07	Up	0.33555	0.819461	0.319741	2.82956	2.3627	2.1155	RhGT1	predicted protein [Hordeum vulgare subsp. vulgare]	GO:0008152,GO:0016758	metabolic process|transferase activity, transferring hexosyl groups
TRIAE_CS42_6DL_TGACv1_526413_AA1682730	440.948	133.78	748.115	5.59211	2.48339	2.51e-89	1.81e-86	Up	5.0985	4.05069	4.48335	24.3803	22.5158	24.1025	CYP89A9; At3g03470; T21P5.11	Cytochrome P450 89A2 [Aegilops tauschii]	GO:0016491,GO:0046872,GO:0055114,GO:0004497,GO:0005506,GO:0016705,GO:0020037,GO:0016020,GO:0016021	oxgene_idoreductase activity|metal ion binding|oxidation-reduction process|monooxygenase activity|iron ion binding|oxidoreductase activity, acting on paired donors, with incorporation or reduction of molecular oxygen|heme binding|membrane|integral component of membrane
TRIAE_CS42_6AL_TGACv1_470860_AA1496720	10.6628	3.24248	18.0832	5.57695	2.47948	0.00131591	0.00911522	Up	0.105566	0.0533822	0	0.402384	0.299696	0.154744	WAK1; Synonyms=PRO25; At1g21250; F16F4.6	Wall-associated receptor kinase 1 [Aegilops tauschii]	GO:0005509,GO:0016020,GO:0016021,GO:0004672,GO:0005524,GO:0006468,GO:0030247	calcium ion binding|membrane|integral component of membrane|protein kinase activity|ATP binding|protein phosphorylation|polysacchargene_ide binding
TRIAE_CS42_2BL_TGACv1_129634_AA0391150	15.0027	4.56696	25.4385	5.57013	2.47771	0.00011379	0.00107256	Up	0.0652332	0.0476009	0	0.485305	0.367889	0.457756	DLO1 {ECO:0000303|PubMed:25376907}; Synonyms=SAG108 {ECO:0000303|PubMed:23959884}; At4g10500 {ECO:0000312|Araport:AT4G10500}; F3H7.16 {ECO:0000312|EMBL:AAD03425.1}, F7L13.80 {ECO:0000312|EMBL:CAB40043.1}	predicted protein [Hordeum vulgare subsp. vulgare]	GO:0016491,GO:0046872,GO:0055114	oxgene_idoreductase activity|metal ion binding|oxidation-reduction process
TRIAE_CS42_2DL_TGACv1_158174_AA0511280	5.33284	1.62541	9.04027	5.56183	2.47556	0.0286562	0.114858	Up	0.0489544	0.0167496	0.0165594	0.174291	0.172877	0.119456		predicted protein [Hordeum vulgare subsp. vulgare]
TRIAE_CS42_3B_TGACv1_228906_AA0827870	5.33022	1.62463	9.03581	5.56176	2.47554	0.0286827	0.114903	Up	0.0422624	0	0.0412897	0.0408804	0.207481	0.241101	AGL61; Synonyms=DIA; At2g24840; F27C12.24	Agamous-like MADS-box protein AGL62 [Aegilops tauschii]	GO:0003677,GO:0005634,GO:0006351,GO:0006355,GO:0046983	DNA binding|nucleus|transcription, DNA-templated|regulation of transcription, DNA-templated|protein dimerization activity	ko04013,ko04022,ko04371	MAPK signaling pathway - fly|cGMP - PKG signaling pathway|Apelin signaling pathway
TRIAE_CS42_5AL_TGACv1_374750_AA1208150	13.8213	4.21987	23.4227	5.55058	2.47264	0.000230701	0.0020046	Up	0.253077	0.0792723	0.0276015	0.551761	0.506027	0.781915	NPF5.7; At3g53960; F5K20.260	putative NRT1/PTR-like transporter [Hordeum vulgare subsp. vulgare]	GO:0016020,GO:0016021,GO:0006810,GO:0005215,GO:0006857	membrane|integral component of membrane|transport|transporter activity|oligopeptgene_ide transport
TRIAE_CS42_2AL_TGACv1_095607_AA0312790	32.9992	10.0871	55.9113	5.54288	2.47064	7.97e-09	1.64e-07	Up	0.402999	0.285449	0.300386	1.78271	1.8159	1.39967	UGT82A1; At3g22250; MMP21.3	predicted protein [Hordeum vulgare subsp. vulgare]	GO:0008152,GO:0016740,GO:0016757,GO:0016758	metabolic process|transferase activity|transferase activity, transferring glycosyl groups|transferase activity, transferring hexosyl groups
TRIAE_CS42_7DS_TGACv1_624853_AA2063510	7.50615	2.2973	12.715	5.53477	2.46852	0.00781924	0.0407003	Up	0	0	0.154483	0.246957	0.165665	0.347547		hypothetical protein TRIUR3_19211 [Triticum urartu]	GO:0016020,GO:0016021	membrane|integral component of membrane
TRIAE_CS42_2AL_TGACv1_094179_AA0293890	5.33459	1.63337	9.03582	5.53203	2.46781	0.0286386	0.114805	Up	0.172452	0	0.266842	0.553206	0.787842	0.782197		hypothetical protein F775_42830 [Aegilops tauschii]	GO:0009733	response to auxin	ko04075	Plant hormone signal transduction
TRIAE_CS42_1DL_TGACv1_064248_AA0233500	14.821	4.54506	25.0969	5.5218	2.46514	0.000138317	0.00127586	Up	0.388277	0.0302216	0.031409	0.673332	0.686019	0.936303	TYDC2	predicted protein [Hordeum vulgare subsp. vulgare]	GO:0003824,GO:0016829,GO:0016831,GO:0030170,GO:0019752,GO:0006520	catalytic activity|lyase activity|carboxy-lyase activity|pyrgene_idoxal phosphate binding|carboxylic acid metabolic process|cellular amino acid metabolic process	ko00350,ko00950	Tyrosine metabolism|Isoquinoline alkaloid biosynthesis
TRIAE_CS42_1DS_TGACv1_081707_AA0262340	17.9877	5.5227	30.4528	5.51411	2.46313	2.5e-05	0.000275213	Up	0.0417482	0.0822773	0	0	0.314075	0.0435453		putative retrotransposon protein [Phyllostachys edulis]
TRIAE_CS42_U_TGACv1_696319_AA2162500	17.9893	5.52544	30.4531	5.51144	2.46243	4.8e-05	0.000495906	Up	0.266647	0.108586	0.16073	0.915519	1.6941	1.39308	Os08g0190100, LOC_Os08g09080; B1099H05.40, OsJ_025238, P0610E02.16	germin-like protein 4 [Triticum monococcum]	GO:0045735,GO:0046872,GO:0005576,GO:0030145	nutrient reservoir activity|metal ion binding|extracellular region|manganese ion binding
TRIAE_CS42_7DL_TGACv1_604609_AA1999920	14.8364	4.56435	25.1084	5.50097	2.45969	0.000137602	0.00126998	Up	0.158866	0	0.118002	0.514998	0.396079	0.408524	yfbK; b2270, JW2265	predicted protein [Hordeum vulgare subsp. vulgare]	GO:0016020,GO:0016021	membrane|integral component of membrane
TRIAE_CS42_5AL_TGACv1_374601_AA1204180	11.6789	3.59752	19.7603	5.49274	2.45753	0.00239016	0.0151409	Up	0	0.06828	0.188165	0.633313	0.320799	0.272322	VP14	putative 9-cis-epoxycarotenogene_id dioxygenase [Hordeum vulgare]	GO:0046872,GO:0055114,GO:0016702,GO:0051213	metal ion binding|oxidation-reduction process|oxidoreductase activity, acting on single donors with incorporation of molecular oxygen, incorporation of two atoms of oxygen|dioxygenase activity	ko00906	Carotenoid biosynthesis
TRIAE_CS42_3AL_TGACv1_193635_AA0615870	182.816	56.3299	309.302	5.4909	2.45704	1.93e-40	3.19e-38	Up	0.865634	3.42842	2.66535	11.3817	12.9445	11.5492		beta-1,3-glucanase [Triticum aestivum]	GO:0016787,GO:0016798,GO:0005975,GO:0008152,GO:0004553,GO:0042973	hydrolase activity|hydrolase activity, acting on glycosyl bonds|carbohydrate metabolic process|metabolic process|hydrolase activity, hydrolyzing O-glycosyl compounds|glucan endo-1,3-beta-D-glucosgene_idase activity
TRIAE_CS42_6BL_TGACv1_502018_AA1622420	25.1637	7.79836	42.529	5.45359	2.44721	0.000908375	0.00662431	Up	0.126165	0.988014	0.323476	3.45289	1.53081	1.80623	NAR2.1; Os02g0595900, LOC_Os02g38230; OJ1126_D09.33, OsJ_07366	hypothetical protein TRIUR3_20504 [Triticum urartu]	GO:0016020,GO:0016021,GO:0010167,GO:0015706	membrane|integral component of membrane|response to nitrate|nitrate transport
TRIAE_CS42_5AL_TGACv1_374241_AA1194740	208.757	64.7501	352.763	5.44807	2.44574	3.15e-45	6.39e-43	Up	3.81669	2.49941	2.59532	15.92	14.5774	17.5133		pathogenesis-related protein 1-2 [Triticum aestivum]	GO:0005576	extracellular region	ko04016,ko04075	MAPK signaling pathway - plant|Plant hormone signal transduction
TRIAE_CS42_2DS_TGACv1_179243_AA0605550	7.33064	2.27422	12.3871	5.44672	2.44539	0.00953573	0.0477692	Up	0.0432752	0.0219148	0.0209675	0.265266	0.383729	0.231619	ZSS1	(+)-delta-cadinene synthase isozyme XC14 [Aegilops tauschii]	GO:0046872,GO:0008152,GO:0000287,GO:0010333,GO:0016829	metal ion binding|metabolic process|magnesium ion binding|terpene synthase activity|lyase activity
TRIAE_CS42_5AL_TGACv1_374108_AA1190530	11.4957	3.56871	19.4227	5.44249	2.44427	0.000946047	0.00686307	Up	0.0310762	0.2762	0.0296485	0.670169	0.74783	0.408516	CCR1 {ECO:0000303|PubMed:16380417}; Os02g0808800 {ECO:0000312|EMBL:BAF10374.1}, LOC_Os02g56460 {ECO:0000305}; OJ1112_G06.14 {ECO:0000312|EMBL:BAD19133.1}, OJ1520_C09.26 {ECO:0000312|EMBL:BAD19248.1}, OsJ_08807 {ECO:0000312|EMBL:EAZ25022.1}	predicted protein [Hordeum vulgare subsp. vulgare]	GO:0003824,GO:0050662	catalytic activity|coenzyme binding
TRIAE_CS42_2DL_TGACv1_159771_AA0542550	7.33543	2.28895	12.3819	5.40942	2.43547	0.0477541	0.169021	Up	0	0.04567	0.183691	0.860069	0.0966239	0.519281	PXG; Os04g0511200, LOC_Os04g43200; OsJ_15434, OSJNBa0004N05.7	hypothetical protein F775_19008 [Aegilops tauschii]	GO:0016020,GO:0016021	membrane|integral component of membrane	ko00073	Cutin, suberine and wax biosynthesis
TRIAE_CS42_1DS_TGACv1_080750_AA0253240	9.32724	2.9173	15.7372	5.39444	2.43147	0.00652187	0.0350958	Up	0	0	0	0.0385015	0.0759308	0.0564392		hypothetical protein TRIUR3_17933 [Triticum urartu]
TRIAE_CS42_1AL_TGACv1_003139_AA0048110	29.1672	9.12518	49.2092	5.39269	2.431	8.71e-08	1.52e-06	Up	0.349467	0.420261	0.588001	2.76862	1.78315	2.24478	Cht2; Synonyms=RC7; Os05g0399300, LOC_Os05g33130; OsJ_18467	predicted protein [Hordeum vulgare subsp. vulgare]	GO:0005975,GO:0004568,GO:0008061,GO:0006032,GO:0016998	carbohydrate metabolic process|chitinase activity|chitin binding|chitin catabolic process|cell wall macromolecule catabolic process	ko04016,ko00520	MAPK signaling pathway - plant|Amino sugar and nucleotgene_ide sugar metabolism
TRIAE_CS42_5DS_TGACv1_457287_AA1484760	51.7888	16.22	87.3576	5.3858	2.42916	1.02e-12	3.35e-11	Up	0.551804	0.367441	0.0383568	1.4027	1.30786	1.54756	CHX19; At3g17630; MKP6.1	cation/hydrogen exchanger, putative, expressed [Oryza sativa Japonica Group]	GO:0015299,GO:0006812,GO:0055085,GO:1902600,GO:0016020,GO:0016021	solute:proton antiporter activity|cation transport|transmembrane transport|hydrogen ion transmembrane transport|membrane|integral component of membrane
TRIAE_CS42_7BS_TGACv1_592777_AA1944210	12.5005	3.92193	21.079	5.37466	2.42617	0.000562204	0.0043623	Up	0.0426842	0.119342	0.331404	0.67534	0.647591	1.04109	UCNL {ECO:0000303|PubMed:22927420}; Synonyms=AGC2-4 {ECO:0000303|PubMed:13678909}; At3g20830 {ECO:0000312|Araport:AT3G20830}; MOE17.14 {ECO:0000312|EMBL:BAB02491.1}	Serine/threonine-protein kinase OXI1 [Triticum urartu]	GO:0000166,GO:0004672,GO:0004674,GO:0005524,GO:0006468	nucleotgene_ide binding|protein kinase activity|protein serine/threonine kinase activity|ATP binding|protein phosphorylation
TRIAE_CS42_U_TGACv1_641164_AA2087130	5.16178	1.62085	8.7027	5.36922	2.42471	0.0349984	0.133679	Up	0.051518	0.0755201	0	0.21953	0.195216	0.217153	TOGT1	scopoletin glucosyltransferase [Sorghum bicolor]	GO:0008152,GO:0016020,GO:0016021,GO:0016740,GO:0016757,GO:0016758	metabolic process|membrane|integral component of membrane|transferase activity|transferase activity, transferring glycosyl groups|transferase activity, transferring hexosyl groups
TRIAE_CS42_4DL_TGACv1_352475_AA1157140	180.487	56.6859	304.289	5.36797	2.42438	3.65e-39	5.74e-37	Up	1.18543	0.888864	1.32974	6.13813	6.42087	5.59075		hypothetical protein F775_29847 [Aegilops tauschii]	GO:0005576,GO:0009405	extracellular region|pathogenesis
TRIAE_CS42_2DL_TGACv1_159361_AA0537120	10.324	3.24666	17.4013	5.35977	2.42217	0.0019334	0.0126463	Up	0.0423186	0.0215832	0.00685128	0.133776	0.124881	0.168616	RGA4; Synonyms=177O13.34, CB3A14.8	Putative disease resistance protein RGA4 [Triticum urartu]	GO:0043531	ADP binding
TRIAE_CS42_4DS_TGACv1_361201_AA1163540	5.16952	1.63337	8.70567	5.3299	2.41411	0.034906	0.133487	Up	0.0749332	0	0.112573	0.42848	0.312131	0.263988	RBE; At5g06070; K16F4.3	hypothetical protein TRIUR3_32988 [Triticum urartu]	GO:0003676	nucleic acgene_id binding
TRIAE_CS42_2AL_TGACv1_093447_AA0280260	6.16672	1.9566	10.3768	5.30352	2.40695	0.0199975	0.0865336	Up	0	0.0962428	0.0978744	0.326927	0.295923	0.32228	CYP76B6; Synonyms=G10H	predicted protein [Hordeum vulgare subsp. vulgare]	GO:0016491,GO:0046872,GO:0055114,GO:0004497,GO:0005506,GO:0016705,GO:0020037,GO:0016020,GO:0016021	oxgene_idoreductase activity|metal ion binding|oxidation-reduction process|monooxygenase activity|iron ion binding|oxidoreductase activity, acting on paired donors, with incorporation or reduction of molecular oxygen|heme binding|membrane|integral component of membrane
TRIAE_CS42_6BS_TGACv1_513489_AA1643000	20.4869	6.50048	34.4732	5.30319	2.40686	9.67e-06	0.000116735	Up	0.222458	0.220276	0.134041	1.02204	0.846819	1.11912	CYP74A4; Synonyms=AOS4; Os02g0218800, LOC_Os02g12690; P0027A02.15	hypothetical protein OsI_06390 [Oryza sativa Indica Group]	GO:0046872,GO:0055114,GO:0005506,GO:0016705,GO:0020037,GO:0004497	metal ion binding|oxgene_idation-reduction process|iron ion binding|oxidoreductase activity, acting on paired donors, with incorporation or reduction of molecular oxygen|heme binding|monooxygenase activity	ko00592	alpha-Linolenic acid metabolism
TRIAE_CS42_4AS_TGACv1_308030_AA1025350	7.16559	2.27461	12.0566	5.30048	2.40612	0.0211753	0.0904793	Up	0.180773	0	0.0461049	0.881948	0.290109	0.240927	GSTZ5; Os03g0283100, LOC_Os03g17470	IN2-1 protein [Zea mays]			ko00480,ko00980,ko00982	Glutathione metabolism|Metabolism of xenobiotics by cytochrome P450|Drug metabolism - cytochrome P450
TRIAE_CS42_7DS_TGACv1_622889_AA2046850	14.3307	4.55979	24.1016	5.28568	2.40209	0.00024252	0.00209516	Up	0.076373	0.0386728	0.0951365	0.438224	0.499704	0.345362	TPX2; At1g03780; F11M21.29	hypothetical protein BRADI_1g49960 [Brachypodium distachyon]	GO:0005874,GO:0032147,GO:0060236,GO:0005819	microtubule|activation of protein kinase activity|regulation of mitotic spindle organization|spindle
TRIAE_CS42_5AS_TGACv1_392635_AA1262450	31.6588	10.0827	53.2349	5.2798	2.40048	3.47e-08	6.48e-07	Up	0.0426822	0.422282	0.196744	1.22788	1.22679	0.90291	NPF2.11; Synonyms=GTR2, NRT1.10; At5g62680; MRG21.10	Putative peptgene_ide transporter [Aegilops tauschii]	GO:0016020,GO:0016021,GO:0006810,GO:0005215	membrane|integral component of membrane|transport|transporter activity
TRIAE_CS42_2AL_TGACv1_094921_AA0304880	250.306	79.8173	420.796	5.27198	2.39835	7.47e-46	1.55e-43	Up	1.49135	0.62617	1.31411	5.44722	5.87472	4.77842	FLS2; At5g46330; MPL12.13, MPL12.8	OSJNBa0058K23.7 [Oryza sativa Japonica Group]	GO:0016020,GO:0016021,GO:0004672,GO:0005524,GO:0006468	membrane|integral component of membrane|protein kinase activity|ATP binding|protein phosphorylation	ko04016	MAPK signaling pathway - plant
TRIAE_CS42_4AS_TGACv1_307158_AA1017780	9.15555	2.92147	15.3896	5.26777	2.39719	0.00396684	0.0231963	Up	0.0921655	0.11958	0.0309022	0.398003	0.142779	0.619092		hypothetical protein TRIUR3_24153 [Triticum urartu]
TRIAE_CS42_4AL_TGACv1_288522_AA0950840	15.3393	4.89514	25.7835	5.26717	2.39703	0.000144992	0.00133031	Up	0.0277821	0.0214235	0.0550167	0.28419	0.144498	0.155739	RPP13L3; At3g46730; T6H20.240	Disease resistance protein RPM1 [Triticum urartu]	GO:0043531	ADP binding
TRIAE_CS42_4AL_TGACv1_288675_AA0955340	38.8482	12.409	65.2874	5.26129	2.39542	9.47e-10	2.18e-08	Up	0.169445	0.033471	0.701492	2.17992	1.90709	1.70439	DRT100; At3g12610; MMF12.5, T2E22.8, T2E22_107	predicted protein [Hordeum vulgare subsp. vulgare]
TRIAE_CS42_5AL_TGACv1_375435_AA1221520	27.5068	8.8232	46.1903	5.2351	2.38822	2.96e-07	4.75e-06	Up	0.920796	0	1.66786	3.18941	4.84046	3.87053		predicted protein [Hordeum vulgare subsp. vulgare]	GO:0009793	embryo development ending in seed dormancy
TRIAE_CS42_7BL_TGACv1_578643_AA1898250	294.153	94.5438	493.762	5.22257	2.38476	9.19e-39	1.42e-36	Up	1.59077	0.851917	1.9983	8.34701	10.0823	7.99631	DIR11; At1g22900; F19G10.14	hypothetical protein TRIUR3_29786 [Triticum urartu]	GO:0016853,GO:0030246,GO:0005576,GO:0048046	isomerase activity|carbohydrate binding|extracellular region|apoplast
TRIAE_CS42_7AL_TGACv1_556398_AA1762160	12.1672	3.91137	20.4231	5.22148	2.38446	0.00643495	0.0346831	Up	0.0714831	0.0121911	0.0595832	0.15439	0.382642	0.17524	At1g50180; F14I3.19	predicted protein [Hordeum vulgare subsp. vulgare]	GO:0043531	ADP binding
TRIAE_CS42_1DL_TGACv1_061596_AA0199520	12.1572	3.9098	20.4046	5.21883	2.38373	0.00308313	0.0187241	Up	0.0160012	0.0816764	0.0811598	0.100641	0.33391	0.39306	CER1; At1g02205; T7I23.10	hypothetical protein SORBI_3001G222700 [Sorghum bicolor]	GO:0016491,GO:0055114,GO:0005506,GO:0016020,GO:0016021,GO:0008610,GO:0010025,GO:0010143,GO:0048653,GO:0005783,GO:0043668	oxgene_idoreductase activity|oxidation-reduction process|iron ion binding|membrane|integral component of membrane|lipid biosynthetic process|wax biosynthetic process|cutin biosynthetic process|anther development|endoplasmic reticulum|exine	ko00073	Cutin, suberine and wax biosynthesis
TRIAE_CS42_7BL_TGACv1_577386_AA1874040	94.7984	30.5681	159.029	5.20244	2.37919	1.23e-10	3.19e-09	Up	0.743395	0.513748	0.504085	2.45924	2.64736	2.03373	TKPR1; Synonyms=DRL1; At4g35420; F23E12.20	Bifunctional dihydroflavonol 4-reductase/flavanone 4-reductase [Triticum urartu]	GO:0003824,GO:0050662	catalytic activity|coenzyme binding
TRIAE_CS42_4AL_TGACv1_288348_AA0945730	449.995	145.616	754.373	5.18056	2.37311	4e-56	1.2e-53	Up	2.56308	3.49949	2.84315	27.6001	28.8054	31.0818	DIR1; At5g42510; MDH9.21	Hessian fly response protein 1 [Triticum aestivum]	GO:0016853,GO:0005576,GO:0048046	isomerase activity|extracellular region|apoplast
TRIAE_CS42_3AS_TGACv1_211092_AA0684880	5.99575	1.94408	10.0474	5.16822	2.36967	0.0243096	0.100939	Up	0	0.165858	0	0.3584	0.309548	0.165405	CIPK13; Os01g0206300, LOC_Os01g10870; OSJNBa0016I09.1, P0451C06.32	unnamed protein product [Triticum aestivum]	GO:0000166,GO:0004672,GO:0004674,GO:0005524,GO:0016301,GO:0016740,GO:0006468,GO:0016310,GO:0007165	nucleotgene_ide binding|protein kinase activity|protein serine/threonine kinase activity|ATP binding|kinase activity|transferase activity|protein phosphorylation|phosphorylation|signal transduction	ko04530,ko04140,ko04068,ko04150,ko04151,ko04152,ko04371	Tight junction|Autophagy - animal|FoxO signaling pathway|mTOR signaling pathway|PI3K-Akt signaling pathway|AMPK signaling pathway|Apelin signaling pathway
TRIAE_CS42_6DS_TGACv1_543505_AA1740890	4.99427	1.62007	8.36848	5.16551	2.36891	0.0425958	0.1553	Up	0	0.0853952	0	0.196896	0.09072	0.157444	WAK3; At1g21240; F16F4.8	Wall-associated receptor kinase 3 [Aegilops tauschii]	GO:0005509,GO:0016020,GO:0016021,GO:0004672,GO:0005524,GO:0006468,GO:0030247	calcium ion binding|membrane|integral component of membrane|protein kinase activity|ATP binding|protein phosphorylation|polysacchargene_ide binding
TRIAE_CS42_7DS_TGACv1_621538_AA2018830	113.288	36.7689	189.807	5.16216	2.36797	1.77e-16	7.99e-15	Up	0.85116	0.151371	0.56038	2.56058	2.25844	2.72255		hypothetical protein TRIUR3_27230 [Triticum urartu]	GO:0009793	embryo development ending in seed dormancy
TRIAE_CS42_6DL_TGACv1_527850_AA1709220	5.99283	1.94565	10.04	5.16025	2.36744	0.0243329	0.100993	Up	0.0833138	0.0829321	0	0.384483	0.270965	0.267317		hypothetical protein BRADI_3g60680 [Brachypodium distachyon]
TRIAE_CS42_6BS_TGACv1_515374_AA1669750	4.99356	1.62124	8.36587	5.16016	2.36742	0.0426059	0.155322	Up	0.0344852	0.0233189	0	0.0963383	0.0962171	0.13242	GLR3.1; Os04g0585200, LOC_Os04g49570; OSJNBa0013K16.8		GO:0016020,GO:0016021,GO:0006810,GO:0006811,GO:0004970,GO:0035235	membrane|integral component of membrane|transport|ion transport|ionotropic glutamate receptor activity|ionotropic glutamate receptor signaling pathway
TRIAE_CS42_4BL_TGACv1_320779_AA1048540	17.9904	5.84111	30.1397	5.15993	2.36735	0.000637374	0.00486482	Up	0.142812	0.0588559	0.0115541	0.563978	0.296666	0.274164	Os03g0144800, LOC_Os03g05110; OJ1172F09.5	predicted protein [Hordeum vulgare subsp. vulgare]	GO:0016020,GO:0016021	membrane|integral component of membrane
TRIAE_CS42_2DS_TGACv1_178007_AA0589190	25.1764	8.17778	42.1751	5.15728	2.36661	1.14e-06	1.66e-05	Up	0.103508	0.0334208	0.493538	0.605388	0.479262	0.893825	nep1	Aspartic proteinase nepenthesin-1 [Aegilops tauschii]	GO:0016787,GO:0008233,GO:0006508,GO:0004190	hydrolase activity|peptgene_idase activity|proteolysis|aspartic-type endopeptidase activity
TRIAE_CS42_3AS_TGACv1_212959_AA0704360	5.99343	1.94982	10.037	5.14768	2.36392	0.0243281	0.100984	Up	0.0331991	0.0167935	0	0.177763	0.137933	0.268736	At1g47765; T2E6.16	hypothetical protein F775_17556 [Aegilops tauschii]
TRIAE_CS42_4BL_TGACv1_320685_AA1046230	12.9991	4.22965	21.7686	5.14667	2.36364	0.0273043	0.110525	Up	0	0.318101	0.175182	0.661577	1.267	0.452582		pore-forming toxin-like protein Hfr-2 [Triticum aestivum]	GO:0005576,GO:0009405	extracellular region|pathogenesis
TRIAE_CS42_U_TGACv1_641029_AA2082700	7.99497	2.60163	13.3883	5.14613	2.36349	0.00816731	0.0421629	Up	0.587819	0.568076	0.195924	2.25399	0.20745	1.79245		hypothetical protein F775_06975 [Aegilops tauschii]	GO:0016020,GO:0016021	membrane|integral component of membrane
TRIAE_CS42_2AS_TGACv1_113028_AA0350030	10.9986	3.5798	18.4174	5.14481	2.36312	0.00166438	0.0111371	Up	0.135892	0	0.0496373	0.282518	0.426978	0.190414	LECRK92 {ECO:0000303|PubMed:19773388}; At5g65600 {ECO:0000312|Araport:AT5G65600}; K21L13.11 {ECO:0000312|EMBL:BAA98179.1}	Lectin-domain containing receptor kinase A4.2 [Aegilops tauschii]	GO:0016020,GO:0016021,GO:0004672,GO:0005524,GO:0006468,GO:0030246	membrane|integral component of membrane|protein kinase activity|ATP binding|protein phosphorylation|carbohydrate binding
TRIAE_CS42_5DL_TGACv1_435957_AA1456700	23.9952	7.81661	40.1738	5.13954	2.36164	2.26e-06	3.11e-05	Up	0.358255	0.402711	0.327825	1.95089	1.69536	1.54695	At5g33370; F19N2.90	GDSL esterase/lipase [Aegilops tauschii]	GO:0016788	hydrolase activity, acting on ester bonds
TRIAE_CS42_5BL_TGACv1_406162_AA1341550	14.9855	4.88341	25.0876	5.13732	2.36102	0.00895125	0.0453893	Up	0.193165	0.120877	0.157852	0.554659	0.207598	1.16146	AAE11; At1g66120; F15E12.22	Os09g0555800 [Oryza sativa Japonica Group]	GO:0003824,GO:0008152	catalytic activity|metabolic process
TRIAE_CS42_5BS_TGACv1_425278_AA1392770	89.6508	29.3388	149.963	5.11142	2.35372	3.16e-19	1.76e-17	Up	1.80389	0.698915	1.77226	6.79565	5.06801	5.85681	dnajc21; Synonyms=dnaja5; zgc:63563	DnaJ homolog subfamily C member 21 [Aegilops tauschii]
TRIAE_CS42_5DL_TGACv1_432979_AA1396560	16.8321	5.53065	28.1335	5.08684	2.34677	0.000267637	0.00228279	Up	0.472499	0.813132	0.599064	4.03811	4.29283	1.81934		hypothetical protein F775_43789 [Aegilops tauschii]	GO:0006952	defense response
TRIAE_CS42_6DL_TGACv1_526452_AA1684050	57.4763	18.892	96.0606	5.08473	2.34617	2.7e-13	9.29e-12	Up	0.770047	0.591535	0.759427	3.40874	4.06473	3.61365	ACBP4; At3g05420; F22F7.13	PREDICTED: acyl-CoA-binding domain-containing protein 4 isoform X2 [Brachypodium distachyon]
TRIAE_CS42_6AS_TGACv1_485227_AA1540640	34.6621	11.3952	57.929	5.08362	2.34586	1.44e-08	2.86e-07	Up	0.191547	0.0884388	0.204508	1.10697	0.922645	0.668084	LIS {ECO:0000303|PubMed:23889289}; Os02g0121700 {ECO:0000312|EMBL:BAF07634.1}; OJ1020_C02.21 {ECO:0000312|EMBL:BAD07605.1}	Linalool synthase, chloroplastic [Aegilops tauschii]	GO:0046872,GO:0008152,GO:0000287,GO:0010333,GO:0016829	metal ion binding|metabolic process|magnesium ion binding|terpene synthase activity|lyase activity	ko00902	Monoterpenogene_id biosynthesis
TRIAE_CS42_2BL_TGACv1_129452_AA0384410	184.748	60.8607	308.634	5.07116	2.34232	7.6e-38	1.14e-35	Up	2.19069	1.64413	1.78105	10.0033	9.54195	9.2487	CYP76B10; Synonyms=G10H	predicted protein [Hordeum vulgare subsp. vulgare]	GO:0016491,GO:0046872,GO:0055114,GO:0004497,GO:0005506,GO:0016705,GO:0020037	oxgene_idoreductase activity|metal ion binding|oxidation-reduction process|monooxygenase activity|iron ion binding|oxidoreductase activity, acting on paired donors, with incorporation or reduction of molecular oxygen|heme binding
TRIAE_CS42_5AL_TGACv1_374870_AA1210670	14.8249	4.8898	24.7601	5.06362	2.34017	0.00025365	0.00217875	Up	0.0378448	0.184204	0.256847	0.923087	0.732725	1.10605	BX1	Indole-3-glycerol phosphate lyase, chloroplastic [Triticum urartu]			ko00260,ko00400	Glycine, serine and threonine metabolism|Phenylalanine, tyrosine and tryptophan biosynthesis
TRIAE_CS42_5AL_TGACv1_374840_AA1209960	9.83252	3.25343	16.4116	5.0444	2.33468	0.00339184	0.0203302	Up	0.0989772	0.234721	0.151265	0.867933	0.753305	0.334021	IPT5; At5g19040; T16G12.80	hypothetical protein BRADI_1g04580 [Brachypodium distachyon]	GO:0008033	tRNA processing	ko00908	Zeatin biosynthesis
TRIAE_CS42_4DS_TGACv1_361326_AA1165760	8.82205	2.91925	14.7249	5.04405	2.33458	0.00578416	0.0318202	Up	0.132962	0.0174372	0	0.219543	0.232293	0.267118	LAC22; Os11g0708100, LOC_Os11g48060; OsJ_033548	predicted protein [Hordeum vulgare subsp. vulgare]	GO:0016491,GO:0046872,GO:0055114,GO:0005576,GO:0048046,GO:0005507,GO:0052716,GO:0046274	oxgene_idoreductase activity|metal ion binding|oxidation-reduction process|extracellular region|apoplast|copper ion binding|hydroquinone:oxygen oxidoreductase activity|lignin catabolic process
TRIAE_CS42_6BL_TGACv1_499809_AA1592210	24.4833	8.1285	40.8382	5.02407	2.32886	2.37e-06	3.25e-05	Up	0.477691	0.710316	0.423496	2.46499	2.23296	2.40459		Blue copper protein [Triticum urartu]	GO:0009055	electron carrier activity
TRIAE_CS42_3B_TGACv1_221161_AA0732280	6.82278	2.27083	11.3747	5.00905	2.32454	0.0170046	0.0760483	Up	0.104456	0	0	0.155299	0.154144	0.266876	At2g19130; T20K24.15	PREDICTED: G-type lectin S-receptor-like serine/threonine-protein kinase At2g19130 [Oryza brachyantha]	GO:0016020,GO:0016021,GO:0000166,GO:0004672,GO:0004674,GO:0005524,GO:0016301,GO:0016740,GO:0006468,GO:0016310,GO:0048544	membrane|integral component of membrane|nucleotgene_ide binding|protein kinase activity|protein serine/threonine kinase activity|ATP binding|kinase activity|transferase activity|protein phosphorylation|phosphorylation|recognition of pollen
TRIAE_CS42_1DL_TGACv1_061584_AA0199160	910.32	303.015	1517.62	5.00842	2.32436	2.91e-143	6.12e-140	Up	8.60852	8.98529	8.45774	41.3274	40.5474	41.2591	At3g50280; F11C1.120	predicted protein [Hordeum vulgare subsp. vulgare]	GO:0016747	transferase activity, transferring acyl groups other than amino-acyl groups
TRIAE_CS42_4DS_TGACv1_361061_AA1160060	21.4913	7.17432	35.8083	4.99118	2.31938	1.06e-05	0.000126574	Up	0.0747192	0.00783715	0.0593351	0.266301	0.287554	0.280434	RGA2; Synonyms=177O13.40, CB3A14.5, RB, RPI-BLB1	Disease resistance protein RGA2 [Aegilops tauschii]	GO:0043531	ADP binding
TRIAE_CS42_2BL_TGACv1_130221_AA0406620	66.1281	22.1428	110.113	4.97287	2.31408	9.58e-15	3.73e-13	Up	0.615872	0.403638	0.720249	2.26666	2.89622	2.55402	IRL1; Os04g0605300, LOC_Os04g51580; OsJ_16067, OSJNBb0015N08.10	leucine-rich repeat protein 2 [Triticum aestivum]
TRIAE_CS42_7DL_TGACv1_603686_AA1987240	35.8296	12.0532	59.6061	4.94526	2.30605	7.87e-08	1.38e-06	Up	0.2917	0.153753	0.290588	1.2644	1.31627	0.835843	At1g56130; F14G9.25, T6H22.8	predicted protein [Hordeum vulgare subsp. vulgare]	GO:0000166,GO:0004672,GO:0004674,GO:0005524,GO:0006468	nucleotgene_ide binding|protein kinase activity|protein serine/threonine kinase activity|ATP binding|protein phosphorylation
TRIAE_CS42_1AL_TGACv1_000229_AA0006730	31.9963	10.7733	53.2193	4.93994	2.30449	7.79e-08	1.37e-06	Up	0.178608	0.405195	0.696255	1.9836	2.13686	2.03045	GA2OX1	gibberellin 2-oxgene_idase [Triticum aestivum]	GO:0016491,GO:0046872,GO:0055114	oxidoreductase activity|metal ion binding|oxidation-reduction process	ko00904	Diterpenoid biosynthesis
TRIAE_CS42_4BS_TGACv1_328532_AA1089700	14.4854	4.87767	24.093	4.93945	2.30435	0.000647942	0.00493954	Up	0.164044	0.70786	0.338804	0.992905	2.49219	2.0795		predicted protein [Hordeum vulgare subsp. vulgare]
TRIAE_CS42_1BL_TGACv1_032182_AA0126440	261.828	88.1734	435.482	4.93893	2.3042	2.56e-50	6.4e-48	Up	3.35274	1.94935	1.91527	11.0889	12.4214	11.1932		predicted protein [Hordeum vulgare subsp. vulgare]
TRIAE_CS42_1AL_TGACv1_001123_AA0025430	54.9622	18.5248	91.3996	4.93389	2.30273	3.27e-07	5.21e-06	Up	0.428464	0.348668	0.194731	2.15388	1.29745	1.51798	CYP714D1; Synonyms=EUI1; Os05g0482400, LOC_Os05g40384; OsJ_18961, OSJNBa0095J22.13	Secologanin synthase [Triticum urartu]	GO:0016491,GO:0046872,GO:0055114,GO:0004497,GO:0005506,GO:0016705,GO:0020037,GO:0016020,GO:0016021,GO:0045487	oxgene_idoreductase activity|metal ion binding|oxidation-reduction process|monooxygenase activity|iron ion binding|oxidoreductase activity, acting on paired donors, with incorporation or reduction of molecular oxygen|heme binding|membrane|integral component of membrane|gibberellin catabolic process
TRIAE_CS42_7BL_TGACv1_577301_AA1871600	8.65419	2.91886	14.3895	4.92984	2.30154	0.0069716	0.0370402	Up	0.361646	0.0715618	0	0.936295	0.666732	1.13669		PREDICTED: uncharacterized protein LOC104584953 [Brachypodium distachyon]
TRIAE_CS42_7DS_TGACv1_625079_AA2064320	8.6555	2.91964	14.3914	4.92915	2.30134	0.00696875	0.0370276	Up	0.340321	0	0	0.514706	0.479115	0.432241	GSTU6; Os10g0530900, LOC_Os10g38740; OSJNBb0038A07.2	hypothetical protein F775_19679 [Aegilops tauschii]			ko00480,ko00980,ko00982	Glutathione metabolism|Metabolism of xenobiotics by cytochrome P450|Drug metabolism - cytochrome P450
TRIAE_CS42_1DL_TGACv1_063091_AA0223780	8.66076	2.92721	14.3943	4.91743	2.2979	0.00695738	0.0369823	Up	0.0524285	0	0.0174043	0.12238	0.159169	0.11908	CSLD1; Os10g0578200, LOC_Os10g42750; OsJ_031301, OSJNBa0035H01.10	cellulose synthase like D4 [Arabgene_idopsis thaliana]	GO:0016020,GO:0016021,GO:0016740,GO:0016757,GO:0016760,GO:0030244,GO:0071555	membrane|integral component of membrane|transferase activity|transferase activity, transferring glycosyl groups|cellulose synthase (UDP-forming) activity|cellulose biosynthetic process|cell wall organization
TRIAE_CS42_7AS_TGACv1_570792_AA1840950	13.4929	4.56357	22.4223	4.91332	2.2967	0.000610684	0.00468484	Up	0.06372	0.0215923	0.0623593	0.185335	0.184828	0.167498	ABCC10; Synonyms=MRP10, MRP14; At3g59140; F17J16.190	uncharacterized protein LOC100274005 [Zea mays]	GO:0055085,GO:0016020,GO:0016021,GO:0000166,GO:0005524,GO:0016887,GO:0042626,GO:0006810	transmembrane transport|membrane|integral component of membrane|nucleotgene_ide binding|ATP binding|ATPase activity|ATPase activity, coupled to transmembrane movement of substances|transport
TRIAE_CS42_7BL_TGACv1_578977_AA1902590	13.4999	4.57191	22.4278	4.90556	2.29442	0.00060939	0.00467629	Up	0.447412	0	0.600374	1.27623	2.065	1.2591	SAUR71 {ECO:0000303|PubMed:12036261}; At1g56150 {ECO:0000312|Araport:AT1G56150}; F14G9.23 {ECO:0000312|EMBL:AAG50906.1}, T6H22.5 {ECO:0000312|EMBL:AAF02834.1}		GO:0009733	response to auxin	ko04075	Plant hormone signal transduction
TRIAE_CS42_5DS_TGACv1_457675_AA1488830	8.66105	2.93815	14.3839	4.89557	2.29148	0.00695676	0.0369816	Up	0.197209	0.062799	0.327392	0.590749	0.806831	1.37406	STH-21	Pathogenesis-related protein STH-21 [Triticum urartu]	GO:0006952,GO:0009607	defense response|response to biotic stimulus
TRIAE_CS42_3AL_TGACv1_193705_AA0618130	12.5005	4.24294	20.7581	4.89239	2.29054	0.00102133	0.00734881	Up	0.0723607	0.0355712	0.0724134	0.634555	0.389927	0.484631	At1g57610 {ECO:0000312|Araport:AT1G57610}; T8L23.8 {ECO:0000312|EMBL:AAG50752.1}	unnamed protein product [Triticum aestivum]	GO:0016020,GO:0016021	membrane|integral component of membrane	ko04218,ko04020	Cellular senescence|Calcium signaling pathway
TRIAE_CS42_2BS_TGACv1_147022_AA0476710	107.23	36.4011	178.059	4.89159	2.2903	2.44e-22	1.65e-20	Up	1.19476	1.68418	0.80982	6.01536	5.54666	6.46772	GOLS2; At1g56600; F25P12.95	Glycogenin-2 [Aegilops tauschii]	GO:0016757	transferase activity, transferring glycosyl groups	ko00052	Galactose metabolism
TRIAE_CS42_2AS_TGACv1_112273_AA0334620	32.6557	11.0943	54.2172	4.88694	2.28893	6.81e-08	1.21e-06	Up	0.0973634	0.125456	0.24524	0.813857	0.675785	0.853524	CYP71D7	Cytochrome P450 71D7 [Aegilops tauschii]	GO:0016491,GO:0046872,GO:0055114,GO:0004497,GO:0005506,GO:0016705,GO:0020037	oxgene_idoreductase activity|metal ion binding|oxidation-reduction process|monooxygenase activity|iron ion binding|oxidoreductase activity, acting on paired donors, with incorporation or reduction of molecular oxygen|heme binding
TRIAE_CS42_4DS_TGACv1_362020_AA1175750	20.9838	7.14394	34.8237	4.87458	2.28528	0.00896755	0.0454541	Up	0.666793	0.825869	0.233534	1.96344	4.4141	1.55999	CML2; Os11g0134400, LOC_Os11g03980; OsJ_031538	predicted protein [Hordeum vulgare subsp. vulgare]	GO:0005509,GO:0042538,GO:0005829	calcium ion binding|hyperosmotic salinity response|cytosol	ko04114,ko04218,ko04014,ko04015,ko04016,ko04020,ko04022,ko04024,ko04070,ko04371	Oocyte meiosis|Cellular senescence|Ras signaling pathway|Rap1 signaling pathway|MAPK signaling pathway - plant|Calcium signaling pathway|cGMP - PKG signaling pathway|cAMP signaling pathway|Phosphatgene_idylinositol signaling system|Apelin signaling pathway
TRIAE_CS42_7AL_TGACv1_558473_AA1793650	7.66343	2.61036	12.7165	4.87155	2.28438	0.0118911	0.0570388	Up	0.242165	0	0.0587313	0.647042	0.27723	0.539112	EXLA4; Synonyms=EXPL4; Os06g0725300, LOC_Os06g50960; P0548E04.14	predicted protein [Hordeum vulgare subsp. vulgare]
TRIAE_CS42_2DL_TGACv1_158446_AA0518860	13.3105	4.53736	22.0836	4.86706	2.28305	0.00142231	0.00972777	Up	0.150694	0.563753	0	1.15739	0.65534	1.38045		hypothetical protein F775_30143 [Aegilops tauschii]
TRIAE_CS42_7AS_TGACv1_569263_AA1811900	7.67464	2.62131	12.728	4.85558	2.27964	0.0118499	0.056886	Up	0	0.020639	0.148257	0.309342	0.33589	0.122808	HIPL1; At1g74790; F25A4.24	HIPL1 protein [Aegilops tauschii]	GO:0003824	catalytic activity
TRIAE_CS42_5DL_TGACv1_434213_AA1431740	17.1617	5.8634	28.46	4.85384	2.27913	0.000113439	0.00106977	Up	0.0562243	0.0693238	0.0558841	0.322997	0.307695	0.264312	At3g47570; F1P2.120	predicted protein, partial [Hordeum vulgare subsp. vulgare]	GO:0016020,GO:0016021,GO:0000166,GO:0004672,GO:0004674,GO:0005524,GO:0016301,GO:0016740,GO:0006468,GO:0016310	membrane|integral component of membrane|nucleotgene_ide binding|protein kinase activity|protein serine/threonine kinase activity|ATP binding|kinase activity|transferase activity|protein phosphorylation|phosphorylation
TRIAE_CS42_3B_TGACv1_221584_AA0745100	65.6507	22.4979	108.803	4.83617	2.27386	2.78e-14	1.04e-12	Up	0.287972	0.246947	0.469645	1.94646	1.60137	1.47789	MTP7; Os01g0130000, LOC_Os01g03914; OsJ_00239, P0408F06.28, P0504H10.3	unnamed protein product [Triticum aestivum]	GO:0006812,GO:0055085,GO:0016020,GO:0016021,GO:0008324,GO:0098655	cation transport|transmembrane transport|membrane|integral component of membrane|cation transmembrane transporter activity|cation transmembrane transport
TRIAE_CS42_4DL_TGACv1_343819_AA1140090	6.66934	2.28596	11.0527	4.83505	2.27353	0.0204444	0.0880083	Up	0.0893395	0	0.120378	0.361479	0.554098	0.0959693	At5g58480; MQJ2.8	Glucan endo-1,3-beta-glucosgene_idase 9 [Aegilops tauschii]	GO:0016787,GO:0005975,GO:0004553,GO:0016020,GO:0016021,GO:0005886,GO:0046658	hydrolase activity|carbohydrate metabolic process|hydrolase activity, hydrolyzing O-glycosyl compounds|membrane|integral component of membrane|plasma membrane|anchored component of plasma membrane
TRIAE_CS42_U_TGACv1_684486_AA2159180	59.5964	20.4465	98.7463	4.8295	2.27187	4.81e-13	1.63e-11	Up	0.782447	1.30895	0.221701	3.29721	3.79687	3.33051	Os08g0189400, LOC_Os08g08990; B1099H05.29, OsJ_025244, P0610E02.5	Germin-like protein 8-5 [Aegilops tauschii]	GO:0045735,GO:0046872,GO:0005576,GO:0030145	nutrient reservoir activity|metal ion binding|extracellular region|manganese ion binding
TRIAE_CS42_1DL_TGACv1_063219_AA0225090	9.49596	3.26178	15.7302	4.82257	2.2698	0.0049149	0.0278015	Up	0.131155	0.0625781	0.337283	0.730017	0.854582	0.966278	NIP2; Synonyms=ATL25; At2g17730; T17A5.9	NEP1-interacting protein 1 [Triticum urartu]
TRIAE_CS42_6BL_TGACv1_499388_AA1580790	70.1293	24.1024	116.156	4.81928	2.26882	4.43e-15	1.78e-13	Up	0.773799	0.709151	0.772064	5.02018	2.98163	3.97228		hypothetical protein F775_17668 [Aegilops tauschii]
TRIAE_CS42_U_TGACv1_642003_AA2109210	15.1618	5.2112	25.1125	4.81894	2.26872	0.0003139	0.0026237	Up	0.187955	0.0728819	0.219416	1.08443	0.603533	0.69508		putative glucan endo-1,3-beta-D-glucosgene_idase, partial [Triticum aestivum]	GO:0016787,GO:0005975,GO:0004553	hydrolase activity|carbohydrate metabolic process|hydrolase activity, hydrolyzing O-glycosyl compounds
TRIAE_CS42_1DL_TGACv1_061103_AA0185430	5.65895	1.94525	9.37264	4.81821	2.2685	0.0356406	0.135356	Up	0.0871586	0.0846249	0	0.15682	0.369477	0.212955	WRKY71; At1g29860; F1N18.10	putative WRKY transcription factor 71 [Triticum urartu]	GO:0003700,GO:0043565,GO:0006355	transcription factor activity, sequence-specific DNA binding|sequence-specific DNA binding|regulation of transcription, DNA-templated
TRIAE_CS42_3DL_TGACv1_250001_AA0860150	8.48911	2.91886	14.0594	4.81673	2.26805	0.0083828	0.0430388	Up	0	0	0	0.161701	0.108937	0.105552		hypothetical protein TRIUR3_21158 [Triticum urartu]
TRIAE_CS42_U_TGACv1_641230_AA2089060	6.66736	2.29313	11.0416	4.81509	2.26756	0.0204569	0.0880525	Up	0	0.0230986	0	0.193239	0.240634	0.284151	WAK2; At1g21270; F16F4.5	Wall-associated receptor kinase 4 [Aegilops tauschii]	GO:0005509,GO:0016020,GO:0016021,GO:0004672,GO:0005524,GO:0006468,GO:0030247	calcium ion binding|membrane|integral component of membrane|protein kinase activity|ATP binding|protein phosphorylation|polysacchargene_ide binding
TRIAE_CS42_3B_TGACv1_220619_AA0711700	5.65843	1.94864	9.36821	4.80755	2.2653	0.0356464	0.135371	Up	0	0.0767559	0.018349	0.153952	0.129998	0.254745	CRK29; At4g21410; F18E5.30, T6K22.140	unnamed protein product [Triticum aestivum]	GO:0000166,GO:0004672,GO:0004674,GO:0005524,GO:0006468	nucleotgene_ide binding|protein kinase activity|protein serine/threonine kinase activity|ATP binding|protein phosphorylation
TRIAE_CS42_5AS_TGACv1_393102_AA1268460	8.49623	2.92903	14.0634	4.8014	2.26346	0.00836467	0.0429599	Up	0.0273333	0.130793	0.0804056	0.471389	0.344388	0.259322	At5g03795; MED24	Exostosin-2 [Aegilops tauschii]
TRIAE_CS42_U_TGACv1_695532_AA2162310	19.8234	6.83466	32.8121	4.80084	2.26329	3.57e-05	0.000378697	Up	0.219429	0.813385	0.217643	2.63868	2.11477	1.84923	Os08g0190100, LOC_Os08g09080; B1099H05.40, OsJ_025238, P0610E02.16	germin-like protein 4 [Triticum monococcum]	GO:0045735,GO:0046872,GO:0005576,GO:0030145	nutrient reservoir activity|metal ion binding|extracellular region|manganese ion binding
TRIAE_CS42_6DL_TGACv1_526795_AA1692060	8.49906	2.9332	14.0649	4.79508	2.26155	0.00835748	0.0429371	Up	0.0327499	0.121754	0.12838	0.55337	0.384637	0.28955		predicted protein [Hordeum vulgare subsp. vulgare]	GO:0016787,GO:0004857,GO:0043086,GO:0005618,GO:0030599,GO:0045330,GO:0042545,GO:0045490	hydrolase activity|enzyme inhibitor activity|negative regulation of catalytic activity|cell wall|pectinesterase activity|aspartyl esterase activity|cell wall modification|pectin catabolic process	ko00040	Pentose and glucuronate interconversions
TRIAE_CS42_4DS_TGACv1_361893_AA1173970	11.3259	3.9102	18.7416	4.79301	2.26093	0.00206509	0.0133919	Up	0.02305	0.0316448	0.0374518	0.150921	0.158741	0.179206	RGA4; Synonyms=177O13.34, CB3A14.8	Putative disease resistance protein RGA4 [Aegilops tauschii]	GO:0043531	ADP binding
TRIAE_CS42_6BS_TGACv1_513718_AA1647960	10.3202	3.56806	17.0723	4.78475	2.25844	0.00349151	0.020823	Up	0.309992	0.0304014	0	0.423045	0.674349	0.414527	TULP4; Synonyms=TULP13; Os02g0179400, LOC_Os02g08310; P0544B02.22	PREDICTED: tubby-like protein 4 [Brachypodium distachyon]
TRIAE_CS42_4AL_TGACv1_290431_AA0985330	18.8164	6.51782	31.1149	4.77383	2.25515	6.58e-05	0.000659254	Up	0	0.399645	0.335687	0.682339	1.07527	1.39906	GSVIVT00023967001, LOC100257005	predicted protein [Hordeum vulgare subsp. vulgare]	GO:0016491,GO:0046872,GO:0055114,GO:0020037,GO:0005576,GO:0004601,GO:0006979,GO:0042744,GO:0098869	oxgene_idoreductase activity|metal ion binding|oxidation-reduction process|heme binding|extracellular region|peroxidase activity|response to oxidative stress|hydrogen peroxide catabolic process|cellular oxidant detoxification	ko00940	Phenylpropanoid biosynthesis
TRIAE_CS42_7BS_TGACv1_592198_AA1933050	8.50722	2.94989	14.0646	4.76783	2.25333	0.00833679	0.0428506	Up	0.0486494	0	0.407707	0.926965	0.438363	0.48488	SBH2; At1g14290; F14L17.4, F14L17.5	Putative hydroxylase [Aegilops tauschii]	GO:0016491,GO:0055114,GO:0005506,GO:0016020,GO:0016021,GO:0008610	oxgene_idoreductase activity|oxidation-reduction process|iron ion binding|membrane|integral component of membrane|lipid biosynthetic process	ko00600	Sphingolipid metabolism
TRIAE_CS42_U_TGACv1_642924_AA2124890	7.48918	2.60241	12.3759	4.75557	2.24962	0.0143494	0.0663397	Up	0.283697	0.0557206	0.116839	0.423161	0.528373	1.0101		hypothetical protein [Zea mays]
TRIAE_CS42_3B_TGACv1_222779_AA0770480	120.782	42.0192	199.544	4.74887	2.24758	1.33e-20	8.16e-19	Up	0.446114	0.668428	0.52177	2.99354	2.96641	2.02981	ABCB8; Synonyms=MDR22, PGP8; At3g30875; MJI6.16	putative ABC transporter B family member 8 [Sorghum bicolor]	GO:0055085,GO:0016020,GO:0016021,GO:0000166,GO:0005524,GO:0016887,GO:0042626,GO:0006810	transmembrane transport|membrane|integral component of membrane|nucleotgene_ide binding|ATP binding|ATPase activity|ATPase activity, coupled to transmembrane movement of substances|transport	ko02010	ABC transporters
TRIAE_CS42_5DL_TGACv1_432979_AA1396570	9.31849	3.24366	15.3933	4.74567	2.24661	0.00591996	0.0324209	Up	0.932718	0.105244	0	1.52323	1.19791	1.73124		Defensin-like protein 1 [Aegilops tauschii]	GO:0006952	defense response
TRIAE_CS42_6DL_TGACv1_527839_AA1709170	16.825	5.8578	27.7923	4.74449	2.24625	0.00016219	0.00146805	Up	0.627923	0.0548242	0.267735	2.00361	1.3919	1.20285		predicted protein [Hordeum vulgare subsp. vulgare]
TRIAE_CS42_7AL_TGACv1_556426_AA1762740	34.636	12.0619	57.2101	4.74304	2.24581	2.23e-05	0.000248634	Up	0.435843	0.104128	0.393451	1.24779	1.11832	1.94159	NAC021; Synonyms=NAC022, NAC1; At1g56010; F14J16.32, T6H22.19	NAC transcription factor 7 [Triticum aestivum]	GO:0003677,GO:0006355,GO:0005634,GO:0006351	DNA binding|regulation of transcription, DNA-templated|nucleus|transcription, DNA-templated
TRIAE_CS42_6DL_TGACv1_526795_AA1692050	18.6523	6.50048	30.8041	4.73874	2.2445	7.05e-05	0.000701634	Up	0.408527	0.313847	0.181048	1.59927	1.54678	1.06311	DHN3	Dehydrin DHN3 [Aegilops tauschii]	GO:0006950,GO:0009415	response to stress|response to water
TRIAE_CS42_7AL_TGACv1_556623_AA1767420	26.1393	9.11123	43.1674	4.73782	2.24422	2.21e-06	3.05e-05	Up	0.630081	0.268342	0.358855	1.70939	1.63404	2.21486		hypothetical protein TRIUR3_08605 [Triticum urartu]
TRIAE_CS42_7DS_TGACv1_622118_AA2033090	11.1502	3.90263	18.3977	4.71418	2.23701	0.00248094	0.015612	Up	0.0933362	0.0560034	0.0189073	0.231241	0.229289	0.475045	WRKY61; At1g18860; F6A14.5	Putative WRKY transcription factor 72 [Aegilops tauschii]	GO:0003700,GO:0043565,GO:0006355	transcription factor activity, sequence-specific DNA binding|sequence-specific DNA binding|regulation of transcription, DNA-templated
TRIAE_CS42_6BL_TGACv1_503125_AA1627300	17.6518	6.18285	29.1207	4.70991	2.2357	0.000116889	0.00109912	Up	0.451349	0.570091	0.279987	3.84802	2.00813	2.23341		hypothetical protein F775_25294 [Aegilops tauschii]
TRIAE_CS42_6BL_TGACv1_499367_AA1579790	8.32457	2.91847	13.7307	4.70475	2.23412	0.0174803	0.0777121	Up	0.105158	0.0496045	0	0.191408	0.274303	0.111018	FTIP1 {ECO:0000303|PubMed:22529749}; At5g06850 {ECO:0000312|Araport:AT5G06850}; MOJ9.2 {ECO:0000312|EMBL:BAB11143.1}	hypothetical protein OsI_09434 [Oryza sativa Indica Group]	GO:0016020,GO:0016021	membrane|integral component of membrane
TRIAE_CS42_1DL_TGACv1_061625_AA0200300	23.1353	8.11103	38.1595	4.70464	2.23408	9.82e-06	0.000118305	Up	0.570412	1.52982	0.191123	3.76024	2.05007	3.4131		predicted protein [Hordeum vulgare subsp. vulgare]
TRIAE_CS42_2BS_TGACv1_148964_AA0495740	11.1527	3.91059	18.3948	4.70384	2.23384	0.00838651	0.043055	Up	0.0553674	0.0571397	0.0539698	0.143902	0.284367	0.433789	RSH3; Os09g0442600, LOC_Os09g27050; P0046G12.25	hypothetical protein TRIUR3_03798 [Triticum urartu]	GO:0016020,GO:0016021	membrane|integral component of membrane
TRIAE_CS42_3AS_TGACv1_212977_AA0704540	6.49587	2.28178	10.7099	4.69367	2.23072	0.0246878	0.102151	Up	0.156624	0.0523257	0	0.27219	0.760284	0.483146	LRK10L-1.2 {ECO:0000303|PubMed:12805585}; Synonyms=LRK10L1 {ECO:0000303|PubMed:25510357}; At1g18390 {ECO:0000312|Araport:AT1G18390}; F15H18.11 {ECO:0000312|EMBL:AAF25996.1}, F15H18.25 {ECO:0000312|EMBL:AAF25996.1}	hypothetical protein F775_16779 [Aegilops tauschii]	GO:0030247	polysacchargene_ide binding
TRIAE_CS42_6BS_TGACv1_514389_AA1659120	18.4819	6.49513	30.4687	4.69101	2.2299	8.42e-05	0.000821971	Up	0.471512	0.797326	0.231203	2.83722	1.81627	1.76912	PIP2-5; Os07g0448400, LOC_Os07g26660; OJ1047_A06.108-1, OsJ_023143, P0475E07.134-1	predicted protein [Hordeum vulgare subsp. vulgare]	GO:0016020,GO:0016021,GO:0006810,GO:0005215	membrane|integral component of membrane|transport|transporter activity
TRIAE_CS42_U_TGACv1_642543_AA2119360	8.33061	2.92942	13.7318	4.68755	2.22883	0.0100445	0.0498272	Up	0.042565	0.0807228	0.0638078	0.410231	0.217564	0.175995	SBT1.4 {ECO:0000303|PubMed:16193095}; At3g14067 {ECO:0000312|Araport:AT3G14067}; MDC16.21 {ECO:0000312|EMBL:BAB02339.1}	Subtilisin-like protease [Triticum urartu]	GO:0016787,GO:0004252,GO:0006508,GO:0010150,GO:0010223,GO:0005773,GO:0005774,GO:0009505,GO:0048046	hydrolase activity|serine-type endopeptgene_idase activity|proteolysis|leaf senescence|secondary shoot formation|vacuole|vacuolar membrane|plant-type cell wall|apoplast
TRIAE_CS42_5BL_TGACv1_404482_AA1301570	8.32804	2.9302	13.7259	4.68427	2.22783	0.0100522	0.0498559	Up	0.0718833	0.0361405	0.0525341	0.347887	0.224177	0.256366		hypothetical protein TRIUR3_19935 [Triticum urartu]	GO:0016020,GO:0016021	membrane|integral component of membrane
TRIAE_CS42_6DL_TGACv1_527880_AA1709510	16.6601	5.86262	27.4576	4.68351	2.22759	0.00260989	0.0162775	Up	0.127754	0.118405	0.287833	0.903751	1.67936	0.664122	At1g28600; F1K23.6	predicted protein, partial [Hordeum vulgare subsp. vulgare]	GO:0016788	hydrolase activity, acting on ester bonds	ko00901	Indole alkalogene_id biosynthesis
TRIAE_CS42_6DL_TGACv1_526692_AA1690000	42.482	14.989	69.9751	4.66844	2.22294	0.000345388	0.00285504	Up	0.481142	0.384588	0.502154	1.58967	2.95818	1.26016	Os02g0826100, LOC_Os02g57980; OsJ_08955 {ECO:0000312|EMBL:EEE58088.1}, P0452F04.14	predicted protein [Hordeum vulgare subsp. vulgare]
TRIAE_CS42_7BS_TGACv1_592477_AA1938860	6.5066	2.2973	10.7159	4.66457	2.22174	0.024608	0.101907	Up	0	0	0.281399	0.680928	0.284198	0.220184	CHI	PREDICTED: chalcone--flavonone isomerase-like [Pyrus x bretschnegene_ideri]	GO:0016872,GO:0045430,GO:0009813	intramolecular lyase activity|chalcone isomerase activity|flavonoid biosynthetic process	ko00941	Flavonoid biosynthesis
TRIAE_CS42_7AS_TGACv1_569588_AA1819790	7.32475	2.59446	12.055	4.64646	2.21613	0.0172337	0.0768482	Up	0.185675	0.0606374	0	0.315352	0.446149	0.0310718	HSR201	2-alpha-hydroxytaxane 2-O-benzoyltransferase [Aegilops tauschii]	GO:0016747	transferase activity, transferring acyl groups other than amino-acyl groups
TRIAE_CS42_5DL_TGACv1_436541_AA1461810	118.23	42.017	194.443	4.62772	2.2103	4.06e-23	2.92e-21	Up	0.930557	0.91851	1.0158	4.16156	3.47351	3.88211	CAD8B {ECO:0000303|PubMed:15452707}; Os09g0400000, LOC_Os09g23540; P0435D08.29, P0650H04.11	predicted protein [Hordeum vulgare subsp. vulgare]	GO:0016491,GO:0046872,GO:0055114,GO:0008270,GO:0051287	oxgene_idoreductase activity|metal ion binding|oxidation-reduction process|zinc ion binding|NAD binding	ko00940	Phenylpropanoid biosynthesis
TRIAE_CS42_4DL_TGACv1_345058_AA1151320	7.32415	2.60658	12.0417	4.61974	2.20781	0.0172368	0.0768575	Up	0.17319	0	0.260702	0.679125	0.502791	1.40611	Os08g0190100, LOC_Os08g09080; B1099H05.40, OsJ_025238, P0610E02.16	Germin-like protein 8-5 [Triticum urartu]	GO:0045735,GO:0030145	nutrient reservoir activity|manganese ion binding
TRIAE_CS42_1BL_TGACv1_031885_AA0122190	7.32996	2.61375	12.0462	4.60877	2.20438	0.03633	0.137364	Up	0.0215971	0.0109387	0.0311276	0.137577	0.0373696	0.131702	RPM1; Synonyms=RPS3; At3g07040; F17A9.20	Putative late blight resistance protein-R1C-3-like protein [Aegilops tauschii]	GO:0043531	ADP binding
TRIAE_CS42_3B_TGACv1_221086_AA0729950	7.33834	2.61753	12.0591	4.60707	2.20385	0.0171647	0.0765929	Up	0.00982377	0.010094	0.0584472	0.204188	0.134804	0.0659499		unnamed protein product [Triticum aestivum]
TRIAE_CS42_3DL_TGACv1_249117_AA0838310	13.6592	4.8838	22.4345	4.59366	2.19964	0.000894369	0.00653807	Up	0.325759	0.137492	0.226426	1.45015	0.9171	0.846113		hypothetical protein TRIUR3_18607 [Triticum urartu]
TRIAE_CS42_4BL_TGACv1_322617_AA1072320	626.976	224.718	1029.23	4.58012	2.19538	1.33e-97	1.15e-94	Up	22.3437	18.3589	25.8812	103.292	115.964	111.134		hypothetical protein F775_08508 [Aegilops tauschii]
TRIAE_CS42_1AS_TGACv1_019050_AA0059040	87.8835	31.5143	144.253	4.57737	2.19452	1.76e-17	8.63e-16	Up	0.315633	0.456906	0.177994	1.45789	1.78262	1.76238	At3g14460; MOA2.6	Putative disease resistance protein RGA4 [Triticum urartu]
TRIAE_CS42_1AL_TGACv1_002693_AA0044510	8.15684	2.93059	13.3831	4.56668	2.19115	0.012071	0.0577768	Up	0.107977	0.0210279	0.0634081	0.170132	0.215073	0.3347	CYP71A1	Cytochrome P450 71A1 [Aegilops tauschii]	GO:0016491,GO:0046872,GO:0055114,GO:0004497,GO:0005506,GO:0016705,GO:0020037	oxgene_idoreductase activity|metal ion binding|oxidation-reduction process|monooxygenase activity|iron ion binding|oxidoreductase activity, acting on paired donors, with incorporation or reduction of molecular oxygen|heme binding
TRIAE_CS42_U_TGACv1_642900_AA2124640	6.32646	2.27383	10.3791	4.56458	2.19048	0.0297148	0.118051	Up	0.118113	0	0.0375988	0.385622	0.144591	0.313725	At5g57670; MRI1.2	hypothetical protein BRADI_1g33440 [Brachypodium distachyon]	GO:0000166,GO:0004672,GO:0004674,GO:0005524,GO:0006468	nucleotgene_ide binding|protein kinase activity|protein serine/threonine kinase activity|ATP binding|protein phosphorylation
TRIAE_CS42_5BL_TGACv1_404182_AA1288690	109.79	39.4831	180.096	4.56136	2.18946	1.13e-18	6.08e-17	Up	0.703143	1.64272	2.71976	7.79211	7.27543	7.22521	LEB4	predicted protein [Hordeum vulgare subsp. vulgare]	GO:0045735	nutrient reservoir activity
TRIAE_CS42_7BL_TGACv1_577054_AA1864300	6.32685	2.27722	10.3765	4.55664	2.18797	0.0297114	0.118043	Up	0.0058699	0.0186254	0.0118391	0.0973488	0.0254607	0.0750019	BAG6 {ECO:0000303|Ref.3}; Synonyms=CAMBP1 {ECO:0000303|PubMed:16003391}; At2g46240 {ECO:0000312|Araport:AT2G46240}; T3F17.11 {ECO:0000312|EMBL:AAC62882.1}	hypothetical protein F775_04564 [Aegilops tauschii]	GO:0051087	chaperone binding
TRIAE_CS42_4DS_TGACv1_361066_AA1160140	48.7938	17.5884	79.9992	4.54841	2.18536	2.22e-10	5.56e-09	Up	0.193304	0.124675	0.183341	0.798627	0.78786	0.799701	At1g35710; F14D7.1	Putative LRR receptor-like serine/threonine-protein kinase [Aegilops tauschii]	GO:0016020,GO:0016021,GO:0000166,GO:0004672,GO:0005524,GO:0006468	membrane|integral component of membrane|nucleotgene_ide binding|protein kinase activity|ATP binding|protein phosphorylation
TRIAE_CS42_2AS_TGACv1_114363_AA0366370	6.32969	2.28178	10.3776	4.54802	2.18524	0.0296867	0.117957	Up	0.113963	0.0351293	0.105782	0.545324	0.199188	0.420821	EXPA1; Synonyms=EXP1; Os04g0228400, LOC_Os04g15840; OsJ_13482 {ECO:0000312|EMBL:EAZ29409.1}, OSJNBa0065B15.2	alpha-expansin EXPA1 [Triticum aestivum]	GO:0016020,GO:0005576,GO:0009664,GO:0005618	membrane|extracellular region|plant-type cell wall organization|cell wall
TRIAE_CS42_4DL_TGACv1_342952_AA1125990	30.6471	11.067	50.2271	4.53844	2.1822	5.31e-06	6.81e-05	Up	0.128568	0.094898	0.127954	0.617454	0.777576	0.411137	At2g46620 {ECO:0000312|EMBL:AEC10730.1}; F13A10.15 {ECO:0000312|EMBL:AAD20172.1}	hypothetical protein F775_15169 [Aegilops tauschii]	GO:0005524	ATP binding
TRIAE_CS42_6AS_TGACv1_486244_AA1558720	107.054	38.7169	175.391	4.5301	2.17954	1.17e-20	7.19e-19	Up	1.86731	2.56477	1.92359	8.1402	7.75681	8.15911	PER70; Synonyms=POX2B, PRX70	Peroxgene_idase 70 [Aegilops tauschii]	GO:0016491,GO:0046872,GO:0055114,GO:0020037,GO:0005576,GO:0004601,GO:0006979,GO:0042744,GO:0098869	oxidoreductase activity|metal ion binding|oxidation-reduction process|heme binding|extracellular region|peroxidase activity|response to oxidative stress|hydrogen peroxide catabolic process|cellular oxidant detoxification	ko00940	Phenylpropanoid biosynthesis
TRIAE_CS42_3DL_TGACv1_249850_AA0857390	10.8326	3.91776	17.7474	4.53	2.17951	0.00353199	0.0210354	Up	0.0542341	0.207899	0.371844	1.10688	0.961555	0.678012		hypothetical protein F775_30165 [Aegilops tauschii]			ko00480,ko00980,ko00982	Glutathione metabolism|Metabolism of xenobiotics by cytochrome P450|Drug metabolism - cytochrome P450
TRIAE_CS42_7AL_TGACv1_558396_AA1793110	42.2815	15.2994	69.2637	4.5272	2.17862	3.87e-09	8.28e-08	Up	0.544355	0.26762	0.470883	1.89102	2.30501	2.87732	TKPR1; Synonyms=DRL1; At4g35420; F23E12.20	Bifunctional dihydroflavonol 4-reductase/flavanone 4-reductase [Aegilops tauschii]	GO:0003824,GO:0050662	catalytic activity|coenzyme binding
TRIAE_CS42_2BS_TGACv1_147098_AA0477930	18.8278	6.84678	30.8089	4.49976	2.16985	0.000129225	0.00120149	Up	0.118898	0.388584	0.538089	1.73124	2.15018	1.00959	CXE18; At5g23530; MQM1.21	predicted protein [Hordeum vulgare subsp. vulgare]	GO:0008152,GO:0016787	metabolic process|hydrolase activity
TRIAE_CS42_3DL_TGACv1_251256_AA0879310	21.4781	7.82078	35.1354	4.49257	2.16754	0.00138684	0.00952443	Up	0.0370169	0.038171	0.051715	0.235277	0.0973885	0.260263	RPM1; Synonyms=RPS3; At3g07040; F17A9.20	Disease resistance protein RPM1 [Aegilops tauschii]	GO:0043531	ADP binding
TRIAE_CS42_4AL_TGACv1_289438_AA0971180	19.646	7.16102	32.131	4.48693	2.16573	7.36e-05	0.000727973	Up	0.331251	0.211685	0.263069	1.13091	0.75862	1.1343	UGT86A1; At2g36970; T1J8.15	predicted protein [Hordeum vulgare subsp. vulgare]	GO:0008152,GO:0016740,GO:0016757,GO:0016758	metabolic process|transferase activity|transferase activity, transferring glycosyl groups|transferase activity, transferring hexosyl groups
TRIAE_CS42_2DL_TGACv1_158700_AA0524610	26.6213	9.72862	43.5139	4.47277	2.16117	3.89e-06	5.12e-05	Up	0.217567	0.0960235	0	0.577582	0.418146	0.524081	NFD4 {ECO:0000303|PubMed:16698901}; At1g31470 {ECO:0000312|Araport:AT1G31470}; T8E3.15 {ECO:0000312|EMBL:AAG51261.1}	predicted protein [Hordeum vulgare subsp. vulgare]	GO:0016020,GO:0016021	membrane|integral component of membrane
TRIAE_CS42_5DL_TGACv1_433406_AA1412260	7.16884	2.62131	11.7164	4.46966	2.16016	0.0206109	0.0885783	Up	0	0.0199185	0.13873	0.132378	0.289001	0.214423	HAK17; Os09g0448200, LOC_Os09g27580; OJ1596_C06.35-1, OJ1596_C06.35-2, OsJ_29574, P0047B10.17-1, P0047B10.17-2	hypothetical protein SORBI_3002G220600 [Sorghum bicolor]	GO:0016020,GO:0016021,GO:0006811,GO:0015079,GO:0006813,GO:0071805	membrane|integral component of membrane|ion transport|potassium ion transmembrane transporter activity|potassium ion transport|potassium ion transmembrane transport
TRIAE_CS42_7BL_TGACv1_577797_AA1883550	10.6579	3.90342	17.4125	4.46083	2.15731	0.0042253	0.0244927	Up	0.160915	0.0450657	0.0657975	0.64322	0.338237	0.349034		hypothetical protein TRIUR3_06451 [Triticum urartu]
TRIAE_CS42_2BS_TGACv1_146805_AA0473170	64.7321	23.7144	105.75	4.45931	2.15682	3.46e-08	6.47e-07	Up	0.555545	0.669607	0.240611	2.44054	1.71016	2.66507	CYP71C1; Synonyms=BX4	Cytochrome P450 71C1 [Aegilops tauschii]	GO:0016491,GO:0046872,GO:0055114,GO:0004497,GO:0005506,GO:0016705,GO:0020037	oxgene_idoreductase activity|metal ion binding|oxidation-reduction process|monooxygenase activity|iron ion binding|oxidoreductase activity, acting on paired donors, with incorporation or reduction of molecular oxygen|heme binding	ko00140	Steroid hormone biosynthesis
TRIAE_CS42_6DL_TGACv1_528061_AA1711220	10.6549	3.91098	17.3988	4.4487	2.15338	0.0156363	0.0711458	Up	0.0442765	0.0223694	0.0219119	0.253149	0.0720909	0.29436		hypothetical protein OsJ_08979 [Oryza sativa Japonica Group]
TRIAE_CS42_7AL_TGACv1_556076_AA1754750	25.6208	9.40618	41.8354	4.44765	2.15304	0.0378034	0.141638	Up	1.10055	0.186352	0	2.89281	0.584148	2.38362		Carbonic anhydrase, chloroplastic [Aegilops tauschii]	GO:0008270,GO:0016829,GO:0004089,GO:0015976	zinc ion binding|lyase activity|carbonate dehydratase activity|carbon utilization	ko00910	Nitrogen metabolism
TRIAE_CS42_U_TGACv1_643607_AA2133470	64.5723	23.7436	105.401	4.43913	2.15028	9.6e-10	2.21e-08	Up	3.38397	3.4524	2.75778	12.3135	13.9543	18.1952		hypothetical protein F775_27861 [Aegilops tauschii]
TRIAE_CS42_5DL_TGACv1_435070_AA1445630	6.153	2.27044	10.0356	4.42009	2.14408	0.0357325	0.135638	Up	0.122068	0	0	0.354515	0.309031	0.656275	At1g07440 {ECO:0000312|Araport:AT1G07440}; F22G5.16, F22G5.20 {ECO:0000312|EMBL:AAF79553.1}, F22G5.39	Tropinone reductase-like protein [Aegilops tauschii]	GO:0016491,GO:0055114	oxgene_idoreductase activity|oxidation-reduction process	ko00960	Tropane, piperidine and pyridine alkaloid biosynthesis
TRIAE_CS42_5DL_TGACv1_435599_AA1452490	180.342	66.769	293.916	4.40198	2.13815	1.45e-16	6.56e-15	Up	3.04075	2.5421	2.97498	14.8245	10.3624	11.6603	PLC6; Synonyms=PLC8; At2g40116; F27I1	predicted protein [Hordeum vulgare subsp. vulgare]	GO:0016787,GO:0006629,GO:0016042,GO:0005622,GO:0008081,GO:0035556,GO:0004435	hydrolase activity|lipgene_id metabolic process|lipid catabolic process|intracellular|phosphoric diester hydrolase activity|intracellular signal transduction|phosphatidylinositol phospholipase C activity	ko04020,ko04070,ko00562	Calcium signaling pathway|Phosphatidylinositol signaling system|Inositol phosphate metabolism
TRIAE_CS42_7BL_TGACv1_578285_AA1892390	444.699	164.662	724.736	4.40137	2.13795	1.29e-37	1.92e-35	Up	5.51736	4.51652	4.25961	21.2013	24.753	19.4413	ATX1; At1g66240; T6J19.6	hypothetical protein TRIUR3_28512 [Triticum urartu]	GO:0046872,GO:0030001	metal ion binding|metal ion transport
TRIAE_CS42_1BL_TGACv1_030290_AA0085570	35.1333	13.0149	57.2517	4.39893	2.13715	0.000831319	0.00613005	Up	0.180613	0.280244	0.141559	1.42268	0.523331	0.781423	ERF1-2; At1g12920; F13K23.17	Eukaryotic peptgene_ide chain release factor subunit 1-2 [Triticum urartu]	GO:0005737,GO:0003747,GO:0006415	cytoplasm|translation release factor activity|translational termination	ko03015	mRNA surveillance pathway
TRIAE_CS42_U_TGACv1_642275_AA2114800	591.708	219.338	964.077	4.39539	2.13599	7.32e-89	5.1e-86	Up	2.49345	2.24464	1.64898	12.5911	10.7328	10.7729	GLR3.1; Os04g0585200, LOC_Os04g49570; OSJNBa0013K16.8		GO:0016020,GO:0016021,GO:0006810,GO:0006811,GO:0004970,GO:0035235	membrane|integral component of membrane|transport|ion transport|ionotropic glutamate receptor activity|ionotropic glutamate receptor signaling pathway
TRIAE_CS42_2DL_TGACv1_158434_AA0518650	17.4686	6.48836	28.4489	4.38461	2.13245	0.000238928	0.00206664	Up	0.0460381	0.0325437	0	0.221426	0.0540286	0.30088		unknown protein [Oryza sativa Japonica Group]
TRIAE_CS42_1BL_TGACv1_038611_AA0148010	135.665	50.4164	220.913	4.38178	2.13152	1.19e-24	9.37e-23	Up	1.96536	1.03835	1.07088	6.8293	5.73927	6.66568	ASMT1 {ECO:0000303|PubMed:24033370}; Synonyms=ASMT {ECO:0000303|PubMed:21210840}; Os09g0344500 {ECO:0000312|EMBL:BAT07597.1}, LOC_Os09g17560 {ECO:0000305}; OSJNBb0057I13.39 {ECO:0000312|EMBL:BAD29452.1}, OSJNBb0085I16.5 {ECO:0000312|EMBL:BAD29092.1}	O-methyltransferase ZRP4 [Aegilops tauschii]	GO:0016740,GO:0008168,GO:0032259,GO:0046983,GO:0008171	transferase activity|methyltransferase activity|methylation|protein dimerization activity|O-methyltransferase activity	ko00945	Stilbenogene_id, diarylheptanoid and gingerol biosynthesis
TRIAE_CS42_2BS_TGACv1_146588_AA0468810	17.4767	6.49891	28.4544	4.37834	2.13038	0.000238411	0.00206286	Up	0.0480614	0.126189	0.0622661	0.452869	0.351143	0.427016	BGLU16; Os04g0513400, LOC_Os04g43390; OSJNBa0004N05.24, OSJNBb0070J16.1	Beta-glucosgene_idase 16 [Triticum urartu]	GO:0005975,GO:0004553	carbohydrate metabolic process|hydrolase activity, hydrolyzing O-glycosyl compounds	ko00940,ko00500,ko00460	Phenylpropanoid biosynthesis|Starch and sucrose metabolism|Cyanoamino acid metabolism
TRIAE_CS42_7AS_TGACv1_570660_AA1839080	6.99541	2.60163	11.3892	4.37772	2.13018	0.0247297	0.102308	Up	0.141713	0.100125	0.0992286	0.708602	0.582314	0.212937	WHAB1.6	Chlorophyll a-b binding protein, chloroplastic [Triticum urartu]	GO:0016020,GO:0009507,GO:0009536,GO:0015979,GO:0009535,GO:0009579,GO:0009523,GO:0016168,GO:0009765,GO:0018298,GO:0009522	membrane|chloroplast|plastgene_id|photosynthesis|chloroplast thylakoid membrane|thylakoid|photosystem II|chlorophyll binding|photosynthesis, light harvesting|protein-chromophore linkage|photosystem I	ko00196	Photosynthesis - antenna proteins
TRIAE_CS42_1AL_TGACv1_000815_AA0019720	17.4834	6.50465	28.4622	4.37568	2.12951	0.00225148	0.0144162	Up	0.164404	0	0.104949	0.68436	0.350477	0.182238	TPP3; Os07g0624600, LOC_Os07g43160; P0524E08.130	Trehalose-phosphate phosphatase [Aegilops tauschii]	GO:0003824,GO:0016787,GO:0016311,GO:0004805,GO:0005992	catalytic activity|hydrolase activity|dephosphorylation|trehalose-phosphatase activity|trehalose biosynthetic process	ko00500	Starch and sucrose metabolism
TRIAE_CS42_6BL_TGACv1_499879_AA1593810	15.6488	5.8501	25.4474	4.34991	2.12099	0.000550654	0.00428891	Up	0.0468417	0.157258	0.0446385	0.407359	0.389897	0.322218		hypothetical protein TRIUR3_04716 [Triticum urartu]
TRIAE_CS42_7DS_TGACv1_621992_AA2030750	563.928	210.997	916.859	4.34536	2.11947	2.1e-84	1.28e-81	Up	7.09915	6.40113	6.82566	32.7823	27.5503	30.0002		hessian fly response gene 1 protein [Triticum aestivum]	GO:0016853,GO:0030246,GO:0005576,GO:0048046	isomerase activity|carbohydrate binding|extracellular region|apoplast
TRIAE_CS42_3AS_TGACv1_211024_AA0683300	7.82668	2.93059	12.7228	4.34136	2.11815	0.017258	0.0769344	Up	0.492453	0.0919133	0.299717	0.850469	1.56241	0.779099	ATL3; At1g72310; T10D10.22, T9N14.21	predicted protein [Hordeum vulgare subsp. vulgare]	GO:0016020,GO:0016021	membrane|integral component of membrane
TRIAE_CS42_5AL_TGACv1_377464_AA1247030	7.82277	2.92942	12.7161	4.34083	2.11797	0.0172767	0.0769962	Up	0.0503661	0.101963	0.0764888	0.349755	0.242459	0.424586	CYP96A15 {ECO:0000305}; Synonyms=MAH1 {ECO:0000303|PubMed:17905869}; At1g57750 {ECO:0000312|Araport:AT1G57750}; T8L23.21 {ECO:0000312|EMBL:AAG50737.1}	Cytochrome P450 86B1 [Triticum urartu]	GO:0016491,GO:0046872,GO:0055114,GO:0004497,GO:0005506,GO:0016705,GO:0020037,GO:0016020,GO:0016021	oxgene_idoreductase activity|metal ion binding|oxidation-reduction process|monooxygenase activity|iron ion binding|oxidoreductase activity, acting on paired donors, with incorporation or reduction of molecular oxygen|heme binding|membrane|integral component of membrane
TRIAE_CS42_5BL_TGACv1_404222_AA1291150	145.007	54.3833	235.631	4.33278	2.11529	7.05e-26	6.02e-24	Up	2.11364	1.71753	1.63782	8.73052	9.48427	9.32401	Cht8; Synonyms=Cht2; Os10g0542900, LOC_Os10g39680; OsJ_32330, OSJNBb0015I11.14	Chitinase 8 [Aegilops tauschii]	GO:0005975,GO:0004568,GO:0006032,GO:0016998	carbohydrate metabolic process|chitinase activity|chitin catabolic process|cell wall macromolecule catabolic process	ko04016,ko00520	MAPK signaling pathway - plant|Amino sugar and nucleotgene_ide sugar metabolism
TRIAE_CS42_7DL_TGACv1_603849_AA1990130	12.1548	4.55861	19.7509	4.33267	2.11526	0.0185205	0.0813437	Up	0.147967	0.171579	0.180651	0.369475	1.1372	0.433226	HSR201	hypothetical protein BRADI_1g34850 [Brachypodium distachyon]	GO:0016747	transferase activity, transferring acyl groups other than amino-acyl groups
TRIAE_CS42_2DS_TGACv1_178859_AA0601870	17.3133	6.49448	28.132	4.33168	2.11493	0.0168792	0.0755959	Up	1.70265	0.329618	0.225672	3.20049	5.39117	1.5855		proteasome inhibitor-like protein [Oryza sativa Japonica Group]
TRIAE_CS42_4DS_TGACv1_361303_AA1165340	12.1627	4.56396	19.7613	4.32987	2.11432	0.0088414	0.0449212	Up	0.191018	0.0262533	0.133267	0.350629	0.768051	0.159456	4CLL7; Os07g0280200, LOC_Os07g17970; P0474B11.33	predicted protein [Hordeum vulgare subsp. vulgare]	GO:0003824,GO:0008152	catalytic activity|metabolic process
TRIAE_CS42_1BL_TGACv1_033796_AA0142110	25.971	9.76943	42.1725	4.31678	2.10996	7.6e-06	9.4e-05	Up	0.149331	0.291128	0.321581	1.11093	1.23457	1.17802	ASMT1 {ECO:0000303|PubMed:24033370}; Synonyms=ASMT {ECO:0000303|PubMed:21210840}; Os09g0344500 {ECO:0000312|EMBL:BAT07597.1}, LOC_Os09g17560 {ECO:0000305}; OSJNBb0057I13.39 {ECO:0000312|EMBL:BAD29452.1}, OSJNBb0085I16.5 {ECO:0000312|EMBL:BAD29092.1}	O-methyltransferase ZRP4 [Aegilops tauschii]	GO:0008168,GO:0032259,GO:0046983	methyltransferase activity|methylation|protein dimerization activity	ko00945	Stilbenogene_id, diarylheptanoid and gingerol biosynthesis
TRIAE_CS42_2AL_TGACv1_097111_AA0322980	21.6496	8.14793	35.1513	4.31415	2.10907	4.57e-05	0.000473689	Up	0.194082	0	0.32539	0.839332	1.06461	0.942755	SD18; Synonyms=ARK3; At4g21380; T6K22.110	S-locus receptor kinase [Triticum aestivum]	GO:0048544	recognition of pollen
TRIAE_CS42_5BL_TGACv1_404377_AA1297510	540.558	203.477	877.64	4.31321	2.10876	2.43e-39	3.86e-37	Up	8.45941	7.71273	8.59941	27.1054	35.8917	30.5362		predicted protein [Hordeum vulgare subsp. vulgare]
TRIAE_CS42_7AS_TGACv1_570380_AA1834830	99.5724	37.4853	161.66	4.31261	2.10856	2.04e-18	1.08e-16	Up	0.379316	0.540836	0.804781	3.03837	3.88719	3.74422		hypothetical protein TRIUR3_17933 [Triticum urartu]
TRIAE_CS42_2BS_TGACv1_148165_AA0491120	297.886	112.52	483.251	4.29478	2.10259	1.21e-22	8.42e-21	Up	7.14263	4.21277	4.72241	20.0781	22.5309	26.6246	GSTU6; Os10g0530900, LOC_Os10g38740; OSJNBb0038A07.2	hypothetical protein F775_19882 [Aegilops tauschii]			ko00480,ko00980,ko00982	Glutathione metabolism|Metabolism of xenobiotics by cytochrome P450|Drug metabolism - cytochrome P450
TRIAE_CS42_1DS_TGACv1_080510_AA0249230	9.48992	3.58579	15.3941	4.29307	2.10201	0.00850552	0.0435447	Up	0.120838	0.22277	0.2923	0.610361	1.02907	0.931529		PREDICTED: probable membrane-associated kinase regulator 3 [Brachypodium distachyon]
TRIAE_CS42_3B_TGACv1_227354_AA0823000	5.9907	2.27044	9.71096	4.27712	2.09664	0.0427422	0.15566	Up	0.223361	0.0368117	0	0.139786	0.317133	0.138237		predicted protein [Hordeum vulgare subsp. vulgare]	GO:0046872,GO:0016020,GO:0016021,GO:0008270	metal ion binding|membrane|integral component of membrane|zinc ion binding
TRIAE_CS42_1BS_TGACv1_050476_AA0172550	5.99164	2.27083	9.71245	4.27704	2.09661	0.0427311	0.155633	Up	0.126069	0	0	0.470915	0.362203	0.0349805		hypothetical protein TRIUR3_19024 [Triticum urartu]
TRIAE_CS42_5BL_TGACv1_404558_AA1304070	55.5755	21.1181	90.0329	4.2633	2.09197	7.35e-11	1.95e-09	Up	0.400167	0.323086	0.116809	1.02166	1.17129	1.18405		predicted protein [Hordeum vulgare subsp. vulgare]	GO:0016020,GO:0016021	membrane|integral component of membrane
TRIAE_CS42_2AS_TGACv1_113850_AA0361420	23.9653	9.10967	38.8209	4.26151	2.09136	2.03e-05	0.000228491	Up	0.426308	0.33188	0.342856	1.33279	1.06568	1.32554	At2g17940; T27K22.19	predicted protein [Hordeum vulgare subsp. vulgare]
TRIAE_CS42_2DL_TGACv1_158432_AA0518560	386.895	147.095	626.695	4.26049	2.09102	2.36e-53	6.5e-51	Up	1.79882	1.31046	1.3687	7.63605	7.21386	6.44327	TPS1	ent-kaurene synthase like 5 [Triticum aestivum]	GO:0046872,GO:0008152,GO:0000287,GO:0010333,GO:0016829	metal ion binding|metabolic process|magnesium ion binding|terpene synthase activity|lyase activity	ko00904	Diterpenogene_id biosynthesis
TRIAE_CS42_7BL_TGACv1_577628_AA1879860	5.99005	2.2784	9.7017	4.25813	2.09022	0.0427499	0.155665	Up	0.142758	0	0.028861	0.211977	0.159677	0.369749	At5g33370; F19N2.90	predicted protein [Hordeum vulgare subsp. vulgare]	GO:0016788,GO:0016020,GO:0016021	hydrolase activity, acting on ester bonds|membrane|integral component of membrane
TRIAE_CS42_3AL_TGACv1_195763_AA0653660	286.257	108.914	463.601	4.25658	2.0897	2.58e-46	5.51e-44	Up	2.66403	2.79631	1.68405	10.0651	9.7308	9.61042	MAN1; Os01g0663300, LOC_Os01g47400; P0671D01.40	hypothetical protein BRADI_2g45790 [Brachypodium distachyon]	GO:0016787,GO:0016798,GO:0005975,GO:0008152,GO:0004553	hydrolase activity|hydrolase activity, acting on glycosyl bonds|carbohydrate metabolic process|metabolic process|hydrolase activity, hydrolyzing O-glycosyl compounds	ko00051	Fructose and mannose metabolism
TRIAE_CS42_3DL_TGACv1_251714_AA0884080	139.988	53.3619	226.614	4.24674	2.08636	1.68e-24	1.31e-22	Up	5.71631	4.90369	4.40303	19.7471	22.9048	20.0012	PR4B	wheatwin2 [Triticum aestivum]	GO:0006952,GO:0009607,GO:0042742,GO:0050832,GO:0009626,GO:0031640	defense response|response to biotic stimulus|defense response to bacterium|defense response to fungus|plant-type hypersensitive response|killing of cells of other organism
TRIAE_CS42_4AL_TGACv1_293018_AA1000020	103.403	39.4356	167.37	4.24414	2.08547	1.03e-18	5.56e-17	Up	0.65066	0.399822	0.953043	2.74096	3.11732	2.81717		hypothetical protein TRIUR3_30875 [Triticum urartu]	GO:0016020,GO:0016021	membrane|integral component of membrane
TRIAE_CS42_6AL_TGACv1_472383_AA1521510	6.00108	2.28895	9.7132	4.24351	2.08526	0.0426205	0.155356	Up	0	0.133068	0.340833	0.993043	0.530658	0.390733		pathogenesis-related protein 4 [Triticum monococcum]	GO:0042742,GO:0050832	defense response to bacterium|defense response to fungus
TRIAE_CS42_4BS_TGACv1_327856_AA1076450	16.9714	6.48183	27.461	4.2366	2.08291	0.0318876	0.124668	Up	0.152759	0.596601	0	0.749071	1.46049	0.463969	PCF3; Os11g0175700, LOC_Os11g07460	predicted protein [Hordeum vulgare subsp. vulgare]	GO:0003677,GO:0005634,GO:0006351,GO:0006355,GO:0001047,GO:0044212	DNA binding|nucleus|transcription, DNA-templated|regulation of transcription, DNA-templated|core promoter binding|transcription regulatory region DNA binding
TRIAE_CS42_7DS_TGACv1_622710_AA2044230	142.987	54.6568	231.316	4.23216	2.08139	7.22e-25	5.77e-23	Up	1.41691	1.39527	1.16437	6.13126	5.23118	5.4482	UGT85A24; Synonyms=UGT2	UDP-glycosyltransferase 85A2 [Triticum urartu]	GO:0008152,GO:0016758	metabolic process|transferase activity, transferring hexosyl groups
TRIAE_CS42_6BL_TGACv1_502770_AA1626300	431.224	164.928	697.521	4.22924	2.0804	8.03e-41	1.36e-38	Up	3.67754	5.45314	3.73242	17.6859	15.5926	18.5363	UGT85A24; Synonyms=UGT2	predicted protein [Hordeum vulgare subsp. vulgare]	GO:0008152,GO:0016740,GO:0016757,GO:0016758	metabolic process|transferase activity|transferase activity, transferring glycosyl groups|transferase activity, transferring hexosyl groups
TRIAE_CS42_4BL_TGACv1_320435_AA1039000	88.5603	33.878	143.243	4.22819	2.08004	3.1e-16	1.38e-14	Up	1.0871	0.850544	1.21564	4.09319	3.40561	4.62616	Os03g0268600, LOC_Os03g16170; OJA1364E02.13, OsJ_009875, OSJNBa0071M09.4	serine/threonine protein phosphatase 2C 30 [Triticum aestivum]	GO:0003824,GO:0016787,GO:0043169,GO:0046872,GO:0004721,GO:0004722,GO:0006470	catalytic activity|hydrolase activity|cation binding|metal ion binding|phosphoprotein phosphatase activity|protein serine/threonine phosphatase activity|protein dephosphorylation	ko04016,ko04075	MAPK signaling pathway - plant|Plant hormone signal transduction
TRIAE_CS42_2DS_TGACv1_177277_AA0571930	8.48405	3.24705	13.7211	4.2257	2.07919	0.0144384	0.0666837	Up	0.0525899	0.0153765	0.0074616	0.124177	0.057606	0.0967265	RPP13L4; Synonyms=ZAR1 {ECO:0000303|PubMed:20368970}; At3g50950; F18B3.230	Disease resistance RPP13-like protein 4 [Triticum urartu]	GO:0043531	ADP binding
TRIAE_CS42_6DL_TGACv1_526389_AA1681780	7.65081	2.92864	12.373	4.22483	2.07889	0.0425116	0.155083	Up	0	0.344384	0.215014	0.415421	0.70465	1.43745	IAA9; Os02g0805100, LOC_Os02g56120; OJ1548_F12.17, OsJ_08776 {ECO:0000312|EMBL:EAZ24996.1}, OSJNBa0049O12.20	predicted protein [Hordeum vulgare subsp. vulgare]	GO:0006355,GO:0005634,GO:0006351,GO:0009734	regulation of transcription, DNA-templated|nucleus|transcription, DNA-templated|auxin-activated signaling pathway	ko04075	Plant hormone signal transduction
TRIAE_CS42_1DS_TGACv1_081394_AA0260470	214.046	82.0273	346.064	4.21889	2.07686	1.55e-35	2.09e-33	Up	0.649378	0.490901	0.426873	2.52782	2.75136	3.07592	PLC7; Synonyms=PLC10; At3g55940; F27K19.120	phosphoinositgene_ide-specific phospholipase C2 [Triticum aestivum]	GO:0016787,GO:0006629,GO:0016042,GO:0007165,GO:0005622,GO:0008081,GO:0035556,GO:0004435,GO:0004871	hydrolase activity|lipid metabolic process|lipid catabolic process|signal transduction|intracellular|phosphoric diester hydrolase activity|intracellular signal transduction|phosphatidylinositol phospholipase C activity|signal transducer activity	ko04020,ko04070,ko00562	Calcium signaling pathway|Phosphatidylinositol signaling system|Inositol phosphate metabolism
TRIAE_CS42_2DS_TGACv1_179436_AA0607140	9.32167	3.5824	15.0609	4.20415	2.07181	0.0101255	0.0501269	Up	0.265564	0.185896	0.2575	0.643102	0.953264	0.927185		PREDICTED: uncharacterized protein LOC100831929 [Brachypodium distachyon]
TRIAE_CS42_U_TGACv1_644216_AA2138110	13.4749	5.18461	21.7653	4.19806	2.06972	0.011127	0.0541181	Up	0.0563176	0.81107	0	0.855256	1.20189	0.549967		PREDICTED: uncharacterized protein LOC100830555 [Brachypodium distachyon]	GO:0005874	microtubule
TRIAE_CS42_6BL_TGACv1_499497_AA1584330	10.9802	4.22626	17.7341	4.19617	2.06907	0.00504839	0.0284246	Up	0.11667	0.16513	0.0836745	0.36929	0.488458	0.602116	AHT1 {ECO:0000303|PubMed:27354554}; Os04g0664600 {ECO:0000312|EMBL:BAS91492.1}, LOC_Os04g56910 {ECO:0000305}; OsJ_16526 {ECO:0000312|EMBL:EAZ32318.1}, OSJNBa0087O24.2 {ECO:0000312|EMBL:CAE03579.1}	PREDICTED: agmatine coumaroyltransferase-2-like [Setaria italica]	GO:0016747	transferase activity, transferring acyl groups other than amino-acyl groups	ko00940,ko00941,ko00945	Phenylpropanogene_id biosynthesis|Flavonoid biosynthesis|Stilbenoid, diarylheptanoid and gingerol biosynthesis
TRIAE_CS42_6DL_TGACv1_527221_AA1700780	315.294	121.374	509.214	4.19543	2.06882	6.36e-22	4.22e-20	Up	5.1963	3.5524	3.63655	13.9463	11.6472	9.42696	XTH8; Synonyms=XRT5; Os08g0237000, LOC_Os08g13920; P0682A06.17	endotransglucosylase/hydrolase XTH4 [Triticum aestivum]	GO:0016787,GO:0016798,GO:0005975,GO:0008152,GO:0016740,GO:0005576,GO:0005618,GO:0004553,GO:0048046,GO:0071555,GO:0016762,GO:0006073,GO:0010411,GO:0042546	hydrolase activity|hydrolase activity, acting on glycosyl bonds|carbohydrate metabolic process|metabolic process|transferase activity|extracellular region|cell wall|hydrolase activity, hydrolyzing O-glycosyl compounds|apoplast|cell wall organization|xyloglucan:xyloglucosyl transferase activity|cellular glucan metabolic process|xyloglucan metabolic process|cell wall biogenesis
TRIAE_CS42_6DL_TGACv1_526836_AA1692980	30.4608	11.731	49.1906	4.19323	2.06806	1.23e-05	0.000145576	Up	0.0885702	0.0800223	0.0109079	0.388277	0.756532	0.688036	WAK5; At1g21230; F16F4.9	Wall-associated receptor kinase 5 [Triticum urartu]	GO:0005509,GO:0016020,GO:0016021,GO:0004672,GO:0005524,GO:0006468,GO:0030247	calcium ion binding|membrane|integral component of membrane|protein kinase activity|ATP binding|protein phosphorylation|polysacchargene_ide binding
TRIAE_CS42_3AL_TGACv1_198341_AA0668430	13.4874	5.20325	21.7716	4.18423	2.06496	0.0242285	0.100683	Up	0	0	0.0580721	0.363213	0.0770411	0.0753421	CTR1 {ECO:0000303|PubMed:8431946}; At5g03730 {ECO:0000312|Araport:AT5G03730}; F17C15_150 {ECO:0000312|EMBL:CAB82938.1}	Serine/threonine-protein kinase CTR1 [Aegilops tauschii]	GO:0004672,GO:0005524,GO:0006468	protein kinase activity|ATP binding|protein phosphorylation
TRIAE_CS42_3DL_TGACv1_250315_AA0866010	134.452	52.0764	216.827	4.16363	2.05784	1.23e-09	2.79e-08	Up	0.409621	0.408485	0.381572	1.5879	1.57167	2.22941	ABCB4; Synonyms=MDR4, PGP4; At2g47000; F14M4.17	multgene_idrug resistance p-glycoprotein [Arabidopsis thaliana]	GO:0055085,GO:0016020,GO:0016021,GO:0000166,GO:0005524,GO:0016887,GO:0042626,GO:0006810	transmembrane transport|membrane|integral component of membrane|nucleotide binding|ATP binding|ATPase activity|ATPase activity, coupled to transmembrane movement of substances|transport	ko02010	ABC transporters
TRIAE_CS42_7DL_TGACv1_604330_AA1996950	22.6363	8.79282	36.4798	4.14881	2.0527	4.63e-05	0.000479346	Up	0.195668	0.266437	0.274461	0.859751	1.04334	0.995681	CYP71D55	Cytochrome P450 71D7 [Aegilops tauschii]	GO:0016491,GO:0046872,GO:0055114,GO:0004497,GO:0005506,GO:0016705,GO:0020037,GO:0016020,GO:0016021	oxgene_idoreductase activity|metal ion binding|oxidation-reduction process|monooxygenase activity|iron ion binding|oxidoreductase activity, acting on paired donors, with incorporation or reduction of molecular oxygen|heme binding|membrane|integral component of membrane
TRIAE_CS42_1BL_TGACv1_032016_AA0124230	41.9719	16.312	67.6318	4.14613	2.05177	2.44e-08	4.69e-07	Up	0.792557	0.292947	1.12353	2.88766	2.91107	2.21662	CXE17; At5g16080; F1N13.220	predicted protein [Hordeum vulgare subsp. vulgare]	GO:0008152,GO:0016787	metabolic process|hydrolase activity
TRIAE_CS42_5DL_TGACv1_433064_AA1400410	22.6255	8.79973	36.4512	4.14231	2.05043	0.0351935	0.1342	Up	0.183854	0.026082	0.150088	0.144562	0.432626	0.592942	Os03g0700400 {ECO:0000312|EMBL:BAF12907.1}, LOC_Os03g49350 {ECO:0000312|EMBL:ABF98390.1}; OSJNBb0017F17.2	lipoxygenase [Zea mays]	GO:0016491,GO:0046872,GO:0055114,GO:0006633,GO:0016702,GO:0051213,GO:0031408	oxgene_idoreductase activity|metal ion binding|oxidation-reduction process|fatty acid biosynthetic process|oxidoreductase activity, acting on single donors with incorporation of molecular oxygen, incorporation of two atoms of oxygen|dioxygenase activity|oxylipin biosynthetic process	ko00591	Linoleic acid metabolism
TRIAE_CS42_2BL_TGACv1_130686_AA0416110	26.7953	10.4218	43.1689	4.14219	2.05039	9.09e-06	0.000110448	Up	0.265432	0.028429	0.110209	0.620766	0.556328	0.710169	NFD4 {ECO:0000303|PubMed:16698901}; At1g31470 {ECO:0000312|Araport:AT1G31470}; T8E3.15 {ECO:0000312|EMBL:AAG51261.1}	predicted protein [Hordeum vulgare subsp. vulgare]	GO:0016020,GO:0016021	membrane|integral component of membrane
TRIAE_CS42_5AS_TGACv1_393503_AA1273320	30.1497	11.7431	48.5563	4.13488	2.04785	2.68e-06	3.63e-05	Up	0.0685136	0.0933523	0.171648	0.632334	0.501523	0.309386	BHLH25; Synonyms=EN29; At4g37850; T28I19.130	Transcription factor bHLH25 [Triticum urartu]	GO:0046983	protein dimerization activity
TRIAE_CS42_6AS_TGACv1_487083_AA1567880	7.48709	2.9169	12.0573	4.13359	2.0474	0.0245651	0.101782	Up	0.0177124	0.0654408	0	0.156324	0.124349	0.06652	PSY1R {ECO:0000303|PubMed:23062058}; Synonyms=PSYR1 {ECO:0000305}; At1g72300 {ECO:0000312|Araport:AT1G72300}; T9N14.20 {ECO:0000312|EMBL:AAG51803.1}	putative leucine-rich repeat receptor-like kinase [Oryza sativa Indica Group]	GO:0016020,GO:0016021,GO:0000166,GO:0004672,GO:0004674,GO:0005524,GO:0016301,GO:0016740,GO:0006468,GO:0016310	membrane|integral component of membrane|nucleotgene_ide binding|protein kinase activity|protein serine/threonine kinase activity|ATP binding|kinase activity|transferase activity|protein phosphorylation|phosphorylation
TRIAE_CS42_1AL_TGACv1_002444_AA0042030	8.3169	3.24366	13.3901	4.1281	2.04548	0.0171752	0.0766267	Up	0.0663202	0.00745791	0	0.117624	0.0933469	0.0995805	LRK10L-1.2 {ECO:0000303|PubMed:12805585}; Synonyms=LRK10L1 {ECO:0000303|PubMed:25510357}; At1g18390 {ECO:0000312|Araport:AT1G18390}; F15H18.11 {ECO:0000312|EMBL:AAF25996.1}, F15H18.25 {ECO:0000312|EMBL:AAF25996.1}	predicted protein [Hordeum vulgare subsp. vulgare]	GO:0016020,GO:0016021,GO:0004672,GO:0005524,GO:0006468,GO:0030247	membrane|integral component of membrane|protein kinase activity|ATP binding|protein phosphorylation|polysacchargene_ide binding
TRIAE_CS42_4BL_TGACv1_321932_AA1066970	55.9338	21.8158	90.0518	4.12782	2.04538	1.41e-10	3.61e-09	Up	0.610649	0.403879	0.539265	2.29026	2.00754	1.99377		pore-forming toxin-like protein Hfr-2 [Triticum aestivum]	GO:0005576,GO:0009405	extracellular region|pathogenesis
TRIAE_CS42_5DL_TGACv1_435062_AA1445520	8.3178	3.24548	13.3901	4.12578	2.04467	0.0171711	0.076613	Up	0.054455	0.109768	0.0181721	0.167508	0.296953	0.181242	IQM2 {ECO:0000303|Ref.3}; At3g13600 {ECO:0000312|Araport:AT3G13600}; K20M4.4 {ECO:0000312|EMBL:BAB02602.1}	hypothetical protein F775_22009 [Aegilops tauschii]
TRIAE_CS42_2DL_TGACv1_157927_AA0502330	7.4851	2.92147	12.0487	4.12421	2.04412	0.0390499	0.145188	Up	0.143844	0.231094	0.0483886	0.204896	0.824566	0.451613	PER12; Synonyms=P12; At1g71695; F14O23.6, F26A9.5	Peroxgene_idase 12 [Aegilops tauschii]	GO:0016491,GO:0046872,GO:0055114,GO:0020037,GO:0005576,GO:0004601,GO:0006979,GO:0042744,GO:0098869	oxidoreductase activity|metal ion binding|oxidation-reduction process|heme binding|extracellular region|peroxidase activity|response to oxidative stress|hydrogen peroxide catabolic process|cellular oxidant detoxification	ko00940	Phenylpropanoid biosynthesis
TRIAE_CS42_5AL_TGACv1_377381_AA1246320	86.7377	33.8814	139.594	4.12008	2.04267	1.42e-10	3.63e-09	Up	1.18562	1.04483	1.20629	3.90196	5.85257	3.76072	MYB306 {ECO:0000303|PubMed:1840903}	R2R3-MYB protein [Aegilops tauschii]	GO:0003677	DNA binding
TRIAE_CS42_7BS_TGACv1_592048_AA1929200	74.043	28.9332	119.153	4.11821	2.04202	1.92e-13	6.71e-12	Up	1.41103	1.41678	0.516824	4.15263	4.1966	4.43684	PA200; At3g13330; MDC11.16	predicted protein [Hordeum vulgare subsp. vulgare]	GO:0016504,GO:0070577,GO:0070628,GO:0010952	peptgene_idase activator activity|lysine-acetylated histone binding|proteasome binding|positive regulation of peptidase activity	ko03050	Proteasome
TRIAE_CS42_4AL_TGACv1_288580_AA0952600	10.8155	4.22821	17.4028	4.11588	2.0412	0.0158123	0.0717163	Up	0.201493	0.0225327	0.0681234	0.369542	0.160403	0.455008	BEL1; Synonyms=BELL1; At5g41410; MYC6.12	Homeobox BEL1-like protein [Aegilops tauschii]	GO:0003677,GO:0006355,GO:0005634	DNA binding|regulation of transcription, DNA-templated|nucleus
TRIAE_CS42_1AS_TGACv1_020432_AA0077480	7.49149	2.92942	12.0536	4.11466	2.04077	0.0245369	0.101688	Up	0.117555	0.221182	0.167423	0.549966	1.1838	0.466774	GST4	predicted protein [Hordeum vulgare subsp. vulgare]			ko00480,ko00980,ko00982	Glutathione metabolism|Metabolism of xenobiotics by cytochrome P450|Drug metabolism - cytochrome P450
TRIAE_CS42_7AL_TGACv1_557370_AA1780480	64.9257	25.4034	104.448	4.11157	2.03969	0.000202371	0.0017843	Up	1.14916	0.87626	1.33688	4.02526	7.32205	3.88451	HIPP26 {ECO:0000303|PubMed:21072340, ECO:0000303|PubMed:23368984}; Synonyms=FP6 {ECO:0000303|PubMed:8837031}; At4g38580 {ECO:0000312|Araport:AT4G38580}; F20M13.140 {ECO:0000312|EMBL:CAB37514.1}	predicted protein [Hordeum vulgare subsp. vulgare]	GO:0046872,GO:0030001	metal ion binding|metal ion transport
TRIAE_CS42_7DL_TGACv1_602669_AA1964770	832.789	325.847	1339.73	4.11154	2.03968	2.58e-56	7.81e-54	Up	1.43086	1.83403	1.57146	7.54816	7.32808	6.36497	Os02g0209000, LOC_Os02g11830; OJ1006_A02.22	Putative coatomer subunit beta'-3 [Aegilops tauschii]	GO:0004672,GO:0005524,GO:0006468	protein kinase activity|ATP binding|protein phosphorylation
TRIAE_CS42_U_TGACv1_641953_AA2108280	6.65771	2.60879	10.7066	4.10405	2.03705	0.035299	0.134451	Up	0	0.0797364	0.0799383	0.15774	0.196323	0.232666	ROPGEF3; At4g00460; F5I10.1, F6N23.23	unknown protein [Oryza sativa Japonica Group]	GO:0043547,GO:0005085,GO:0005089	positive regulation of GTPase activity|guanyl-nucleotgene_ide exchange factor activity|Rho guanyl-nucleotide exchange factor activity
TRIAE_CS42_5DL_TGACv1_433226_AA1406250	132.192	51.8162	212.568	4.10234	2.03645	2.02e-22	1.38e-20	Up	0.542953	0.310122	0.607512	1.99828	1.83459	1.76405	Os03g0790700, LOC_Os03g57680; OSJNBa0087O09.19	Os03g0790900, partial [Oryza sativa Japonica Group]	GO:0003824,GO:0016491,GO:0046872,GO:0055114,GO:0005506,GO:0051536,GO:0016614,GO:0050660,GO:0051537,GO:0009055	catalytic activity|oxgene_idoreductase activity|metal ion binding|oxidation-reduction process|iron ion binding|iron-sulfur cluster binding|oxidoreductase activity, acting on CH-OH group of donors|flavin adenine dinucleotide binding|2 iron, 2 sulfur cluster binding|electron carrier activity	ko00380	Tryptophan metabolism
TRIAE_CS42_6BS_TGACv1_513248_AA1636000	6.66259	2.61336	10.7118	4.09887	2.03523	0.0352536	0.13437	Up	0.0197845	0.041364	0.100699	0.30108	0.183629	0.249813		hypothetical protein F775_24854 [Aegilops tauschii]
TRIAE_CS42_1AS_TGACv1_019763_AA0071170	43.0994	16.9089	69.29	4.09783	2.03486	2.12e-08	4.11e-07	Up	1.43627	0.917642	0.944624	4.45718	5.88656	4.85012	MMT1; Synonyms=MMT; At5g49810; K21G20.2	hypothetical protein TRIUR3_01074 [Triticum urartu]			ko00450	Selenocompound metabolism
TRIAE_CS42_1AS_TGACv1_019646_AA0069440	6.6611	2.61336	10.7088	4.09773	2.03482	0.0352675	0.13439	Up	0	0.024863	0.0119186	0.0559231	0.22112	0.148516	Rf1; Synonyms=PPR791, PPR8-1, Rf-1, Rf-1A	predicted protein [Hordeum vulgare subsp. vulgare]
TRIAE_CS42_2AS_TGACv1_113245_AA0353450	6.66305	2.6217	10.7044	4.083	2.02963	0.0352493	0.134367	Up	0.0365933	0	0.253753	0.282884	0.283111	0.557408		hypothetical protein TRIUR3_23478 [Triticum urartu]	GO:0016020,GO:0016021	membrane|integral component of membrane
TRIAE_CS42_2DS_TGACv1_178278_AA0593740	7.50084	2.95367	12.048	4.079	2.02822	0.0244769	0.101505	Up	0	0	0.20214	0.225967	0.353088	0.31868	CYP71D7	Cytochrome P450 71D7 [Aegilops tauschii]	GO:0016491,GO:0046872,GO:0055114,GO:0004497,GO:0005506,GO:0016705,GO:0020037	oxgene_idoreductase activity|metal ion binding|oxidation-reduction process|monooxygenase activity|iron ion binding|oxidoreductase activity, acting on paired donors, with incorporation or reduction of molecular oxygen|heme binding
TRIAE_CS42_1BL_TGACv1_032188_AA0126520	96.4994	38.0368	154.962	4.074	2.02644	8.91e-17	4.12e-15	Up	1.68116	1.41856	0.902718	4.88354	4.47821	5.34355	CYP94C1; At2g27690; F15K20.21	cytochrome P450 94C1 [Zea mays]	GO:0055114,GO:0005506,GO:0016705,GO:0020037,GO:0016020,GO:0016021	oxgene_idation-reduction process|iron ion binding|oxidoreductase activity, acting on paired donors, with incorporation or reduction of molecular oxygen|heme binding|membrane|integral component of membrane
TRIAE_CS42_5BL_TGACv1_404457_AA1300530	385.349	152.107	618.592	4.06682	2.0239	7.54e-57	2.31e-54	Up	1.71516	2.14675	2.11052	9.11814	8.63992	8.74541	PLDDELTA {ECO:0000303|PubMed:11891260}; At4g35790 {ECO:0000312|Araport:AT4G35790}; F4B14.60 {ECO:0000312|EMBL:CAA21465.1}	Os09g0543100 [Oryza sativa Japonica Group]	GO:0003824,GO:0005509,GO:0016787,GO:0016020,GO:0016042,GO:0004630,GO:0070290,GO:0046470	catalytic activity|calcium ion binding|hydrolase activity|membrane|lipgene_id catabolic process|phospholipase D activity|N-acylphosphatidylethanolamine-specific phospholipase D activity|phosphatidylcholine metabolic process	ko04144,ko04014,ko04024,ko04071,ko04072,ko00564,ko00565	Endocytosis|Ras signaling pathway|cAMP signaling pathway|Sphingolipid signaling pathway|Phospholipase D signaling pathway|Glycerophospholipid metabolism|Ether lipid metabolism
TRIAE_CS42_7DS_TGACv1_623757_AA2055880	14.8155	5.86001	23.7711	4.05649	2.02023	0.00127856	0.00888574	Up	0.0182432	0.0367668	0.0538674	0.42692	0.162438	0.138557	AtMg00310 {ECO:0000312|Araport:ATMG00310}; and OrderedLocusNames=At2g07737 {ECO:0000312|Araport:AT2G07737}	hypothetical protein F775_02609 [Aegilops tauschii]	GO:0003676	nucleic acgene_id binding
TRIAE_CS42_4AL_TGACv1_289017_AA0963470	190.139	75.2243	305.053	4.05524	2.01979	4.48e-06	5.82e-05	Up	2.95385	1.09857	2.11385	10.1473	11.4783	6.13672	SALT; Synonyms=ML; OsI_001780	hypothetical protein F775_02135 [Aegilops tauschii]	GO:0016853,GO:0005576,GO:0048046	isomerase activity|extracellular region|apoplast
TRIAE_CS42_1DS_TGACv1_080338_AA0246280	44.4486	17.5986	71.2987	4.0514	2.01842	1.54e-08	3.06e-07	Up	0.475207	0.504133	0.738503	2.25616	2.02407	2.14868	At5g64700; MVP7.2	predicted protein [Hordeum vulgare subsp. vulgare]	GO:0016020,GO:0016021,GO:0022857,GO:0055085	membrane|integral component of membrane|transmembrane transporter activity|transmembrane transport
TRIAE_CS42_2DS_TGACv1_178102_AA0590800	54.2669	21.5022	87.0315	4.04756	2.01705	4.23e-10	1.02e-08	Up	0.473562	1.03552	1.02545	3.59536	2.84153	3.28454	At5g64700; MVP7.2	predicted protein [Hordeum vulgare subsp. vulgare]	GO:0016020,GO:0016021,GO:0022857,GO:0055085	membrane|integral component of membrane|transmembrane transporter activity|transmembrane transport
TRIAE_CS42_7DS_TGACv1_623547_AA2054360	27.1506	10.7692	43.532	4.04226	2.01516	0.000458214	0.00365999	Up	0.296848	0.0278561	0.496518	1.09446	1.57175	0.692757	UGT85A7; At1g22340; T16E15.5	predicted protein, partial [Hordeum vulgare subsp. vulgare]	GO:0008152,GO:0016740,GO:0016757,GO:0016758	metabolic process|transferase activity|transferase activity, transferring glycosyl groups|transferase activity, transferring hexosyl groups
TRIAE_CS42_3DS_TGACv1_272327_AA0919060	9.81947	3.89507	15.7439	4.042	2.01507	0.0100394	0.0498086	Up	0.506052	0.284818	0.0772428	1.42447	1.28953	0.481866	YUC8; Synonyms=BAS3, YUCCA8; At4g28720; F16A16.170		GO:0016491,GO:0055114	oxgene_idoreductase activity|oxidation-reduction process	ko00380	Tryptophan metabolism
TRIAE_CS42_U_TGACv1_643131_AA2127700	12.3234	4.88836	19.7584	4.04193	2.01504	0.0105568	0.0518341	Up	0.113278	0	0.0849644	0.33029	0.179104	0.189749		hypothetical protein TRIUR3_21836 [Triticum urartu]	GO:0016020,GO:0016021	membrane|integral component of membrane
TRIAE_CS42_3B_TGACv1_223113_AA0776550	36.1263	14.3467	57.906	4.03619	2.013	3.66e-07	5.8e-06	Up	0.360596	0.143808	0.424991	1.17411	1.05913	1.17736	pomgnt2; Synonyms=ago61, gtdc2; TEgg056h10.1	glycosyltransferase, HGA-like, putative,expressed [Triticum aestivum]	GO:0016020,GO:0016021,GO:0016740,GO:0016757	membrane|integral component of membrane|transferase activity|transferase activity, transferring glycosyl groups
TRIAE_CS42_U_TGACv1_641607_AA2099320	790.657	314.048	1267.27	4.03526	2.01266	8.09e-101	7.6e-98	Up	16.3477	16.1303	14.939	57.5867	54.1743	56.7872	PER70; Synonyms=POX2B, PRX70	Peroxgene_idase 70 [Aegilops tauschii]	GO:0016491,GO:0046872,GO:0055114,GO:0020037,GO:0005576,GO:0004601,GO:0006979,GO:0042744,GO:0098869	oxidoreductase activity|metal ion binding|oxidation-reduction process|heme binding|extracellular region|peroxidase activity|response to oxidative stress|hydrogen peroxide catabolic process|cellular oxidant detoxification	ko00940	Phenylpropanoid biosynthesis
TRIAE_CS42_1AL_TGACv1_000300_AA0008300	1030.39	409.3	1651.47	4.03488	2.01252	1.28e-122	2e-119	Up	15.5827	13.7774	12.4818	55.3765	51.5747	56.222	At3g50280; F11C1.120	predicted protein [Hordeum vulgare subsp. vulgare]	GO:0016747	transferase activity, transferring acyl groups other than amino-acyl groups
TRIAE_CS42_5DL_TGACv1_436613_AA1462270	10.6495	4.23121	17.0678	4.03379	2.01214	0.00708579	0.0375318	Up	0.250807	0.118383	0.167086	0.417817	0.811161	0.609996		hypothetical protein TRIUR3_06873 [Triticum urartu]
TRIAE_CS42_3B_TGACv1_236452_AA0832650	8.98188	3.56871	14.3951	4.03368	2.0121	0.0288957	0.115507	Up	0.093298	0.832895	0.100875	0.731733	1.85536	0.833112	ERF12; Synonyms=ERF-12, ERF081; At1g28360; F3M18.21	unnamed protein product [Triticum aestivum]	GO:0003677,GO:0003700,GO:0006355,GO:0005634,GO:0006351	DNA binding|transcription factor activity, sequence-specific DNA binding|regulation of transcription, DNA-templated|nucleus|transcription, DNA-templated
TRIAE_CS42_U_TGACv1_640781_AA2073960	573.647	228.08	919.214	4.03023	2.01086	1.95e-69	8.59e-67	Up	10.2817	10.1368	8.75389	35.0863	39.5621	33.6898		Glucan endo-1,3-beta-glucosgene_idase GII [Aegilops tauschii]	GO:0016787,GO:0016798,GO:0005975,GO:0008152,GO:0004553	hydrolase activity|hydrolase activity, acting on glycosyl bonds|carbohydrate metabolic process|metabolic process|hydrolase activity, hydrolyzing O-glycosyl compounds
TRIAE_CS42_3B_TGACv1_226718_AA0819020	16.2887	6.4834	26.094	4.02474	2.0089	0.00573418	0.0315921	Up	0.139116	0.257623	0	0.355033	0.654951	0.845496		hypothetical protein TRIUR3_26100 [Triticum urartu]
TRIAE_CS42_1DS_TGACv1_080451_AA0248270	8.15217	3.24509	13.0592	4.02431	2.00874	0.0203835	0.0878529	Up	0.0297946	0.105182	0.0148243	0.200359	0.183376	0.120465	IQM4 {ECO:0000303|Ref.5}; At2g26190 {ECO:0000312|Araport:AT2G26190}	hypothetical protein F775_09194 [Aegilops tauschii]
TRIAE_CS42_3DS_TGACv1_271729_AA0906870	36.7894	14.659	58.9198	4.01937	2.00697	3.12e-07	4.99e-06	Up	0.216287	0.102155	0.150751	0.735983	0.90626	0.627224	RLP12; At1g71400; F26A9.22, F3I17.30	unnamed protein product [Triticum aestivum]	GO:0016020,GO:0016021	membrane|integral component of membrane
TRIAE_CS42_1DS_TGACv1_080190_AA0242640	8.99084	3.58957	14.3921	4.00942	2.0034	0.014262	0.0660179	Up	0.0376062	0.147155	0.233466	0.515438	0.289942	0.515184		hypothetical protein TRIUR3_00698 [Triticum urartu]
TRIAE_CS42_7AL_TGACv1_557386_AA1780570	36.5939	14.617	58.5708	4.00703	2.00253	3.69e-07	5.83e-06	Up	1.12734	0.329743	0.404342	2.08709	2.25518	2.96692	ATJ11; Synonyms=C11, J11; At4g36040; T19K4.170	predicted protein [Hordeum vulgare subsp. vulgare]
TRIAE_CS42_2AL_TGACv1_094094_AA0292480	15.4813	6.18481	24.7778	4.00624	2.00225	0.0010765	0.00768708	Up	0.255679	0.107181	0.171851	0.575704	0.86443	0.424723	HTH; Synonyms=ACE; At1g72970; F3N23.17	Protein HOTHEAD [Aegilops tauschii]	GO:0016491,GO:0055114,GO:0016614,GO:0050660	oxgene_idoreductase activity|oxidation-reduction process|oxidoreductase activity, acting on CH-OH group of donors|flavin adenine dinucleotide binding	ko00260	Glycine, serine and threonine metabolism
TRIAE_CS42_3AL_TGACv1_195555_AA0651110	42.252	16.8964	67.6077	4.0013	2.00047	4.69e-08	8.59e-07	Up	0.479964	0.32159	0.165571	1.07163	1.52938	1.29906		unnamed protein product [Triticum aestivum]	GO:0006508,GO:0008233	proteolysis|peptgene_idase activity	ko04142	Lysosome
TRIAE_CS42_4BL_TGACv1_322907_AA1073380	8.15533	3.26217	13.0485	3.99994	1.99998	0.0203672	0.087797	Up	0.15453	0.106225	0.26099	0.35301	0.629785	0.824738	Os08g0189400, LOC_Os08g08990; B1099H05.29, OsJ_025244, P0610E02.5	Germin-like protein 8-5 [Aegilops tauschii]	GO:0045735,GO:0046872,GO:0005576,GO:0030145	nutrient reservoir activity|metal ion binding|extracellular region|manganese ion binding
TRIAE_CS42_7AL_TGACv1_557558_AA1783070	7.32309	2.92981	11.7164	3.99902	1.99965	0.0291824	0.11635	Up	0.109929	0.113645	0.114632	0.413862	0.404911	0.377267		hypothetical protein TRIUR3_15983 [Triticum urartu]
TRIAE_CS42_5AL_TGACv1_374416_AA1199690	6.49315	2.60501	10.3813	3.98512	1.99462	0.041998	0.153616	Up	0.0436893	0.182939	0.137776	0.564961	0.3398	0.299116	GHD7 {ECO:0000312|EMBL:BAJ53926.1}; Os07g0261200 {ECO:0000312|EMBL:BAT00895.1}, LOC_Os07g15770 {ECO:0000305}; P0046D03.119 {ECO:0000312|EMBL:BAC07164.1}	ZCCT1-Td [Triticum turggene_idum]	GO:0005634	nucleus
TRIAE_CS42_2AL_TGACv1_093272_AA0276390	71.2095	28.6069	113.812	3.97848	1.99222	1.67e-12	5.34e-11	Up	1.43013	1.12466	0.741266	3.96908	4.15772	3.78882	DLO1 {ECO:0000303|PubMed:25376907}; Synonyms=SAG108 {ECO:0000303|PubMed:23959884}; At4g10500 {ECO:0000312|Araport:AT4G10500}; F3H7.16 {ECO:0000312|EMBL:AAD03425.1}, F7L13.80 {ECO:0000312|EMBL:CAB40043.1}	predicted protein [Hordeum vulgare subsp. vulgare]	GO:0016491,GO:0046872,GO:0055114	oxgene_idoreductase activity|metal ion binding|oxidation-reduction process
TRIAE_CS42_5DL_TGACv1_433018_AA1398350	12.1506	4.88562	19.4156	3.97403	1.9906	0.00419351	0.0243446	Up	0.0417414	0.325665	0.247575	0.627643	0.879725	0.489733	PP2B1; Synonyms=SKIP21; At2g02230; T16F16.2	hypothetical protein F775_14212 [Aegilops tauschii]
TRIAE_CS42_6BS_TGACv1_513305_AA1637860	12.1524	4.88758	19.4171	3.97275	1.99014	0.00419173	0.024336	Up	0.201321	0.0991839	0.169087	0.453636	0.418448	0.574046		hypothetical protein F775_09160 [Aegilops tauschii]
TRIAE_CS42_7DS_TGACv1_623033_AA2048810	29.1317	11.7228	46.5405	3.9701	1.98918	6.55e-06	8.23e-05	Up	0.51729	0.0699574	0.292064	1.33695	1.04851	0.880203		hypothetical protein F775_01107 [Aegilops tauschii]
TRIAE_CS42_2BL_TGACv1_129452_AA0384420	169.961	68.4113	271.51	3.96879	1.9887	3.06e-26	2.67e-24	Up	2.58791	1.64995	2.51446	9.94768	9.16525	7.74275	CYP76B10; Synonyms=G10H	predicted protein [Hordeum vulgare subsp. vulgare]	GO:0016491,GO:0046872,GO:0055114,GO:0004497,GO:0005506,GO:0016705,GO:0020037	oxgene_idoreductase activity|metal ion binding|oxidation-reduction process|monooxygenase activity|iron ion binding|oxidoreductase activity, acting on paired donors, with incorporation or reduction of molecular oxygen|heme binding
TRIAE_CS42_3B_TGACv1_222891_AA0772640	11.3138	4.55483	18.0727	3.96782	1.98835	0.00592542	0.032445	Up	0.119827	0.117508	0.0474229	0.197611	0.624964	0.417051	GA2OX1; Synonyms=SLN	GA2ox3-2 protein [Triticum aestivum]	GO:0016491,GO:0046872,GO:0055114	oxgene_idoreductase activity|metal ion binding|oxidation-reduction process	ko00904	Diterpenoid biosynthesis
TRIAE_CS42_7DL_TGACv1_606411_AA2010000	15.3006	6.16017	24.441	3.96758	1.98826	0.00127271	0.00885061	Up	1.11912	0.846169	0	1.94741	3.26188	1.75944	RAP2-13; Synonyms=ERF058; At1g22190; F16L1.8	Ethylene-responsive transcription factor RAP2-13 [Triticum urartu]	GO:0003677,GO:0003700,GO:0006355,GO:0005634,GO:0006351	DNA binding|transcription factor activity, sequence-specific DNA binding|regulation of transcription, DNA-templated|nucleus|transcription, DNA-templated
TRIAE_CS42_U_TGACv1_641553_AA2097810	9.64211	3.89051	15.3937	3.95673	1.98431	0.0119127	0.0571281	Up	0.064092	0.0431398	0	0.180312	0.11248	0.208489	XA21 {ECO:0000303|Ref.1}	predicted protein [Hordeum vulgare subsp. vulgare]	GO:0016020,GO:0016021,GO:0000166,GO:0004672,GO:0004674,GO:0005524,GO:0016301,GO:0016740,GO:0006468,GO:0016310	membrane|integral component of membrane|nucleotgene_ide binding|protein kinase activity|protein serine/threonine kinase activity|ATP binding|kinase activity|transferase activity|protein phosphorylation|phosphorylation
TRIAE_CS42_6AL_TGACv1_471523_AA1510300	213.927	86.667	341.188	3.93677	1.97701	3.43e-11	9.47e-10	Up	4.23261	6.24087	7.67534	24.4335	19.8279	16.1311	RNS1; At2g02990; T17M13.16	S-like RNase [Triticum aestivum]	GO:0003723,GO:0033897,GO:0090502	RNA binding|ribonuclease T2 activity|RNA phosphodiester bond hydrolysis, endonucleolytic
TRIAE_CS42_4AS_TGACv1_307652_AA1022380	92.5419	37.494	147.59	3.93636	1.97686	8.71e-06	0.000106233	Up	0.744519	0.764353	1.34971	2.34982	4.46749	3.59255	STP13; Synonyms=MSS1; At5g26340; F9D12.17	4A hexose transporter [Triticum aestivum]	GO:0055085,GO:0016020,GO:0016021,GO:0006810,GO:0005215,GO:0022857,GO:0022891,GO:0005358,GO:0009679,GO:0015145,GO:0009414,GO:0009651,GO:0009737,GO:0015749,GO:0005886,GO:0009506,GO:0035428,GO:1904659	transmembrane transport|membrane|integral component of membrane|transport|transporter activity|transmembrane transporter activity|substrate-specific transmembrane transporter activity|high-affinity hydrogen:glucose symporter activity|hexose:proton symporter activity|monosacchargene_ide transmembrane transporter activity|response to water deprivation|response to salt stress|response to abscisic ac…
TRIAE_CS42_2BL_TGACv1_129824_AA0397340	9.65347	3.91398	15.393	3.93282	1.97556	0.0118794	0.0569998	Up	0.0470084	0.0913261	0.139428	0.385345	0.205406	0.447255		hypothetical protein TRIUR3_22485 [Triticum urartu]
TRIAE_CS42_5DL_TGACv1_433016_AA1398230	607.168	246.659	967.677	3.92313	1.972	1.8e-61	6.41e-59	Up	13.8055	13.1114	11.3282	48.9666	41.5936	46.9252	ADF3; Os03g0820500, LOC_Os03g60580; OJ1754_E06.21, OsJ_13138 {ECO:0000312|EMBL:EAZ29084.1}	actin-depolymerizing factor 8 [Triticum aestivum]	GO:0005622,GO:0003779,GO:0015629,GO:0030042	intracellular|actin binding|actin cytoskeleton|actin filament depolymerization	ko04810	Regulation of actin cytoskeleton
TRIAE_CS42_2AL_TGACv1_094094_AA0292490	1390.62	565.729	2215.51	3.91619	1.96945	3.82e-145	8.51e-142	Up	4.36962	4.91147	4.43913	19.8969	18.4709	19.57	Os04g0573000, LOC_Os04g48390; OsJ_15847, OSJNBa0019K04.6	SPX domain-containing membrane protein OsI_17046 [Sorghum bicolor]	GO:0055085,GO:0016020,GO:0016021	transmembrane transport|membrane|integral component of membrane
TRIAE_CS42_4AL_TGACv1_289430_AA0970980	22.485	9.15021	35.8198	3.91464	1.96888	8.8e-05	0.000854835	Up	0.222644	0.0908313	0.573073	0.892289	1.20865	0.865333	NPC4; At3g03530; T21P5.5	unnamed protein product [Triticum aestivum]	GO:0003824,GO:0008152,GO:0016788	catalytic activity|metabolic process|hydrolase activity, acting on ester bonds	ko02024,ko00562,ko00564,ko00565	Quorum sensing|Inositol phosphate metabolism|Glycerophospholipgene_id metabolism|Ether lipid metabolism
TRIAE_CS42_2BS_TGACv1_146068_AA0454600	7.98213	3.24926	12.715	3.9132	1.96835	0.0241812	0.10053	Up	0.0711589	0.199972	0.0694477	0.43542	0.271293	0.559745	At3g50280; F11C1.120	Putative acetyltransferase [Aegilops tauschii]	GO:0016747	transferase activity, transferring acyl groups other than amino-acyl groups
TRIAE_CS42_6DS_TGACv1_543125_AA1735830	141.412	57.575	225.249	3.91226	1.968	7.93e-16	3.41e-14	Up	1.29163	0.999907	0.809917	4.26934	3.19042	4.23911	GSTU6; Os10g0530900, LOC_Os10g38740; OSJNBb0038A07.2	glutathione-S-transferase 2 [Aegilops tauschii]			ko00480,ko00980,ko00982	Glutathione metabolism|Metabolism of xenobiotics by cytochrome P450|Drug metabolism - cytochrome P450
TRIAE_CS42_5BL_TGACv1_407961_AA1360690	8.82585	3.59791	14.0538	3.90609	1.96573	0.0168846	0.0756071	Up	0.0429591	0.0801575	0.338353	0.406033	0.62079	0.676025	Os09g0325700, LOC_Os09g15670; OsJ_027745, P0692F07.24	predicted protein, partial [Hordeum vulgare subsp. vulgare]	GO:0003824,GO:0016787,GO:0043169,GO:0046872,GO:0004721,GO:0004722,GO:0006470	catalytic activity|hydrolase activity|cation binding|metal ion binding|phosphoprotein phosphatase activity|protein serine/threonine phosphatase activity|protein dephosphorylation	ko04016,ko04075	MAPK signaling pathway - plant|Plant hormone signal transduction
TRIAE_CS42_3B_TGACv1_223452_AA0782440	15.1378	6.17151	24.1042	3.90572	1.96559	0.00149656	0.0101616	Up	0.399085	0.474339	0.167106	1.2508	1.29377	0.990996	GA2OX1; Synonyms=SLN	unnamed protein product [Triticum aestivum]	GO:0016491,GO:0046872,GO:0055114	oxgene_idoreductase activity|metal ion binding|oxidation-reduction process	ko00904	Diterpenoid biosynthesis
TRIAE_CS42_1AL_TGACv1_000845_AA0020270	418.628	170.867	666.389	3.90006	1.9635	7.12e-58	2.23e-55	Up	3.94123	4.42089	4.05516	13.9592	14.7489	15.4037	At4g20820 {ECO:0000312|Araport:AT4G20820}; F21C20.170 {ECO:0000312|EMBL:CAB45848.1}	Reticuline oxgene_idase-like protein [Aegilops tauschii]	GO:0003824,GO:0016491,GO:0055114,GO:0016614,GO:0050660	catalytic activity|oxidoreductase activity|oxidation-reduction process|oxidoreductase activity, acting on CH-OH group of donors|flavin adenine dinucleotide binding
TRIAE_CS42_6BL_TGACv1_500144_AA1599940	11.153	4.55979	17.7463	3.89191	1.96048	0.020312	0.0876173	Up	0.388724	0.24617	0.514428	0.276625	2.98366	1.23181	CML5; Synonyms=MSS3; At2g43290; F14B2.33, T1O24.3	predicted protein [Hordeum vulgare subsp. vulgare]	GO:0005509	calcium ion binding
TRIAE_CS42_2AL_TGACv1_093025_AA0269770	70.6711	28.9303	112.412	3.88561	1.95814	0.000106032	0.00100797	Up	0.996617	0.65144	0.310672	1.54185	1.43209	3.17853	H0813E03.4, OsI_15393	predicted protein [Hordeum vulgare subsp. vulgare]
TRIAE_CS42_6DS_TGACv1_543370_AA1739190	7.15597	2.92942	11.3825	3.88559	1.95813	0.0346297	0.132791	Up	0.0209837	0.0420601	0.0203151	0.0717491	0.0478563	0.103829	At4g20450; F9F13.100	Senescence-induced receptor-like serine/threonine-protein kinase [Aegilops tauschii]	GO:0016020,GO:0016021,GO:0004672,GO:0005524,GO:0006468	membrane|integral component of membrane|protein kinase activity|ATP binding|protein phosphorylation
TRIAE_CS42_6AL_TGACv1_471835_AA1514960	14.3117	5.85884	22.7646	3.88552	1.95811	0.00209523	0.0135558	Up	0.273627	0.524935	0.39422	1.36856	2.02318	1.27403		hypothetical protein [Zea mays]
TRIAE_CS42_6BL_TGACv1_499710_AA1589670	66.7288	27.351	106.107	3.87944	1.95585	1.65e-11	4.74e-10	Up	0.572804	0.383973	0.510981	1.89371	1.55319	1.85063		hypothetical protein F775_16942 [Aegilops tauschii]
TRIAE_CS42_2DL_TGACv1_161320_AA0557960	6.31908	2.59406	10.0441	3.87195	1.95306	0.0499826	0.175137	Up	0.182595	0.0717078	0	0.377012	0.0764149	0.0377912		hypothetical protein F775_09423 [Aegilops tauschii]
TRIAE_CS42_2AL_TGACv1_093077_AA0271330	9.47781	3.89507	15.0605	3.86656	1.95105	0.0473373	0.167982	Up	0.228729	0.294688	0.0753592	0.42591	1.22274	0.845086	udkC; DDB_G0283371	PREDICTED: uncharacterized protein LOC100840996 isoform X3 [Brachypodium distachyon]	GO:0005524,GO:0006139,GO:0004127,GO:0046939	ATP binding|nucleobase-containing compound metabolic process|cytgene_idylate kinase activity|nucleotide phosphorylation
TRIAE_CS42_6DL_TGACv1_526440_AA1683520	13.4786	5.54056	21.4166	3.86542	1.95062	0.00294296	0.0180033	Up	0.540186	0.133262	0.488353	1.20706	1.21446	1.67228	SAUR32 {ECO:0000303|PubMed:12036261}; Synonyms=AAM1 {ECO:0000303|Ref.6}; At2g46690 {ECO:0000312|Araport:AT2G46690}	predicted protein, partial [Hordeum vulgare subsp. vulgare]	GO:0009733	response to auxin	ko04075	Plant hormone signal transduction
TRIAE_CS42_4AL_TGACv1_288915_AA0961290	10.3204	4.24672	16.3942	3.86043	1.94876	0.00988689	0.0492273	Up	0.0461407	0.022351	0.133524	0.250844	0.253525	0.423598	ACL5; Synonyms=TKV; At5g19530; T20D1.50	Putative spermgene_idine synthase [Aegilops tauschii]	GO:0003824,GO:0016740,GO:0006596	catalytic activity|transferase activity|polyamine biosynthetic process
TRIAE_CS42_7AL_TGACv1_556497_AA1764130	9.48497	3.90602	15.0639	3.85658	1.94732	0.0140437	0.0652165	Up	0.0484779	0.0837348	0.0644282	0.284721	0.299837	0.255017	HKT1; Os06g0701700, LOC_Os06g48810; P0596H10.9	putative Na+/K+ transporter [Triticum aestivum]	GO:0006812,GO:0055085,GO:0016020,GO:0016021,GO:0008324,GO:0098655	cation transport|transmembrane transport|membrane|integral component of membrane|cation transmembrane transporter activity|cation transmembrane transport
TRIAE_CS42_3DL_TGACv1_250949_AA0875340	9.49401	3.91893	15.0691	3.84521	1.94306	0.0140132	0.0651057	Up	0.113198	0.036616	0.262188	0.442769	0.448362	0.364504	rsc5; DDB_G0269182	hypothetical protein TRIUR3_15837 [Triticum urartu]
TRIAE_CS42_3B_TGACv1_220873_AA0722020	8.64082	3.56728	13.7144	3.84449	1.94279	0.0200531	0.0867503	Up	0.0770745	0.0196872	0	0.15723	0.288432	0.240706	WSD1; At5g37300; MNJ8.9	unnamed protein product [Triticum aestivum]	GO:0004144,GO:0045017,GO:0016020,GO:0016021	diacylglycerol O-acyltransferase activity|glycerolipgene_id biosynthetic process|membrane|integral component of membrane
TRIAE_CS42_7DS_TGACv1_625480_AA2065300	11.8183	4.89097	18.7457	3.83271	1.93837	0.00582936	0.0320243	Up	0.178885	0.180499	0.308274	1.05907	0.719023	0.880396	SBT3.15 {ECO:0000303|PubMed:16193095}; At4g21640 {ECO:0000312|Araport:AT4G21640}; F17L22.100 {ECO:0000312|EMBL:CAB81271.1}	Subtilisin-like protease [Triticum urartu]	GO:0004252,GO:0006508	serine-type endopeptgene_idase activity|proteolysis
TRIAE_CS42_1DL_TGACv1_065324_AA0236890	10.9679	4.53932	17.3965	3.8324	1.93825	0.0313029	0.122863	Up	0.127077	0.126702	0	0.140745	0.447273	0.498368		hypothetical protein TRIUR3_29639 [Triticum urartu]	GO:0016020,GO:0016021	membrane|integral component of membrane
TRIAE_CS42_5BS_TGACv1_424145_AA1387130	19.6304	8.1255	31.1353	3.83181	1.93802	0.000327126	0.00272228	Up	0.371874	0.290036	0.174647	0.899603	1.05276	0.759622	PID; Os12g0614600, LOC_Os12g42020	predicted protein [Hordeum vulgare subsp. vulgare]	GO:0004672,GO:0005524,GO:0006468,GO:0009908,GO:0048364,GO:0048367	protein kinase activity|ATP binding|protein phosphorylation|flower development|root development|shoot system development
TRIAE_CS42_1DL_TGACv1_061484_AA0196620	276.072	114.286	437.857	3.83124	1.93781	1.34e-39	2.15e-37	Up	4.30438	2.74245	3.74687	14.0985	14.1825	13.0818		predicted protein [Hordeum vulgare subsp. vulgare]
TRIAE_CS42_4BS_TGACv1_327933_AA1079170	66.0674	27.3695	104.765	3.8278	1.93652	3.03e-11	8.42e-10	Up	2.81465	2.32342	3.53962	10.3664	8.63033	10.3794		Cortical cell-delineating protein [Triticum urartu]
TRIAE_CS42_5AL_TGACv1_375039_AA1214520	10.9776	4.55027	17.405	3.82505	1.93548	0.00825059	0.0424804	Up	0.0654701	0.225684	0	0.322493	0.756823	0.49218	BX1	predicted protein [Hordeum vulgare subsp. vulgare]	GO:0003824,GO:0008152,GO:0004834,GO:0000162,GO:0006568	catalytic activity|metabolic process|tryptophan synthase activity|tryptophan biosynthetic process|tryptophan metabolic process	ko00260,ko00400	Glycine, serine and threonine metabolism|Phenylalanine, tyrosine and tryptophan biosynthesis
TRIAE_CS42_3AL_TGACv1_194001_AA0624320	165.372	68.664	262.08	3.81686	1.93238	4.41e-25	3.58e-23	Up	2.30524	1.86893	1.83228	8.59588	7.72312	8.22709	DNAJB8	DnaJ homolog subfamily B member 8 [Triticum urartu]	GO:0005634,GO:0005737	nucleus|cytoplasm
TRIAE_CS42_U_TGACv1_643498_AA2132620	28.9374	12.0236	45.8513	3.81345	1.9311	1.23e-05	0.000144962	Up	0.247427	0.266451	0.101318	0.892861	0.853564	0.918185	CCD	hypothetical protein F775_00763 [Aegilops tauschii]	GO:0046872,GO:0055114,GO:0016702,GO:0045549,GO:0016118,GO:0016121,GO:0016124,GO:0005737,GO:0005773,GO:0005774,GO:0005794,GO:0005886,GO:0009506	metal ion binding|oxgene_idation-reduction process|oxidoreductase activity, acting on single donors with incorporation of molecular oxygen, incorporation of two atoms of oxygen|9-cis-epoxycarotenoid dioxygenase activity|carotenoid catabolic process|carotene catabolic process|xanthophyll catabolic process|cytoplasm|vacuole|vacuolar membrane|Golgi apparatus|plasma membrane|plasmodesma
TRIAE_CS42_3AL_TGACv1_194438_AA0633090	13.3102	5.53222	21.0883	3.8119	1.93051	0.0054656	0.0303181	Up	0.349847	0.173494	0.215329	0.579908	0.936681	0.737476	BAK1 {ECO:0000303|PubMed:19754838}; Synonyms=BISERK1 {ECO:0000303|PubMed:17520342}; Os08g0174700 {ECO:0000312|EMBL:BAF23022.1}, LOC_Os08g07760 {ECO:0000305}; OsJ_26221 {ECO:0000312|EMBL:EEE68130.1}, OSJNBa0054L03.30 {ECO:0000312|EMBL:BAD05545.1}	predicted protein [Hordeum vulgare subsp. vulgare]	GO:0016020,GO:0016021	membrane|integral component of membrane
TRIAE_CS42_7AL_TGACv1_555988_AA1751810	29.7945	12.3907	47.1982	3.80915	1.92947	8.85e-06	0.000107797	Up	0.47628	0.630192	0.996744	1.94682	2.51915	2.35252	CFIS1 {ECO:0000303|PubMed:18479511}; Synonyms=CFIM25 {ECO:0000303|PubMed:16282318}; At4g29820 {ECO:0000312|Araport:AT4G29820}; F27B13.60 {ECO:0000312|EMBL:CAB43657.1}	predicted protein [Hordeum vulgare subsp. vulgare]	GO:0003729,GO:0006378,GO:0005849	mRNA binding|mRNA polyadenylation|mRNA cleavage factor complex	ko03015	mRNA surveillance pathway
TRIAE_CS42_1BL_TGACv1_032984_AA0136020	17.9631	7.4763	28.45	3.80536	1.92803	0.000635406	0.00485205	Up	0.150327	0.184038	0.0918587	0.487686	0.472026	0.516376	AATP1; Synonyms=ASD {ECO:0000303|PubMed:21359673}; At5g40010 {ECO:0000312|EMBL:AED94501.1}; MYH19.21 {ECO:0000312|EMBL:BAB10225.1}	AAA-ATPase ASD, mitochondrial [Dichanthelium oligosanthes]	GO:0016020,GO:0016021,GO:0000166,GO:0005524	membrane|integral component of membrane|nucleotgene_ide binding|ATP binding
TRIAE_CS42_5DS_TGACv1_456491_AA1472010	7.82529	3.25721	12.3934	3.8049	1.92786	0.0286854	0.114903	Up	0.0194132	0.096639	0.076764	0.230443	0.377333	0.102667	Donson; Synonyms=ORF60	PREDICTED: uncharacterized protein LOC100824058 [Brachypodium distachyon]
TRIAE_CS42_4AL_TGACv1_291677_AA0996020	157.922	65.7864	250.058	3.80106	1.9264	5.67e-24	4.3e-22	Up	1.76611	1.62756	2.28234	8.1262	8.11523	7.85305		hypothetical protein TRIUR3_13123 [Triticum urartu]	GO:0016020,GO:0016021	membrane|integral component of membrane
TRIAE_CS42_3DL_TGACv1_249652_AA0853510	45.263	18.8973	71.6286	3.79041	1.92235	0.0010898	0.00776852	Up	0.286127	0.120838	0.306371	1.27714	0.549192	1.06188	BRI1 {ECO:0000303|PubMed:11006334}; Synonyms=D61 {ECO:0000303|PubMed:11006334}; Os01g0718300 {ECO:0000312|EMBL:BAF05991.1}, LOC_Os01g52050 {ECO:0000305}; P0480C01.18-1 {ECO:0000312|EMBL:BAB68053.1}	PREDICTED: systemin receptor SR160-like isoform X1 [Brachypodium distachyon]	GO:0016020,GO:0016021,GO:0004672,GO:0005524,GO:0006468	membrane|integral component of membrane|protein kinase activity|ATP binding|protein phosphorylation	ko04075	Plant hormone signal transduction
TRIAE_CS42_7AL_TGACv1_556948_AA1774020	151.052	63.1101	238.993	3.78693	1.92103	6.51e-23	4.62e-21	Up	1.44868	1.5678	1.15714	5.73172	4.7797	5.37339	LHT1; At5g40780; K1B16.3	hypothetical protein F775_08592 [Aegilops tauschii]	GO:0016020,GO:0016021	membrane|integral component of membrane
TRIAE_CS42_4BS_TGACv1_328611_AA1091000	42.9344	17.9407	67.9282	3.78627	1.92078	1e-07	1.73e-06	Up	0.0791441	0.117086	0.237247	0.312283	0.44478	0.629315	pol	retrotransposon protein, putative, unclassified, expressed [Oryza sativa Japonica Group]
TRIAE_CS42_3B_TGACv1_226704_AA0818860	43.5775	18.2245	68.9305	3.78229	1.91926	8.54e-08	1.49e-06	Up	0.0545481	0.135454	0.108151	0.207917	0.202819	0.309882	GIP; Synonyms=COPIA	putative gag-pol polyprotein [Oryza sativa Japonica Group]	GO:0003676	nucleic acgene_id binding
TRIAE_CS42_3DS_TGACv1_271986_AA0912330	105.798	44.2511	167.345	3.78172	1.91904	1.06e-16	4.87e-15	Up	1.12152	1.06363	0.930299	3.26309	3.50011	3.78657	RFS; Os01g0170000, LOC_Os01g07530; OJ1276_B06.38, OsJ_00538, P0583G08.2	hypothetical protein OsI_00571 [Oryza sativa Indica Group]	GO:0003824,GO:0006979,GO:0009414,GO:0009737,GO:0009507	catalytic activity|response to oxgene_idative stress|response to water deprivation|response to abscisic acid|chloroplast	ko00052	Galactose metabolism
TRIAE_CS42_6BS_TGACv1_514172_AA1656380	7.82566	3.27351	12.3778	3.7812	1.91885	0.028541	0.114508	Up	0	0.0853369	0.360066	0.409776	0.375576	0.734404	ATL31; Synonyms=CNI1, SSV1; At5g27420; F21A20.130	predicted protein [Hordeum vulgare subsp. vulgare]	GO:0016020,GO:0016021	membrane|integral component of membrane
TRIAE_CS42_1BL_TGACv1_032821_AA0134420	6.983	2.92108	11.0449	3.78111	1.91881	0.0450071	0.161727	Up	0.219973	0.522063	0	0.526184	1.71037	1.03449		predicted protein [Hordeum vulgare subsp. vulgare]
TRIAE_CS42_1AL_TGACv1_000312_AA0008510	58.229	24.3938	92.0643	3.77408	1.91612	6.57e-10	1.55e-08	Up	0.436552	0.499859	0.361931	1.43212	1.67978	1.09681		predicted protein [Hordeum vulgare subsp. vulgare]
TRIAE_CS42_6DS_TGACv1_542674_AA1727130	25.6325	10.7492	40.5158	3.7692	1.91426	0.00011357	0.00107088	Up	0.474172	0.103696	0.320174	1.02504	1.38477	0.706496	MIMI_L728	predicted protein [Hordeum vulgare subsp. vulgare]
TRIAE_CS42_3DS_TGACv1_272618_AA0923200	6.99171	2.93737	11.0461	3.76052	1.91093	0.0409851	0.150746	Up	0.0180916	0.0545132	0.0898155	0.190617	0.20982	0.186111		hypothetical protein F775_15435 [Aegilops tauschii]	GO:0016020,GO:0016021	membrane|integral component of membrane
TRIAE_CS42_7DL_TGACv1_605451_AA2006630	23.947	10.0662	37.8278	3.75791	1.90993	8.58e-05	0.000835688	Up	0.554517	0.563212	0.168839	1.6425	1.41607	1.42413	RAB28 {ECO:0000303|PubMed:10412913}; At3g22490 {ECO:0000312|Araport:AT3G22490}; F16J14.5 {ECO:0000312|EMBL:BAB01464.1}	predicted protein [Hordeum vulgare subsp. vulgare]
TRIAE_CS42_2AS_TGACv1_113806_AA0360870	23.9488	10.0787	37.8189	3.75236	1.9078	8.58e-05	0.000835459	Up	0.224541	0.167434	0.129409	0.587688	0.788613	0.666469	BGLU26; Os07g0656200, LOC_Os07g46280; OsJ_25416	Beta-glucosgene_idase 26 [Triticum urartu]	GO:0005975,GO:0004553	carbohydrate metabolic process|hydrolase activity, hydrolyzing O-glycosyl compounds	ko00940,ko00500,ko00460	Phenylpropanoid biosynthesis|Starch and sucrose metabolism|Cyanoamino acid metabolism
TRIAE_CS42_7AS_TGACv1_570993_AA1843400	31.5856	13.3109	49.8603	3.74582	1.90528	6.32e-06	7.98e-05	Up	0.205242	0.341057	0.0748108	0.536499	0.671003	0.580987	TPX2; At1g03780; F11M21.29	hypothetical protein TRIUR3_06615 [Triticum urartu]	GO:0005874,GO:0032147,GO:0060236,GO:0005819	microtubule|activation of protein kinase activity|regulation of mitotic spindle organization|spindle
TRIAE_CS42_5AL_TGACv1_374133_AA1191390	35.4293	14.9484	55.9102	3.74021	1.90312	1.17e-05	0.000139217	Up	0.431659	0.646284	0.293929	1.54843	2.14299	1.36822	DIT2-1; Synonyms=DIT2; At5g64290; MSJ1.13	predicted protein [Hordeum vulgare subsp. vulgare]	GO:0055085,GO:0016020,GO:0016021,GO:0005215,GO:0006814	transmembrane transport|membrane|integral component of membrane|transporter activity|sodium ion transport
TRIAE_CS42_2AS_TGACv1_113023_AA0349940	19.95	8.44117	31.4588	3.72683	1.89795	0.000378285	0.00308898	Up	0.21992	0.0842205	0.0552823	0.520168	0.766519	0.758213		WRKY19 transcription factor [Triticum aestivum]
TRIAE_CS42_1AL_TGACv1_002619_AA0043740	9.98329	4.23421	15.7324	3.71554	1.89357	0.013742	0.0640596	Up	0.103317	0.0979958	0.100542	0.447346	0.806274	0.735001	RH1 {ECO:0000303|PubMed:22353606}; Os05g0368000 {ECO:0000312|EMBL:BAF17255.2}, LOC_Os05g30500 {ECO:0000305}; OJ1393_A07.9 {ECO:0000312|EMBL:AAT38018.1}	hypothetical protein TRIUR3_09379 [Triticum urartu]	GO:0010112	regulation of systemic acquired resistance
TRIAE_CS42_5DL_TGACv1_433246_AA1406920	9.99	4.23799	15.742	3.7145	1.89317	0.0137208	0.0639763	Up	0.104432	0.241971	0.30653	0.861502	0.925424	0.361878	ATL6; At3g05200; T12H1.17	predicted protein, partial [Hordeum vulgare subsp. vulgare]	GO:0016020,GO:0016021	membrane|integral component of membrane
TRIAE_CS42_6AS_TGACv1_488871_AA1576410	1031.78	438.387	1625.17	3.70716	1.89032	4.06e-110	4.59e-107	Up	8.45751	7.68658	9.90512	30.1861	29.1273	28.502	Os03g0699700, LOC_Os03g49260; OSJNBb0017F17.10	Putative lipoxygenase 3 [Aegilops tauschii]	GO:0016491,GO:0046872,GO:0055114,GO:0006633,GO:0016702,GO:0051213,GO:0031408	oxgene_idoreductase activity|metal ion binding|oxidation-reduction process|fatty acid biosynthetic process|oxidoreductase activity, acting on single donors with incorporation of molecular oxygen, incorporation of two atoms of oxygen|dioxygenase activity|oxylipin biosynthetic process	ko00591	Linoleic acid metabolism
TRIAE_CS42_1AL_TGACv1_000065_AA0001970	11.4816	4.87963	18.0835	3.70592	1.88983	0.00806951	0.0417382	Up	0.345067	0.146024	0.200519	0.809833	0.764929	0.613594	RTM2; At5g04890; MUK11.22	Soluble starch synthase 2-1, chloroplastic/amyloplastic [Aegilops tauschii]	GO:0016020,GO:0016021	membrane|integral component of membrane
TRIAE_CS42_7DS_TGACv1_622427_AA2039540	7.65896	3.25878	12.0591	3.70051	1.88772	0.0337098	0.130153	Up	0.17756	0.0343729	0.140573	0.528508	0.567234	0.174829	OPR1; Synonyms=OPDA, OPDA2, OPDAR1, OPR11, OPR2, RRJ4; Os06g0216300, LOC_Os06g11290; OsJ_20595, OSJNBb0024N18.13, P0537F07.35	predicted protein [Hordeum vulgare subsp. vulgare]	GO:0003824,GO:0016491,GO:0055114,GO:0010181	catalytic activity|oxgene_idoreductase activity|oxidation-reduction process|FMN binding	ko00592	alpha-Linolenic acid metabolism
TRIAE_CS42_2DS_TGACv1_179360_AA0606510	67.4141	28.7024	106.126	3.69746	1.88653	5.32e-11	1.43e-09	Up	0.167101	0.214495	0.501478	1.01503	1.22383	0.938117	PP2B11; Synonyms=SKIP12; At1g80110; F18B13.19	hypothetical protein F775_16069 [Aegilops tauschii]
TRIAE_CS42_6DL_TGACv1_529405_AA1718250	9.14934	3.89729	14.4014	3.69523	1.88567	0.0249409	0.102974	Up	0.108253	0.436323	0.111437	1.16749	0.52701	0.524798	DHN3	Dehydrin DHN3 [Aegilops tauschii]	GO:0006950,GO:0009415	response to stress|response to water
TRIAE_CS42_5AL_TGACv1_374210_AA1193720	7.65695	3.26217	12.0517	3.69439	1.88534	0.0337255	0.130188	Up	0.0659904	0	0.159788	0.390412	0.230161	0.320415	PUP3; At1g28220; F3H9.12	hypothetical protein F775_16702 [Aegilops tauschii]	GO:0016020,GO:0016021,GO:0005215,GO:0006810	membrane|integral component of membrane|transporter activity|transport
TRIAE_CS42_5AL_TGACv1_376571_AA1238580	14.4659	6.1693	22.7624	3.68963	1.88348	0.00284515	0.0175025	Up	0.217892	0.0254585	0	0.363712	0.529657	0.153972	FUC1; At2g28100; F24D13.11	predicted protein [Hordeum vulgare subsp. vulgare]	GO:0005975,GO:0004560	carbohydrate metabolic process|alpha-L-fucosgene_idase activity	ko00511	Other glycan degradation
TRIAE_CS42_2DL_TGACv1_161726_AA0560330	12.984	5.54734	20.4206	3.68114	1.88015	0.00476713	0.0271291	Up	0.0914979	0.0881122	0.202797	0.47706	0.416542	0.343528	CYP84A1; Synonyms=FAH1; At4g36220; F23E13.110	Cytochrome P450 84A1 [Aegilops tauschii]	GO:0016491,GO:0046872,GO:0055114,GO:0004497,GO:0005506,GO:0016705,GO:0020037	oxgene_idoreductase activity|metal ion binding|oxidation-reduction process|monooxygenase activity|iron ion binding|oxidoreductase activity, acting on paired donors, with incorporation or reduction of molecular oxygen|heme binding	ko00940	Phenylpropanoid biosynthesis
TRIAE_CS42_5DS_TGACv1_456526_AA1473040	258.366	110.411	406.322	3.6801	1.87974	1.6e-35	2.15e-33	Up	4.32047	3.1845	4.72384	12.6267	15.2215	14.988	PLT5; At3g18830; MVE11.10, MVE11.22	Putative polyol transporter 1 [Triticum urartu]	GO:0055085,GO:0016020,GO:0016021,GO:0006810,GO:0005215,GO:0022857,GO:0022891	transmembrane transport|membrane|integral component of membrane|transport|transporter activity|transmembrane transporter activity|substrate-specific transmembrane transporter activity
TRIAE_CS42_4AS_TGACv1_306835_AA1013950	17.4602	7.46378	27.4565	3.67863	1.87917	0.00102015	0.00734256	Up	0.0211942	0	0	0	0	0	DOX1; Synonyms=DIOX1, PADOX-1, PIOX; At3g01420; T13O15.6	hypothetical protein OsI_38200 [Oryza sativa Indica Group]	GO:0055114,GO:0020037,GO:0004601,GO:0006979,GO:0098869,GO:0016702,GO:0001561,GO:0008219,GO:0009627,GO:0009737,GO:0009751,GO:0034614,GO:0042742,GO:0050832,GO:0071446,GO:0071732,GO:1902609,GO:0012511	oxgene_idation-reduction process|heme binding|peroxidase activity|response to oxidative stress|cellular oxidant detoxification|oxidoreductase activity, acting on single donors with incorporation of molecular oxygen, incorporation of two atoms of oxygen|fatty acid alpha-oxidation|cell death|systemic acquired resistance|response to abscisic acid|response to salicylic acid|cellular response to react…	ko00592	alpha-Linolenic acid metabolism
TRIAE_CS42_2AS_TGACv1_114421_AA0367080	21.3021	9.11801	33.4861	3.67252	1.87677	0.000266207	0.00227159	Up	0.451868	0.357457	0.46108	1.36018	1.50902	0.883458		peroxgene_idase 1 [Triticum monococcum]	GO:0016491,GO:0046872,GO:0055114,GO:0020037,GO:0005576,GO:0004601,GO:0006979,GO:0042744,GO:0098869	oxidoreductase activity|metal ion binding|oxidation-reduction process|heme binding|extracellular region|peroxidase activity|response to oxidative stress|hydrogen peroxide catabolic process|cellular oxidant detoxification	ko00940	Phenylpropanoid biosynthesis
TRIAE_CS42_7AL_TGACv1_557280_AA1779170	14.4728	6.19498	22.7506	3.67242	1.87673	0.00284077	0.0174783	Up	0.118404	0.241052	0.366	0.645733	0.756513	0.912635	At1g14600; T5E21.10	Putative Myb family transcription factor [Aegilops tauschii]	GO:0003677,GO:0005634,GO:0006351,GO:0006355	DNA binding|nucleus|transcription, DNA-templated|regulation of transcription, DNA-templated
TRIAE_CS42_6DS_TGACv1_542626_AA1725710	12.1389	5.19712	19.0807	3.67139	1.87633	0.00672867	0.0359801	Up	0.0134421	0.0551662	0.0264516	0.172989	0.124335	0.182119	PHR3 {ECO:0000303|PubMed:26082401}; Os02g0139000 {ECO:0000312|EMBL:BAF07755.1}, LOC_Os02g04640 {ECO:0000305}; OsJ_05314 {ECO:0000312|EMBL:EAZ21684.1}, OSJNBa0026E05.31 {ECO:0000312|EMBL:BAD10540.1}	Myb family transcription factor APL [Aegilops tauschii]	GO:0005634,GO:0003677,GO:0006351,GO:0006355	nucleus|DNA binding|transcription, DNA-templated|regulation of transcription, DNA-templated
TRIAE_CS42_1DS_TGACv1_080510_AA0249250	6.81551	2.91808	10.7129	3.67123	1.87626	0.0485444	0.171198	Up	0.24487	0.0916387	0	0.511504	0.379921	0.450836		hypothetical protein OsI_18243 [Oryza sativa Indica Group]
TRIAE_CS42_6DL_TGACv1_527575_AA1705830	715.929	306.9	1124.96	3.66555	1.87403	1.65e-82	9.66e-80	Up	18.5672	17.6973	17.581	55.5197	54.0545	58.2746	AOC {ECO:0000303|Ref.1, ECO:0000303|Ref.2}; Synonyms=AOC3 {ECO:0000303|PubMed:16109971}, CPM2 {ECO:0000303|PubMed:23347338}, HB {ECO:0000303|PubMed:14605232}; LOC_Os03g32314 {ECO:0000312|EMBL:ABF96821.1}, Os03g0438100 {ECO:0000312|EMBL:BAF12361.1}; OsJ_11399 {ECO:0000312|EMBL:EAZ27451.1}, OSJNBa0054H04.12 {ECO:0000312|EMBL:AAR89017.1}, OSNPB_030438100 {ECO:0000312|EMBL:BAS84856.1}	Allene oxgene_ide cyclase 3, chloroplastic [Aegilops tauschii]	GO:0016853,GO:0009507,GO:0046423,GO:0007623,GO:0009416,GO:0009611,GO:0009625,GO:0009637,GO:0009646,GO:0009651,GO:0009695,GO:0009723,GO:0009734,GO:0009737,GO:0009751,GO:0009753,GO:0009864,GO:0009908,GO:0010038,GO:0010114,GO:0010218,GO:0033274,GO:0042542,GO:0048573,GO:0050832,GO:0080186,GO:1900367	isomerase activity|chloroplast|allene-oxide cyclase activity|circadian rhythm|response to light stimulus|response to wounding|response to insect|response to blue light|response to absence of light|response to salt stress|jasmonic acid biosynthetic process|response to ethylene|auxin-activated signaling pathway|response to abscisic acid|response to salicylic acid|response to jasmonic acid|induced s…	ko00592	alpha-Linolenic acid metabolism
TRIAE_CS42_3B_TGACv1_223044_AA0775610	48.5875	20.8899	76.2851	3.65177	1.86859	0.000289685	0.00244888	Up	1.41988	0.85376	2.44742	3.22381	6.46019	6.40897	At3g15810; MSJ11.21	predicted protein [Hordeum vulgare subsp. vulgare]
TRIAE_CS42_1AL_TGACv1_002859_AA0045630	34.7436	14.9387	54.5485	3.6515	1.86849	3.19e-06	4.26e-05	Up	0.213545	0.201108	0.0976128	0.871038	0.78694	0.897406	MYB2	Myb-related protein Hv33 [Aegilops tauschii]	GO:0003677	DNA binding
TRIAE_CS42_4BL_TGACv1_320580_AA1043700	127.102	54.71	199.494	3.64638	1.86647	8.72e-19	4.72e-17	Up	1.10176	0.888194	1.79845	4.34148	3.37428	3.84133	TIFY11C {ECO:0000303|PubMed:19618278}; Synonyms=JAZ11 {ECO:0000303|PubMed:19618278}; Os03g0180900 {ECO:0000312|EMBL:BAF11081.1}, LOC_Os03g08320 {ECO:0000312|EMBL:ABF94310.1}; OsJ_09657, OSJNBa0050H14.23 {ECO:0000312|EMBL:AAO13483.1}, OSJNBb0076N15.9 {ECO:0000312|EMBL:AAN65439.1}	predicted protein [Hordeum vulgare subsp. vulgare]			ko04075	Plant hormone signal transduction
TRIAE_CS42_5DL_TGACv1_433082_AA1401170	240.39	103.48	377.3	3.64612	1.86636	3.06e-17	1.47e-15	Up	4.38063	2.44037	2.66554	12.7547	10.4248	9.93422	At4g15970; dl4025w, FCAALL.245	hypothetical protein TRIUR3_17306 [Triticum urartu]	GO:0016020,GO:0016021	membrane|integral component of membrane
TRIAE_CS42_1DL_TGACv1_063691_AA0229930	180.836	77.8567	283.815	3.64536	1.86606	1.18e-25	9.96e-24	Up	1.11308	0.780449	1.24683	3.63223	3.3718	4.15987	SD18; Synonyms=ARK3; At4g21380; T6K22.110	putative receptor-like protein kinase [Oryza sativa Japonica Group]	GO:0016020,GO:0016021,GO:0000166,GO:0004672,GO:0004674,GO:0005524,GO:0016301,GO:0016740,GO:0006468,GO:0016310,GO:0048544	membrane|integral component of membrane|nucleotgene_ide binding|protein kinase activity|protein serine/threonine kinase activity|ATP binding|kinase activity|transferase activity|protein phosphorylation|phosphorylation|recognition of pollen
TRIAE_CS42_4AL_TGACv1_288145_AA0938340	100.655	43.3538	157.957	3.64344	1.8653	6.69e-09	1.39e-07	Up	0.309538	0.207224	0.439482	1.36818	0.921949	1.49004	MEBL; At4g27870; T27E11.110	hypothetical protein TRIUR3_11535 [Triticum urartu]	GO:0016020,GO:0016021	membrane|integral component of membrane
TRIAE_CS42_2AS_TGACv1_112278_AA0334790	24.9577	10.7502	39.1652	3.6432	1.86521	0.00108868	0.00776411	Up	0.388753	0.385009	0.434322	1.45302	0.811973	1.21357	GSTF1; Synonyms=RGST I; Os01g0371200, LOC_Os01g27360; B1039D07.2, OsJ_01799 {ECO:0000312|EMBL:EAZ11927.1}, P0493G01.33	hypothetical protein F775_27568 [Aegilops tauschii]			ko00480,ko00980,ko00982	Glutathione metabolism|Metabolism of xenobiotics by cytochrome P450|Drug metabolism - cytochrome P450
TRIAE_CS42_3AL_TGACv1_194234_AA0629300	61.1952	26.3673	96.0231	3.64176	1.86463	2.58e-05	0.000282819	Up	0.644555	0.368612	0.530979	1.43252	2.24505	2.70759	SDC1; Os02g0541325, LOC_Os02g33710; OJ1298_H07.24, OsJ_07054, P0472F10.2	Histgene_idine decarboxylase [Aegilops tauschii]	GO:0003824,GO:0016829,GO:0016831,GO:0030170,GO:0019752	catalytic activity|lyase activity|carboxy-lyase activity|pyridoxal phosphate binding|carboxylic acid metabolic process	ko00340	Histidine metabolism
TRIAE_CS42_6DL_TGACv1_527914_AA1709870	165.185	71.2577	259.112	3.63627	1.86246	1.45e-23	1.07e-21	Up	0.754281	0.645406	0.483067	2.69019	2.60039	2.25458	RPP13; At3g46530; F12A12.50	Disease resistance protein RPP13 [Aegilops tauschii]	GO:0043531	ADP binding
TRIAE_CS42_1BL_TGACv1_041773_AA0148600	100.284	43.2723	157.295	3.63501	1.86196	3.53e-15	1.43e-13	Up	2.09149	2.52597	2.4038	9.97783	9.22002	11.1653	ASMT1 {ECO:0000303|PubMed:24033370}; Synonyms=ASMT {ECO:0000303|PubMed:21210840}; Os09g0344500 {ECO:0000312|EMBL:BAT07597.1}, LOC_Os09g17560 {ECO:0000305}; OSJNBb0057I13.39 {ECO:0000312|EMBL:BAD29452.1}, OSJNBb0085I16.5 {ECO:0000312|EMBL:BAD29092.1}	O-methyltransferase ZRP4 [Aegilops tauschii]	GO:0008168,GO:0032259,GO:0008171	methyltransferase activity|methylation|O-methyltransferase activity	ko00945	Stilbenogene_id, diarylheptanoid and gingerol biosynthesis
TRIAE_CS42_2AS_TGACv1_112449_AA0338260	12.7958	5.52153	20.07	3.63487	1.8619	0.0117785	0.0566304	Up	0	0.0956643	0.0554525	0.167544	0.208617	0.245265		hypothetical protein PTTG_11134 [Puccinia triticina 1-1 BBBD Race 1]
TRIAE_CS42_3DS_TGACv1_272083_AA0914310	100.307	43.293	157.322	3.63388	1.86151	3.51e-15	1.43e-13	Up	2.56507	3.00786	2.7633	9.05682	10.2439	9.32393		hypothetical protein F775_31694 [Aegilops tauschii]
TRIAE_CS42_4BL_TGACv1_320494_AA1041300	8.31796	3.59114	13.0448	3.63249	1.86096	0.0278211	0.112185	Up	0.152758	0	0.18074	0.247583	0.342203	0.604815	MTP1; Os05g0128400, LOC_Os05g03780; OsJ_16988, OSJNBa0056I11.9	Metal tolerance protein A2 [Aegilops tauschii]	GO:0006812,GO:0055085,GO:0016020,GO:0016021,GO:0008324,GO:0098655	cation transport|transmembrane transport|membrane|integral component of membrane|cation transmembrane transporter activity|cation transmembrane transport
TRIAE_CS42_4AS_TGACv1_308360_AA1027560	11.3158	4.8894	17.7422	3.62871	1.85946	0.00946932	0.0474971	Up	0	0.272216	0.248032	0.461065	0.803673	0.486862	WAG1; Synonyms=PK3; At1g53700; F22G10.21	predicted protein, partial [Hordeum vulgare subsp. vulgare]	GO:0004672,GO:0005524,GO:0006468	protein kinase activity|ATP binding|protein phosphorylation
TRIAE_CS42_5DL_TGACv1_433000_AA1397540	33.093	14.3077	51.8783	3.6259	1.85834	6.02e-06	7.63e-05	Up	0.814191	0.338936	0.332793	1.58998	2.17122	1.91728	PSKR1 {ECO:0000303|PubMed:16829587}; Synonyms=PSKR; At2g02220 {ECO:0000312|Araport:AT2G02220}; F5O4.1 {ECO:0000312|EMBL:AAM15093.1}	Phytosulfokine receptor 2 [Aegilops tauschii]
TRIAE_CS42_1DL_TGACv1_061597_AA0199590	20.2921	8.77848	31.8057	3.62314	1.85724	0.000432452	0.00347522	Up	0.240559	0.14479	0.0546019	0.631515	0.307366	0.441833	ERF1-2; At1g12920; F13K23.17	Eukaryotic peptgene_ide chain release factor subunit 1-2 [Triticum urartu]	GO:0005737,GO:0003747,GO:0006415	cytoplasm|translation release factor activity|translational termination	ko03015	mRNA surveillance pathway
TRIAE_CS42_2DL_TGACv1_161137_AA0557010	138.88	60.1375	217.622	3.61874	1.85549	1.13e-05	0.00013398	Up	5.08611	4.78821	2.77345	12.9301	19.1979	10.8407	ATL44 {ECO:0000303|PubMed:16557337}; Synonyms=RHA3A {ECO:0000303|PubMed:9781696}; At2g17450; F5J6.22, MJB20	RING-H2 finger protein ATL44 [Triticum urartu]	GO:0016020,GO:0016021	membrane|integral component of membrane
TRIAE_CS42_1BL_TGACv1_030413_AA0089990	54.9084	23.7822	86.0347	3.61761	1.85504	5.4e-09	1.13e-07	Up	0.300159	0.434806	0.741941	1.85266	2.72621	1.67615		predicted protein [Hordeum vulgare subsp. vulgare]
TRIAE_CS42_2BS_TGACv1_147728_AA0487030	42.0946	18.2322	65.9569	3.6176	1.85503	3.31e-07	5.26e-06	Up	0.764242	0.575873	0.630302	2.69629	2.16301	1.88469		peroxgene_idase [Triticum aestivum]	GO:0016491,GO:0046872,GO:0055114,GO:0020037,GO:0005576,GO:0004601,GO:0006979,GO:0042744,GO:0098869	oxidoreductase activity|metal ion binding|oxidation-reduction process|heme binding|extracellular region|peroxidase activity|response to oxidative stress|hydrogen peroxide catabolic process|cellular oxidant detoxification	ko00940	Phenylpropanoid biosynthesis
TRIAE_CS42_7AL_TGACv1_556635_AA1767650	259.009	112.306	405.712	3.61255	1.85302	1.02e-34	1.33e-32	Up	2.71568	3.6981	3.55787	12.9186	13.3971	11.6157	EFR; At5g20480; F7C8.70	LRR receptor-like serine/threonine-protein kinase EFR [Triticum urartu]
TRIAE_CS42_7DS_TGACv1_622985_AA2048230	50.2064	21.7695	78.6433	3.61254	1.85301	2.61e-08	4.99e-07	Up	0.991583	0.933888	0.445937	2.2805	2.84151	3.09958	SWEET15; Os02g0513100, LOC_Os02g30910; OJ1789_D08.23, OsJ_06889	Protein RUPTURED POLLEN GRAIN 1 [Aegilops tauschii]	GO:0016020,GO:0016021,GO:0006810,GO:0005886,GO:0008643	membrane|integral component of membrane|transport|plasma membrane|carbohydrate transport
TRIAE_CS42_6BS_TGACv1_513919_AA1652150	89.9549	39.005	140.905	3.61249	1.85299	1.7e-11	4.88e-10	Up	1.48685	2.3429	1.03557	6.10609	4.57782	6.55945	PER70; Synonyms=POX2B, PRX70	Peroxgene_idase 70 [Aegilops tauschii]	GO:0016491,GO:0046872,GO:0055114,GO:0020037,GO:0005576,GO:0004601,GO:0006979,GO:0042744,GO:0098869	oxidoreductase activity|metal ion binding|oxidation-reduction process|heme binding|extracellular region|peroxidase activity|response to oxidative stress|hydrogen peroxide catabolic process|cellular oxidant detoxification	ko00940	Phenylpropanoid biosynthesis
TRIAE_CS42_3DL_TGACv1_252611_AA0891030	492.46	213.678	771.243	3.60937	1.85175	7.85e-60	2.67e-57	Up	8.93218	6.32148	4.95922	25.191	26.2416	23.8444	Os11g0303600 {ECO:0000312|EMBL:BAF28105.1}, LOC_Os11g19840 {ECO:0000312|EMBL:AAX94931.1}	O-methyltransferase ZRP4 [Aegilops tauschii]	GO:0016740,GO:0008168,GO:0032259,GO:0046983,GO:0008171	transferase activity|methyltransferase activity|methylation|protein dimerization activity|O-methyltransferase activity	ko00945	Stilbenogene_id, diarylheptanoid and gingerol biosynthesis
TRIAE_CS42_3DL_TGACv1_250112_AA0862300	17.9643	7.79771	28.131	3.60759	1.85104	0.00236849	0.0150257	Up	0.149214	0.0914982	0.0594514	0.67162	0.383601	0.325585	MAIL3 {ECO:0000303|PubMed:24635680}; At1g48120; F21D18.16	predicted protein [Hordeum vulgare subsp. vulgare]
TRIAE_CS42_4BS_TGACv1_328176_AA1084050	32.2683	14.009	50.5276	3.6068	1.85072	8.26e-06	0.000101473	Up	0.441039	0.521998	1.04352	1.75061	3.53	2.52968		hypothetical protein F775_42704 [Aegilops tauschii]
TRIAE_CS42_6DS_TGACv1_542543_AA1723990	7.47973	3.25161	11.7078	3.60063	1.84825	0.0398513	0.147523	Up	0.0902662	0	0.02209	0.0729339	0.133107	0.199988	RPP13L3; At3g46730; T6H20.240	Disease resistance protein RPM1 [Aegilops tauschii]	GO:0043531	ADP binding
TRIAE_CS42_4AS_TGACv1_306371_AA1007170	116.592	50.7887	182.396	3.59126	1.84449	4.46e-17	2.12e-15	Up	1.08985	0.88346	0.91381	2.61403	3.11577	3.54161	At3g11180 {ECO:0000312|Araport:AT3G11180}; F11B9.11 {ECO:0000312|EMBL:AAG50980.1}, F9F8.3 {ECO:0000312|EMBL:AAF01507.1}	Flavonol synthase/flavanone 3-hydroxylase [Aegilops tauschii]	GO:0016491,GO:0046872,GO:0055114	oxgene_idoreductase activity|metal ion binding|oxidation-reduction process
TRIAE_CS42_2BL_TGACv1_130687_AA0416130	143.193	62.433	223.952	3.58708	1.84281	2.13e-20	1.29e-18	Up	0.858905	0.644448	0.558423	3.68868	2.94917	3.20765	TPS1	ent-kaurene synthase like 5 [Triticum aestivum]	GO:0046872,GO:0008152,GO:0000287,GO:0010333,GO:0016829	metal ion binding|metabolic process|magnesium ion binding|terpene synthase activity|lyase activity	ko00904	Diterpenogene_id biosynthesis
TRIAE_CS42_1AL_TGACv1_000089_AA0002900	20.1165	8.77535	31.4577	3.58478	1.84189	0.000505139	0.00398216	Up	0.105854	0.206104	0.124378	0.622393	0.563114	0.753583	ALDH2C4; Synonyms=REF1; At3g24503; MOB24.3	Aldehyde dehydrogenase family 2 member C4 [Triticum urartu]	GO:0016491,GO:0008152,GO:0055114	oxgene_idoreductase activity|metabolic process|oxidation-reduction process	ko00940	Phenylpropanoid biosynthesis
TRIAE_CS42_2DL_TGACv1_158248_AA0513480	530.03	231.295	828.765	3.58315	1.84123	4.66e-63	1.74e-60	Up	2.09025	2.19715	2.89711	10.7532	10.6361	10.2332	Os04g0573000, LOC_Os04g48390; OsJ_15847, OSJNBa0019K04.6	SPX domain-containing membrane protein OsI_17046 [Sorghum bicolor]	GO:0055085,GO:0016020,GO:0016021	transmembrane transport|membrane|integral component of membrane
TRIAE_CS42_1BS_TGACv1_049754_AA0160900	30.6239	13.3689	47.879	3.58137	1.84051	1.56e-05	0.000180216	Up	0.237158	0.187744	0.382173	1.1268	1.05129	0.796485	CYP76B10; Synonyms=G10H	hypothetical protein F775_52229 [Aegilops tauschii]	GO:0016491,GO:0046872,GO:0055114,GO:0004497,GO:0005506,GO:0016705,GO:0020037	oxgene_idoreductase activity|metal ion binding|oxidation-reduction process|monooxygenase activity|iron ion binding|oxidoreductase activity, acting on paired donors, with incorporation or reduction of molecular oxygen|heme binding
TRIAE_CS42_7DS_TGACv1_637464_AA2068280	22.4831	9.81792	35.1483	3.58002	1.83997	0.00743743	0.0390589	Up	0.251638	0.181618	1.49578	1.30002	2.4886	1.49015	TPRP-F1	36.4 kDa proline-rich protein [Triticum urartu]
TRIAE_CS42_6DL_TGACv1_526661_AA1689230	10.4904	4.58664	16.3942	3.57433	1.83767	0.0195369	0.0849081	Up	0.0394899	0.0368478	0.45964	0.539788	0.364812	0.643681	At5g37690; K12B20.17	predicted protein [Hordeum vulgare subsp. vulgare]	GO:0016020,GO:0016021,GO:0016788	membrane|integral component of membrane|hydrolase activity, acting on ester bonds
TRIAE_CS42_7AL_TGACv1_556290_AA1760140	12.6412	5.52961	19.7528	3.57219	1.83681	0.00655409	0.035223	Up	0.504936	0	0.172713	0.896318	0.552861	0.584547	At1g14600; T5E21.10	Putative Myb family transcription factor [Aegilops tauschii]	GO:0003677,GO:0005634,GO:0006351,GO:0006355	DNA binding|nucleus|transcription, DNA-templated|regulation of transcription, DNA-templated
TRIAE_CS42_2DL_TGACv1_161283_AA0557700	26.7748	11.7143	41.8353	3.57131	1.83645	5.77e-05	0.000585133	Up	0.211958	0.178659	0.129476	1.08641	0.671223	0.943299	SCPL19; Synonyms=SCT, SNG2; At5g09640; F17I14.170	Serine carboxypeptgene_idase-like 19 [Triticum urartu]	GO:0006508,GO:0004185	proteolysis|serine-type carboxypeptidase activity
TRIAE_CS42_6BS_TGACv1_513355_AA1638750	9.64318	4.21948	15.0669	3.57079	1.83624	0.0189948	0.0830067	Up	0.0690373	0.0704853	0.0170751	0.279249	0.203447	0.198797	LIS {ECO:0000303|PubMed:23889289}; Os02g0121700 {ECO:0000312|EMBL:BAF07634.1}; OJ1020_C02.21 {ECO:0000312|EMBL:BAD07605.1}	Linalool synthase, chloroplastic [Aegilops tauschii]	GO:0046872,GO:0008152,GO:0000287,GO:0010333,GO:0016829	metal ion binding|metabolic process|magnesium ion binding|terpene synthase activity|lyase activity	ko00902	Monoterpenogene_id biosynthesis
TRIAE_CS42_7DS_TGACv1_622037_AA2031400	10.4962	4.59459	16.3979	3.56895	1.8355	0.0181478	0.0800668	Up	0	0	0.123719	0.188626	0.120829	0.216489	RPP13; At3g46530; F12A12.50	Disease resistance protein RPP13 [Aegilops tauschii]	GO:0043531	ADP binding
TRIAE_CS42_1DL_TGACv1_063379_AA0226840	28.9301	12.6674	45.1929	3.56764	1.83497	2.98e-05	0.000321312	Up	0.464946	0.531519	0.182862	1.43173	1.18395	1.22019	NAC045 {ECO:0000312|EMBL:AEE73912.1}; At3g03200 {ECO:0000312|Araport:AT3G03200}; T17B22.11 {ECO:0000312|EMBL:AAF26106.1}	NAC domain-containing protein 78 [Aegilops tauschii]	GO:0003677,GO:0006355,GO:0005634,GO:0006351	DNA binding|regulation of transcription, DNA-templated|nucleus|transcription, DNA-templated
TRIAE_CS42_2BL_TGACv1_130103_AA0403860	28.9392	12.6784	45.1999	3.56512	1.83395	0.00107717	0.00768991	Up	0.412942	0.685045	0.26392	2.31147	1.09952	1.47809	PUB22; At3g52450; F22O6_170	U-box domain-containing protein 22 [Aegilops tauschii]	GO:0004842,GO:0016567,GO:0016740	ubiquitin-protein transferase activity|protein ubiquitination|transferase activity
TRIAE_CS42_5BL_TGACv1_407327_AA1355820	37.0757	16.2514	57.9	3.56277	1.833	2.2e-06	3.03e-05	Up	0.272108	0.246533	0.126318	0.671564	0.698345	0.680345	At3g10240; F14P13.16	hypothetical protein F775_25437 [Aegilops tauschii]
TRIAE_CS42_4BL_TGACv1_321932_AA1066960	25.2882	11.0867	39.4897	3.56189	1.83264	9.45e-05	0.000910911	Up	0.0196904	0	0.0397182	0.327161	0.160856	0.159133		pore-forming toxin-like protein Hfr-2 [Triticum aestivum]	GO:0005576,GO:0009405	extracellular region|pathogenesis
TRIAE_CS42_7AL_TGACv1_556785_AA1770780	104.627	45.9187	163.336	3.55707	1.83069	2.06e-13	7.18e-12	Up	0.57736	1.04696	1.01819	2.979	2.31176	3.04498	At3g47570; F1P2.120	predicted protein [Hordeum vulgare subsp. vulgare]	GO:0016020,GO:0016021,GO:0000166,GO:0004672,GO:0004674,GO:0005524,GO:0016301,GO:0016740,GO:0006468,GO:0016310	membrane|integral component of membrane|nucleotgene_ide binding|protein kinase activity|protein serine/threonine kinase activity|ATP binding|kinase activity|transferase activity|protein phosphorylation|phosphorylation
TRIAE_CS42_6DL_TGACv1_526761_AA1691590	196.61	86.2908	306.929	3.55692	1.83063	9.95e-27	8.9e-25	Up	1.14852	1.26791	1.39961	4.37527	5.17541	4.85502		hypothetical protein F775_31875 [Aegilops tauschii]
TRIAE_CS42_1BL_TGACv1_726346_AA2170290	78.4875	34.4776	122.497	3.55295	1.82902	6.44e-12	1.94e-10	Up	4.61237	2.88691	2.41906	12.6714	12.6654	13.689	ASMT1 {ECO:0000303|PubMed:24033370}; Synonyms=ASMT {ECO:0000303|PubMed:21210840}; Os09g0344500 {ECO:0000312|EMBL:BAT07597.1}, LOC_Os09g17560 {ECO:0000305}; OSJNBb0057I13.39 {ECO:0000312|EMBL:BAD29452.1}, OSJNBb0085I16.5 {ECO:0000312|EMBL:BAD29092.1}	O-methyltransferase ZRP4 [Aegilops tauschii]	GO:0008168,GO:0032259,GO:0008171	methyltransferase activity|methylation|O-methyltransferase activity	ko00945	Stilbenogene_id, diarylheptanoid and gingerol biosynthesis
TRIAE_CS42_7DS_TGACv1_622141_AA2033670	8.15076	3.58318	12.7183	3.54945	1.8276	0.0327278	0.127136	Up	0.413335	0.0646266	0.264145	0.574027	0.590606	0.757354	At4g18930; F13C5.100, F13C5_100	predicted protein [Hordeum vulgare subsp. vulgare]
TRIAE_CS42_6AL_TGACv1_470958_AA1499440	3373.51	1483.29	5263.73	3.54868	1.82728	5.02e-207	2.3e-203	Up	103.523	102.804	99.1389	370.257	383.678	386.418		hypothetical protein F775_29434 [Aegilops tauschii]
TRIAE_CS42_7AL_TGACv1_556564_AA1765520	8.15488	3.58918	12.7206	3.54415	1.82544	0.0326982	0.127053	Up	0	0.149374	0.119527	0.433138	0.277694	0.392099	ACA7; At1g08080; T6D22.16	Bifunctional monodehydroascorbate reductase and carbonic anhydrase nectarin-3 [Triticum urartu]	GO:0046872,GO:0008270,GO:0004089,GO:0006730	metal ion binding|zinc ion binding|carbonate dehydratase activity|one-carbon metabolic process	ko00910	Nitrogen metabolism
TRIAE_CS42_2BS_TGACv1_146502_AA0466830	31.7537	13.9757	49.5316	3.54411	1.82542	1.3e-05	0.000152625	Up	0.31443	0.130748	0.101105	0.675935	0.636219	0.777259	At3g47570; F1P2.120	PREDICTED: probable LRR receptor-like serine/threonine-protein kinase At3g47570 [Populus euphratica]	GO:0016020,GO:0016021,GO:0000166,GO:0004672,GO:0004674,GO:0005524,GO:0016301,GO:0016740,GO:0006468,GO:0016310	membrane|integral component of membrane|nucleotgene_ide binding|protein kinase activity|protein serine/threonine kinase activity|ATP binding|kinase activity|transferase activity|protein phosphorylation|phosphorylation
TRIAE_CS42_4DS_TGACv1_361910_AA1174150	72.5385	31.9534	113.124	3.54026	1.82386	4.05e-11	1.11e-09	Up	0.675831	0.940018	1.47397	2.91127	3.36076	3.50593	AZG2; At5g50300; K6A12.16	Adenine/guanine permease AZG2 [Aegilops tauschii]	GO:0055085,GO:0016020,GO:0016021,GO:0006810,GO:0005215,GO:0005345,GO:0006863,GO:1904823	transmembrane transport|membrane|integral component of membrane|transport|transporter activity|purine nucleobase transmembrane transporter activity|purine nucleobase transport|purine nucleobase transmembrane transport
TRIAE_CS42_3B_TGACv1_221520_AA0742800	1153.87	508.331	1799.42	3.53985	1.82369	8.64e-112	1.02e-108	Up	4.27794	4.72994	5.2195	17.41	18.4718	18.6171	CK1; Synonyms=CK; At1g71697; F14O23.8, F26A9.3	Choline/ethanolamine kinase [Triticum urartu]			ko00564	Glycerophospholipgene_id metabolism
TRIAE_CS42_3B_TGACv1_221603_AA0745590	11.8034	5.20025	18.4066	3.53956	1.82357	0.00923482	0.0465425	Up	0.140302	0.180748	0.137977	0.655105	0.989389	0.866775	rsc5; DDB_G0269182	hypothetical protein TRIUR3_15837 [Triticum urartu]
TRIAE_CS42_3DL_TGACv1_253118_AA0893450	21.4698	9.46014	33.4794	3.539	1.82334	0.000354087	0.00291767	Up	0.119164	0.436419	0.593054	1.47812	1.55643	1.16312		hypothetical protein F775_42990 [Aegilops tauschii]	GO:0016020,GO:0016021	membrane|integral component of membrane
TRIAE_CS42_1AL_TGACv1_000627_AA0016200	884.785	390.183	1379.39	3.53523	1.8218	3.62e-92	2.74e-89	Up	11.519	10.9309	9.78249	36.469	38.1862	37.2168	ANN4; Synonyms=ANNAT4; At2g38750; T6A23.5	Annexin D4 [Triticum urartu]	GO:0005509,GO:0005544	calcium ion binding|calcium-dependent phospholipgene_id binding
TRIAE_CS42_1BL_TGACv1_030258_AA0084160	10.3015	4.54349	16.0596	3.53463	1.82156	0.0157377	0.0714608	Up	0.318838	0.189821	0.0391698	0.420107	0.617395	0.78852		predicted protein [Hordeum vulgare subsp. vulgare]
TRIAE_CS42_6BL_TGACv1_500619_AA1607410	178.467	78.7345	278.2	3.53339	1.82105	8.96e-18	4.51e-16	Up	1.80928	1.25141	1.19719	5.67094	4.47903	4.42095	SBT1.4 {ECO:0000303|PubMed:16193095}; At3g14067 {ECO:0000312|Araport:AT3G14067}; MDC16.21 {ECO:0000312|EMBL:BAB02339.1}	predicted protein [Hordeum vulgare subsp. vulgare]	GO:0016787,GO:0004252,GO:0006508	hydrolase activity|serine-type endopeptgene_idase activity|proteolysis
TRIAE_CS42_1BL_TGACv1_031032_AA0106310	25.7888	11.39	40.1875	3.52831	1.81898	0.00289605	0.0177554	Up	0.371881	0.100981	0.318808	1.9684	1.29501	0.925736	Cht8; Synonyms=Cht2; Os10g0542900, LOC_Os10g39680; OsJ_32330, OSJNBb0015I11.14	Chitinase 8 [Aegilops tauschii]	GO:0004568,GO:0006032,GO:0016998	chitinase activity|chitin catabolic process|cell wall macromolecule catabolic process	ko04016,ko00520	MAPK signaling pathway - plant|Amino sugar and nucleotgene_ide sugar metabolism
TRIAE_CS42_5BL_TGACv1_405520_AA1329340	19.1243	8.46281	29.7858	3.51961	1.81541	0.00331656	0.0199382	Up	0.300197	0.126946	0.194101	0.481041	0.853869	0.814991	CRK25; At4g05200; C17L7.120, C6L9.3	PREDICTED: cysteine-rich receptor-like protein kinase 10 [Brachypodium distachyon]	GO:0016020,GO:0016021,GO:0004672,GO:0005524,GO:0006468,GO:0004674	membrane|integral component of membrane|protein kinase activity|ATP binding|protein phosphorylation|protein serine/threonine kinase activity
TRIAE_CS42_7DL_TGACv1_602792_AA1968720	45.5878	20.1952	70.9805	3.51472	1.81341	1.9e-07	3.15e-06	Up	0.159003	0.227257	0.241555	0.933311	0.756947	0.636864	XA21 {ECO:0000303|Ref.1}	probable LRR receptor-like serine/threonine-protein kinase At3g47570 [Sorghum bicolor]	GO:0016020,GO:0016021,GO:0000166,GO:0004672,GO:0004674,GO:0005524,GO:0016301,GO:0016740,GO:0006468,GO:0016310	membrane|integral component of membrane|nucleotgene_ide binding|protein kinase activity|protein serine/threonine kinase activity|ATP binding|kinase activity|transferase activity|protein phosphorylation|phosphorylation
TRIAE_CS42_3AL_TGACv1_193655_AA0616590	16.1234	7.14551	25.1013	3.51288	1.81265	0.00226582	0.0144958	Up	0.602834	0.290583	0.0990124	0.659343	1.03825	1.15303		L-type lectin-domain containing receptor kinase IX.1 [Triticum urartu]	GO:0030246	carbohydrate binding
TRIAE_CS42_4AS_TGACv1_307682_AA1022690	15.4944	6.86764	24.1213	3.5123	1.81242	0.0477489	0.169021	Up	0.0152857	0.0568762	0.0846967	0.57066	0.431541	0.0935081	FRS5; At4g38180; F20D10.300	hypothetical protein BRADI_1g56841, partial [Brachypodium distachyon]	GO:0006355	regulation of transcription, DNA-templated
TRIAE_CS42_2AS_TGACv1_113405_AA0355640	7.3151	3.24248	11.3877	3.51203	1.81231	0.0468624	0.166715	Up	0.112843	0.088775	0	0.392075	0.230668	0.15843	At5g02620; T22P11.210	hypothetical protein BRADI_4g28230 [Brachypodium distachyon]	GO:0016020,GO:0016021	membrane|integral component of membrane
TRIAE_CS42_3B_TGACv1_221584_AA0745010	35.9056	15.9155	55.8958	3.51203	1.81231	4.06e-06	5.33e-05	Up	0.273022	0.527226	0.149365	1.13472	1.23986	1.2399	RPH8A	unnamed protein product [Triticum aestivum]	GO:0043531	ADP binding
TRIAE_CS42_4AL_TGACv1_288502_AA0950370	201.079	89.1597	312.998	3.51053	1.81169	9.25e-27	8.33e-25	Up	4.03284	3.27796	3.49225	12.6239	11.1573	11.2414	ROMT-15; Synonyms=COA20; Os08g0498100, LOC_Os08g38900; OsJ_27813, P0026F07.24	predicted protein [Hordeum vulgare subsp. vulgare]	GO:0032259,GO:0008171	methylation|O-methyltransferase activity	ko00360,ko00940,ko00941,ko00945	Phenylalanine metabolism|Phenylpropanogene_id biosynthesis|Flavonoid biosynthesis|Stilbenoid, diarylheptanoid and gingerol biosynthesis
TRIAE_CS42_6DS_TGACv1_543442_AA1740140	152.47	67.6215	237.319	3.50951	1.81127	5.99e-21	3.74e-19	Up	2.01279	1.42869	0.954379	4.64931	4.86082	4.98138	LOX2.3	lipoxygenase 2 [Hordeum vulgare subsp. vulgare]	GO:0016491,GO:0046872,GO:0055114,GO:0016702,GO:0051213	oxgene_idoreductase activity|metal ion binding|oxidation-reduction process|oxidoreductase activity, acting on single donors with incorporation of molecular oxygen, incorporation of two atoms of oxygen|dioxygenase activity	ko00591,ko00592	Linoleic acid metabolism|alpha-Linolenic acid metabolism
TRIAE_CS42_3AS_TGACv1_210726_AA0677850	14.6308	6.49135	22.7702	3.50778	1.81056	0.00379079	0.0223327	Up	0.508912	0.759259	0.148149	1.679	1.68865	0.9833		hypothetical protein F775_02167 [Aegilops tauschii]	GO:0016020,GO:0016021	membrane|integral component of membrane
TRIAE_CS42_4AL_TGACv1_289983_AA0979870	13.9772	6.20332	21.7512	3.50638	1.80998	0.00453784	0.0260199	Up	0.182729	0.290034	0.668132	0.632867	1.69672	1.3703	Zlp	hypothetical protein F775_29722 [Aegilops tauschii]
TRIAE_CS42_6AS_TGACv1_486758_AA1564900	12.4697	5.536	19.4034	3.50495	1.80939	0.0076702	0.0400933	Up	0.134092	0.173134	0.256831	0.433839	0.741292	1.10182	GSTU6; Os10g0530900, LOC_Os10g38740; OSJNBb0038A07.2	glutathione-S-transferase 28e45 [Triticum aestivum]	GO:0016740	transferase activity	ko00480,ko00980,ko00982	Glutathione metabolism|Metabolism of xenobiotics by cytochrome P450|Drug metabolism - cytochrome P450
TRIAE_CS42_5DL_TGACv1_433372_AA1411330	54.2147	24.0732	84.3562	3.50415	1.80906	1.48e-08	2.94e-07	Up	0.688336	0.917554	0.660305	3.32463	2.38787	2.42431	BX1	predicted protein [Hordeum vulgare subsp. vulgare]	GO:0003824,GO:0008152,GO:0004834,GO:0000162,GO:0006568	catalytic activity|metabolic process|tryptophan synthase activity|tryptophan biosynthetic process|tryptophan metabolic process	ko00260,ko00400	Glycine, serine and threonine metabolism|Phenylalanine, tyrosine and tryptophan biosynthesis
TRIAE_CS42_5DL_TGACv1_432981_AA1396670	8.82705	3.92193	13.7322	3.50138	1.80793	0.0332833	0.128909	Up	0.0773186	0.228681	0.602771	1.80902	0.820752	0.714828	SAUR39; Os09g0545300 {ECO:0000312|EMBL:BAH94693.1}, LOC_Os09g37330 {ECO:0000305}	hypothetical protein F775_07743 [Aegilops tauschii]	GO:0009733	response to auxin
TRIAE_CS42_7DL_TGACv1_602658_AA1964380	7.31743	3.25161	11.3833	3.50081	1.80769	0.0468386	0.166654	Up	0.314374	0	0.0395486	0.480585	0.397695	0.391257	At1g14600; T5E21.10	Putative Myb family transcription factor [Aegilops tauschii]	GO:0003677,GO:0005634,GO:0006351,GO:0006355	DNA binding|nucleus|transcription, DNA-templated|regulation of transcription, DNA-templated
TRIAE_CS42_7DS_TGACv1_621442_AA2015560	7.31244	3.25461	11.3703	3.49359	1.80471	0.0468895	0.166732	Up	0.185602	0.0696981	0.110358	0.208808	0.318095	0.624901		Anthocyanin 5-aromatic acyltransferase [Aegilops tauschii]	GO:0016747	transferase activity, transferring acyl groups other than amino-acyl groups
TRIAE_CS42_7AS_TGACv1_570758_AA1840530	82.0188	36.5175	127.52	3.49202	1.80406	3.78e-12	1.16e-10	Up	2.26492	1.23068	3.415	6.88982	9.34261	9.4896	LEA6 {ECO:0000303|PubMed:18318901}; Synonyms=LEA4-1 {ECO:0000303|PubMed:20668063}; At1g32560 {ECO:0000312|Araport:AT1G32560}; T9G5.2 {ECO:0000312|EMBL:AAG51244.1}	hypothetical protein TRIUR3_04889 [Triticum urartu]	GO:0009793	embryo development ending in seed dormancy
TRIAE_CS42_1DL_TGACv1_062009_AA0207330	29.2836	13.0441	45.523	3.48993	1.8032	3.37e-05	0.000359015	Up	0.0720317	0.0581687	0.123534	0.384922	0.284417	0.345348	RGA3; Synonyms=177O13.36, CB3A14.6	predicted protein [Hordeum vulgare subsp. vulgare]	GO:0043531	ADP binding
TRIAE_CS42_1AS_TGACv1_019334_AA0064970	16.804	7.48921	26.1189	3.48754	1.80221	0.00188667	0.0123832	Up	0.797542	0.504959	0.712625	2.73334	1.41998	1.55348		hypothetical protein BRADI_1g77228, partial [Brachypodium distachyon]	GO:0003677,GO:0005634,GO:0046982,GO:0000786,GO:0005694,GO:0006334	DNA binding|nucleus|protein heterodimerization activity|nucleosome|chromosome|nucleosome assembly
TRIAE_CS42_7BL_TGACv1_578814_AA1900640	24.14	10.7949	37.4851	3.47247	1.79596	0.000698151	0.00526514	Up	0.128598	0.0632198	0.492266	0.905823	0.557901	0.753695	CYP87A3; Os04g0570000, LOC_Os04g48170; OSJNBa0088I22.16	Cytochrome P450 87A3 [Aegilops tauschii]	GO:0016491,GO:0046872,GO:0055114,GO:0004497,GO:0005506,GO:0016705,GO:0020037,GO:0016020,GO:0016021	oxgene_idoreductase activity|metal ion binding|oxidation-reduction process|monooxygenase activity|iron ion binding|oxidoreductase activity, acting on paired donors, with incorporation or reduction of molecular oxygen|heme binding|membrane|integral component of membrane
TRIAE_CS42_2DL_TGACv1_158525_AA0520850	64.0248	28.6318	99.4178	3.47228	1.79588	9.83e-10	2.26e-08	Up	0.299868	0.429676	0.303982	1.21709	1.2609	1.16824	At3g47570; F1P2.120	hypothetical protein BRADI_4g03660 [Brachypodium distachyon]	GO:0016020,GO:0016021,GO:0000166,GO:0004672,GO:0004674,GO:0005524,GO:0016301,GO:0016740,GO:0006468,GO:0016310	membrane|integral component of membrane|nucleotgene_ide binding|protein kinase activity|protein serine/threonine kinase activity|ATP binding|kinase activity|transferase activity|protein phosphorylation|phosphorylation
TRIAE_CS42_5AL_TGACv1_375017_AA1214050	7.97663	3.56806	12.3852	3.47113	1.7954	0.038486	0.143621	Up	0.196703	0.0391353	0	0.320733	0.735234	0.350384	Os02g0581300, LOC_Os02g37080; OJ1115_A05.19	predicted protein [Hordeum vulgare subsp. vulgare]	GO:0005783,GO:0016020,GO:0016021	endoplasmic reticulum|membrane|integral component of membrane	ko04071,ko00600	Sphingolipgene_id signaling pathway|Sphingolipid metabolism
TRIAE_CS42_5BL_TGACv1_404125_AA1285180	17.4673	7.82495	27.1097	3.46452	1.79265	0.00157733	0.0106249	Up	0.161059	0.130762	0.248955	0.423045	0.65421	0.561698	VP14	putative 9-cis-epoxycarotenogene_id dioxygenase [Hordeum vulgare]	GO:0046872,GO:0055114,GO:0016702,GO:0051213	metal ion binding|oxidation-reduction process|oxidoreductase activity, acting on single donors with incorporation of molecular oxygen, incorporation of two atoms of oxygen|dioxygenase activity	ko00906	Carotenoid biosynthesis
TRIAE_CS42_3AL_TGACv1_194570_AA0636080	13.8035	6.18481	21.4222	3.46367	1.7923	0.00530185	0.029574	Up	0.0506012	0.069632	0.100877	0.293618	0.155521	0.360799	FDM1 {ECO:0000303|PubMed:22302148}; Synonyms=IDNL1 {ECO:0000303|PubMed:22592791}, IDP1 {ECO:0000303|PubMed:22570638}; At1g15910 {ECO:0000312|Araport:AT1G15910}; T24D18.1 {ECO:0000312|EMBL:AAF18488.1}	hypothetical protein TRIUR3_13486 [Triticum urartu]
TRIAE_CS42_5DL_TGACv1_435690_AA1453520	16835.8	7547.11	26124.5	3.46153	1.79141	3.88935651079704e-310	5.05e-306	Up	98.4161	97.2266	96.3391	311.769	302.545	309.589	MED37E; Synonyms=ERD2, HSC70-1, HSP70-1, MED37_4; At5g02500; T22P11.90	heat shock protein 70 [Saussurea medusa]	GO:0000166,GO:0005524	nucleotgene_ide binding|ATP binding	ko04144,ko04010,ko04141,ko03040	Endocytosis|MAPK signaling pathway|Protein processing in endoplasmic reticulum|Spliceosome
TRIAE_CS42_2AS_TGACv1_114303_AA0366060	12.3007	5.51436	19.087	3.46133	1.79132	0.029196	0.116399	Up	0.36144	0.780158	0.0723123	1.97663	0.770211	0.976939		PREDICTED: uncharacterized protein LOC101784070 [Setaria italica]
TRIAE_CS42_6AL_TGACv1_473266_AA1529810	25.4592	11.4145	39.5038	3.46084	1.79112	0.000124458	0.00116216	Up	0.76117	0.452027	1.64069	3.92346	2.34414	3.06084		Blue copper protein [Aegilops tauschii]	GO:0009055	electron carrier activity
TRIAE_CS42_2DL_TGACv1_158583_AA0522510	10.1439	4.56318	15.7246	3.44598	1.78491	0.0183815	0.0808701	Up	0.0281174	0.0277353	0.0847963	0.30232	0.22118	0.382453	ENDO4; At4g21585; F18E5	Nuclease S1 [Aegilops tauschii]	GO:0003676,GO:0090305,GO:0004519,GO:0016788,GO:0006308	nucleic acgene_id binding|nucleic acid phosphodiester bond hydrolysis|endonuclease activity|hydrolase activity, acting on ester bonds|DNA catabolic process
TRIAE_CS42_3B_TGACv1_221367_AA0738500	30.4461	13.7058	47.1864	3.4428	1.78358	2.77e-05	0.000301755	Up	0.223706	0.0519831	0.360106	0.648035	0.702021	0.886091		hypothetical protein BRADI_3g59135 [Brachypodium distachyon]
TRIAE_CS42_4BL_TGACv1_320381_AA1037280	27.4256	12.3589	42.4922	3.43818	1.78165	0.00785125	0.0408343	Up	0.439858	0.475489	0.359698	0.587864	1.89993	1.59277	PLT5; At3g18830; MVE11.10, MVE11.22	predicted protein [Hordeum vulgare subsp. vulgare]	GO:0055085,GO:0016020,GO:0016021,GO:0006810,GO:0005215,GO:0022857,GO:0022891	transmembrane transport|membrane|integral component of membrane|transport|transporter activity|transmembrane transporter activity|substrate-specific transmembrane transporter activity
TRIAE_CS42_2AL_TGACv1_094182_AA0293950	24.6338	11.1026	38.165	3.43747	1.78135	0.000171597	0.0015437	Up	0.0930616	0.0656778	0.235194	0.554917	0.455498	0.318073	WAK4; At1g21210; F16F4.10	predicted protein [Hordeum vulgare subsp. vulgare]	GO:0005509,GO:0016020,GO:0016021,GO:0004672,GO:0005524,GO:0006468,GO:0030247	calcium ion binding|membrane|integral component of membrane|protein kinase activity|ATP binding|protein phosphorylation|polysacchargene_ide binding
TRIAE_CS42_1DL_TGACv1_062222_AA0210760	16.6462	7.51228	25.7802	3.43174	1.77894	0.00219208	0.0140934	Up	0.166938	0.189864	0.552625	1.07315	1.0894	0.792176		predicted protein [Hordeum vulgare subsp. vulgare]
TRIAE_CS42_4DL_TGACv1_345084_AA1151530	192.219	86.8609	297.578	3.42591	1.77649	6.99e-25	5.59e-23	Up	2.85876	2.92821	2.10663	8.87394	8.17652	8.56491	ALD1; Os03g0195100, LOC_Os03g09910; OSJNBa0064E16.9	PREDICTED: aminotransferase ALD1 homolog [Oryza sativa Japonica Group]	GO:0003824,GO:0030170,GO:0009058,GO:0010285,GO:0009089,GO:0008483,GO:0009862,GO:0010150,GO:0042742	catalytic activity|pyrgene_idoxal phosphate binding|biosynthetic process|L,L-diaminopimelate aminotransferase activity|lysine biosynthetic process via diaminopimelate|transaminase activity|systemic acquired resistance, salicylic acid mediated signaling pathway|leaf senescence|defense response to bacterium	ko00300	Lysine biosynthesis
TRIAE_CS42_2DL_TGACv1_158538_AA0521310	21.636	9.77855	33.4935	3.4252	1.77619	0.00793637	0.0411725	Up	0.48127	0.361118	0.67545	1.99128	2.40098	0.758436	HIPP45 {ECO:0000303|PubMed:21072340, ECO:0000303|PubMed:23368984}; At3g56891 {ECO:0000312|Araport:AT3G56891}; T8M16 {ECO:0000312|EMBL:AL390921}	hypothetical protein F775_26355 [Aegilops tauschii]	GO:0046872,GO:0030001	metal ion binding|metal ion transport
TRIAE_CS42_2AL_TGACv1_093323_AA0277600	13.6262	6.16969	21.0827	3.41715	1.77279	0.00619116	0.0336507	Up	1.16616	0.360137	0.0889573	1.69446	1.48577	2.30061		hypothetical protein TRIUR3_03115 [Triticum urartu]
TRIAE_CS42_3B_TGACv1_223304_AA0779980	243.467	110.394	376.541	3.41089	1.77015	1.88e-30	2.03e-28	Up	3.9664	3.11632	4.25008	13.7037	14.4696	16.547	HSP17.9B; Os01g0135900, LOC_Os01g04350; P0443D08.1	unnamed protein product [Triticum aestivum]			ko04141	Protein processing in endoplasmic reticulum
[truncated: 1,452 more rows]

## Sheet: T349-vs-WT-normal (down)
baseMean: Standardized comparison of sample expression mean values
baseMean_control_Group_WT: The mean expression level of WT group after normalization
[truncated: 1,550 more rows]
