# Supplementary material for: Overexpression of soybean DREB1 enhances drought stress tolerance of transgenic wheat in the field
Source: J Exp Bot. 2019 Dec 26;71(6):1842–57. doi: 10.1093/jxb/erz569 (PMC7242075; doi:10.1093/jxb/erz569)
Supplement: erz569_suppl_supplementary_table_S9 [file erz569_suppl_supplementary_table_s9.xlsx]

## Sheet: T349-vs-WT-drought（up） 
baseMean: Standardized comparison of sample expression mean values
baseMean_control_Group_WT: The mean expression level of WT group after normalization
baseMean_case_Group_T349: The mean expression level of T349 group after normalization
foldChange: BaseMean ratio between T349-vs-WT
padj: Pvalue corrected by FDR
UP: Upper down description
expression_Sample_WT_1: First repetition in WT
expression_Sample_WT_2: second repetition in WT
expression_Sample_WT_3:Third repetition in WT
expression_Sample_T349_1: First repetition in T349
expression_Sample_T349_2: Second repetition in T349
expression_Sample_T349_3: Third repetition in T349
GO_id: stands for the ID of gene ontology term
GO_term: term stands for the name of gene ontology term
id	baseMean	baseMean_control_Group_Control2	baseMean_case_Group_Case3	foldChange	log2FoldChange	pval	padj	up	expression_Sample_WT_1	expression_Sample_WT_2	expression_Sample_WT_3	expression_Sample_T349_1	expression_Sample_T349_2	expression_Sample_T349_3	Gene_name	Description	GO_id	GO_term	pathway	pathway_description
TRIAE_CS42_1AL_TGACv1_002660_AA0044260	2.0856	0	4.1712	Inf	Inf	0.034128	0.128956	Up	0	0	0	0.543166	0.53704	0		histone H3.2 [Dichanthelium oligosanthes]	GO:0003677,GO:0005634,GO:0046982,GO:0000786,GO:0005694	DNA binding|nucleus|protein heterodimerization activity|nucleosome|chromosome
TRIAE_CS42_1AL_TGACv1_002809_AA0045280	2.23177	0	4.46354	Inf	Inf	0.0258502	0.103743	Up	0	0	0	0.0406822	0.295801	0.192424	WRKY46; At2g46400; F11C10.9	Putative WRKY transcription factor 70 [Aegilops tauschii]	GO:0003700,GO:0043565,GO:0006355	transcription factor activity, sequence-specific DNA binding|sequence-specific DNA binding|regulation of transcription, DNA-templated
TRIAE_CS42_1AL_TGACv1_003993_AA0052140	4.16673	0	8.33345	Inf	Inf	0.000786872	0.00551058	Up	0	0	0	0.483883	0.435647	0.117641		hypothetical protein TRIUR3_14725 [Triticum urartu]
TRIAE_CS42_1AS_TGACv1_019677_AA0069780	2.87287	0	5.74574	Inf	Inf	0.0198343	0.0838831	Up	0	0	0	0.0656375	0.325158	0.141282		defensin precursor [Triticum turggene_idum subsp. durum]	GO:0006952	defense response
TRIAE_CS42_1AS_TGACv1_020412_AA0077320	5.93404	0	11.8681	Inf	Inf	0.000328574	0.00255649	Up	0	0	0	0.678101	0.179612	0.308215	SAG12 {ECO:0000303|Ref.6}; At5g45890 {ECO:0000312|Araport:AT5G45890}; K15I22.9 {ECO:0000312|EMBL:BAB09317.1}	Xylem cysteine proteinase 1 [Aegilops tauschii]	GO:0016787,GO:0008233,GO:0006508,GO:0008234	hydrolase activity|peptgene_idase activity|proteolysis|cysteine-type peptidase activity	ko04210,ko04140,ko04142,ko04145	Apoptosis|Autophagy - animal|Lysosome|Phagosome
TRIAE_CS42_1BL_TGACv1_030757_AA0100050	2.07306	0	4.14612	Inf	Inf	0.0344966	0.130004	Up	0	0	0	0.0384819	0.303612	0.152462		hypothetical protein TRIUR3_00694 [Triticum urartu]
TRIAE_CS42_1BL_TGACv1_030942_AA0104110	2.40124	0	4.80247	Inf	Inf	0.0191902	0.0817291	Up	0	0	0	0.379929	0.0692621	0.205087	At5g23370; MKD15.23	hypothetical protein TRIUR3_20004 [Triticum urartu]
TRIAE_CS42_1BL_TGACv1_031869_AA0122040	4.16047	0	8.32094	Inf	Inf	0.000791186	0.00553716	Up	0	0	0	0.345733	0.137391	0.287833	At1g71691; F14O23.4, F26A9.7	predicted protein [Hordeum vulgare subsp. vulgare]	GO:0016788	hydrolase activity, acting on ester bonds
TRIAE_CS42_1BL_TGACv1_032638_AA0132200	2.88542	0	5.77084	Inf	Inf	0.00801341	0.0397874	Up	0	0	0	0.85043	0.411015	0.347453			GO:0003677,GO:0005634,GO:0046982,GO:0000786,GO:0005694	DNA binding|nucleus|protein heterodimerization activity|nucleosome|chromosome
TRIAE_CS42_1DL_TGACv1_061504_AA0197080	1.91256	0	3.82513	Inf	Inf	0.0460998	0.162863	Up	0	0	0	0.082537	0.491114	0.429764	H2B1; Os03g0279000, LOC_Os03g17084; OsJ_009946	Putative histone H2B.1 [Aegilops tauschii]	GO:0003677,GO:0005634,GO:0046982,GO:0000786,GO:0005694	DNA binding|nucleus|protein heterodimerization activity|nucleosome|chromosome
TRIAE_CS42_1DS_TGACv1_080666_AA0251960	2.24343	0	4.48685	Inf	Inf	0.0307986	0.119159	Up	0	0	0	0.344091	0	0.0673651		RecName: Full=Histone H2A.2.2	GO:0003677,GO:0005634,GO:0046982,GO:0000786,GO:0005694	DNA binding|nucleus|protein heterodimerization activity|nucleosome|chromosome	ko04217	Necroptosis
TRIAE_CS42_2AL_TGACv1_093686_AA0285190	2.71597	0	5.43194	Inf	Inf	0.0107966	0.0509212	Up	0	0	0	0.119059	0.0206195	0.0609858		hypothetical protein F775_24113 [Aegilops tauschii]
TRIAE_CS42_2AL_TGACv1_094228_AA0294840	1.91435	0	3.8287	Inf	Inf	0.0460293	0.162678	Up	0	0	0	0.0275491	0.0468275	0.0751798	BRXL2; Os02g0700700, LOC_Os02g47230; OJ1111_E07.14, OsJ_08053	hypothetical protein F775_18122 [Aegilops tauschii]
TRIAE_CS42_2AS_TGACv1_112770_AA0344910	2.08382	0	4.16764	Inf	Inf	0.03418	0.129101	Up	0	0	0	0.186012	0	0	At1g28120; F13K9.21	hypothetical protein TRIUR3_25399 [Triticum urartu]
TRIAE_CS42_2AS_TGACv1_114668_AA0368720	2.07665	0	4.15329	Inf	Inf	0.0343906	0.129721	Up	0	0	0	0.15613	0.251304	0.182563	SCPL50; At1g15000; T15D22.4, T15D22.7	predicted protein [Hordeum vulgare subsp. vulgare]	GO:0016787,GO:0008233,GO:0006508,GO:0004180,GO:0004185	hydrolase activity|peptgene_idase activity|proteolysis|carboxypeptidase activity|serine-type carboxypeptidase activity
TRIAE_CS42_2BL_TGACv1_133816_AA0443230	3.82335	0	7.6467	Inf	Inf	0.0110087	0.0517567	Up	0	0	0	0.157493	0.0832659	0.496338		hypothetical protein TRIUR3_21617 [Triticum urartu]
TRIAE_CS42_2BS_TGACv1_147384_AA0482500	2.88362	0	5.76725	Inf	Inf	0.0080259	0.0398301	Up	0	0	0	0.422731	0.443491	0.106753	At4g28100; T13J8.210	PREDICTED: uncharacterized GPI-anchored protein At4g28100 [Oryza sativa Japonica Group]	GO:0016020,GO:0016021,GO:0046658	membrane|integral component of membrane|anchored component of plasma membrane
TRIAE_CS42_2BS_TGACv1_147456_AA0483340	4.80874	0	9.61747	Inf	Inf	0.000246367	0.00197735	Up	0	0	0	0.379747	0.269653	0.312087		(+)-delta-cadinene synthase isozyme C2 [Aegilops tauschii]	GO:0000287,GO:0010333,GO:0016829	magnesium ion binding|terpene synthase activity|lyase activity	ko00909	Sesquiterpenogene_id and triterpenoid biosynthesis
TRIAE_CS42_2BS_TGACv1_147552_AA0484810	2.39675	0	4.79349	Inf	Inf	0.0192646	0.0819571	Up	0	0	0	0.155053	0.301562	0	PAP16; At3g10150; T22K18.2	predicted protein [Hordeum vulgare subsp. vulgare]	GO:0016787	hydrolase activity
TRIAE_CS42_2DL_TGACv1_158624_AA0523520	1.926	0	3.852	Inf	Inf	0.0455742	0.161528	Up	0	0	0	0.0610708	0.0285685	0.0184818	RGA3; Synonyms=177O13.36, CB3A14.6	Putative disease resistance protein RGA3 [Aegilops tauschii]	GO:0043531	ADP binding
TRIAE_CS42_2DL_TGACv1_158803_AA0526410	1.92332	0	3.84663	Inf	Inf	0.0456786	0.161762	Up	0	0	0	0.244303	0.0701199	0.0374342	PME68; Synonyms=ARATH68; At5g47500; MNJ7.9	Putative pectinesterase 68 [Aegilops tauschii]	GO:0016787,GO:0005618,GO:0030599,GO:0045330,GO:0042545,GO:0045490	hydrolase activity|cell wall|pectinesterase activity|aspartyl esterase activity|cell wall modification|pectin catabolic process
TRIAE_CS42_2DL_TGACv1_160348_AA0549600	2.08291	0	4.16583	Inf	Inf	0.0342065	0.129175	Up	0	0	0	0.47027	0.542004	0.0851692	ARG7	Os04g0662200 [Oryza sativa Japonica Group]	GO:0009733	response to auxin	ko04075	Plant hormone signal transduction
TRIAE_CS42_2DS_TGACv1_177257_AA0570730	2.23715	0	4.47431	Inf	Inf	0.0257306	0.103363	Up	0	0	0	0.152279	0.0555803	0.2025	SSL10 {ECO:0000303|PubMed:10777701}; Synonyms=SS8 {ECO:0000303|PubMed:19121120}; At3g57030 {ECO:0000312|Araport:AT3G57030}; F24I3.110 {ECO:0000312|EMBL:CAB72173.1}	putative Strictosgene_idine synthase [Aegilops tauschii]	GO:0016844,GO:0009058	strictosidine synthase activity|biosynthetic process
TRIAE_CS42_2DS_TGACv1_177263_AA0571100	2.07844	0	4.15688	Inf	Inf	0.0343378	0.129561	Up	0	0	0	0.0288549	0.0401321	0.0232615	KIN4C {ECO:0000305}; Os02g0742800/Os02g0742900 {ECO:0000312|EMBL:BAF10005.1, ECO:0000312|EMBL:BAF10006.1}, LOC_Os02g50910 {ECO:0000305}; OJ1734_E02.4/OJ1734_E02.5 {ECO:0000312|EMBL:BAD16101.1}, OsJ_08347 {ECO:0000312|EMBL:EEE57794.1}, P0585G03.27/P0585G03.28 {ECO:0000312|EMBL:BAD15740.1}		GO:0000166,GO:0005524,GO:0003774,GO:0003777,GO:0008017,GO:0007018	nucleotgene_ide binding|ATP binding|motor activity|microtubule motor activity|microtubule binding|microtubule-based movement
TRIAE_CS42_2DS_TGACv1_177302_AA0572700	5.27501	0	10.55	Inf	Inf	0.000104536	0.000928243	Up	0	0	0	0.300497	0.339909	0.322754	CHS2	RecName: Full=Chalcone synthase 2; AltName: Full=Naringenin-chalcone synthase 2	GO:0003824,GO:0008152,GO:0016740,GO:0016747,GO:0009058,GO:0016746	catalytic activity|metabolic process|transferase activity|transferase activity, transferring acyl groups other than amino-acyl groups|biosynthetic process|transferase activity, transferring acyl groups	ko00941	Flavonogene_id biosynthesis
TRIAE_CS42_2DS_TGACv1_177527_AA0579380	3.82514	0	7.65029	Inf	Inf	0.0117675	0.0547757	Up	0	0	0	0.309034	0.151022	0.879583	At4g28100; T13J8.210	PREDICTED: uncharacterized GPI-anchored protein At4g28100 [Brachypodium distachyon]	GO:0046658	anchored component of plasma membrane
TRIAE_CS42_2DS_TGACv1_177898_AA0586840	10.1008	0	20.2016	Inf	Inf	0.000340499	0.00263921	Up	0	0	0	1.37657	0.214606	0.780378		OSJNBa0024J22.16 [Oryza sativa Japonica Group]	GO:0016020,GO:0016021	membrane|integral component of membrane
TRIAE_CS42_3AL_TGACv1_193702_AA0617970	3.82961	0	7.65922	Inf	Inf	0.00142637	0.00922154	Up	0	0	0	0.0391954	0.0672297	0.0831149	JMJ705; Os01g0907400, LOC_Os01g67970; B1417F08.20, OsJ_04472, P0497A05.7	PREDICTED: lysine-specific demethylase JMJ705 [Oryza sativa Japonica Group]	GO:0005634,GO:0003676,GO:0071558,GO:0040010,GO:0045815,GO:0071557,GO:0032452,GO:0045814,GO:0048579	nucleus|nucleic acgene_id binding|histone demethylase activity (H3-K27 specific)|positive regulation of growth rate|positive regulation of gene expression, epigenetic|histone H3-K27 demethylation|histone demethylase activity|negative regulation of gene expression, epigenetic|negative regulation of long-day photoperiodism, flowering
TRIAE_CS42_3AL_TGACv1_195455_AA0649810	2.24521	0	4.49043	Inf	Inf	0.0255531	0.102818	Up	0	0	0	0.256571	0.0580587	0.121843	NCS1	unnamed protein product [Triticum aestivum]	GO:0016491,GO:0046872,GO:0055114	oxgene_idoreductase activity|metal ion binding|oxidation-reduction process
TRIAE_CS42_3AL_TGACv1_196082_AA0657170	4.00893	0	8.01786	Inf	Inf	0.00946726	0.0456926	Up	0	0	0	0.0492781	0.0263678	0.0255399	BGLU5; Os01g0930800, LOC_Os01g70520; OSJNBa0052O12.35, P0506E04.13	Beta-glucosgene_idase 5 [Triticum urartu]	GO:0005975,GO:0004553	carbohydrate metabolic process|hydrolase activity, hydrolyzing O-glycosyl compounds	ko00940,ko00500,ko00460	Phenylpropanoid biosynthesis|Starch and sucrose metabolism|Cyanoamino acid metabolism
TRIAE_CS42_3AS_TGACv1_210530_AA0674650	2.3869	0	4.77381	Inf	Inf	0.0307138	0.118873	Up	0	0	0	0.0225127	0.0930573	0.228682	At5g37890; K18L3.9	E3 ubiquitin-protein ligase SINA-like 7 [Triticum urartu]	GO:0005634,GO:0046872,GO:0008270,GO:0016567,GO:0006511,GO:0007275	nucleus|metal ion binding|zinc ion binding|protein ubiquitination|ubiquitin-dependent protein catabolic process|multicellular organism development	ko04115,ko04013,ko04310,ko04120	p53 signaling pathway|MAPK signaling pathway - fly|Wnt signaling pathway|Ubiquitin mediated proteolysis
TRIAE_CS42_3AS_TGACv1_212216_AA0698860	2.88005	0	5.7601	Inf	Inf	0.00805077	0.0399277	Up	0	0	0	0.328297	0.0875719	0.256989		hypothetical protein TRIUR3_20643 [Triticum urartu]
TRIAE_CS42_3B_TGACv1_220619_AA0711700	2.55725	0	5.11451	Inf	Inf	0.0144111	0.0646055	Up	0	0	0	0.0997393	0.0457754	0.131205	CRK29; At4g21410; F18E5.30, T6K22.140	unnamed protein product [Triticum aestivum]	GO:0000166,GO:0004672,GO:0004674,GO:0005524,GO:0006468	nucleotgene_ide binding|protein kinase activity|protein serine/threonine kinase activity|ATP binding|protein phosphorylation
TRIAE_CS42_3B_TGACv1_220656_AA0714210	2.24431	0	4.48862	Inf	Inf	0.0255729	0.102885	Up	0	0	0	0.364324	0.375972	0.0573376		unnamed protein product [Triticum aestivum]
TRIAE_CS42_3B_TGACv1_220878_AA0722150	2.24073	0	4.48146	Inf	Inf	0.0256517	0.103119	Up	0	0	0	0.258976	0.262149	0.141546	OFP8 {ECO:0000303|PubMed:27332964}; Os01g0864000 {ECO:0000312|EMBL:BAS75362.1}, LOC_Os01g64430 {ECO:0000305}; OsJ_04171 {ECO:0000312|EMBL:EAZ14247.1}, P0423B08.30 {ECO:0000312|EMBL:BAB63811.1}	unnamed protein product [Triticum aestivum]	GO:1900457,GO:0005634,GO:0005737	regulation of brassinosterogene_id mediated signaling pathway|nucleus|cytoplasm
TRIAE_CS42_3B_TGACv1_221264_AA0735570	2.08561	0	4.17121	Inf	Inf	0.0341278	0.128956	Up	0	0	0	0	0.141935	0.0377904	PER52; Synonyms=P52; At5g05340; K18I23.14	unnamed protein product [Triticum aestivum]	GO:0016491,GO:0046872,GO:0055114,GO:0020037,GO:0005576,GO:0004601,GO:0006979,GO:0042744,GO:0098869	oxgene_idoreductase activity|metal ion binding|oxidation-reduction process|heme binding|extracellular region|peroxidase activity|response to oxidative stress|hydrogen peroxide catabolic process|cellular oxidant detoxification	ko00940	Phenylpropanoid biosynthesis
TRIAE_CS42_3B_TGACv1_222024_AA0755360	2.40482	0	4.80965	Inf	Inf	0.0322859	0.123509	Up	0	0	0	0.131164	0	0.0287573		hypothetical protein F775_15813 [Aegilops tauschii]
TRIAE_CS42_4AL_TGACv1_288347_AA0945670	2.07665	0	4.15329	Inf	Inf	0.0343906	0.129721	Up	0	0	0	0.0525982	0.0357464	0.0529902	Os06g0194400, LOC_Os06g09420; P0648E08.15, P0698A06.41	B3 domain-containing protein [Aegilops tauschii]
TRIAE_CS42_4AL_TGACv1_288783_AA0958150	2.07038	0	4.14077	Inf	Inf	0.039944	0.145694	Up	0	0	0	0.217789	0.189368	0.902482		histone H3.2 [Dichanthelium oligosanthes]	GO:0003677,GO:0005634,GO:0046982,GO:0000786,GO:0005694	DNA binding|nucleus|protein heterodimerization activity|nucleosome|chromosome
TRIAE_CS42_4AL_TGACv1_290117_AA0981900	1.91167	0	3.82335	Inf	Inf	0.0461348	0.162949	Up	0	0	0	0.124773	0.059126	0.445376	RTM2	PREDICTED: uncharacterized protein LOC104581990 [Brachypodium distachyon]	GO:0016020,GO:0016021	membrane|integral component of membrane
TRIAE_CS42_4AL_TGACv1_291020_AA0991400	5.74666	0	11.4933	Inf	Inf	4.42e-05	0.000430252	Up	0	0	0	0.327122	0.522409	0.963654	MKK9; Synonyms=MAP2K9; At1g73500; T9L24.32	unnamed protein product [Triticum aestivum]	GO:0000166,GO:0004672,GO:0004674,GO:0005524,GO:0006468	nucleotgene_ide binding|protein kinase activity|protein serine/threonine kinase activity|ATP binding|protein phosphorylation	ko04016	MAPK signaling pathway - plant
TRIAE_CS42_4BL_TGACv1_321563_AA1062300	2.71686	0	5.43372	Inf	Inf	0.0107883	0.0508915	Up	0	0	0	0.137839	0.124331	0.148795			GO:0006508,GO:0008234	proteolysis|cysteine-type peptgene_idase activity
TRIAE_CS42_4DL_TGACv1_342977_AA1126600	2.23625	0	4.4725	Inf	Inf	0.0257507	0.103415	Up	0	0	0	0.157981	0.343513	0.200267	CAR8 {ECO:0000303|PubMed:25465408}; At1g23140 {ECO:0000312|Araport:AT1G23140}; T26J12.9 {ECO:0000312|EMBL:AAC00606.1}	hypothetical protein F775_06095 [Aegilops tauschii]
TRIAE_CS42_5AL_TGACv1_374113_AA1190900	1.90898	0	3.81797	Inf	Inf	0.0462413	0.163219	Up	0	0	0	0	0.383357	0.558425	SAUR39; Os09g0545300 {ECO:0000312|EMBL:BAH94693.1}, LOC_Os09g37330 {ECO:0000305}	hypothetical protein TRIUR3_00043 [Triticum urartu]	GO:0009733	response to auxin
TRIAE_CS42_5AL_TGACv1_374191_AA1193080	5.26516	0	10.5303	Inf	Inf	0.000105444	0.000935101	Up	0	0	0	0.0945446	0.238066	0.338464	Hspbp1; Synonyms=Hspbp	Hsp70 nucleotgene_ide exchange factor fes1 [Triticum urartu]			ko04141	Protein processing in endoplasmic reticulum
TRIAE_CS42_5AL_TGACv1_374266_AA1195510	4.81142	0	9.62284	Inf	Inf	0.00024579	0.00197335	Up	0	0	0	1.01997	0.751807	0.284338	SAUR39; Os09g0545300 {ECO:0000312|EMBL:BAH94693.1}, LOC_Os09g37330 {ECO:0000305}	hypothetical protein F775_21131 [Aegilops tauschii]	GO:0009733	response to auxin
TRIAE_CS42_5AL_TGACv1_374918_AA1212020	1.9242	0	3.84841	Inf	Inf	0.045644	0.161715	Up	0	0	0	0.393017	0.57976	0	SAUR39; Os09g0545300 {ECO:0000312|EMBL:BAH94693.1}, LOC_Os09g37330 {ECO:0000305}	hypothetical protein F775_16287 [Aegilops tauschii]	GO:0009733	response to auxin
TRIAE_CS42_5AL_TGACv1_375328_AA1219970	3.05398	0	6.10797	Inf	Inf	0.0252226	0.101737	Up	0	0	0	1.02511	0.280249	0.148279		Histone H2A [Aegilops tauschii]	GO:0003677,GO:0005634,GO:0046982,GO:0000786,GO:0005694	DNA binding|nucleus|protein heterodimerization activity|nucleosome|chromosome	ko04217	Necroptosis
TRIAE_CS42_5AL_TGACv1_377434_AA1246710	1.90898	0	3.81797	Inf	Inf	0.0462413	0.163219	Up	0	0	0	0	0.0477265	0.0991735		hypothetical protein TRIUR3_19515 [Triticum urartu]
TRIAE_CS42_5AS_TGACv1_393622_AA1274540	2.39228	0	4.78456	Inf	Inf	0.0193391	0.082191	Up	0	0	0	0.0533387	0.0729468	0.146355	Os03g0625900 {ECO:0000312|EMBL:BAF12612.1}, LOC_Os03g42770 {ECO:0000312|EMBL:ABF97710.1}	U3 small nucleolar RNA-interacting protein 2 [Triticum urartu]
TRIAE_CS42_5AS_TGACv1_393626_AA1274580	2.56801	0	5.13601	Inf	Inf	0.014278	0.0641282	Up	0	0	0	0.733807	0.0705801	0.288796		hypothetical protein TRIUR3_06926 [Triticum urartu]	GO:0016020,GO:0016021	membrane|integral component of membrane
TRIAE_CS42_5BL_TGACv1_404184_AA1288860	2.56442	0	5.12884	Inf	Inf	0.0143222	0.064287	Up	0	0	0	0.974882	0.399191	0.437346	LTPG2; Synonyms=XYP5; At3g43720; T28A8.10	hypothetical protein F775_02623 [Aegilops tauschii]
TRIAE_CS42_5BL_TGACv1_406487_AA1346090	4.6384	0	9.27679	Inf	Inf	0.00400186	0.0223084	Up	0	0	0	0.306961	0.0209821	0.33198	rsgI6 {ECO:0000303|PubMed:20487018}; Cthe_2119 {ECO:0000312|EMBL:ABN53326.1}	Endo-1,4-beta-xylanase C [Triticum urartu]	GO:0005975,GO:0004553,GO:0016798	carbohydrate metabolic process|hydrolase activity, hydrolyzing O-glycosyl compounds|hydrolase activity, acting on glycosyl bonds
TRIAE_CS42_5BS_TGACv1_424477_AA1389960	2.07038	0	4.14076	Inf	Inf	0.0345762	0.130233	Up	0	0	0	0	0.0523261	0.05078	Os12g0591400, LOC_Os12g40080	B3 domain-containing protein [Aegilops tauschii]	GO:0003677,GO:0005634,GO:0006351,GO:0006355	DNA binding|nucleus|transcription, DNA-templated|regulation of transcription, DNA-templated
TRIAE_CS42_5DL_TGACv1_433173_AA1404550	2.5492	0	5.0984	Inf	Inf	0.0291944	0.114156	Up	0	0	0	0.0846483	0.0286109	0.201993	CCR1 {ECO:0000303|PubMed:16380417}; Os02g0808800 {ECO:0000312|EMBL:BAF10374.1}, LOC_Os02g56460 {ECO:0000305}; OJ1112_G06.14 {ECO:0000312|EMBL:BAD19133.1}, OJ1520_C09.26 {ECO:0000312|EMBL:BAD19248.1}, OsJ_08807 {ECO:0000312|EMBL:EAZ25022.1}	Dihydroflavonol-4-reductase [Aegilops tauschii]	GO:0003824,GO:0050662	catalytic activity|coenzyme binding
TRIAE_CS42_5DL_TGACv1_433573_AA1416530	2.5474	0	5.09479	Inf	Inf	0.0243034	0.0987573	Up	0	0	0	0	0.770846	0.633276		Alpha-2-purothionin [Triticum urartu]	GO:0006952	defense response
TRIAE_CS42_5DL_TGACv1_433902_AA1424900	3.04324	0	6.08647	Inf	Inf	0.00600778	0.0313381	Up	0	0	0	0.367967	0.161333	0.201129	rlmE {ECO:0000255|HAMAP-Rule:MF_01547}; Synonyms=rrmJ {ECO:0000255|HAMAP-Rule:MF_01547}; MJ1376	hypothetical protein BRADI_1g03600 [Brachypodium distachyon]	GO:0008168,GO:0001510,GO:0032259	methyltransferase activity|RNA methylation|methylation
TRIAE_CS42_5DL_TGACv1_434165_AA1430860	2.39228	0	4.78456	Inf	Inf	0.0193391	0.082191	Up	0	0	0	0	0.0457126	0.310762	LRK10 {ECO:0000312|EMBL:AAC49629.1}	Putative receptor-like protein kinase [Aegilops tauschii]
TRIAE_CS42_5DL_TGACv1_434466_AA1436520	2.39855	0	4.79709	Inf	Inf	0.0192348	0.0818765	Up	0	0	0	0.176955	0.174237	0.10622	SAUR39; Os09g0545300 {ECO:0000312|EMBL:BAH94693.1}, LOC_Os09g37330 {ECO:0000305}	hypothetical protein F775_11230 [Aegilops tauschii]	GO:0009733	response to auxin
TRIAE_CS42_5DL_TGACv1_435359_AA1449540	2.4075	0	4.815	Inf	Inf	0.0190871	0.0814	Up	0	0	0	0.283587	0.0349671	0.0354711	PAE9 {ECO:0000303|PubMed:25115560}; At5g23870 {ECO:0000312|Araport:AT5G23870}; MRO11.9 {ECO:0000312|EMBL:BAB10060.1}	PREDICTED: pectin acetylesterase 9 isoform X1 [Brachypodium distachyon]	GO:0016787,GO:0016020,GO:0016021,GO:0005576,GO:0005618,GO:0071555	hydrolase activity|membrane|integral component of membrane|extracellular region|cell wall|cell wall organization	ko04310	Wnt signaling pathway
TRIAE_CS42_5DL_TGACv1_436119_AA1458260	2.88272	0	5.76545	Inf	Inf	0.0140645	0.0633676	Up	0	0	0	0.416912	0.773794	0.0717333		unnamed protein product [Oryza sativa Japonica Group]	GO:0016020,GO:0016021	membrane|integral component of membrane
TRIAE_CS42_5DL_TGACv1_438060_AA1467880	2.73209	0	5.46418	Inf	Inf	0.0374231	0.138661	Up	0	0	0	0.264155	0.0409018	0.0209668	GLU12; Os09g0530200, LOC_Os09g36060; OJ1531_B07.26	predicted protein, partial [Hordeum vulgare subsp. vulgare]	GO:0003824,GO:0016787,GO:0016798,GO:0005975,GO:0008152,GO:0004553,GO:0000272,GO:0008810,GO:0030245	catalytic activity|hydrolase activity|hydrolase activity, acting on glycosyl bonds|carbohydrate metabolic process|metabolic process|hydrolase activity, hydrolyzing O-glycosyl compounds|polysacchargene_ide catabolic process|cellulase activity|cellulose catabolic process	ko00500	Starch and sucrose metabolism
TRIAE_CS42_5DS_TGACv1_456522_AA1472960	2.40482	0	4.80965	Inf	Inf	0.0322859	0.123509	Up	0	0	0	0.185702	0	0.128986	CYP71C2; Synonyms=BX3	P450 [Triticum aestivum]	GO:0016491,GO:0046872,GO:0055114,GO:0004497,GO:0005506,GO:0016705,GO:0020037,GO:0016020,GO:0016021	oxgene_idoreductase activity|metal ion binding|oxidation-reduction process|monooxygenase activity|iron ion binding|oxidoreductase activity, acting on paired donors, with incorporation or reduction of molecular oxygen|heme binding|membrane|integral component of membrane	ko00402	Benzoxazinoid biosynthesis
TRIAE_CS42_6AL_TGACv1_471532_AA1510480	1.92332	0	3.84664	Inf	Inf	0.0456784	0.161762	Up	0	0	0	0.0611202	0	0.0470706	Herc2 {ECO:0000312|EMBL:AAD08658.1, ECO:0000312|MGI:MGI:103234}; Synonyms=Jdf2, Kiaa0393 {ECO:0000312|EMBL:BAD90404.1}, Rjs		GO:0046872	metal ion binding
TRIAE_CS42_6AL_TGACv1_472069_AA1517370	2.39497	0	4.78994	Inf	Inf	0.0192942	0.0820425	Up	0	0	0	0.249157	0.0424982	0.401888	FLA1; At5g55730; MDF20.17	hypothetical protein TRIUR3_32711 [Triticum urartu]
TRIAE_CS42_6AL_TGACv1_473323_AA1530130	2.07933	0	4.15867	Inf	Inf	0.0343115	0.129468	Up	0	0	0	0.107058	0.108846	0.0810635		hypothetical protein TRIUR3_26115 [Triticum urartu]	GO:0006351	transcription, DNA-templated	ko03020,ko00230,ko00240	RNA polymerase|Purine metabolism|Pyrimgene_idine metabolism
TRIAE_CS42_6AS_TGACv1_486709_AA1564310	2.23714	0	4.47429	Inf	Inf	0.0257309	0.103363	Up	0	0	0	0.214498	0.566931	0.222583		predicted protein [Hordeum vulgare subsp. vulgare]	GO:0003677,GO:0005634,GO:0046982,GO:0000786,GO:0005694	DNA binding|nucleus|protein heterodimerization activity|nucleosome|chromosome
TRIAE_CS42_6AS_TGACv1_487598_AA1571730	5.77173	0	11.5435	Inf	Inf	4.32e-05	0.000422081	Up	0	0	0	0.0366568	0.0260223	0		hypothetical protein TRIUR3_09910 [Triticum urartu]
TRIAE_CS42_6BL_TGACv1_499577_AA1586570	2.40661	0	4.81321	Inf	Inf	0.0191018	0.0814442	Up	0	0	0	0.91947	0.490698	0.206518		14 kDa proline-rich protein DC2.15 [Triticum urartu]
TRIAE_CS42_6BL_TGACv1_499728_AA1590170	2.88004	0	5.76008	Inf	Inf	0.00805085	0.0399277	Up	0	0	0	0.0318008	0.0532138	0.0338378	RGA4; Synonyms=177O13.34, CB3A14.8	PREDICTED: putative disease resistance protein RGA4 [Brachypodium distachyon]	GO:0043531	ADP binding
TRIAE_CS42_6BL_TGACv1_500164_AA1600370	2.247	0	4.494	Inf	Inf	0.025514	0.102704	Up	0	0	0	0.485864	0.219296	0.114555	GER4; Os01g0284500, LOC_Os01g18170; OsJ_001298, OSJNBa0004B13.19, P0498A12.11, P0581F09.32	Germin-like protein 1-1 [Aegilops tauschii]	GO:0045735,GO:0046872,GO:0005576,GO:0030145	nutrient reservoir activity|metal ion binding|extracellular region|manganese ion binding
TRIAE_CS42_6BL_TGACv1_501113_AA1613700	3.04323	0	6.08646	Inf	Inf	0.00600781	0.0313381	Up	0	0	0	0.616493	0.45131	0.282612	TCP7; At5g23280; MKD15.14	TCP family transcription factor-like [Oryza sativa Japonica Group]	GO:0003677,GO:0005634,GO:0006351,GO:0006355	DNA binding|nucleus|transcription, DNA-templated|regulation of transcription, DNA-templated
TRIAE_CS42_6BL_TGACv1_502314_AA1624220	2.39048	0	4.78097	Inf	Inf	0.0193691	0.0822731	Up	0	0	0	0.116632	0.502881	0.527757	dlcB; DDB_G0274815	Dynein light chain, cytoplasmic [Aegilops tauschii]	GO:0007017,GO:0030286	microtubule-based process|dynein complex
TRIAE_CS42_6BS_TGACv1_513585_AA1645280	1.92062	0	3.84125	Inf	Inf	0.0457835	0.162019	Up	0	0	0	0.292819	0.410195	0.07095	H2A-2	histone H2A:ISOTYPE=9 [Triticum aestivum]	GO:0003677,GO:0005634,GO:0046982,GO:0000786,GO:0005694	DNA binding|nucleus|protein heterodimerization activity|nucleosome|chromosome	ko04217	Necroptosis
TRIAE_CS42_6BS_TGACv1_513793_AA1649820	3.52741	0	7.05483	Inf	Inf	0.00250806	0.0150124	Up	0	0	0	0.527202	0.54794	0.112299		hypothetical protein F775_28304 [Aegilops tauschii]
TRIAE_CS42_6BS_TGACv1_514168_AA1656320	2.39317	0	4.78634	Inf	Inf	0.0193242	0.0821469	Up	0	0	0	0.162482	0.233664	0.560846	H2B.10; OsI_000416	predicted protein [Hordeum vulgare subsp. vulgare]	GO:0003677,GO:0005634,GO:0046982,GO:0000786,GO:0005694	DNA binding|nucleus|protein heterodimerization activity|nucleosome|chromosome
TRIAE_CS42_6BS_TGACv1_514752_AA1663970	2.08023	0	4.16046	Inf	Inf	0.0342851	0.129398	Up	0	0	0	0.167416	0.246884	0.267753		Histone H2B.2 [Aegilops tauschii]	GO:0003677,GO:0005634,GO:0046982,GO:0000786,GO:0005694	DNA binding|nucleus|protein heterodimerization activity|nucleosome|chromosome
TRIAE_CS42_6DL_TGACv1_526913_AA1694890	2.24701	0	4.49401	Inf	Inf	0.0271613	0.107967	Up	0	0	0	0.208925	0	0	RL3; At4g36570; AP22.24, C7A10.790	hypothetical protein TRIUR3_13410 [Triticum urartu]	GO:0005634,GO:0003677	nucleus|DNA binding
TRIAE_CS42_6DL_TGACv1_528052_AA1711160	2.88272	0	5.76545	Inf	Inf	0.0140645	0.0633676	Up	0	0	0	0.390767	0.601091	0.0586468	ERF012; At1g21910; T26F17.14	Ethylene-responsive transcription factor ERF012 [Aegilops tauschii]	GO:0003677,GO:0003700,GO:0006355,GO:0005634,GO:0006351	DNA binding|transcription factor activity, sequence-specific DNA binding|regulation of transcription, DNA-templated|nucleus|transcription, DNA-templated
TRIAE_CS42_6DS_TGACv1_542484_AA1721990	3.03517	0	6.07034	Inf	Inf	0.00605002	0.0315343	Up	0	0	0	0	0	0.0325526	At1g35710; F14D7.1	LRR receptor-like serine/threonine-protein kinase FLS2 [Aegilops tauschii]			ko04016	MAPK signaling pathway - plant
TRIAE_CS42_6DS_TGACv1_544488_AA1748520	2.8908	0	5.7816	Inf	Inf	0.0210206	0.0880359	Up	0	0	0	0.45297	0.0696009	0.147863		predicted protein [Hordeum vulgare subsp. vulgare]
TRIAE_CS42_7AS_TGACv1_570345_AA1834200	1.91167	0	3.82335	Inf	Inf	0.0461348	0.162949	Up	0	0	0	0	0.0511597	0.207077	SWEET11; Synonyms=Os8N3, XA13; Os08g0535200, LOC_Os08g42350; OsJ_28080, OSJNBa0033D24.17, P0702C09.32	Protein RUPTURED POLLEN GRAIN 1 [Aegilops tauschii]	GO:0016020,GO:0016021,GO:0006810,GO:0005886,GO:0008643,GO:0008515,GO:0006825,GO:0015770,GO:0005887,GO:0042742	membrane|integral component of membrane|transport|plasma membrane|carbohydrate transport|sucrose transmembrane transporter activity|copper ion transport|sucrose transport|integral component of plasma membrane|defense response to bacterium
TRIAE_CS42_7BL_TGACv1_579201_AA1905180	2.39765	0	4.7953	Inf	Inf	0.0192496	0.0819178	Up	0	0	0	0.288948	0.195426	0.211497		predicted protein [Hordeum vulgare subsp. vulgare]
TRIAE_CS42_7BS_TGACv1_592255_AA1934360	3.03339	0	6.06678	Inf	Inf	0.00605942	0.031571	Up	0	0	0	0.103692	0.0882905	0.523993		hypothetical protein F775_01928 [Aegilops tauschii]	GO:0005634,GO:0006351,GO:0032502	nucleus|transcription, DNA-templated|developmental process
TRIAE_CS42_7BS_TGACv1_593331_AA1950540	3.35169	0	6.70338	Inf	Inf	0.00339797	0.0194103	Up	0	0	0	0.10637	0.19859	0.190764	ZAR1 {ECO:0000303|PubMed:27014878}; At2g01210 {ECO:0000312|Araport:AT2G01210}; F10A8.9 {ECO:0000312|EMBL:AAD14521.1}	predicted protein [Hordeum vulgare subsp. vulgare]	GO:0016020,GO:0016021,GO:0004672,GO:0005524,GO:0006468	membrane|integral component of membrane|protein kinase activity|ATP binding|protein phosphorylation
TRIAE_CS42_7DL_TGACv1_602689_AA1965230	2.39317	0	4.78634	Inf	Inf	0.0193242	0.0821469	Up	0	0	0	0.0943159	0.0682831	0.199632		hypothetical protein TRIUR3_15112 [Triticum urartu]
TRIAE_CS42_7DL_TGACv1_603176_AA1977620	3.68075	0	7.3615	Inf	Inf	0.00188768	0.0117619	Up	0	0	0	0.263317	0.251981	0.162052		hypothetical protein F775_12530 [Aegilops tauschii]
TRIAE_CS42_7DL_TGACv1_603981_AA1991950	3.9901	0	7.98021	Inf	Inf	0.00106691	0.0071732	Up	0	0	0	0.0923824	0.252969	0.16866	SBT1.7 {ECO:0000303|PubMed:16193095}; Synonyms=ARA12, ASP48 {ECO:0000303|PubMed:11055401}, SLP1 {ECO:0000303|PubMed:12702015}; At5g67360; K8K14.8	predicted protein, partial [Hordeum vulgare subsp. vulgare]	GO:0016787,GO:0004252,GO:0008233,GO:0006508,GO:0008236	hydrolase activity|serine-type endopeptgene_idase activity|peptidase activity|proteolysis|serine-type peptidase activity
TRIAE_CS42_7DL_TGACv1_604268_AA1996020	2.08203	0	4.16406	Inf	Inf	0.0342323	0.129234	Up	0	0	0	0.101049	0	0.0889172	fbxl7; zgc:158346	hypothetical protein F775_01908 [Aegilops tauschii]
TRIAE_CS42_7DL_TGACv1_605483_AA2006750	2.56352	0	5.12704	Inf	Inf	0.0143333	0.0643267	Up	0	0	0	0.486878	0.380643	0.197283	FMO1; At1g19250; T29M8.12	Putative flavin-containing monooxygenase 1 [Aegilops tauschii]	GO:0016491,GO:0055114,GO:0004497,GO:0050660,GO:0050661,GO:0004499	oxgene_idoreductase activity|oxidation-reduction process|monooxygenase activity|flavin adenine dinucleotide binding|NADP binding|N,N-dimethylaniline monooxygenase activity	ko00982	Drug metabolism - cytochrome P450
TRIAE_CS42_7DS_TGACv1_621482_AA2016960	3.67269	0	7.34537	Inf	Inf	0.00190102	0.0118326	Up	0	0	0	0.0797788	0.249064	0.0828908		putative avenin-like a precursor [Aegilops markgrafii]	GO:0045735	nutrient reservoir activity
TRIAE_CS42_7DS_TGACv1_621811_AA2026760	1.92152	0	3.84305	Inf	Inf	0.0457484	0.161948	Up	0	0	0	0.129532	0.0899254	0.0714042	At3g02645; F16B3.28	predicted protein [Hordeum vulgare subsp. vulgare]	GO:0016020,GO:0016021	membrane|integral component of membrane
TRIAE_CS42_7DS_TGACv1_622068_AA2032140	1.91705	0	3.8341	Inf	Inf	0.0459234	0.162407	Up	0	0	0	0.210477	0.0995957	0.307928		hypothetical protein SETIT_012541mg, partial [Setaria italica]	GO:0003677,GO:0005634,GO:0046982,GO:0000786,GO:0005694	DNA binding|nucleus|protein heterodimerization activity|nucleosome|chromosome
TRIAE_CS42_7DS_TGACv1_622464_AA2040100	3.02979	0	6.05958	Inf	Inf	0.00607841	0.0316343	Up	0	0	0	0.051328	0.226188	0.175935	At5g44410 {ECO:0000312|Araport:AT5G44410}; MFC16.3 {ECO:0000312|EMBL:BAB09147.1}	Reticuline oxgene_idase-like protein [Triticum urartu]	GO:0003824,GO:0016491,GO:0055114,GO:0016614,GO:0050660	catalytic activity|oxidoreductase activity|oxidation-reduction process|oxidoreductase activity, acting on CH-OH group of donors|flavin adenine dinucleotide binding
TRIAE_CS42_7DS_TGACv1_623261_AA2051420	3.66465	0	7.32929	Inf	Inf	0.042391	0.152564	Up	0	0	0	0.120841	0	0.569079		hypothetical protein TRIUR3_26195 [Triticum urartu]	GO:0016020,GO:0016021	membrane|integral component of membrane
TRIAE_CS42_7DS_TGACv1_625497_AA2065350	1.92331	0	3.84662	Inf	Inf	0.0456787	0.161762	Up	0	0	0	0.1252	0.151247	0.0256185		predicted protein [Hordeum vulgare subsp. vulgare]
TRIAE_CS42_U_TGACv1_640999_AA2081840	2.39586	0	4.79173	Inf	Inf	0.0192793	0.0820069	Up	0	0	0	0.148451	0.0480048	0.210313	At1g60630; F8A5.15	predicted protein [Hordeum vulgare subsp. vulgare]	GO:0016020,GO:0016021,GO:0004672,GO:0005524,GO:0006468	membrane|integral component of membrane|protein kinase activity|ATP binding|protein phosphorylation
TRIAE_CS42_U_TGACv1_642434_AA2117550	2.08919	0	4.17837	Inf	Inf	0.0420211	0.15158	Up	0	0	0	0.175284	0.380886	0		RBP1 [Hordeum vulgare]	GO:0003676,GO:0003723	nucleic acgene_id binding|RNA binding
TRIAE_CS42_U_TGACv1_642768_AA2123000	3.82155	0	7.6431	Inf	Inf	0.00394091	0.0220237	Up	0	0	0	0.0549561	0.164102	0.671294		RecName: Full=Avenin-like a6; AltName: Full=LMW-gliadin 1058; Short=LMGli1058; Flags: Precursor	GO:0045735	nutrient reservoir activity
TRIAE_CS42_3AL_TGACv1_194067_AA0625770	52.9662	0.340981	105.591	309.67	8.27459	1.02e-39	2.23e-37	Up	0	0	0.0231149	2.32808	2.89443	2.19576		hypothetical protein TRIUR3_09910 [Triticum urartu]
TRIAE_CS42_3DS_TGACv1_272792_AA0925320	11.2045	0.338895	22.0702	65.124	6.02512	2.98e-08	5.34e-07	Up	0	0.0331243	0	0.638649	0.563407	0.52482	PLP1; OsI_11898	unnamed protein product [Triticum aestivum]	GO:0008152,GO:0006629	metabolic process|lipgene_id metabolic process
TRIAE_CS42_2DS_TGACv1_178608_AA0598090	8.01356	0.337508	15.6896	46.4867	5.53875	7.08e-06	8.29e-05	Up	0.0241581	0	0	0.531897	0.243639	0.38935	CYP71AV8	putative Cytochrome P450 71D11 [Aegilops tauschii]	GO:0016491,GO:0046872,GO:0055114,GO:0004497,GO:0005506,GO:0016705,GO:0020037	oxgene_idoreductase activity|metal ion binding|oxidation-reduction process|monooxygenase activity|iron ion binding|oxidoreductase activity, acting on paired donors, with incorporation or reduction of molecular oxygen|heme binding
TRIAE_CS42_1BL_TGACv1_030256_AA0084050	7.37495	0.338895	14.411	42.5235	5.41019	2.09e-05	0.000219463	Up	0	0.0205314	0	0.425916	0.172147	0.336875	DCK	PREDICTED: uncharacterized protein LOC100842339 [Brachypodium distachyon]
TRIAE_CS42_5DL_TGACv1_433613_AA1417690	6.72416	0.337508	13.1108	38.846	5.27969	0.00135531	0.00882102	Up	0	0	0	1.18268	2.48694	0.666886		hypothetical protein F775_16912 [Aegilops tauschii]	GO:0005509	calcium ion binding
TRIAE_CS42_7DS_TGACv1_625332_AA2064910	6.41033	0.337508	12.4832	36.9863	5.20892	0.000105682	0.000936932	Up	0.0474642	0	0	0.638191	0.87999	0.337212	WHAB1.6	Chlorophyll a-b binding protein, chloroplastic [Aegilops tauschii]	GO:0016020,GO:0016021,GO:0009507,GO:0009536,GO:0015979,GO:0009535,GO:0009579,GO:0009523,GO:0016168,GO:0009765,GO:0018298,GO:0009522	membrane|integral component of membrane|chloroplast|plastgene_id|photosynthesis|chloroplast thylakoid membrane|thylakoid|photosystem II|chlorophyll binding|photosynthesis, light harvesting|protein-chromophore linkage|photosystem I	ko00196	Photosynthesis - antenna proteins
TRIAE_CS42_U_TGACv1_641589_AA2098880	6.09363	0.338895	11.8484	34.9618	5.12771	0.000660146	0.00472815	Up	0	0.0415712	0	0.756134	0.149322	0.578329	SWEET11; Synonyms=Os8N3, XA13; Os08g0535200, LOC_Os08g42350; OsJ_28080, OSJNBa0033D24.17, P0702C09.32	Protein RUPTURED POLLEN GRAIN 1 [Aegilops tauschii]	GO:0016020,GO:0016021,GO:0006810,GO:0005886,GO:0008643,GO:0008515,GO:0006825,GO:0015770,GO:0005887,GO:0042742	membrane|integral component of membrane|transport|plasma membrane|carbohydrate transport|sucrose transmembrane transporter activity|copper ion transport|sucrose transport|integral component of plasma membrane|defense response to bacterium
TRIAE_CS42_5BL_TGACv1_404873_AA1313490	5.77462	0.337508	11.2117	33.2192	5.05394	0.000307009	0.00240555	Up	0.028009	0	0	0.295156	0.208149	0.247487	At1g16060; T24D18.16	PREDICTED: AP2-like ethylene-responsive transcription factor At1g79700 [Setaria italica]	GO:0003677,GO:0003700,GO:0006355,GO:0005634,GO:0006351,GO:0007275	DNA binding|transcription factor activity, sequence-specific DNA binding|regulation of transcription, DNA-templated|nucleus|transcription, DNA-templated|multicellular organism development
TRIAE_CS42_2BS_TGACv1_146574_AA0468450	5.77098	0.340981	11.201	32.8492	5.03779	0.000307853	0.00241166	Up	0	0	0	0.0830138	0.0371718	0.0545029		Putative disease resistance protein RGA4 [Aegilops tauschii]
TRIAE_CS42_6BS_TGACv1_514752_AA1663960	4.79997	0.337508	9.26244	27.4436	4.7784	0.00151973	0.00974345	Up	0.0254266	0	0	0.203297	0.200128	0.28055	H2A-2	protein H2A [Triticum aestivum]	GO:0003677,GO:0005634,GO:0046982,GO:0000786,GO:0005694	DNA binding|nucleus|protein heterodimerization activity|nucleosome|chromosome	ko04217	Necroptosis
TRIAE_CS42_5DL_TGACv1_433934_AA1425560	4.79886	0.338895	9.25883	27.3207	4.77192	0.00152097	0.00975054	Up	0	0.033894	0	0.170514	0.439075	0.286367	PCMP-E75; At2g42920; F23E6.4	predicted protein [Hordeum vulgare subsp. vulgare]
TRIAE_CS42_6BS_TGACv1_515227_AA1668370	4.81424	0.340981	9.2875	27.2376	4.76753	0.00150395	0.00966026	Up	0	0	0.0999921	0.836781	1.1137	0.494977		uncharacterized protein LOC103634138 [Zea mays]	GO:0003677,GO:0005634,GO:0046982,GO:0000786,GO:0005694,GO:0006334	DNA binding|nucleus|protein heterodimerization activity|nucleosome|chromosome|nucleosome assembly
TRIAE_CS42_5BL_TGACv1_404914_AA1314940	4.6529	0.337508	8.9683	26.5721	4.73184	0.00195735	0.0121352	Up	0	0	0	0.708964	0.562623	0.482923	SAUR39; Os09g0545300 {ECO:0000312|EMBL:BAH94693.1}, LOC_Os09g37330 {ECO:0000305}	hypothetical protein F775_06111 [Aegilops tauschii]	GO:0009733	response to auxin
TRIAE_CS42_1DS_TGACv1_081054_AA0257150	4.64217	0.337508	8.94683	26.5085	4.72838	0.00267835	0.0158894	Up	0	0	0	0.21095	0.0715884	0.38836	MUS81; Os01g0948100, LOC_Os01g71960; OsJ_04752, P0466H10.31	unnamed protein product [Triticum aestivum]			ko03440,ko03460	Homologous recombination|Fanconi anemia pathway
TRIAE_CS42_4BS_TGACv1_329510_AA1102080	4.18107	0.338895	8.02324	23.6747	4.56527	0.0345461	0.130165	Up	0	0.0606619	0	0.997518	0.0491667	0.431432	CXE18; At5g23530; MQM1.21	hypothetical protein SETIT_026570mg [Setaria italica]	GO:0008152,GO:0016787	metabolic process|hydrolase activity
TRIAE_CS42_7DL_TGACv1_605845_AA2008250	8.32125	0.678489	15.964	23.5288	4.55635	3.23e-05	0.000325002	Up	0.0105326	0	0.0105698	0.0642267	0.225565	0.167477	ALDH2C4; Synonyms=REF1; At3g24503; MOB24.3	Aldehyde dehydrogenase family 2 member C4 [Aegilops tauschii]	GO:0016491,GO:0008152,GO:0055114	oxgene_idoreductase activity|metabolic process|oxidation-reduction process	ko00940	Phenylpropanoid biosynthesis
TRIAE_CS42_3DL_TGACv1_253184_AA0893680	4.01628	0.337508	7.69506	22.7997	4.51094	0.00553655	0.0293006	Up	0.0997137	0	0	1.31117	0.189641	0.684864	GRXC2; Os01g0936000, LOC_Os01g70990; OsJ_04685 {ECO:0000312|EMBL:EAZ14758.1}, P0492G09.32	Putative glutaredoxin-C2 [Triticum urartu]	GO:0045454,GO:0005623,GO:0009055,GO:0055114,GO:0015035	cell redox homeostasis|cell|electron carrier activity|oxgene_idation-reduction process|protein disulfide oxidoreductase activity
TRIAE_CS42_4DL_TGACv1_342841_AA1123500	3.99389	0.337508	7.65026	22.6669	4.50252	0.00562486	0.0296515	Up	0	0	0	0.0926275	0.246596	0.394909	Mb2253c	PREDICTED: uncharacterized protein LOC104584890 [Brachypodium distachyon]	GO:0003676,GO:0090502,GO:0004523	nucleic acgene_id binding|RNA phosphodiester bond hydrolysis, endonucleolytic|RNA-DNA hybrid ribonuclease activity
TRIAE_CS42_3AL_TGACv1_194480_AA0633810	3.85578	0.337508	7.37406	21.8486	4.44947	0.00717092	0.0362951	Up	0.0367166	0	0	0.458987	0.175912	0.221228		glucan endo-1,3-beta-glucosgene_idase GII precursor,putative, expressed [Triticum aestivum]	GO:0016787,GO:0005975,GO:0004553	hydrolase activity|carbohydrate metabolic process|hydrolase activity, hydrolyzing O-glycosyl compounds
TRIAE_CS42_1AL_TGACv1_001404_AA0030140	3.84415	0.337508	7.35078	21.7796	4.44491	0.0187654	0.0802547	Up	0	0	0	0.189216	0.0273742	0.144358	PATL6; At3g51670; T18N14.50	predicted protein [Hordeum vulgare subsp. vulgare]	GO:0016021,GO:0006810,GO:0005886	integral component of membrane|transport|plasma membrane
TRIAE_CS42_6DS_TGACv1_543728_AA1743580	3.84034	0.338895	7.34179	21.6639	4.43722	0.0072488	0.036604	Up	0	0.0558016	0	0.108139	0.15136	0.161537	H2A-9; Synonyms=TH274	protein H2A [Triticum aestivum]	GO:0003677,GO:0005634,GO:0046982,GO:0000786,GO:0005694	DNA binding|nucleus|protein heterodimerization activity|nucleosome|chromosome	ko04217	Necroptosis
TRIAE_CS42_4BL_TGACv1_320311_AA1034820	7.71145	0.681962	14.7409	21.6155	4.43399	5.97e-05	0.000563029	Up	0	0	0.142398	1.56125	0.976704	0.609674	CRRSP55; At5g48540; MJE7.18	hypothetical protein F775_06000 [Aegilops tauschii]
TRIAE_CS42_7BL_TGACv1_577165_AA1867820	3.84766	0.340981	7.35434	21.5682	4.43083	0.00721176	0.0364603	Up	0	0	0	0.251993	0.311506	0.244514	At5g07610; MBK20.4	hypothetical protein TRIUR3_06811 [Triticum urartu]
TRIAE_CS42_2BL_TGACv1_129681_AA0392400	7.53762	0.675015	14.4002	21.3332	4.41503	7.77e-05	0.000711526	Up	0.110448	0	0	0.934308	0.868642	0.655202	TCP21; Synonyms=CHE; At5g08330; F8L15.60	predicted protein [Hordeum vulgare subsp. vulgare]	GO:0003677,GO:0005634,GO:0006351,GO:0006355	DNA binding|nucleus|transcription, DNA-templated|regulation of transcription, DNA-templated
TRIAE_CS42_3AL_TGACv1_195318_AA0647950	7.51587	0.679876	14.3519	21.1095	4.39982	8.64e-05	0.000782697	Up	0	0	0.0655118	0.395859	0.87337	1.15672	GRXC2; Os01g0936000, LOC_Os01g70990; OsJ_04685 {ECO:0000312|EMBL:EAZ14758.1}, P0492G09.32	Putative glutaredoxin-C2 [Triticum urartu]	GO:0045454,GO:0005623,GO:0009055,GO:0055114,GO:0015035	cell redox homeostasis|cell|electron carrier activity|oxgene_idation-reduction process|protein disulfide oxidoreductase activity
TRIAE_CS42_1AL_TGACv1_001308_AA0028400	3.67805	0.338895	7.01721	20.7062	4.37199	0.00938964	0.0453904	Up	0	0.116	0	0.349545	1.06255	0.969835		hypothetical protein TRIUR3_31661 [Triticum urartu]
TRIAE_CS42_7DS_TGACv1_624242_AA2060010	3.68805	0.340981	7.03511	20.632	4.36681	0.0207741	0.0871772	Up	0	0	0.0122903	0.0629322	0.165195	0.0363076	At5g34940; MGG23.2, T2L5.6, T2L5.7	predicted protein [Hordeum vulgare subsp. vulgare]	GO:0016020,GO:0004672,GO:0005524,GO:0006468,GO:0016798	membrane|protein kinase activity|ATP binding|protein phosphorylation|hydrolase activity, acting on glycosyl bonds	ko00531	Glycosaminoglycan degradation
TRIAE_CS42_6AL_TGACv1_472036_AA1517060	3.53657	0.337508	6.73563	19.957	4.31882	0.0119768	0.0555852	Up	0.0543269	0	0	0.634729	0.296607	0.208644	NCS1 {ECO:0000303|PubMed:22616996}; Synonyms=PLUTO {ECO:0000303|PubMed:22474184}; At5g03555 {ECO:0000312|Araport:AT5G03555}; F12E4.350 {ECO:0000312|EMBL:CAB83318.1}	predicted protein [Hordeum vulgare subsp. vulgare]	GO:0055085,GO:0016020,GO:0016021,GO:0005215	transmembrane transport|membrane|integral component of membrane|transporter activity
TRIAE_CS42_6BL_TGACv1_501161_AA1614290	3.52024	0.338895	6.70159	19.7748	4.30559	0.0121116	0.0561041	Up	0	0.0508517	0	0.198858	0.23584	0.227493		hypothetical protein F775_00031 [Aegilops tauschii]
TRIAE_CS42_4AL_TGACv1_288983_AA0962650	3.5401	0.340981	6.73923	19.7642	4.30482	0.023504	0.0962856	Up	0	0	0.0329062	0.436009	0.0629625	0.193967	MYB306 {ECO:0000303|PubMed:1840903}	predicted protein [Hordeum vulgare subsp. vulgare]	GO:0003677	DNA binding
TRIAE_CS42_5BL_TGACv1_404393_AA1298220	6.87591	0.675015	13.0768	19.3726	4.27595	0.000216796	0.00176418	Up	0.0139646	0	0	0.0839623	0.16265	0.254057	SYT2; Synonyms=SYTB; At1g20080; T20H2.13	predicted protein [Hordeum vulgare subsp. vulgare]
TRIAE_CS42_7AS_TGACv1_569977_AA1828020	6.90253	0.679876	13.1252	19.3053	4.27092	0.000212904	0.00173795	Up	0	0.035395	0.0340679	0.46129	0.223208	0.333588	TPP8; Os06g0222100, LOC_Os06g11840; P0516A04.26	Trehalose-phosphate phosphatase [Triticum urartu]	GO:0003824,GO:0016787,GO:0016311,GO:0004805,GO:0005992	catalytic activity|hydrolase activity|dephosphorylation|trehalose-phosphatase activity|trehalose biosynthetic process	ko00500	Starch and sucrose metabolism
TRIAE_CS42_2BS_TGACv1_147057_AA0477410	6.87312	0.681962	13.0643	19.1569	4.25979	0.00218301	0.0133308	Up	0	0	0.166289	0.339632	1.30947	1.75307	SAUR39; Os09g0545300 {ECO:0000312|EMBL:BAH94693.1}, LOC_Os09g37330 {ECO:0000305}	hypothetical protein TRIUR3_20652 [Triticum urartu]	GO:0009733	response to auxin
TRIAE_CS42_4DL_TGACv1_342773_AA1121670	3.3696	0.338895	6.40031	18.8858	4.23923	0.0155289	0.0686351	Up	0	0.0388909	0	0.304606	0.130893	0.211388	BHLH67; Synonyms=EN11; At3g61950; F21F14.120	predicted protein [Hordeum vulgare subsp. vulgare]	GO:0046983	protein dimerization activity
TRIAE_CS42_1AS_TGACv1_019153_AA0061740	3.36436	0.340981	6.38774	18.7334	4.22754	0.0293714	0.114676	Up	0	0	0.0147725	0.0477435	0.17391	0.0578525	At4g26540; M3E9.30	putative receptor protein kinase [Oryza sativa Japonica Group]	GO:0016020,GO:0016021,GO:0000166,GO:0004672,GO:0004674,GO:0005524,GO:0016301,GO:0016740,GO:0006468,GO:0016310	membrane|integral component of membrane|nucleotgene_ide binding|protein kinase activity|protein serine/threonine kinase activity|ATP binding|kinase activity|transferase activity|protein phosphorylation|phosphorylation
TRIAE_CS42_5DL_TGACv1_435708_AA1453870	3.20481	0.337508	6.07212	17.9911	4.16921	0.0200774	0.0847555	Up	0.0200605	0	0	0	0.189498	0.0818848		Putative disease resistance RPP13-like protein 1 [Aegilops tauschii]
TRIAE_CS42_4DL_TGACv1_343896_AA1141170	3.21627	0.338895	6.09364	17.9809	4.1684	0.0199242	0.0842048	Up	0	0.0390592	0	0.437473	0.065313	0.212056	At3g50280; F11C1.120	Putative acetyltransferase [Aegilops tauschii]	GO:0016747	transferase activity, transferring acyl groups other than amino-acyl groups
TRIAE_CS42_3AL_TGACv1_195500_AA0650270	3.20213	0.337508	6.06675	17.9751	4.16793	0.0201136	0.0848866	Up	0.0958908	0	0	0.316791	0.928657	0.459157		predicted protein [Hordeum vulgare subsp. vulgare]
TRIAE_CS42_3AL_TGACv1_193827_AA0620380	3.22089	0.340981	6.10079	17.8919	4.16123	0.0198629	0.0839753	Up	0	0	0.0154855	0.162914	0.0968449	0.0318197		unnamed protein product [Triticum aestivum]			ko03015	mRNA surveillance pathway
TRIAE_CS42_4BS_TGACv1_327820_AA1075250	3.21731	0.340981	6.09363	17.8709	4.15954	0.0199104	0.0841511	Up	0	0	0.04684	0.492617	0.220191	0.184364	OFP8 {ECO:0000303|PubMed:27332964}; Os01g0864000 {ECO:0000312|EMBL:BAS75362.1}, LOC_Os01g64430 {ECO:0000305}; OsJ_04171 {ECO:0000312|EMBL:EAZ14247.1}, P0423B08.30 {ECO:0000312|EMBL:BAB63811.1}	predicted protein [Hordeum vulgare subsp. vulgare]
TRIAE_CS42_7DL_TGACv1_602590_AA1961670	3.21462	0.340981	6.08825	17.8551	4.15826	0.0199462	0.0842743	Up	0	0	0.0930076	0.692816	0.701267	0.274493	ATL44 {ECO:0000303|PubMed:16557337}; Synonyms=RHA3A {ECO:0000303|PubMed:9781696}; At2g17450; F5J6.22, MJB20	RING-H2 finger protein ATL2A [Aegilops tauschii]	GO:0016020,GO:0016021	membrane|integral component of membrane
TRIAE_CS42_6BL_TGACv1_499879_AA1593860	3.20477	0.340981	6.06855	17.7973	4.15359	0.0200781	0.0847555	Up	0	0	0.0889736	0.453083	0.491349	0.600408		hypothetical protein TRIUR3_34025 [Triticum urartu]
TRIAE_CS42_5AL_TGACv1_374075_AA1189560	6.26251	0.678489	11.8465	17.4602	4.126	0.000578882	0.00420846	Up	0.0551349	0	0.0555572	0.415482	0.907284	0.27264	TCEA-B1; Synonyms=TCEA-B7	predicted protein, partial [Hordeum vulgare subsp. vulgare]	GO:0008152,GO:0016787	metabolic process|hydrolase activity
TRIAE_CS42_1AL_TGACv1_000512_AA0013620	3.05865	0.337508	5.7798	17.1249	4.09803	0.0256039	0.102968	Up	0.0726504	0	0	0.878721	0.274071	0.217278		histone H3.2 [Dichanthelium oligosanthes]	GO:0003677,GO:0005634,GO:0046982,GO:0000786,GO:0005694	DNA binding|nucleus|protein heterodimerization activity|nucleosome|chromosome
TRIAE_CS42_6BL_TGACv1_501504_AA1618250	3.06114	0.338895	5.78339	17.0654	4.093	0.04603	0.162678	Up	0	0.064191	0	0.780322	0.171704	0.196762		predicted protein [Hordeum vulgare subsp. vulgare]
TRIAE_CS42_2AL_TGACv1_093732_AA0285750	3.06024	0.338895	5.78159	17.0601	4.09256	0.0255772	0.102893	Up	0	0.0264887	0	0.211172	0.113904	0.0488006	ROPGEF3; At4g00460; F5I10.1, F6N23.23	PREDICTED: rop guanine nucleotgene_ide exchange factor 3-like [Brachypodium distachyon]	GO:0043547,GO:0005085,GO:0005089	positive regulation of GTPase activity|guanyl-nucleotide exchange factor activity|Rho guanyl-nucleotide exchange factor activity
TRIAE_CS42_2AL_TGACv1_092982_AA0268640	9.14798	1.01391	17.2821	17.045	4.09127	2.41e-05	0.00024978	Up	0.0607787	0.0322025	0	0.642212	0.532254	0.448826	IQD14; At2g43680; F18O19.21	predicted protein [Hordeum vulgare subsp. vulgare]
TRIAE_CS42_6BL_TGACv1_500429_AA1604380	3.04253	0.337508	5.74755	17.0294	4.08996	0.0258776	0.103831	Up	0	0	0	0.113846	0.192671	0.266892	Os02g0575200, LOC_Os02g36550; OsJ_07236, P0703B01.18	hypothetical protein BRADI_3g46720 [Brachypodium distachyon]			ko00770	Pantothenate and CoA biosynthesis
TRIAE_CS42_2BL_TGACv1_129798_AA0396380	3.03516	0.338895	5.73143	16.9121	4.07999	0.026004	0.104155	Up	0	0	0	0.057152	0.372886	0.508194	PQL3; At2g01918; F23I14, T23K3	oxygen-evolving enhancer protein 3 [Zea mays]	GO:0005509,GO:0015979,GO:0009523,GO:0009654,GO:0019898,GO:0045156,GO:0009409,GO:0009767	calcium ion binding|photosynthesis|photosystem II|photosystem II oxygen evolving complex|extrinsic component of membrane|electron transporter, transferring electrons within the cyclic electron transport pathway of photosynthesis activity|response to cold|photosynthetic electron transport chain
TRIAE_CS42_5DL_TGACv1_433590_AA1416980	3.04069	0.340981	5.7404	16.8349	4.07339	0.0259091	0.103896	Up	0	0	0.0244071	0.097026	0.0752415	0.271294	SAUR39; Os09g0545300 {ECO:0000312|EMBL:BAH94693.1}, LOC_Os09g37330 {ECO:0000305}	hypothetical protein F775_17935 [Aegilops tauschii]
TRIAE_CS42_2BL_TGACv1_129682_AA0392420	5.9349	0.67779	11.192	16.5125	4.04549	0.000954742	0.00652064	Up	0	0.030326	0	0.0452509	0.215432	0.0960767	At4g18593; F28J12.250	hypothetical protein F775_18993 [Aegilops tauschii]
TRIAE_CS42_2BL_TGACv1_130984_AA0420910	2.89368	0.337508	5.44985	16.1473	4.01322	0.0330127	0.125856	Up	0.0241209	0	0	0.215772	0.0246818	0.121858	Ankrd44	predicted protein [Hordeum vulgare subsp. vulgare]
TRIAE_CS42_4BS_TGACv1_330623_AA1108310	2.89188	0.337508	5.44625	16.1367	4.01227	0.0330513	0.125984	Up	0.121177	0	0	0.951688	0.660416	0.349489		PREDICTED: uncharacterized protein LOC100843290 [Brachypodium distachyon]	GO:0016020,GO:0016021	membrane|integral component of membrane
TRIAE_CS42_5DL_TGACv1_433462_AA1413690	11.5631	1.35003	21.7761	16.1301	4.01168	2.19e-06	2.83e-05	Up	0.168922	0	0	1.24163	0.815083	0.684077		PREDICTED: uncharacterized protein LOC100821140 [Brachypodium distachyon]
TRIAE_CS42_2AL_TGACv1_096207_AA0317850	2.88556	0.340981	5.43013	15.925	3.99322	0.0331873	0.126343	Up	0	0	0.0205506	0.0611228	0.149145	0.127319	BGLU12 {ECO:0000305}; Os04g0474800 {ECO:0000312|EMBL:BAF14984.1}, LOC_Os04g39880 {ECO:0000305}; OsJ_15166 {ECO:0000312|EMBL:EEE61179.1}, OSJNBa0022H21.3 {ECO:0000312|EMBL:CAE05483.2}	predicted protein [Hordeum vulgare subsp. vulgare]	GO:0005975,GO:0004553	carbohydrate metabolic process|hydrolase activity, hydrolyzing O-glycosyl compounds	ko00940,ko00500,ko00460	Phenylpropanogene_id biosynthesis|Starch and sucrose metabolism|Cyanoamino acid metabolism
TRIAE_CS42_6DL_TGACv1_527829_AA1709060	17.1797	2.03685	32.3225	15.8688	3.98812	5.92e-09	1.18e-07	Up	0.0639261	0.032753	0.0965034	0.972437	1.18841	0.69535	ILI5; Synonyms=BHLH170, PGL2; Os02g0747900, LOC_Os02g51320; OsJ_08379, OSJNBa0078N11.24	Transcription factor bHLH135 [Aegilops tauschii]	GO:0046983,GO:0080113,GO:0005634	protein dimerization activity|regulation of seed growth|nucleus
TRIAE_CS42_6AS_TGACv1_485824_AA1552860	22.8039	2.70839	42.8994	15.8394	3.98545	1.74e-11	5e-10	Up	0.186233	0.0634216	0.0623673	2.06641	1.21785	1.94475	CAB3C	Chlorophyll a-b binding protein, chloroplastic [Triticum urartu]	GO:0016020,GO:0016021,GO:0009507,GO:0009536,GO:0015979,GO:0009535,GO:0009579,GO:0009523,GO:0016168,GO:0009765,GO:0018298,GO:0009522	membrane|integral component of membrane|chloroplast|plastgene_id|photosynthesis|chloroplast thylakoid membrane|thylakoid|photosystem II|chlorophyll binding|photosynthesis, light harvesting|protein-chromophore linkage|photosystem I	ko00196	Photosynthesis - antenna proteins
TRIAE_CS42_1AS_TGACv1_019677_AA0069790	5.61521	0.675015	10.5554	15.6373	3.96692	0.00156085	0.00996562	Up	0.196351	0	0	1.25429	0.838575	1.16674		defensin [Triticum aestivum]	GO:0006952	defense response
TRIAE_CS42_2AS_TGACv1_112952_AA0348490	5.59889	0.676402	10.5214	15.5549	3.9593	0.00334201	0.0191471	Up	0.0239807	0.0253782	0	0.153099	0.17536	0.441212	FAD-OXR {ECO:0000303|PubMed:18434606}; At4g20860 {ECO:0000312|Araport:AT4G20860}; T13K14.20 {ECO:0000312|EMBL:CAB45881.1}	predicted protein [Hordeum vulgare subsp. vulgare]	GO:0003824,GO:0016491,GO:0055114,GO:0016614,GO:0050660	catalytic activity|oxgene_idoreductase activity|oxidation-reduction process|oxidoreductase activity, acting on CH-OH group of donors|flavin adenine dinucleotide binding
TRIAE_CS42_2AS_TGACv1_115069_AA0370780	5.61068	0.678489	10.5429	15.5387	3.9578	0.0015654	0.00999299	Up	0.0179548	0	0.0177659	0.176148	0.149334	0.274565	nxt3; SPBP8B7.11	Putative G3BP-like protein [Triticum urartu]	GO:0003676,GO:0005622,GO:0003723,GO:0006810	nucleic acgene_id binding|intracellular|RNA binding|transport
TRIAE_CS42_4DL_TGACv1_343457_AA1134750	8.35645	1.01252	15.7004	15.5062	3.95477	8.14e-05	0.000741804	Up	0.0559079	0	0	0.614374	0.262558	0.423458	PRP4; At4g38770; T9A14.50	hypothetical protein F775_11102 [Aegilops tauschii]
TRIAE_CS42_7AS_TGACv1_570494_AA1836600	8.33934	1.016	15.6627	15.4161	3.94636	0.0126919	0.058317	Up	0.0946493	0	0.0480355	0.457209	1.30931	0.373702	HOX28; Os06g0140400, LOC_Os06g04850; OsJ_019259, OSJNBa0041F13.45	Homeobox-leucine zipper protein HOX28 [Aegilops tauschii]	GO:0003677,GO:0003700,GO:0043565,GO:0006355,GO:0005634	DNA binding|transcription factor activity, sequence-specific DNA binding|sequence-specific DNA binding|regulation of transcription, DNA-templated|nucleus
TRIAE_CS42_2DL_TGACv1_160608_AA0552250	2.73048	0.337508	5.12346	15.1803	3.92413	0.0424443	0.152713	Up	0.0330902	0	0	0.197189	0.0692143	0.034147		hypothetical protein F775_00383 [Aegilops tauschii]
TRIAE_CS42_3DL_TGACv1_251038_AA0876430	2.72601	0.337508	5.11451	15.1538	3.9216	0.0425657	0.153069	Up	0.0206526	0	0	0.0990412	0.105331	0.0414563	At1g05600; F3F20.5	unnamed protein product [Triticum aestivum]
TRIAE_CS42_7DS_TGACv1_621636_AA2021660	2.72422	0.337508	5.11093	15.1432	3.9206	0.0426144	0.153215	Up	0.0369765	0	0	0.19217	0.103321	0.289965	HSR201	2-alpha-hydroxytaxane 2-O-benzoyltransferase [Aegilops tauschii]	GO:0016747	transferase activity, transferring acyl groups other than amino-acyl groups
TRIAE_CS42_1DS_TGACv1_081248_AA0259230	2.73386	0.338895	5.12883	15.134	3.91972	0.0423529	0.152514	Up	0	0	0	0.176044	0.192969	0.0565654	DTX40 {ECO:0000303|PubMed:11739388}; At3g21690 {ECO:0000312|Araport:AT3G21690}; MIL23.25 {ECO:0000312|EMBL:BAB02363.1}	PREDICTED: protein DETOXIFICATION 40 [Brachypodium distachyon]	GO:0055085,GO:0016020,GO:0016021,GO:0015238,GO:0015297,GO:0006855	transmembrane transport|membrane|integral component of membrane|drug transmembrane transporter activity|antiporter activity|drug transmembrane transport
TRIAE_CS42_5DL_TGACv1_434733_AA1440710	2.71794	0.337508	5.09838	15.106	3.91705	0.0427859	0.153649	Up	0	0	0	0.0140575	0.0439469	0.101488	UBP17; At5g65450; MNA5.19	Ubiquitin carboxyl-terminal hydrolase 16 [Aegilops tauschii]	GO:0006511,GO:0036459,GO:0016579	ubiquitin-dependent protein catabolic process|thiol-dependent ubiquitinyl hydrolase activity|protein deubiquitination
TRIAE_CS42_2AL_TGACv1_096201_AA0317780	2.7267	0.338895	5.1145	15.0917	3.91568	0.042547	0.153009	Up	0	0	0	0.0797952	0.173999	0.101633	At1g65750; F1E22.12	ABC transporter G family member 37 [Triticum urartu]
TRIAE_CS42_1DS_TGACv1_080873_AA0255020	5.47251	0.681962	10.2631	15.0493	3.91163	0.00197123	0.0122122	Up	0	0	0.041199	0.361574	0.140806	0.143862	CYP72A14; At3g14680; MIE1.18	Secologanin synthase [Aegilops tauschii]	GO:0016491,GO:0046872,GO:0055114,GO:0004497,GO:0005506,GO:0016705,GO:0020037,GO:0016020,GO:0016021	oxgene_idoreductase activity|metal ion binding|oxidation-reduction process|monooxygenase activity|iron ion binding|oxidoreductase activity, acting on paired donors, with incorporation or reduction of molecular oxygen|heme binding|membrane|integral component of membrane
TRIAE_CS42_3B_TGACv1_226685_AA0818710	2.71774	0.338895	5.09659	15.0389	3.91062	0.0427914	0.153662	Up	0	0.0146414	0	0.0147378	0.110872	0.122602		hypothetical protein TRIUR3_26435 [Triticum urartu]
TRIAE_CS42_4DL_TGACv1_342519_AA1115650	5.46625	0.681962	10.2505	15.0309	3.90986	0.00197909	0.0122529	Up	0	0	0.0396841	0.278199	0.0399177	0.220444	PCMP-H28; At4g21065; T13K14.230	PREDICTED: pentatricopeptgene_ide repeat-containing protein At5g66520-like [Brachypodium distachyon]	GO:0008270	zinc ion binding
TRIAE_CS42_3B_TGACv1_222461_AA0765010	2.72238	0.340981	5.10377	14.9679	3.9038	0.0426647	0.153345	Up	0	0	0	0.128244	0.130229	0.473049		unnamed protein product [Triticum aestivum]
TRIAE_CS42_6BL_TGACv1_500006_AA1597050	2.72058	0.340981	5.10019	14.9574	3.90279	0.0427137	0.153426	Up	0	0	0.0160571	0.0159168	0.0328853	0.0803831		hypothetical protein TRIUR3_11000 [Triticum urartu]
TRIAE_CS42_5BL_TGACv1_413043_AA1367940	10.7897	1.36184	20.2177	14.8459	3.89199	0.00203865	0.0125732	Up	0	0.0796089	0.231196	2.92536	0.981787	0.899196		unnamed protein product [Triticum aestivum]
TRIAE_CS42_5AL_TGACv1_374195_AA1193240	15.0642	2.03615	28.0922	13.7967	3.78625	2.32e-05	0.000240585	Up	0.0187435	0.057653	0.0188827	0.363436	0.234987	0.781794	BGLU30; Os09g0491100, LOC_Os09g31430	Beta-glucosgene_idase 30 [Triticum urartu]	GO:0005975,GO:0004553	carbohydrate metabolic process|hydrolase activity, hydrolyzing O-glycosyl compounds	ko00940,ko00500,ko00460	Phenylpropanoid biosynthesis|Starch and sucrose metabolism|Cyanoamino acid metabolism
TRIAE_CS42_4DL_TGACv1_342399_AA1112540	4.98016	0.676402	9.28392	13.7254	3.77878	0.00411058	0.0228186	Up	0.0645965	0.0672791	0	0.400743	0.415579	0.319479	At1g61280; T1F9.23	hypothetical protein TRIUR3_03032 [Triticum urartu]	GO:0016020,GO:0016021,GO:0017176,GO:0006506	membrane|integral component of membrane|phosphatgene_idylinositol N-acetylglucosaminyltransferase activity|GPI anchor biosynthetic process	ko00563	Glycosylphosphatidylinositol(GPI)-anchor biosynthesis
TRIAE_CS42_7AS_TGACv1_569553_AA1819060	4.97398	0.681962	9.266	13.5873	3.76418	0.0041263	0.0228991	Up	0	0	0.0377762	0.0802021	0.223097	0.164097	SBT1.8 {ECO:0000303|PubMed:16193095}; At2g05920 {ECO:0000312|Araport:AT2G05920}; T6P5.12 {ECO:0000312|EMBL:AAC95169.1}	hypothetical protein OsI_33442 [Oryza sativa Indica Group]	GO:0016787,GO:0004252,GO:0006508	hydrolase activity|serine-type endopeptgene_idase activity|proteolysis
TRIAE_CS42_5AL_TGACv1_374149_AA1191810	4.96414	0.681962	9.24632	13.5584	3.76112	0.0041515	0.023	Up	0	0	0.172727	0.448278	0.633582	1.37818	DIR1; At5g42510; MDH9.21	hypothetical protein TRIUR3_05583 [Triticum urartu]	GO:0016853,GO:0005576,GO:0048046	isomerase activity|extracellular region|apoplast
TRIAE_CS42_3B_TGACv1_221521_AA0742830	7.23922	1.01252	13.4659	13.2994	3.73329	0.0033508	0.0191902	Up	0.0840961	0	0	0.637852	0.117481	0.34519	At3g10140; T22K18.3	DNA repair protein recA-like protein, mitochondrial [Aegilops tauschii]	GO:0003677,GO:0000166,GO:0005524,GO:0003697,GO:0006281,GO:0006974,GO:0008094,GO:0006259,GO:0006310,GO:0000002,GO:0009408	DNA binding|nucleotgene_ide binding|ATP binding|single-stranded DNA binding|DNA repair|cellular response to DNA damage stimulus|DNA-dependent ATPase activity|DNA metabolic process|DNA recombination|mitochondrial genome maintenance|response to heat
TRIAE_CS42_2AL_TGACv1_096993_AA0322470	9.61819	1.3535	17.8829	13.2123	3.72381	3.92e-05	0.000386558	Up	0.133244	0	0	0.668883	0.726885	1.02061	AVT1; YJR001W; J1409, YJR83.4	predicted protein [Hordeum vulgare subsp. vulgare]	GO:0016020,GO:0016021	membrane|integral component of membrane
TRIAE_CS42_4DL_TGACv1_345702_AA1154200	19.1176	2.70631	35.5289	13.1282	3.7146	3.86e-09	7.94e-08	Up	0.200274	0.0848135	0.040651	1.93434	1.12755	1.43087	VSPA	Stem 28 kDa glycoprotein [Triticum urartu]	GO:0016311,GO:0003993	dephosphorylation|acgene_id phosphatase activity
TRIAE_CS42_7BL_TGACv1_576822_AA1856120	7.0857	1.02294	13.1485	12.8536	3.6841	0.000800721	0.00559409	Up	0	0	0.0802796	0.344673	0.335633	0.0791424	UGT74F2; Synonyms=GT, SAGT1, SGT1; At2g43820; F18O19.7	hypothetical protein SETIT_010006mg [Setaria italica]	GO:0008152,GO:0016740,GO:0016757,GO:0016758	metabolic process|transferase activity|transferase activity, transferring glycosyl groups|transferase activity, transferring hexosyl groups
TRIAE_CS42_4AL_TGACv1_288468_AA0949530	4.65578	0.675015	8.63654	12.7946	3.67746	0.00665316	0.0341411	Up	0.136539	0	0	0.583838	0.825778	0.407723	ERF021; At1g71450; F26A9.17	Ethylene-responsive transcription factor ERF021 [Aegilops tauschii]	GO:0003677,GO:0003700,GO:0006355,GO:0005634,GO:0006351	DNA binding|transcription factor activity, sequence-specific DNA binding|regulation of transcription, DNA-templated|nucleus|transcription, DNA-templated
TRIAE_CS42_5DL_TGACv1_433611_AA1417600	7.04809	1.02294	13.0732	12.78	3.67582	0.00130222	0.00853056	Up	0	0	0.112305	0.266334	0.436482	0.813469	FRAAL3718	predicted protein [Hordeum vulgare subsp. vulgare]	GO:0008168,GO:0032259	methyltransferase activity|methylation
TRIAE_CS42_4BS_TGACv1_328851_AA1094720	4.64593	0.675015	8.61684	12.7654	3.67417	0.00669285	0.0343098	Up	0.285815	0	0	0.156909	1.08306	0.422049		predicted protein [Hordeum vulgare subsp. vulgare]
TRIAE_CS42_5BS_TGACv1_423287_AA1373430	29.5395	4.40843	54.6707	12.4014	3.63243	3.86e-13	1.34e-11	Up	0.186627	0.2289	0.18526	2.22346	3.23622	2.39469	GRXC1; Os01g0368900, LOC_Os01g27140; B1329D01.42, OsJ_01785 {ECO:0000312|EMBL:EAZ11913.1}, P0043B10.28, P0560B06.28, P0784G04.35	unnamed protein product [Triticum aestivum]	GO:0045454,GO:0005623,GO:0009055,GO:0055114,GO:0015035	cell redox homeostasis|cell|electron carrier activity|oxgene_idation-reduction process|protein disulfide oxidoreductase activity
TRIAE_CS42_7DS_TGACv1_621408_AA2014660	6.75055	1.01252	12.4886	12.3341	3.62458	0.000887289	0.00611895	Up	0.137071	0	0	0.790573	0.338502	0.674855	SAUR39; Os09g0545300 {ECO:0000312|EMBL:BAH94693.1}, LOC_Os09g37330 {ECO:0000305}	hypothetical protein TRIUR3_03846 [Triticum urartu]	GO:0009733	response to auxin
TRIAE_CS42_U_TGACv1_643178_AA2128470	4.49956	0.676402	8.32273	12.3044	3.6211	0.00841747	0.0414251	Up	0	0.110972	0	0.112286	0.487918	0.508156		hypothetical protein BRADI_2g23003 [Brachypodium distachyon]	GO:0003677,GO:0005634,GO:0046982,GO:0000786,GO:0005694,GO:0006334	DNA binding|nucleus|protein heterodimerization activity|nucleosome|chromosome|nucleosome assembly
TRIAE_CS42_3AL_TGACv1_194074_AA0625970	6.75676	1.016	12.4975	12.3007	3.62067	0.000884039	0.00609947	Up	0.115386	0	0.0584291	1.11473	0.656526	0.515042	PSB28; Os01g0938100, LOC_Os01g71190; OsJ_04705 {ECO:0000312|EMBL:EAZ14777.1}, P0504E02.24	unnamed protein product [Triticum aestivum]	GO:0016020,GO:0015979,GO:0009523,GO:0009654	membrane|photosynthesis|photosystem II|photosystem II oxygen evolving complex	ko00195	Photosynthesis
TRIAE_CS42_1BS_TGACv1_049973_AA0165210	9.00997	1.35836	16.6616	12.2659	3.61658	0.000240862	0.00193728	Up	0.0774957	0.0804675	0.157746	1.82864	0.647439	1.32358		RecName: Full=Histone H2A.2.2	GO:0003677,GO:0005634,GO:0046982,GO:0000786,GO:0005694	DNA binding|nucleus|protein heterodimerization activity|nucleosome|chromosome	ko04217	Necroptosis
TRIAE_CS42_5AL_TGACv1_374113_AA1190890	4.49413	0.679876	8.30837	12.2204	3.61122	0.00844478	0.0415351	Up	0	0.0737222	0.0734738	0.441378	0.933119	0.441231	SAUR39; Os09g0545300 {ECO:0000312|EMBL:BAH94693.1}, LOC_Os09g37330 {ECO:0000305}	hypothetical protein TRIUR3_00042 [Triticum urartu]	GO:0009733	response to auxin
TRIAE_CS42_2BS_TGACv1_146898_AA0475060	11.0774	1.69865	20.4562	12.0427	3.59008	1.44e-05	0.000156884	Up	0	0.261313	0	1.38394	1.08077	0.571795		hypothetical protein TRIUR3_26519 [Triticum urartu]	GO:0005509	calcium ion binding
TRIAE_CS42_5AL_TGACv1_374210_AA1193700	13.1521	2.02643	24.2778	11.9806	3.58262	2.14e-06	2.77e-05	Up	0.0426207	0.0107108	0	0.183618	0.190216	0.298449	At3g03770; F20H23.20	PREDICTED: probable inactive leucine-rich repeat receptor-like protein kinase At3g03770 isoform X1 [Brachypodium distachyon]	GO:0016020,GO:0016021,GO:0004672,GO:0005524,GO:0006468	membrane|integral component of membrane|protein kinase activity|ATP binding|protein phosphorylation
TRIAE_CS42_2BS_TGACv1_145904_AA0448760	4.35245	0.679876	8.02501	11.8036	3.56116	0.0144636	0.064814	Up	0	0.0794217	0.0777007	1.17475	0.369672	0.382406	Os07g0671000, LOC_Os07g47450; OsJ_25526, P0470D12.115	hypothetical protein F775_32604 [Aegilops tauschii]
TRIAE_CS42_6AL_TGACv1_475132_AA1536270	4.3517	0.681962	8.02144	11.7623	3.5561	0.02195	0.09103	Up	0	0	0.0581235	0.452271	0.0802872	0.199566	RhGT1	Anthocyangene_idin 5,3-O-glucosyltransferase [Aegilops tauschii]	GO:0008152,GO:0016740,GO:0016757,GO:0016758	metabolic process|transferase activity|transferase activity, transferring glycosyl groups|transferase activity, transferring hexosyl groups
TRIAE_CS42_5DS_TGACv1_456543_AA1473650	4.33721	0.679876	7.99454	11.7588	3.55567	0.010674	0.0504403	Up	0	0.0672782	0.0657527	0.4595	0.744657	0.390698		hypothetical protein F775_00335 [Aegilops tauschii]
TRIAE_CS42_6BL_TGACv1_499375_AA1580270	4.33633	0.679876	7.99278	11.7562	3.55535	0.0117328	0.0546479	Up	0	0.0103603	0	0.0310398	0.0115916	0	RPP13L4; Synonyms=ZAR1 {ECO:0000303|PubMed:20368970}; At3g50950; F18B3.230	predicted protein, partial [Hordeum vulgare subsp. vulgare]	GO:0043531	ADP binding
TRIAE_CS42_5BL_TGACv1_404911_AA1314610	21.0617	3.39522	38.7281	11.4067	3.51181	2.24e-09	4.78e-08	Up	0.0544323	0.0360971	0.0908569	0.722391	0.929513	0.517188	PAP29; At5g63140; MDC12.10	putative inactive purple acgene_id phosphatase 29 [Triticum urartu]	GO:0016787	hydrolase activity
TRIAE_CS42_6BS_TGACv1_513781_AA1649430	8.35036	1.35003	15.3507	11.3706	3.50724	0.000249649	0.00200135	Up	0.306137	0	0	0	0.282778	0.226596		hypothetical protein BRADI_1g77228, partial [Brachypodium distachyon]	GO:0003677,GO:0005634,GO:0046982,GO:0000786,GO:0005694,GO:0006334	DNA binding|nucleus|protein heterodimerization activity|nucleosome|chromosome|nucleosome assembly
TRIAE_CS42_7DL_TGACv1_602652_AA1963930	4.16264	0.675015	7.65026	11.3335	3.50252	0.013611	0.0616516	Up	0.0486889	0	0	0.0726433	0.196678	0.295845	GASA3; At4g09600; T25P22.40	hypothetical protein F775_27303 [Aegilops tauschii]
TRIAE_CS42_2BS_TGACv1_147886_AA0488670	4.17478	0.67779	7.67178	11.3188	3.50065	0.0135156	0.0613186	Up	0	0.0477588	0	0.211792	0.0627863	0.266937	At3g49900; T16K5.250	PREDICTED: BTB/POZ domain-containing protein At3g49900 [Oryza sativa Japonica Group]
TRIAE_CS42_5BL_TGACv1_407995_AA1360880	4.16438	0.678489	7.65026	11.2755	3.49511	0.0135973	0.0616006	Up	0	0	0.0770407	0.248085	0.138884	0.908536	HIDM	hypothetical protein OsI_29583 [Oryza sativa Indica Group]	GO:0008152,GO:0016787	metabolic process|hydrolase activity
TRIAE_CS42_1DL_TGACv1_061353_AA0192910	6.24619	1.01877	11.4736	11.2622	3.49342	0.00333591	0.0191165	Up	0	0.0326213	0.0157769	0.0651403	0.204386	0.276808	SBT1.9 {ECO:0000303|PubMed:16193095}; At5g67090 {ECO:0000312|Araport:AT5G67090}; K21H1.5 {ECO:0000312|EMBL:BAB10943.1}	predicted protein [Hordeum vulgare subsp. vulgare]	GO:0016787,GO:0004252,GO:0008233,GO:0006508,GO:0008236	hydrolase activity|serine-type endopeptgene_idase activity|peptidase activity|proteolysis|serine-type peptidase activity
TRIAE_CS42_3AL_TGACv1_195643_AA0652190	8.20382	1.36184	15.0458	11.0482	3.46573	0.000311405	0.00243772	Up	0	0.10513	0.296638	1.88677	1.50621	1.12375		hypothetical protein TRIUR3_04465 [Triticum urartu]
TRIAE_CS42_7AS_TGACv1_570456_AA1835950	4.01826	0.675015	7.3615	10.9057	3.44701	0.0170292	0.074113	Up	0.0599879	0	0	0.489591	0.187259	0.123285		hypothetical protein F775_04101 [Aegilops tauschii]
TRIAE_CS42_1DS_TGACv1_080485_AA0248840	4.02875	0.679876	7.37763	10.8514	3.43981	0.0169279	0.0737358	Up	0	0.0191743	0.0185703	0.211351	0.122854	0.0728414	FH14; Os05g0104000, LOC_Os05g01350; P0668H12.11	predicted protein [Hordeum vulgare subsp. vulgare]
TRIAE_CS42_2DS_TGACv1_177886_AA0586580	5.96128	1.01391	10.9087	10.759	3.42747	0.0123188	0.0569244	Up	0.053301	0.0268197	0	0.536362	0.133046	0.239598	CYP71D7	Cytochrome P450 71D7 [Aegilops tauschii]	GO:0016491,GO:0046872,GO:0055114,GO:0004497,GO:0005506,GO:0016705,GO:0020037	oxgene_idoreductase activity|metal ion binding|oxidation-reduction process|monooxygenase activity|iron ion binding|oxidoreductase activity, acting on paired donors, with incorporation or reduction of molecular oxygen|heme binding
TRIAE_CS42_5DL_TGACv1_434466_AA1436470	5.95145	1.02294	10.88	10.6359	3.41088	0.00282186	0.0166156	Up	0	0	0.225854	0.862547	0.950519	0.674779	SAUR39; Os09g0545300 {ECO:0000312|EMBL:BAH94693.1}, LOC_Os09g37330 {ECO:0000305}	hypothetical protein F775_15172 [Aegilops tauschii]	GO:0009733	response to auxin
TRIAE_CS42_1BL_TGACv1_031264_AA0110590	9.8134	1.69379	17.933	10.5875	3.40429	8.8e-05	0.000795638	Up	0.047171	0.048357	0.0237018	0.500853	0.49293	0.279006	AT1 {ECO:0000303|PubMed:17273822}; Synonyms=SPL18 {ECO:0000303|PubMed:17273822}; Os10g0195600 {ECO:0000312|EMBL:BAF26202.1}, LOC_Os10g11980 {ECO:0000312|EMBL:AAP52614.1}; OSJNBa0034E15.15 {ECO:0000312|EMBL:AAN05389.1}	10-deacetylbaccatin III 10-O-acetyltransferase [Aegilops tauschii]	GO:0016747	transferase activity, transferring acyl groups other than amino-acyl groups
TRIAE_CS42_7AS_TGACv1_569557_AA1819140	11.7164	2.03338	21.3995	10.5241	3.39563	1.64e-05	0.000176045	Up	0.181995	0	0.122894	1.0081	0.988854	1.16488	EXL3; At5g51550; K17N15.10	predicted protein [Hordeum vulgare subsp. vulgare]
TRIAE_CS42_4BL_TGACv1_320285_AA1033990	3.86094	0.67779	7.04408	10.3927	3.3775	0.021432	0.0894167	Up	0	0.0587265	0	0.232621	0.257296	0.108282		hypothetical protein F775_21855 [Aegilops tauschii]
TRIAE_CS42_5DL_TGACv1_433481_AA1414390	3.85039	0.676402	7.02439	10.3849	3.37642	0.0215587	0.0898017	Up	0.0999881	0.106312	0	0.529816	0.727913	0.885213		Non-specific lipgene_id-transfer protein-like protein [Aegilops tauschii]	GO:0008289,GO:0006869	lipid binding|lipid transport
TRIAE_CS42_5AL_TGACv1_375329_AA1219980	3.86466	0.679876	7.04945	10.3687	3.37417	0.0430863	0.154507	Up	0	0.0536761	0.0533588	0.43475	0.200971	0.0533619	LATE {ECO:0000303|PubMed:21771123}; At5g48890 {ECO:0000312|Araport:AT5G48890}; K24G6.23 {ECO:0000303|PubMed:9734815}	hypothetical protein TRIUR3_31981 [Triticum urartu]	GO:0003676	nucleic acgene_id binding
TRIAE_CS42_5BS_TGACv1_423530_AA1378790	3.85503	0.678489	7.03157	10.3636	3.37345	0.0215029	0.0896136	Up	0.0652668	0	0.0668276	0.550949	0.184722	0.717869		predicted protein [Hordeum vulgare subsp. vulgare]
TRIAE_CS42_5AL_TGACv1_374191_AA1193090	5.78259	1.01877	10.5464	10.3521	3.37185	0.00649888	0.0334607	Up	0	0.160628	0.077801	0.563893	1.35972	0.529713		PREDICTED: uncharacterized protein LOC105913574 [Setaria italica]	GO:0006974	cellular response to DNA damage stimulus
TRIAE_CS42_7DL_TGACv1_602714_AA1966300	3.86929	0.681962	7.05663	10.3475	3.37122	0.0213322	0.0890397	Up	0	0	0.0838495	0.489945	0.299298	0.122879	BX9	UDP-glycosyltransferase UGT710E5 [Avena strigosa]	GO:0008152,GO:0016758	metabolic process|transferase activity, transferring hexosyl groups
TRIAE_CS42_3DS_TGACv1_273247_AA0929860	3.85676	0.681962	7.03156	10.3108	3.36608	0.0214821	0.0895623	Up	0	0	0.11009	0.349964	0.293937	0.474151	CYP26-2; At1g74070; F2P9.6	unnamed protein product [Triticum aestivum]	GO:0016853,GO:0003755,GO:0000413	isomerase activity|peptgene_idyl-prolyl cis-trans isomerase activity|protein peptidyl-prolyl isomerization
TRIAE_CS42_5BL_TGACv1_405277_AA1323870	7.58172	1.36045	13.803	10.1459	3.34282	0.0151206	0.0671979	Up	0.044379	0	0.132258	0.87603	0.418473	0.0901128		hypothetical protein BRADI_3g11565 [Brachypodium distachyon]
TRIAE_CS42_2DS_TGACv1_179481_AA0607460	5.63506	1.016	10.2541	10.0927	3.33524	0.0112026	0.0525346	Up	0.0846758	0	0.042642	0.751646	0.119894	0.497183	SOT5; Synonyms=ST3A; At3g45070; T14D3.10	predicted protein [Hordeum vulgare subsp. vulgare]	GO:0016740,GO:0008146	transferase activity|sulfotransferase activity
TRIAE_CS42_4DL_TGACv1_344169_AA1144510	9.32156	1.69101	16.9521	10.0248	3.32551	0.000173271	0.00144773	Up	0.0721326	0	0.0180496	0.328459	0.322743	0.310072	GLU1; Os03g0329500, LOC_Os03g21210	hypothetical protein BRADI_1g63560 [Brachypodium distachyon]	GO:0003824,GO:0005975,GO:0016020,GO:0016021,GO:0004553	catalytic activity|carbohydrate metabolic process|membrane|integral component of membrane|hydrolase activity, hydrolyzing O-glycosyl compounds
TRIAE_CS42_4AS_TGACv1_306585_AA1010670	5.61955	1.02086	10.2183	10.0095	3.3233	0.00447623	0.0244778	Up	0	0	0.149491	0.457022	1.09213	0.645941		hypothetical protein F775_10622 [Aegilops tauschii]
TRIAE_CS42_5DL_TGACv1_433108_AA1402290	16.7229	3.04937	30.3965	9.96813	3.31732	3.24e-07	4.89e-06	Up	0.0366836	0.110303	0.0184112	0.595317	0.711381	0.441468	PCMP-H51; Synonyms=CRR28 {ECO:0000303|PubMed:19182104}; At1g59720; F23H11.3, T30E16.32	predicted protein [Hordeum vulgare subsp. vulgare]	GO:0008270,GO:0090305,GO:0004519,GO:0016556,GO:0009507	zinc ion binding|nucleic acgene_id phosphodiester bond hydrolysis|endonuclease activity|mRNA modification|chloroplast
TRIAE_CS42_5AL_TGACv1_375408_AA1221150	5.60717	1.02294	10.1914	9.96282	3.31655	0.0206329	0.0866863	Up	0	0	0.0916188	0.0312706	0.322133	0.183524	CCR1; Synonyms=IRX4; At1g15950; T24D18.5	Bifunctional dihydroflavonol 4-reductase/flavanone 4-reductase [Triticum urartu]	GO:0003824,GO:0050662	catalytic activity|coenzyme binding
TRIAE_CS42_7AL_TGACv1_558848_AA1796450	7.40413	1.35489	13.4534	9.92948	3.31172	0.000963461	0.00657184	Up	0	0.0344102	0.0332233	0.34121	0.253144	0.42448	TYRAAT2; At1g15710; F7H2.5	Arogenate dehydrogenase 2, chloroplastic [Triticum urartu]	GO:0055114,GO:0004665,GO:0008977,GO:0006571	oxgene_idation-reduction process|prephenate dehydrogenase (NADP+) activity|prephenate dehydrogenase (NAD+) activity|tyrosine biosynthetic process	ko00400	Phenylalanine, tyrosine and tryptophan biosynthesis
TRIAE_CS42_5DL_TGACv1_435827_AA1455290	7.39674	1.35628	13.4372	9.90741	3.30851	0.000967319	0.00659399	Up	0.0162055	0.0316684	0.0161011	0.190124	0.264905	0.130491	At1g67280; F1N21.10	Putative lactoylglutathione lyase [Aegilops tauschii]	GO:0046872,GO:0004462	metal ion binding|lactoylglutathione lyase activity	ko00620	Pyruvate metabolism
TRIAE_CS42_1BL_TGACv1_034154_AA0143650	3.69984	0.681962	6.71772	9.85058	3.30021	0.0269834	0.107378	Up	0	0	0	0.160522	0.102023	0.120842	At4g35230; F23E12.210	hypothetical protein BRADI_3g33950 [Brachypodium distachyon]	GO:0004672,GO:0005524,GO:0006468,GO:0009742,GO:0005886	protein kinase activity|ATP binding|protein phosphorylation|brassinosterogene_id mediated signaling pathway|plasma membrane	ko04075	Plant hormone signal transduction
TRIAE_CS42_6BL_TGACv1_503188_AA1627440	9.02032	1.68754	16.3531	9.69051	3.27657	0.000596819	0.00432182	Up	0.176792	0	0	1.14484	0.526814	0.441102	TCP21; Synonyms=CHE; At5g08330; F8L15.60	predicted protein [Hordeum vulgare subsp. vulgare]	GO:0003677,GO:0005634,GO:0006351,GO:0006355	DNA binding|nucleus|transcription, DNA-templated|regulation of transcription, DNA-templated
TRIAE_CS42_7BS_TGACv1_593961_AA1955310	7.23129	1.3535	13.1091	9.68529	3.27579	0.00121232	0.00802237	Up	0.134874	0	0.0681527	0.534749	0.0684299	0.558998		hypothetical protein F775_05286 [Aegilops tauschii]	GO:0016020,GO:0016021	membrane|integral component of membrane
TRIAE_CS42_1BL_TGACv1_030848_AA0102150	3.54304	0.675015	6.41106	9.49766	3.24757	0.033831	0.128257	Up	0.0118585	0	0	0.129506	0.0121588	0.084499	RBOHH; At5g60010; MMN10.18	uncharacterized protein LOC778438 [Zea mays]	GO:0005509,GO:0016491,GO:0055114,GO:0016020,GO:0016021,GO:0004601,GO:0098869,GO:0050664	calcium ion binding|oxgene_idoreductase activity|oxidation-reduction process|membrane|integral component of membrane|peroxidase activity|cellular oxidant detoxification|oxidoreductase activity, acting on NAD(P)H, oxygen as acceptor
TRIAE_CS42_6BL_TGACv1_499959_AA1595940	3.54035	0.675015	6.40568	9.48968	3.24636	0.0338799	0.128362	Up	0.151136	0	0	0.726036	0.344565	0.43099	PR-1	Pathogenesis-related protein PR-1 [Aegilops tauschii]	GO:0005576	extracellular region
TRIAE_CS42_2AL_TGACv1_093454_AA0280460	5.31674	1.016	9.61748	9.46606	3.24276	0.00695197	0.035398	Up	0.0438266	0	0.0220179	0.245071	0.0659346	0.132069	SCPL45; At1g28110; F13K9.20	Serine carboxypeptgene_idase-like 45 [Triticum urartu]	GO:0016787,GO:0008233,GO:0006508,GO:0004180,GO:0004185	hydrolase activity|peptidase activity|proteolysis|carboxypeptidase activity|serine-type carboxypeptidase activity
TRIAE_CS42_4BL_TGACv1_321702_AA1064280	3.54441	0.67779	6.41103	9.45873	3.24165	0.0410596	0.148801	Up	0	0.0173776	0	0.0683305	0.106699	0.00931918	FIPS5 {ECO:0000303|PubMed:16282318}; Synonyms=FIP1[V] {ECO:0000303|PubMed:16282318}; At5g58040 {ECO:0000312|Araport:AT5G58040}	hypothetical protein TRIUR3_11958 [Triticum urartu]
TRIAE_CS42_3AL_TGACv1_193967_AA0623640	3.52959	0.675015	6.38416	9.45781	3.24151	0.0340764	0.128832	Up	0.0409211	0	0	0.0644425	0.135959	0.10048	CRK5; Synonyms=RLK6; At4g23130; F21P8.20, F7H19.320	Leucine-rich repeat receptor protein kinase EXS [Aegilops tauschii]	GO:0016020,GO:0016021,GO:0004672,GO:0005524,GO:0006468	membrane|integral component of membrane|protein kinase activity|ATP binding|protein phosphorylation
TRIAE_CS42_1DL_TGACv1_061602_AA0199740	5.31045	1.016	9.60491	9.45368	3.24088	0.00697529	0.0354761	Up	0.0271588	0	0.0136063	0.136226	0.220621	0.0544021	RPD1; At4g33495; F17M5	hypothetical protein F775_16404 [Aegilops tauschii]
TRIAE_CS42_5DL_TGACv1_434514_AA1437310	5.30562	1.0153	9.59595	9.45137	3.24052	0.0079199	0.0394283	Up	0.0283445	0.0564955	0	0.114133	0.284663	0.114522		hypothetical protein F775_07744 [Aegilops tauschii]
TRIAE_CS42_1BS_TGACv1_050830_AA0175980	3.5285	0.676402	6.3806	9.43314	3.23774	0.0340964	0.1289	Up	0.0163951	0.0162501	0	0.0662929	0.101855	0.166905	NUP98A {ECO:0000303|PubMed:21189294}; At1g10390 {ECO:0000312|Araport:AT1G10390}; F14N23.29 {ECO:0000312|EMBL:AAL84948.1}	Nuclear pore complex protein Nup98-Nup96 [Triticum urartu]	GO:0006810,GO:0005643	transport|nuclear pore	ko03013	RNA transport
TRIAE_CS42_1BS_TGACv1_050369_AA0171280	3.53456	0.67779	6.39134	9.42968	3.23721	0.0339854	0.128617	Up	0	0.0253495	0	0.0633981	0.124608	0.0532777	Rf1; Synonyms=PPR791, PPR8-1, Rf-1, Rf-1A	predicted protein [Hordeum vulgare subsp. vulgare]
TRIAE_CS42_5DL_TGACv1_436038_AA1457430	3.53402	0.678489	6.38956	9.41734	3.23532	0.0339953	0.128635	Up	0.0197641	0	0.0200355	0.125873	0.095086	0.178568		hypothetical protein F775_11195 [Aegilops tauschii]	GO:0016020,GO:0016021	membrane|integral component of membrane
TRIAE_CS42_5DL_TGACv1_433218_AA1405870	5.29863	1.01738	9.57987	9.41618	3.23514	0.00701943	0.0356597	Up	0.0444923	0.0434219	0	0.383053	0.23866	0.750833	SAUR39; Os09g0545300 {ECO:0000312|EMBL:BAH94693.1}, LOC_Os09g37330 {ECO:0000305}	predicted protein [Hordeum vulgare subsp. vulgare]	GO:0009733	response to auxin
TRIAE_CS42_3DS_TGACv1_272211_AA0916950	3.53223	0.678489	6.38597	9.41206	3.23451	0.0340281	0.128714	Up	0.0365513	0	0.0370654	0.197794	0.198518	0.321464	HHT1; Synonyms=ASFT; At5g41040; MEE6.11	unnamed protein product [Triticum aestivum]	GO:0016747	transferase activity, transferring acyl groups other than amino-acyl groups
TRIAE_CS42_5BL_TGACv1_406773_AA1349710	3.53919	0.679876	6.39851	9.41129	3.23439	0.033901	0.12842	Up	0	0.0707176	0.0675671	0.500935	0.313476	0.394443		predicted protein [Hordeum vulgare subsp. vulgare]
TRIAE_CS42_U_TGACv1_640827_AA2076150	3.5365	0.679876	6.39313	9.40338	3.23318	0.0339499	0.128508	Up	0	0.0209598	0.0218499	0.123771	0.167344	0.159549	RPM1; Synonyms=RPS3; At3g07040; F17A9.20	Disease resistance protein RPM1 [Triticum urartu]	GO:0043531	ADP binding
TRIAE_CS42_6BS_TGACv1_514925_AA1665920	7.06426	1.35836	12.7701	9.40112	3.23283	0.00151889	0.00973969	Up	0.0126212	0.0124417	0.0252022	0.0501624	0.169641	0.216461	MTERF8 {ECO:0000303|PubMed:23087700}; Synonyms=PTAC15 {ECO:0000303|PubMed:16326926}; At5g54180 {ECO:0000312|Araport:AT5G54180}; K18G13.5 {ECO:0000312|EMBL:BAB11580.1}	hypothetical protein F775_08797 [Aegilops tauschii]	GO:0006355,GO:0003690	regulation of transcription, DNA-templated|double-stranded DNA binding
TRIAE_CS42_7DL_TGACv1_605944_AA2008620	7.06351	1.36045	12.7666	9.38408	3.23021	0.00151949	0.00974272	Up	0.0526359	0	0.161566	0.452346	0.582054	0.991065		predicted protein [Hordeum vulgare subsp. vulgare]
TRIAE_CS42_6BS_TGACv1_513588_AA1645350	3.53307	0.681962	6.38417	9.36148	3.22674	0.0340127	0.128682	Up	0	0	0.0814264	0.171866	0.260671	0.315035	Os01g0267300, LOC_Os01g16200; P0011D01.15	Putative serpin-Z12 [Aegilops tauschii]	GO:0005615	extracellular space
TRIAE_CS42_3AS_TGACv1_210563_AA0675260	12.2327	2.37366	22.0917	9.30702	3.21832	2.17e-05	0.000226646	Up	0.0331002	0.0485567	0.0330584	0.385351	0.122312	0.220837	SCPL33; At3g17180; K14A17.30	predicted protein [Hordeum vulgare subsp. vulgare]	GO:0016787,GO:0008233,GO:0006508,GO:0004180,GO:0004185	hydrolase activity|peptgene_idase activity|proteolysis|carboxypeptidase activity|serine-type carboxypeptidase activity
TRIAE_CS42_7BL_TGACv1_577809_AA1883820	10.4566	2.03685	18.8763	9.26739	3.21216	9.46e-05	0.00084927	Up	0.0539072	0.0278122	0.0808961	0.561299	0.580296	0.37197	GSTU6; Os10g0530900, LOC_Os10g38740; OSJNBb0038A07.2	putative glutathione S-transferase GSTU6 [Triticum urartu]			ko00480,ko00980,ko00982	Glutathione metabolism|Metabolism of xenobiotics by cytochrome P450|Drug metabolism - cytochrome P450
TRIAE_CS42_4BL_TGACv1_321579_AA1062470	5.14732	1.01252	9.28211	9.16731	3.1965	0.010614	0.0502013	Up	0.059234	0	0	0.17235	0.332618	0.081719	Rpp25l	hypothetical protein BRADI_1g73960 [Brachypodium distachyon]	GO:0003676	nucleic acgene_id binding
TRIAE_CS42_1DL_TGACv1_065295_AA0236820	5.15046	1.01877	9.28215	9.11112	3.18763	0.00871484	0.0426634	Up	0	0	0.0355674	0.412097	0.189293	0.111249		hypothetical protein TRIUR3_01233 [Triticum urartu]	GO:0016020,GO:0016021	membrane|integral component of membrane
TRIAE_CS42_7DS_TGACv1_622819_AA2045720	5.14867	1.01877	9.27856	9.1076	3.18707	0.00872304	0.042698	Up	0	0.0619534	0.031755	0.0920185	0.201475	0.293131		predicted protein [Hordeum vulgare subsp. vulgare]
TRIAE_CS42_5DL_TGACv1_435415_AA1450290	8.51067	1.69935	15.322	9.01641	3.17255	0.000657433	0.00471287	Up	0.0298129	0.0298958	0	0.238975	0.587578	0.356809		hypothetical protein F775_00392 [Aegilops tauschii]	GO:0006950	response to stress
TRIAE_CS42_1AL_TGACv1_001082_AA0024610	10.1342	2.02505	18.2433	9.00883	3.17134	0.000146083	0.00124719	Up	0.165572	0	0	0.646242	0.384957	0.516254	AT1 {ECO:0000303|PubMed:17273822}; Synonyms=SPL18 {ECO:0000303|PubMed:17273822}; Os10g0195600 {ECO:0000312|EMBL:BAF26202.1}, LOC_Os10g11980 {ECO:0000312|EMBL:AAP52614.1}; OSJNBa0034E15.15 {ECO:0000312|EMBL:AAN05389.1}	10-deacetylbaccatin III 10-O-acetyltransferase [Aegilops tauschii]	GO:0016747	transferase activity, transferring acyl groups other than amino-acyl groups
TRIAE_CS42_4AS_TGACv1_306314_AA1006190	3.38323	0.676402	6.09005	9.00359	3.1705	0.0424031	0.152586	Up	0.0278946	0.0285093	0	0.256727	0.154114	0.107077		predicted protein [Hordeum vulgare subsp. vulgare]
TRIAE_CS42_3AL_TGACv1_195476_AA0650020	3.37515	0.676402	6.07391	8.97972	3.16667	0.0426643	0.153345	Up	0.0368904	0.0389047	0	0.158901	0.405485	0.110514	FLA4; Synonyms=SOS5; At3g46550; F12A12.70	fasciclin-like protein FLA20 [Triticum aestivum]
TRIAE_CS42_6AS_TGACv1_486605_AA1563110	13.4872	2.70561	24.2688	8.96982	3.16508	9.8e-06	0.000111282	Up	0.0940333	0.0917376	0	0.436953	0.578629	0.786051	WHAB1.6	Chlorophyll a-b binding protein, chloroplastic [Triticum urartu]	GO:0016020,GO:0016021,GO:0009507,GO:0009536,GO:0015979,GO:0009535,GO:0009579,GO:0009523,GO:0016168,GO:0009765,GO:0018298,GO:0009522	membrane|integral component of membrane|chloroplast|plastgene_id|photosynthesis|chloroplast thylakoid membrane|thylakoid|photosystem II|chlorophyll binding|photosynthesis, light harvesting|protein-chromophore linkage|photosystem I	ko00196	Photosynthesis - antenna proteins
TRIAE_CS42_2AS_TGACv1_112323_AA0335320	3.39138	0.681962	6.10079	8.94594	3.16123	0.0422223	0.152153	Up	0	0	0.0591266	0.311113	0.187123	0.060698	At3g46870; T6H20.100	hypothetical protein F775_28746 [Aegilops tauschii]
TRIAE_CS42_1DL_TGACv1_061219_AA0189140	6.74346	1.35698	12.1299	8.93894	3.1601	0.00235911	0.0142541	Up	0.0324359	0	0.0327188	0.118833	0.109312	0.145478	arsB; DDB_G0289879	Putative transporter arsB [Aegilops tauschii]	GO:0055085,GO:0016020,GO:0016021	transmembrane transport|membrane|integral component of membrane
TRIAE_CS42_2AS_TGACv1_114480_AA0367480	3.36994	0.678489	6.06139	8.93367	3.15925	0.0427	0.153392	Up	0.0221288	0	0.0223442	0.0446344	0.110803	0.202526	WDL7 {ECO:0000303|PubMed:23653471}; At1g70950 {ECO:0000312|Araport:AT1G70950}; F15H11.15 {ECO:0000312|EMBL:AAD55508.1}	hypothetical protein TRIUR3_20625 [Triticum urartu]
TRIAE_CS42_7AS_TGACv1_569517_AA1818090	3.37511	0.679876	6.07035	8.92862	3.15844	0.042584	0.153121	Up	0	0.0116299	0.0119216	0.0696959	0.0501202	0.110248		predicted protein, partial [Hordeum vulgare subsp. vulgare]	GO:0016020,GO:0016021	membrane|integral component of membrane
TRIAE_CS42_4AL_TGACv1_288523_AA0950930	3.38332	0.681962	6.08467	8.92231	3.15742	0.042401	0.152586	Up	0	0	0.114182	0.462414	0.332433	0.281821		predicted protein [Hordeum vulgare subsp. vulgare]
TRIAE_CS42_3B_TGACv1_221299_AA0736550	6.73486	1.35767	12.112	8.92123	3.15724	0.0283302	0.111556	Up	0	0	0.0281608	0	0.116675	0.369737	Os01g0760900, LOC_Os01g55560; P0460E08.23, P0512C01.12	unnamed protein product [Triticum aestivum]
TRIAE_CS42_3B_TGACv1_223532_AA0783620	16.7155	3.38062	30.0504	8.88901	3.15202	8.29e-07	1.16e-05	Up	0	0	0	0.0796463	0.253245	0.0832092		hypothetical protein F775_00047 [Aegilops tauschii]			ko03008	Ribosome biogenesis in eukaryotes
TRIAE_CS42_2AL_TGACv1_095635_AA0313150	8.37188	1.69796	15.0458	8.86112	3.14749	0.000643599	0.00462203	Up	0.0393308	0	0	0.321219	0.313	0.07827	THA1; At1g08630; F22O13.11	predicted protein [Hordeum vulgare subsp. vulgare]	GO:0003824,GO:0016829,GO:0006520	catalytic activity|lyase activity|cellular amino acgene_id metabolic process	ko00260	Glycine, serine and threonine metabolism
TRIAE_CS42_5DL_TGACv1_435061_AA1445500	4.99041	1.01252	8.96829	8.85737	3.14688	0.0108721	0.0512327	Up	0.0381265	0	0	0.14296	0.144358	0.0621628	Os03g0423300, LOC_Os03g30950; OsJ_11322, OSJNBa0032H19	predicted protein, partial [Hordeum vulgare subsp. vulgare]	GO:0046872,GO:0055114,GO:0006631,GO:0045300	metal ion binding|oxgene_idation-reduction process|fatty acid metabolic process|acyl-[acyl-carrier-protein] desaturase activity	ko00061,ko01040	Fatty acid biosynthesis|Biosynthesis of unsaturated fatty acids
TRIAE_CS42_2DS_TGACv1_177888_AA0586700	9.96816	2.03199	17.9043	8.81121	3.13934	0.00131159	0.00858082	Up	0.123665	0	0.0621124	0.398252	0.625887	0.120337	TL1; Synonyms=TL	hypothetical protein BRADI_3g21100 [Brachypodium distachyon]
TRIAE_CS42_6BL_TGACv1_499760_AA1591080	4.97995	1.01668	8.94322	8.79646	3.13692	0.010931	0.0514652	Up	0	0.119012	0	0.278281	0.367718	0.423923		hypothetical protein BRADI_3g52970 [Brachypodium distachyon]
TRIAE_CS42_4BL_TGACv1_320850_AA1050230	6.60904	1.35003	11.868	8.79095	3.13602	0.00334842	0.019178	Up	0.0342329	0	0	0.212554	0.107976	0.069882	ttc27; DDB_G0293372	predicted protein [Hordeum vulgare subsp. vulgare]
TRIAE_CS42_5DL_TGACv1_433818_AA1422950	6.60446	1.35698	11.8519	8.73408	3.12666	0.0029028	0.0170206	Up	0.0572105	0	0.0578753	0.547625	0.155937	0.363055	UGT73E1 {ECO:0000303|PubMed:15610349}	predicted protein [Hordeum vulgare subsp. vulgare]	GO:0008152,GO:0016740,GO:0016757,GO:0016758	metabolic process|transferase activity|transferase activity, transferring glycosyl groups|transferase activity, transferring hexosyl groups
TRIAE_CS42_1BL_TGACv1_031891_AA0122270	8.1879	1.69935	14.6764	8.63653	3.11045	0.000808727	0.00564428	Up	0.0588104	0.0614576	0.177038	0.438653	0.804934	1.26603		hypothetical protein TRIUR3_04223 [Triticum urartu]
TRIAE_CS42_2BS_TGACv1_146114_AA0455500	11.3885	2.37088	20.4061	8.60699	3.10551	0.00324969	0.0187004	Up	0.0332301	0.208612	0	0.386259	0.555306	1.16943	GT7 {ECO:0000312|EMBL:ABB92749.1}	Anthocyanin 3'-O-beta-glucosyltransferase [Aegilops tauschii]	GO:0008152,GO:0016740,GO:0016757,GO:0016758	metabolic process|transferase activity|transferase activity, transferring glycosyl groups|transferase activity, transferring hexosyl groups
TRIAE_CS42_7AS_TGACv1_569010_AA1804630	6.44849	1.3535	11.5435	8.52858	3.09231	0.00359898	0.0203997	Up	0.101088	0	0.0340473	0.606302	0.37302	0.171602		hypothetical protein F775_28380 [Aegilops tauschii]
TRIAE_CS42_3DS_TGACv1_271947_AA0911510	4.81827	1.01252	8.62403	8.51736	3.09041	0.0136254	0.0617053	Up	0.071125	0	0	0.277815	0.213068	0.361533	RAC1; Os01g0229400, LOC_Os01g12900	unnamed protein product [Triticum aestivum]	GO:0016020,GO:0000166,GO:0005622,GO:0003924,GO:0005525,GO:0007264	membrane|nucleotgene_ide binding|intracellular|GTPase activity|GTP binding|small GTPase mediated signal transduction	ko04810,ko04510,ko04520,ko04530,ko04145,ko04010,ko04013,ko04014,ko04015,ko04024,ko04071,ko04151,ko04310,ko04370	Regulation of actin cytoskeleton|Focal adhesion|Adherens junction|Tight junction|Phagosome|MAPK signaling pathway|MAPK signaling pathway - fly|Ras signaling pathway|Rap1 signaling pathway|cAMP signaling pathway|Sphingolipid signaling pathway|PI3K-Akt signaling pathway|Wnt signaling pathway|VEGF signaling pathway
TRIAE_CS42_1DL_TGACv1_062695_AA0218290	4.84041	1.01738	8.66343	8.5154	3.09007	0.0134732	0.0611673	Up	0.0156153	0.0157147	0.0156441	0.220633	0.0314485	0.0784563		hypothetical protein F775_05248 [Aegilops tauschii]
TRIAE_CS42_2AL_TGACv1_094655_AA0301180	8.04054	1.69517	14.3859	8.48639	3.08515	0.000996413	0.00676474	Up	0.015009	0	0.0152115	0.214248	0.208735	0.242799		hypothetical protein F775_11626 [Aegilops tauschii]
TRIAE_CS42_3DL_TGACv1_253312_AA0894130	4.83339	1.01947	8.64731	8.48216	3.08443	0.0135212	0.0613365	Up	0.0656328	0	0.0657981	0.190096	0.395037	0.404992		hypothetical protein TRIUR3_22317 [Triticum urartu]
TRIAE_CS42_3B_TGACv1_224739_AA0800870	4.8278	1.02086	8.63474	8.45833	3.08037	0.0135596	0.0614701	Up	0	0	0	0.270287	1.08951	0.143555	EPFL9 {ECO:0000303|PubMed:19435754}; Synonyms=STOMAGEN {ECO:0000303|PubMed:20010603}; At4g12970 {ECO:0000312|Araport:AT4G12970}; F25G13.60	hypothetical protein F775_10865 [Aegilops tauschii]	GO:2000123,GO:0019901,GO:0010375,GO:2000038	positive regulation of stomatal complex development|protein kinase binding|stomatal complex patterning|regulation of stomatal complex development
TRIAE_CS42_5BL_TGACv1_404443_AA1299940	4.81438	1.02086	8.6079	8.43203	3.07588	0.0136524	0.0618056	Up	0	0.0301145	0.0297565	0.12204	0.202925	0.414065	WSD1; At5g37300; MNJ8.9	O-acyltransferase WSD1 [Triticum urartu]	GO:0016020,GO:0016021,GO:0004144,GO:0045017	membrane|integral component of membrane|diacylglycerol O-acyltransferase activity|glycerolipgene_id biosynthetic process
TRIAE_CS42_5AL_TGACv1_373974_AA1186210	25.5817	5.43416	45.7293	8.41516	3.07299	1.65e-09	3.58e-08	Up	0.238403	0.100444	0.437525	2.5589	1.60995	2.63517	VSPA	Stem 28 kDa glycoprotein [Triticum urartu]	GO:0016311,GO:0003993	dephosphorylation|acgene_id phosphatase activity
TRIAE_CS42_3DS_TGACv1_273046_AA0927740	12.5337	2.70838	22.359	8.25547	3.04535	8.03e-05	0.000733096	Up	0.0361889	0.0385474	0	0.630171	0.505407	1.03183	BZIP02; Os01g0211800, LOC_Os01g11350; P0031E09.34	PREDICTED: basic leucine zipper 2-like [Setaria italica]	GO:0003700,GO:0006355	transcription factor activity, sequence-specific DNA binding|regulation of transcription, DNA-templated
TRIAE_CS42_7AL_TGACv1_558350_AA1792680	17.2148	3.72995	30.6996	8.23055	3.04099	1.05e-06	1.45e-05	Up	0.0882503	0	0.0740858	0.439269	0.564613	0.394465	At2g18940; F19F24.14	unknown protein, contains pentatricopeptgene_ide (PPR) repeat, PF01535 [Oryza sativa Japonica Group]	GO:0003729	mRNA binding
TRIAE_CS42_4AL_TGACv1_289361_AA0969700	10.9383	2.37089	19.5058	8.22721	3.0404	0.000120779	0.0010561	Up	0.048875	0.0162886	0.032514	0.26634	0.280737	0.311297	ABCG3; Synonyms=WBC3; At2g28070; F24D13.14	ABC transporter G family member 3 [Triticum urartu]	GO:0016020,GO:0016021,GO:0000166,GO:0005524,GO:0016887,GO:0005886	membrane|integral component of membrane|nucleotgene_ide binding|ATP binding|ATPase activity|plasma membrane
TRIAE_CS42_2DS_TGACv1_177575_AA0580330	7.71731	1.68893	13.7457	8.13872	3.0248	0.00152946	0.00979914	Up	0.336147	0.0848805	0	1.10725	1.23163	1.26146	SAUR39; Os09g0545300 {ECO:0000312|EMBL:BAH94693.1}, LOC_Os09g37330 {ECO:0000305}	hypothetical protein TRIUR3_20652 [Triticum urartu]	GO:0009733	response to auxin
TRIAE_CS42_6DL_TGACv1_526515_AA1685920	15.4386	3.38757	27.4896	8.11484	3.02056	4.44e-06	5.4e-05	Up	0.0838174	0.11704	0.056254	0.814775	0.523028	0.906222		predicted protein [Hordeum vulgare subsp. vulgare]	GO:0003676,GO:0003723	nucleic acgene_id binding|RNA binding
TRIAE_CS42_6AS_TGACv1_487739_AA1572680	7.70491	1.69101	13.7188	8.11278	3.0202	0.00153879	0.00984888	Up	0.169801	0	0.0431683	0.138	0.541561	0.628711	At1g06620; F12K11.24, F12K11.6	1-aminocyclopropane-1-carboxylate oxgene_idase-like protein 1 [Triticum urartu]	GO:0016491,GO:0046872,GO:0055114	oxidoreductase activity|metal ion binding|oxidation-reduction process
TRIAE_CS42_7DS_TGACv1_622571_AA2042020	6.12913	1.35142	10.9068	8.07067	3.01269	0.00553122	0.0292807	Up	0.156917	0.0558071	0	0.999091	0.482581	0.313553	HOX28; Os06g0140400, LOC_Os06g04850; OsJ_019259, OSJNBa0041F13.45	predicted protein [Hordeum vulgare subsp. vulgare]	GO:0003677,GO:0003700,GO:0043565,GO:0006355,GO:0005634	DNA binding|transcription factor activity, sequence-specific DNA binding|sequence-specific DNA binding|regulation of transcription, DNA-templated|nucleus
TRIAE_CS42_6AL_TGACv1_473386_AA1530660	7.70156	1.69865	13.7045	8.06788	3.01219	0.00796511	0.0396169	Up	0	0.068814	0.0458121	0.0466046	0.369985	0.436657		unnamed protein product [Triticum aestivum]
TRIAE_CS42_2DL_TGACv1_161726_AA0560330	6.11997	1.3528	10.8871	8.04783	3.0086	0.00555607	0.0293772	Up	0.0433637	0.0448449	0	0.317098	0.228303	0.192727	CYP84A1; Synonyms=FAH1; At4g36220; F23E13.110	Cytochrome P450 84A1 [Aegilops tauschii]	GO:0016491,GO:0046872,GO:0055114,GO:0004497,GO:0005506,GO:0016705,GO:0020037	oxgene_idoreductase activity|metal ion binding|oxidation-reduction process|monooxygenase activity|iron ion binding|oxidoreductase activity, acting on paired donors, with incorporation or reduction of molecular oxygen|heme binding	ko00940	Phenylpropanoid biosynthesis
TRIAE_CS42_1AS_TGACv1_019041_AA0058780	6.13365	1.36045	10.9068	8.01708	3.00308	0.00551902	0.0292345	Up	0.063102	0	0.193213	1.16209	0.59858	0.379259		RecName: Full=Histone H2A.2.1	GO:0003677,GO:0005634,GO:0046982,GO:0000786,GO:0005694	DNA binding|nucleus|protein heterodimerization activity|nucleosome|chromosome	ko04217	Necroptosis
TRIAE_CS42_6DS_TGACv1_543042_AA1734510	22.9734	5.09874	40.848	8.01139	3.00205	1.89e-05	0.00020014	Up	0.213046	0.0543759	0.532088	1.27904	2.75942	2.77741	WHAB1.6	hypothetical protein F775_43704 [Aegilops tauschii]	GO:0016020,GO:0016021,GO:0009507,GO:0009536,GO:0015979,GO:0009535,GO:0009579,GO:0009523,GO:0016168,GO:0009765,GO:0018298,GO:0009522	membrane|integral component of membrane|chloroplast|plastgene_id|photosynthesis|chloroplast thylakoid membrane|thylakoid|photosystem II|chlorophyll binding|photosynthesis, light harvesting|protein-chromophore linkage|photosystem I	ko00196	Photosynthesis - antenna proteins
TRIAE_CS42_7AL_TGACv1_557180_AA1777660	4.511	1.01668	8.00532	7.87395	2.97709	0.0208962	0.0876071	Up	0	0.0477659	0	0.0946986	0.0502657	0.165145	At5g44360 {ECO:0000312|Araport:AT5G44360}; K9L2.15 {ECO:0000312|EMBL:BAB10121.1}	predicted protein [Hordeum vulgare subsp. vulgare]	GO:0003824,GO:0016491,GO:0055114,GO:0016614,GO:0050660	catalytic activity|oxgene_idoreductase activity|oxidation-reduction process|oxidoreductase activity, acting on CH-OH group of donors|flavin adenine dinucleotide binding
TRIAE_CS42_4BS_TGACv1_327876_AA1077420	12.044	2.71534	21.3727	7.87108	2.97656	0.000160693	0.00135629	Up	0.0414767	0.0399737	0.124708	0.391837	0.729123	1.09663		hypothetical protein F775_26283 [Aegilops tauschii]	GO:0015979,GO:0009522	photosynthesis|photosystem I
TRIAE_CS42_4AL_TGACv1_290418_AA0985130	4.50135	1.0153	7.9874	7.86706	2.97582	0.020995	0.087953	Up	0.021879	0.0425495	0	0.146779	0.113389	0.222617	PIP5K4; At3g56960; F24I3.40	PREDICTED: LOW QUALITY PROTEIN: phosphatgene_idylinositol 4-phosphate 5-kinase 4-like [Setaria italica]	GO:0000166,GO:0005524,GO:0016301,GO:0016740,GO:0016310,GO:0016307,GO:0046488,GO:0046854	nucleotide binding|ATP binding|kinase activity|transferase activity|phosphorylation|phosphatidylinositol phosphate kinase activity|phosphatidylinositol metabolic process|phosphatidylinositol phosphorylation	ko04810,ko04139,ko04144,ko04011,ko04070,ko04072,ko00562	Regulation of actin cytoskeleton|Mitophagy - yeast|Endocytosis|MAPK signaling pathway - yeast|Phosphatidylinositol signaling system|Phospholipase D signaling pathway|Inositol phosphate metabolism
TRIAE_CS42_7DS_TGACv1_625375_AA2064960	4.50652	1.01668	7.99635	7.86512	2.97547	0.020942	0.0877603	Up	0	0.14975	0	0.447921	0.300421	0.412445	AHL26 {ECO:0000303|PubMed:15604740}; At4g12050 {ECO:0000312|Araport:AT4G12050}; F16J13.120 {ECO:0000312|EMBL:CAB40946.1}	hypothetical protein BRADI_3g53220 [Brachypodium distachyon]	GO:0003677,GO:0005634,GO:0006351,GO:0006355,GO:0003680,GO:0003700	DNA binding|nucleus|transcription, DNA-templated|regulation of transcription, DNA-templated|AT DNA binding|transcription factor activity, sequence-specific DNA binding
TRIAE_CS42_7DL_TGACv1_603964_AA1991770	4.50865	1.01738	7.99992	7.86323	2.97512	0.0209202	0.087693	Up	0.0510291	0.0527693	0.0520359	0.4702	0.306971	0.366886		Histone H2B.2 [Aegilops tauschii]	GO:0003677,GO:0005634,GO:0046982,GO:0000786,GO:0005694	DNA binding|nucleus|protein heterodimerization activity|nucleosome|chromosome
TRIAE_CS42_7DS_TGACv1_621841_AA2027340	4.50881	1.01947	7.99815	7.8454	2.97185	0.0209186	0.0876913	Up	0.106337	0	0.10766	0.344232	0.303163	0.428033		hypothetical protein F775_18516 [Aegilops tauschii]	GO:0016020,GO:0016021	membrane|integral component of membrane
TRIAE_CS42_2BS_TGACv1_148636_AA0494280	5.97136	1.36045	10.5823	7.77851	2.95949	0.00683654	0.0349019	Up	0.0493676	0	0.148105	0.475013	0.0877995	0.188977		hypothetical protein [Zea mays]
TRIAE_CS42_3DL_TGACv1_249314_AA0845020	5.94315	1.35419	10.5321	7.77741	2.95929	0.00693019	0.0353013	Up	0.0443238	0.131873	0	0.317888	0.491814	0.535486	RAD52-1 {ECO:0000303|PubMed:22202891}; Synonyms=ODB1 {ECO:0000303|PubMed:22762281}; At1g71310 {ECO:0000312|Araport:AT1G71310}; F3I17.4 {ECO:0000312|EMBL:AAG51886.1}	unnamed protein product [Triticum aestivum]	GO:0003690,GO:0003697,GO:0050897,GO:0000373,GO:0000724,GO:0006281,GO:0005634,GO:0005739	double-stranded DNA binding|single-stranded DNA binding|cobalt ion binding|Group II intron splicing|double-strand break repair via homologous recombination|DNA repair|nucleus|mitochondrion
TRIAE_CS42_5DS_TGACv1_456987_AA1480710	7.41582	1.69031	13.1413	7.77449	2.95875	0.00231248	0.0140216	Up	0.050315	0.0335231	0	0.34201	0.140859	0.208778		predicted protein [Hordeum vulgare subsp. vulgare]	GO:0016020,GO:0016021	membrane|integral component of membrane
TRIAE_CS42_7DS_TGACv1_625563_AA2065540	5.81365	1.3535	10.2738	7.59052	2.9242	0.0244018	0.0990557	Up	0.11461	0	0.0386766	0.77444	0.284511	0.187989	HOX2; Os06g0140700, LOC_Os06g04870; OsJ_019261, OsJ_20069 {ECO:0000312|EMBL:EEE65059.1}, OSJNBa0041F13.48	Homeobox-leucine zipper protein HOX28 [Aegilops tauschii]	GO:0003677,GO:0003700,GO:0043565,GO:0006355,GO:0005634	DNA binding|transcription factor activity, sequence-specific DNA binding|sequence-specific DNA binding|regulation of transcription, DNA-templated|nucleus
TRIAE_CS42_7BL_TGACv1_580300_AA1913260	4.34532	1.0153	7.67533	7.55969	2.91833	0.0259622	0.104054	Up	0	0	0	0	0.215364	0.149028	PDCB5; At3g58100; F9D24.10	predicted protein [Hordeum vulgare subsp. vulgare]
TRIAE_CS42_2BS_TGACv1_147866_AA0488420	7.24203	1.6924	12.7917	7.5583	2.91806	0.00286975	0.0168502	Up	0.122619	0.0430662	0.0413367	0.639381	0.297947	0.673131	PER21; Synonyms=P21; At2g37130; T2N18.11	Peroxgene_idase 21 [Aegilops tauschii]	GO:0016491,GO:0046872,GO:0055114,GO:0020037,GO:0005576,GO:0004601,GO:0006979,GO:0042744,GO:0098869	oxidoreductase activity|metal ion binding|oxidation-reduction process|heme binding|extracellular region|peroxidase activity|response to oxidative stress|hydrogen peroxide catabolic process|cellular oxidant detoxification	ko00940	Phenylpropanoid biosynthesis
TRIAE_CS42_1BL_TGACv1_030861_AA0102470	8.69595	2.03407	15.3578	7.5503	2.91653	0.000981986	0.0066765	Up	0.0423399	0.184252	0.0431026	0.699148	0.832047	0.367197		predicted protein [Hordeum vulgare subsp. vulgare]
TRIAE_CS42_2AL_TGACv1_093509_AA0281490	5.79534	1.35628	10.2344	7.54595	2.9157	0.0085111	0.0418041	Up	0.035478	0.0763017	0.035901	0.466078	0.193373	0.44874	At4g06744; F15N16	hypothetical protein F775_11041 [Aegilops tauschii]
TRIAE_CS42_2AS_TGACv1_113190_AA0352820	4.35154	1.01877	7.68431	7.54273	2.91509	0.025885	0.103838	Up	0	0.124173	0	0.682215	0	0.487463		hypothetical protein F775_30518 [Aegilops tauschii]	GO:0016020,GO:0016021	membrane|integral component of membrane
TRIAE_CS42_5DL_TGACv1_433159_AA1403990	5.79906	1.35836	10.2398	7.5383	2.91424	0.00849607	0.0417412	Up	0.0266604	0.0263326	0.0532639	0.289074	0.276549	0.270627	rplD {ECO:0000255|HAMAP-Rule:MF_01328}; amb3129	predicted protein [Hordeum vulgare subsp. vulgare]	GO:0003735,GO:0006412,GO:0005840	structural constituent of ribosome|translation|ribosome	ko03010	Ribosome
TRIAE_CS42_1AL_TGACv1_000719_AA0017790	5.77741	1.35628	10.1985	7.51951	2.91064	0.0270139	0.107482	Up	0.0292959	0.0576773	0.029233	0.0571848	0.387943	0.266166		predicted protein [Hordeum vulgare subsp. vulgare]	GO:0016020,GO:0016021	membrane|integral component of membrane
TRIAE_CS42_7BL_TGACv1_577247_AA1869990	11.4415	2.70839	20.1746	7.44892	2.89703	0.000146638	0.00125136	Up	0.45303	0	0.0914982	1.97729	2.19241	0.683773		predicted protein [Hordeum vulgare subsp. vulgare]
TRIAE_CS42_6BS_TGACv1_514287_AA1657900	9.97283	2.36949	17.5762	7.4177	2.89097	0.000421645	0.0031871	Up	0.0407199	0.0610585	0	0.267503	0.512929	0.307858	At1g04910; F13M7.10	hypothetical protein BRADI_3g04480 [Brachypodium distachyon]	GO:0016020,GO:0016021	membrane|integral component of membrane
TRIAE_CS42_3B_TGACv1_227709_AA0824430	9.9788	2.37783	17.5798	7.39319	2.8862	0.000420482	0.00317989	Up	0.115633	0.0604605	0.235723	0.95064	1.10162	1.11678		unnamed protein product [Triticum aestivum]
TRIAE_CS42_5DL_TGACv1_434187_AA1431260	5.63977	1.35003	9.92951	7.35503	2.87873	0.0104766	0.0496625	Up	0.0686115	0	0	0.228471	0.184385	0.119436		hypothetical protein TRIUR3_08344 [Triticum urartu]	GO:0016020,GO:0016021	membrane|integral component of membrane
TRIAE_CS42_6AL_TGACv1_471856_AA1515240	5.63429	1.35698	9.9116	7.30417	2.86872	0.0105034	0.049765	Up	0.0430462	0	0.0437572	0.234494	0.194558	0.231497	FTIP1 {ECO:0000303|PubMed:22529749}; At5g06850 {ECO:0000312|Araport:AT5G06850}; MOJ9.2 {ECO:0000312|EMBL:BAB11143.1}	FT-interacting protein 1 [Sorghum bicolor]	GO:0016020,GO:0016021	membrane|integral component of membrane
TRIAE_CS42_3AS_TGACv1_211142_AA0686010	5.62348	1.36045	9.8865	7.26708	2.86138	0.0220789	0.0915195	Up	0.0504246	0	0.151151	0.157139	0.786993	0.545277	UBC19; At3g20060; MAL21.6	unnamed protein product [Triticum aestivum]	GO:0000166,GO:0005524	nucleotgene_ide binding|ATP binding	ko04120	Ubiquitin mediated proteolysis
TRIAE_CS42_7DS_TGACv1_622333_AA2037840	35.0404	8.48075	61.6001	7.26352	2.86067	1.38e-05	0.00015188	Up	0.271875	0.193414	0.304669	1.09715	2.30591	2.15453	COL16; At1g25440; F2J7.10	predicted protein [Hordeum vulgare subsp. vulgare]	GO:0005634,GO:0005622,GO:0008270	nucleus|intracellular|zinc ion binding
TRIAE_CS42_2BL_TGACv1_131451_AA0427920	12.5621	3.04868	22.0756	7.24104	2.8562	7.82e-05	0.000715498	Up	0.0757687	0.0595534	0.0384683	0.429446	0.293109	0.437726		hypothetical protein F775_17004 [Aegilops tauschii]
TRIAE_CS42_7BL_TGACv1_578066_AA1888780	4.19124	1.01738	7.3651	7.23925	2.85584	0.0320163	0.122708	Up	0.036798	0.0374547	0.0367606	0.384856	0.216343	0.255789		predicted protein [Hordeum vulgare subsp. vulgare]
TRIAE_CS42_1DS_TGACv1_080154_AA0241630	4.19123	1.01738	7.36508	7.23923	2.85584	0.0320164	0.122708	Up	0.0303891	0.0325857	0.0308575	0.260374	0.335857	0.0886967		predicted protein [Hordeum vulgare subsp. vulgare]
TRIAE_CS42_7DS_TGACv1_621583_AA2020050	9.80018	2.37922	17.2211	7.23814	2.85562	0.00202672	0.0125088	Up	0.0369622	0.074629	0.148077	0.263637	0.886216	0.81688	SOT1; At5g43690; MQD19.2	Sulfotransferase 17 [Aegilops tauschii]	GO:0016740,GO:0008146	transferase activity|sulfotransferase activity
TRIAE_CS42_1AL_TGACv1_004752_AA0054120	4.18193	1.01668	7.34718	7.22661	2.85332	0.0321559	0.123086	Up	0	0.0906765	0	0.185331	0.21567	0.253714	At1g71691; F14O23.4, F26A9.7	predicted protein [Hordeum vulgare subsp. vulgare]	GO:0016788	hydrolase activity, acting on ester bonds
TRIAE_CS42_3DL_TGACv1_251689_AA0883870	4.1787	1.01738	7.34001	7.21459	2.85092	0.0322046	0.123254	Up	0.034401	0	0	0.149016	0.281758	0.233948	CSLA6; Os02g0744600/Os02g0744650, Os02g0744500, LOC_Os02g51060; OJ1118_G04.6, OJ1734_E02.33	unnamed protein product [Triticum aestivum]	GO:0016020,GO:0016021	membrane|integral component of membrane
TRIAE_CS42_4DL_TGACv1_343058_AA1128710	15.3119	3.7369	26.887	7.195	2.847	1.21e-05	0.000134939	Up	0.211805	0	0.375452	1.77445	1.27828	1.11918	TIC32; At4g23430; F16G20.130	hypothetical protein SETIT_036382mg [Setaria italica]			ko00830	Retinol metabolism
TRIAE_CS42_5BL_TGACv1_404454_AA1300370	6.92173	1.69379	12.1497	7.17309	2.84259	0.00874822	0.0428102	Up	0	0	0	0.469211	0	0.444418	WHAB1.6	predicted protein [Hordeum vulgare subsp. vulgare]	GO:0016020,GO:0016021,GO:0009507,GO:0009536,GO:0015979,GO:0009535,GO:0009579,GO:0009523,GO:0016168,GO:0009765,GO:0018298,GO:0009522	membrane|integral component of membrane|chloroplast|plastgene_id|photosynthesis|chloroplast thylakoid membrane|thylakoid|photosystem II|chlorophyll binding|photosynthesis, light harvesting|protein-chromophore linkage|photosystem I	ko00196	Photosynthesis - antenna proteins
TRIAE_CS42_5BL_TGACv1_412328_AA1367790	20.6421	5.07928	36.205	7.12797	2.83349	2.65e-06	3.37e-05	Up	0.92433	0.213526	0.414322	5.53787	3.06617	2.95534		unnamed protein product [Triticum aestivum]
TRIAE_CS42_3DS_TGACv1_274344_AA0935540	10.9549	2.707	19.2027	7.09373	2.82655	0.000270456	0.00214991	Up	0.107919	0.188795	0	0.720332	0.433302	0.564447	BSPA	Bark storage protein A [Aegilops tauschii]	GO:0003824,GO:0009116	catalytic activity|nucleosgene_ide metabolic process
TRIAE_CS42_3DL_TGACv1_251186_AA0878530	13.7089	3.38757	24.0302	7.09365	2.82653	4.13e-05	0.000405032	Up	0.124449	0.127772	0.0626409	1.09788	0.709294	0.561419	UGT87A2; At2g30140; T27E13.12	Cytokinin-O-glucosyltransferase 2 [Aegilops tauschii]	GO:0008152,GO:0016740,GO:0016757,GO:0016758	metabolic process|transferase activity|transferase activity, transferring glycosyl groups|transferase activity, transferring hexosyl groups
TRIAE_CS42_7DL_TGACv1_604548_AA1999340	5.46653	1.35142	9.58164	7.09006	2.8258	0.0129809	0.0593955	Up	0.0402094	0.0131778	0	0.0923208	0.0975312	0.0272869	RPM1; Synonyms=RPS3; At3g07040; F17A9.20	hypothetical protein BRADI_1g29370 [Brachypodium distachyon]	GO:0016020,GO:0016021,GO:0043531	membrane|integral component of membrane|ADP binding
TRIAE_CS42_1DL_TGACv1_062198_AA0210430	5.47592	1.35767	9.59417	7.06667	2.82103	0.0129252	0.0592003	Up	0	0.0263782	0	0.119855	0	0.0277885	RGA1; Synonyms=177O13.37, CB3A14.4	Disease resistance protein RGA2 [Triticum urartu]
TRIAE_CS42_U_TGACv1_643075_AA2126880	23.202	5.77305	40.6309	7.03803	2.81517	7.62e-08	1.28e-06	Up	0.249067	0.0979824	0.251894	2.24607	1.61547	2.19269		hypothetical protein F775_26283 [Aegilops tauschii]	GO:0015979,GO:0009522	photosynthesis|photosystem I
TRIAE_CS42_3DS_TGACv1_271933_AA0911320	9.50692	2.37019	16.6437	7.02208	2.8119	0.000771787	0.00542052	Up	0.092359	0.0981272	0.0311352	0.689523	0.398628	0.51335	UGT72B1; At4g01070; F2N1.15	Putative hydroquinone glucosyltransferase [Aegilops tauschii]	GO:0008152,GO:0016758	metabolic process|transferase activity, transferring hexosyl groups
TRIAE_CS42_1DL_TGACv1_061593_AA0199400	14.9594	3.73827	26.1805	7.00336	2.80805	1.84e-05	0.000195078	Up	0	0.388223	0.252926	0.733867	0.474331	0.688601	WHAB1.6	predicted protein [Hordeum vulgare subsp. vulgare]	GO:0016020,GO:0016021,GO:0009507,GO:0009536,GO:0015979,GO:0009535,GO:0009579,GO:0009523,GO:0016168,GO:0009765,GO:0018298,GO:0009522	membrane|integral component of membrane|chloroplast|plastgene_id|photosynthesis|chloroplast thylakoid membrane|thylakoid|photosystem II|chlorophyll binding|photosynthesis, light harvesting|protein-chromophore linkage|photosystem I	ko00196	Photosynthesis - antenna proteins
TRIAE_CS42_U_TGACv1_640910_AA2078870	10.7783	2.70353	18.853	6.97348	2.80188	0.000333173	0.00258881	Up	0.34205	0	0.0496584	0.947406	0.721005	1.06134	HOX28; Os06g0140400, LOC_Os06g04850; OsJ_019259, OSJNBa0041F13.45	Homeobox-leucine zipper protein HOX28 [Aegilops tauschii]	GO:0003677,GO:0003700,GO:0043565,GO:0006355,GO:0005634	DNA binding|transcription factor activity, sequence-specific DNA binding|sequence-specific DNA binding|regulation of transcription, DNA-templated|nucleus
TRIAE_CS42_5AS_TGACv1_393526_AA1273560	6.76901	1.69865	11.8394	6.96989	2.80114	0.00531856	0.0283175	Up	0	0.0710715	0.0475165	0.287917	0.264446	0.191273		hypothetical protein TRIUR3_34561 [Triticum urartu]
TRIAE_CS42_1DS_TGACv1_081936_AA0263370	4.029	1.01391	7.04409	6.94745	2.79648	0.0395545	0.144654	Up	0.0312972	0.0157525	0	0.0625911	0	0.0471193	MAIL1 {ECO:0000303|PubMed:24635680}; At2g25010 {ECO:0000312|Araport:AT2G25010}	hypothetical protein F775_13189 [Aegilops tauschii]
TRIAE_CS42_3B_TGACv1_228966_AA0828000	4.02631	1.01391	7.03871	6.94214	2.79538	0.039603	0.144798	Up	0.0462401	0.0241653	0	0.16764	0.216139	0.113845	PID2; Os01g0174700, LOC_Os01g07940; OSJNBa0089K24.26	unnamed protein product [Triticum aestivum]	GO:0004672,GO:0005524,GO:0006468,GO:0048825	protein kinase activity|ATP binding|protein phosphorylation|cotyledon development
TRIAE_CS42_1AL_TGACv1_001796_AA0035280	12.0944	3.0459	21.143	6.94144	2.79524	0.040857	0.14824	Up	0.185299	0.0375288	0	0.221991	0.800736	0.0737653		PREDICTED: uncharacterized protein LOC100825429 [Brachypodium distachyon]
TRIAE_CS42_6AS_TGACv1_487497_AA1571030	10.7865	2.71812	18.8549	6.93674	2.79426	0.000331964	0.00258074	Up	0	0	0.236502	1.24937	0.599915	1.73538		hypothetical protein F775_28304 [Aegilops tauschii]
TRIAE_CS42_2AL_TGACv1_092944_AA0267720	4.02895	1.01738	7.04052	6.92022	2.79082	0.0395554	0.144654	Up	0.0703247	0.0702627	0.0706758	0.611716	0.351694	0.587928	HIPP46 {ECO:0000303|PubMed:21072340, ECO:0000303|PubMed:23368984}; Synonyms=FP5 {ECO:0000303|PubMed:8837031}; At5g48290 {ECO:0000312|Araport:AT5G48290}; K23F3.1 {ECO:0000312|EMBL:BAA98186.1}	hypothetical protein TRIUR3_01189 [Triticum urartu]
TRIAE_CS42_3AL_TGACv1_195529_AA0650660	4.02591	1.01668	7.03514	6.91969	2.79071	0.0396102	0.144798	Up	0	0.133338	0	0.225951	0.176311	0.311118		hypothetical protein TRIUR3_18565 [Triticum urartu]
TRIAE_CS42_5AS_TGACv1_394530_AA1280820	4.03607	1.02086	7.05127	6.90721	2.7881	0.0394274	0.144346	Up	0	0.0352023	0.0690376	0.422267	0.0656312	0.203843	CYCD5-2; Os12g0588800, LOC_Os12g39830	Cyclin-D5-2 [Triticum urartu]	GO:0005634	nucleus
TRIAE_CS42_5AS_TGACv1_394843_AA1282040	4.02551	1.01947	7.03155	6.89726	2.78602	0.0396175	0.144804	Up	0	0	0.211152	0.442688	0.860998	0.32724		hypothetical protein F775_06423 [Aegilops tauschii]
TRIAE_CS42_4AL_TGACv1_288590_AA0953180	4.0255	1.01947	7.03154	6.89725	2.78602	0.0396176	0.144804	Up	0.0898173	0	0	0.288662	0.569143	0.175165	KCR1; Synonyms=At-YBR159, GL8; At1g67730; F12A21.31	Inactive hydroxysterogene_id dehydrogenase-like protein 1 [Aegilops tauschii]			ko00062,ko00140,ko01040	Fatty acid elongation|Steroid hormone biosynthesis|Biosynthesis of unsaturated fatty acids
TRIAE_CS42_1DL_TGACv1_062556_AA0216370	4.02905	1.02294	7.03515	6.87736	2.78186	0.0395536	0.144654	Up	0	0	0.068761	0.208723	0.0464018	0.252752	SPAC869.01	hypothetical protein BRADI_3g20890 [Brachypodium distachyon]			ko00330,ko00360,ko00380,ko00627,ko00643	Arginine and proline metabolism|Phenylalanine metabolism|Tryptophan metabolism|Aminobenzoate degradation|Styrene degradation
TRIAE_CS42_1AL_TGACv1_000597_AA0015430	5.31319	1.35142	9.27496	6.86314	2.77887	0.0159105	0.0699778	Up	0.175745	0.0615481	0	0.57138	0.667523	0.463399	yipf6; TGas105o14.1	hypothetical protein BRADI_2g24130 [Brachypodium distachyon]	GO:0016020,GO:0016021	membrane|integral component of membrane
TRIAE_CS42_2DL_TGACv1_160024_AA0545670	13.3683	3.40216	23.3345	6.85873	2.77794	6.21e-05	0.000582838	Up	0.0254857	0.0504322	0.12722	0.606156	0.48697	0.775015	FTSZ1; Synonyms=ARC10, FTSZ1-1, PMI4; At5g55280; MCO15.23	predicted protein [Hordeum vulgare subsp. vulgare]	GO:0000166,GO:0003924,GO:0005525,GO:0005737,GO:0007017,GO:0005874	nucleotgene_ide binding|GTPase activity|GTP binding|cytoplasm|microtubule-based process|microtubule	ko04112	Cell cycle - Caulobacter
TRIAE_CS42_7BS_TGACv1_592198_AA1933030	18.6697	4.7515	32.588	6.85846	2.77789	1.91e-06	2.5e-05	Up	0.0998685	0.0999567	0.149496	0.554409	1.00097	0.905581	GAUT8; Synonyms=QUA1; At3g25140; MJL12.8	hypothetical protein BRADI_1g45210 [Brachypodium distachyon]	GO:0016740,GO:0016757,GO:0071555,GO:0000139,GO:0005794,GO:0047262,GO:0045489	transferase activity|transferase activity, transferring glycosyl groups|cell wall organization|Golgi membrane|Golgi apparatus|polygalacturonate 4-alpha-galacturonosyltransferase activity|pectin biosynthetic process	ko00520	Amino sugar and nucleotgene_ide sugar metabolism
TRIAE_CS42_4DL_TGACv1_344254_AA1145530	5.3185	1.35489	9.28211	6.85082	2.77628	0.0158726	0.0698341	Up	0.0633155	0.034033	0.0320825	0.310968	0.458062	0.125	NPF6.3; Synonyms=CHL1, NRT1, NRT1.1; At1g12110; F12F1.1, T28K15_13	hypothetical protein SORBI_3001G541900 [Sorghum bicolor]	GO:0016020,GO:0016021,GO:0006810,GO:0005215,GO:0006857	membrane|integral component of membrane|transport|transporter activity|oligopeptgene_ide transport
TRIAE_CS42_1DS_TGACv1_080892_AA0255240	5.31288	1.35975	9.266	6.81448	2.7686	0.0159127	0.0699835	Up	0	0.0275052	0.0275852	0.0964188	0.153488	0.125128	CPS1; Os02g0278700, LOC_Os02g17780; P0444A09.11	ent-copalyl diphosphate synthase [Triticum aestivum]	GO:0046872,GO:0008152,GO:0000287,GO:0010333,GO:0016829	metal ion binding|metabolic process|magnesium ion binding|terpene synthase activity|lyase activity	ko00904	Diterpenogene_id biosynthesis
TRIAE_CS42_7DL_TGACv1_605009_AA2003770	5.32021	1.36184	9.27858	6.81328	2.76835	0.0280525	0.110757	Up	0	0.00875279	0.0269136	0.112226	0.018835	0.118712	Os06g0526600, LOC_Os06g33520; OSJNBa0043B22.23, P0001B01.3	DEAD-box ATP-dependent RNA helicase 31 [Aegilops tauschii]	GO:0016787,GO:0000166,GO:0005524,GO:0003676,GO:0004386	hydrolase activity|nucleotgene_ide binding|ATP binding|nucleic acid binding|helicase activity
TRIAE_CS42_6BL_TGACv1_499376_AA1580470	5.31049	1.36392	9.25706	6.78707	2.76279	0.0159298	0.0700218	Up	0	0	0.0322246	0.188708	0.347855	0.385762		hypothetical protein F775_31859 [Aegilops tauschii]
TRIAE_CS42_5DL_TGACv1_434024_AA1427390	39.3019	10.1856	68.4182	6.71712	2.74784	5.72e-12	1.74e-10	Up	0.319768	0.539684	0.709586	2.77304	2.56623	3.00812		hypothetical protein TRIUR3_18533 [Triticum urartu]
TRIAE_CS42_2DS_TGACv1_178691_AA0599820	19.4829	5.08484	33.8809	6.66312	2.7362	1.52e-06	2.02e-05	Up	0.178139	0.0243147	0.13673	0.513055	0.803867	0.711253		PREDICTED: uncharacterized protein LOC100836418 [Brachypodium distachyon]
TRIAE_CS42_2BS_TGACv1_148916_AA0495580	3.88009	1.01738	6.7428	6.62759	2.72849	0.0484736	0.169076	Up	0.0188998	0.0188023	0.018905	0.243577	0.0771145	0.0760737	CSFL8; Os07g0551700, LOC_Os07g36630; OSJNBb0041B22.114	hypothetical protein OsJ_24678 [Oryza sativa Japonica Group]	GO:0016020,GO:0016021,GO:0016740,GO:0016757,GO:0016760,GO:0030244,GO:0071555	membrane|integral component of membrane|transferase activity|transferase activity, transferring glycosyl groups|cellulose synthase (UDP-forming) activity|cellulose biosynthetic process|cell wall organization
TRIAE_CS42_5BL_TGACv1_404990_AA1317280	3.87098	1.0153	6.72666	6.62531	2.72799	0.0486696	0.16965	Up	0.0545493	0.114911	0	0.407269	0.505988	0.162373	At4g18596; F28J12.250	PREDICTED: uncharacterized protein LOC100821140 [Brachypodium distachyon]	GO:0016020,GO:0016021	membrane|integral component of membrane
TRIAE_CS42_3AS_TGACv1_211608_AA0692270	3.85974	1.01252	6.70696	6.62401	2.7277	0.048913	0.170289	Up	0.208661	0	0	0.301123	0.68258	0.402387		unnamed protein product [Triticum aestivum]
TRIAE_CS42_5BS_TGACv1_424432_AA1389660	3.86775	1.016	6.7195	6.61371	2.72546	0.0487394	0.169831	Up	0.060816	0	0.0304499	0.216514	0.214179	0.153004	At5g22100; T6G21.20	predicted protein [Hordeum vulgare subsp. vulgare]	GO:0003824,GO:0006396,GO:0042254,GO:0005730	catalytic activity|RNA processing|ribosome biogenesis|nucleolus	ko03008	Ribosome biogenesis in eukaryotes
TRIAE_CS42_2BL_TGACv1_131174_AA0423830	5.15408	1.35419	8.95397	6.61204	2.7251	0.0195193	0.0828084	Up	0	0.0450168	0	0.104719	0.0812027	0.109875		hypothetical protein TRIUR3_30794 [Triticum urartu]	GO:0051082,GO:0031072	unfolded protein binding|heat shock protein binding
TRIAE_CS42_2AS_TGACv1_113288_AA0354030	6.44946	1.69796	11.201	6.59672	2.72175	0.00798477	0.0396833	Up	0	0	0.0922445	0.312883	0.307496	0.155555		hypothetical protein TRIUR3_12694 [Triticum urartu]
TRIAE_CS42_2DL_TGACv1_158795_AA0526230	6.43285	1.69517	11.1705	6.5896	2.72019	0.00804288	0.0398986	Up	0.0325057	0.106043	0.033324	0.256774	0.378772	0.47999	ABCG5; Synonyms=WBC5; At2g13610; T10F5.15	predicted protein [Hordeum vulgare subsp. vulgare]	GO:0016020,GO:0016021,GO:0000166,GO:0005524,GO:0016887	membrane|integral component of membrane|nucleotgene_ide binding|ATP binding|ATPase activity
TRIAE_CS42_2BL_TGACv1_129531_AA0387390	3.85734	1.01668	6.698	6.58808	2.71986	0.0493658	0.171428	Up	0	0.0907149	0	0.0605426	0.337165	0.202554	RF2a; Os09g0516200, LOC_Os09g34060; OSJNBb0034B12.8, P0450E05.33	predicted protein [Hordeum vulgare subsp. vulgare]	GO:0003700,GO:0006355	transcription factor activity, sequence-specific DNA binding|regulation of transcription, DNA-templated
TRIAE_CS42_3B_TGACv1_225212_AA0806170	3.86839	1.02086	6.71592	6.5787	2.7178	0.0487256	0.169814	Up	0	0	0	0.0748457	0.195075	0.0379114	NPF2.12; Synonyms=NRT1:6; At1g27080; T7N9.14	PREDICTED: glycine-rich RNA-binding protein 4, mitochondrial isoform X2 [Brachypodium distachyon]	GO:0003676,GO:0003723	nucleic acgene_id binding|RNA binding
TRIAE_CS42_7AL_TGACv1_557182_AA1777710	3.87032	1.02294	6.7177	6.56704	2.71524	0.0486838	0.169691	Up	0	0	0	0	0.0817229	0	SIP5; PGUG_05549	PREDICTED: protein SIP5-like isoform X2 [Oryza sativa Japonica Group]
TRIAE_CS42_3B_TGACv1_221246_AA0735060	3.86765	1.02294	6.71235	6.5618	2.71409	0.0487416	0.169831	Up	0	0	0.167107	0.0572796	0.210513	0.220382	GSTU6; Os10g0530900, LOC_Os10g38740; OSJNBb0038A07.2	unnamed protein product [Triticum aestivum]			ko00480,ko00980,ko00982	Glutathione metabolism|Metabolism of xenobiotics by cytochrome P450|Drug metabolism - cytochrome P450
TRIAE_CS42_2DL_TGACv1_158615_AA0523200	3.86764	1.02294	6.71234	6.56179	2.71409	0.0487417	0.169831	Up	0	0	0.236541	0.503417	0.576407	0.53196	ATL70; At2g35910; F11F19.18	hypothetical protein F775_10173 [Aegilops tauschii]	GO:0046872,GO:0008270	metal ion binding|zinc ion binding
TRIAE_CS42_5AS_TGACv1_393298_AA1270840	16.4369	4.40148	28.4723	6.46879	2.6935	1.38e-05	0.000151706	Up	0.117047	0.101584	0.0398008	0.321349	0.716547	0.398406		hypothetical protein SORBI_3008G169300 [Sorghum bicolor]	GO:0005886	plasma membrane
TRIAE_CS42_7AS_TGACv1_570531_AA1837180	12.5784	3.39869	21.7582	6.40193	2.67851	0.00121661	0.00804513	Up	0.0217048	0.0212895	0.064845	0.17996	0.0777792	0.317659	Os06g0143000, LOC_Os06g05110; P0535G04.31	predicted protein [Hordeum vulgare subsp. vulgare]	GO:0016491,GO:0046872,GO:0055114,GO:0004784,GO:0006801,GO:0019430	oxgene_idoreductase activity|metal ion binding|oxidation-reduction process|superoxide dismutase activity|superoxide metabolic process|removal of superoxide radicals	ko04146,ko04013,ko04068	Peroxisome|MAPK signaling pathway - fly|FoxO signaling pathway
TRIAE_CS42_1AL_TGACv1_001563_AA0032350	5.00274	1.3528	8.65268	6.3961	2.67719	0.0238239	0.0972879	Up	0.0950617	0.102379	0	0.628316	0.212096	0.279393	Smt2-1; Os03g0136200, LOC_Os03g04340	24-methylenesterol C-methyltransferase 2 [Aegilops tauschii]	GO:0008152,GO:0016020,GO:0016021,GO:0016740,GO:0008168,GO:0032259,GO:0006694	metabolic process|membrane|integral component of membrane|transferase activity|methyltransferase activity|methylation|sterogene_id biosynthetic process	ko00100	Steroid biosynthesis
TRIAE_CS42_2DL_TGACv1_161058_AA0556370	4.99125	1.35489	8.62761	6.36775	2.67078	0.0239419	0.0976506	Up	0.084021	0.044051	0.0421929	0.353014	0.155481	0.327906		PREDICTED: uncharacterized protein LOC100836780 [Brachypodium distachyon]
TRIAE_CS42_7AS_TGACv1_570723_AA1839840	13.7164	3.72717	23.7056	6.36023	2.66908	8.68e-05	0.000785787	Up	0.039467	0.028461	0.0295776	0.248209	0.223506	0.142813	RPP13L2; At3g46710; T6H20.260	Disease resistance protein RPP13 [Aegilops tauschii]	GO:0043531	ADP binding
TRIAE_CS42_3AL_TGACv1_197214_AA0665460	12.416	3.37508	21.4569	6.35745	2.66845	0.000200657	0.00165045	Up	0.119547	0	0	0.266698	0.282272	0.497867	At1g13570; F13B4.6	unnamed protein product [Triticum aestivum]
TRIAE_CS42_5DL_TGACv1_433740_AA1420990	246.627	67.1417	426.113	6.34647	2.66595	7.52e-58	4e-55	Up	1.1458	1.3964	1.17016	7.81311	8.32528	8.67861	BGLU30; Os09g0491100, LOC_Os09g31430	Beta-glucosgene_idase 30 [Triticum urartu]	GO:0005975,GO:0004553	carbohydrate metabolic process|hydrolase activity, hydrolyzing O-glycosyl compounds	ko00940,ko00500,ko00460	Phenylpropanoid biosynthesis|Starch and sucrose metabolism|Cyanoamino acid metabolism
TRIAE_CS42_1BL_TGACv1_030244_AA0083620	12.4332	3.40425	21.4622	6.30454	2.65639	0.000199227	0.00164066	Up	0.0279498	0.0276224	0.195132	0.465808	0.396888	0.278696	dapC; Rv0858c	predicted protein [Hordeum vulgare subsp. vulgare]	GO:0003824,GO:0030170,GO:0009058	catalytic activity|pyrgene_idoxal phosphate binding|biosynthetic process
TRIAE_CS42_3DL_TGACv1_249850_AA0857400	7.42031	2.03824	12.8024	6.28109	2.65102	0.0049554	0.0266943	Up	0.0332068	0.0670995	0.0994384	0.424365	0.553502	0.300703		unnamed protein product [Triticum aestivum]			ko00480,ko00980,ko00982	Glutathione metabolism|Metabolism of xenobiotics by cytochrome P450|Drug metabolism - cytochrome P450
TRIAE_CS42_7AS_TGACv1_569524_AA1818270	7.41335	2.03685	12.7898	6.27922	2.65058	0.00496992	0.0267516	Up	0.048889	0	0.147735	0.301941	0.646986	0.349701	ALT3 {ECO:0000303|PubMed:24214063}; At1g68260 {ECO:0000312|Araport:AT1G68260}; T22E19.11 {ECO:0000312|EMBL:AAG52599.1}	hypothetical protein F775_20504 [Aegilops tauschii]
TRIAE_CS42_U_TGACv1_640958_AA2080870	7.41399	2.04171	12.7863	6.26251	2.64674	0.00496858	0.0267464	Up	0	0.056108	0.112018	0.306783	0.420842	0.169774	Os02g0137500, LOC_Os02g04490; OSJNBa0026E05.8, OSJNBa0081C13.32	unnamed protein product [Triticum aestivum]
TRIAE_CS42_3DL_TGACv1_251617_AA0883140	6.13741	1.69796	10.5769	6.22917	2.63904	0.0118778	0.0552209	Up	0.0281806	0	0.0565671	0.27706	0.452156	0.0580096	XRCC2; At5g64520; T12B11.11	unnamed protein product [Triticum aestivum]	GO:0005524,GO:0003677,GO:0006281,GO:0000724,GO:0008094,GO:0005657,GO:0033063	ATP binding|DNA binding|DNA repair|double-strand break repair via homologous recombination|DNA-dependent ATPase activity|replication fork|Rad51B-Rad51C-Rad51D-XRCC2 complex	ko03440	Homologous recombination
TRIAE_CS42_2BS_TGACv1_146486_AA0466370	13.5247	3.74176	23.3076	6.22906	2.63901	0.000106629	0.000944606	Up	0.0542346	0.0281924	0.164459	0.534327	0.419507	0.940356		Heat shock 70 kDa protein 4L [Triticum urartu]	GO:0003676,GO:0008270	nucleic acgene_id binding|zinc ion binding
TRIAE_CS42_7BL_TGACv1_579028_AA1903190	6.13419	1.69865	10.5697	6.22244	2.63748	0.0118939	0.0552719	Up	0	0.128191	0.0428337	0.296557	0.342186	0.0857808		predicted protein [Hordeum vulgare subsp. vulgare]
TRIAE_CS42_2BL_TGACv1_129517_AA0386800	12.2284	3.38897	21.0678	6.21657	2.63612	0.000307452	0.00240877	Up	0.290832	0	0.19625	0.628506	1.29422	1.03781	ZHD8; Os04g0434500, LOC_Os04g35500; OSJNBa0088K19.15, OSJNBb0086G13.8	predicted protein [Hordeum vulgare subsp. vulgare]	GO:0003677	DNA binding
TRIAE_CS42_6BL_TGACv1_500361_AA1603540	6.12523	1.69865	10.5518	6.21189	2.63503	0.0119387	0.0554429	Up	0	0.056717	0.0383968	0.208293	0.200335	0.233647	PCMP-H42; At4g13650; F18A5.40	pentatricopeptgene_ide repeat-containing protein At3g63370, chloroplastic [Sorghum bicolor]
TRIAE_CS42_7AS_TGACv1_569348_AA1814060	43.9828	12.2003	75.7653	6.21014	2.63462	1.87e-12	5.99e-11	Up	0.402512	0.311931	0.271059	1.97159	2.30285	1.95767	COL16; At1g25440; F2J7.10	predicted protein [Hordeum vulgare subsp. vulgare]	GO:0005634,GO:0005622,GO:0008270	nucleus|intracellular|zinc ion binding
TRIAE_CS42_6BL_TGACv1_500659_AA1608090	8.56068	2.37505	14.7463	6.20884	2.63432	0.00252974	0.0151146	Up	0.0338889	0.139182	0.0682368	0.775484	0.496682	0.306257	At4g06744; F15N16	unknown [Zea mays]
TRIAE_CS42_7BL_TGACv1_576924_AA1859970	4.83816	1.35003	8.32628	6.16748	2.62468	0.0316134	0.121583	Up	0.376956	0	0	0.901859	1.22055	0.269488
TRIAE_CS42_6AS_TGACv1_486327_AA1559750	13.367	3.73134	23.0027	6.16474	2.62404	0.000129054	0.00112002	Up	0.38281	0.0782397	0.382453	1.42618	1.96327	1.66102	At1g16060; T24D18.16	hypothetical protein F775_03409 [Aegilops tauschii]	GO:0003700,GO:0006355,GO:0003677,GO:0007275	transcription factor activity, sequence-specific DNA binding|regulation of transcription, DNA-templated|DNA binding|multicellular organism development
TRIAE_CS42_3B_TGACv1_220736_AA0717650	4.83796	1.35142	8.32449	6.15982	2.62289	0.0291923	0.114154	Up	0.0623047	0.0215363	0	0.171435	0.257339	0.0832297	PCMP-H88; At5g06540; F15M7.7	hypothetical protein BRADI_1g45070 [Brachypodium distachyon]	GO:0008270	zinc ion binding
TRIAE_CS42_1DL_TGACv1_065331_AA0236930	4.83612	1.35489	8.31734	6.13875	2.61795	0.0292148	0.114189	Up	0.0213479	0	0.0106276	0.020594	0.100644	0.0432883	MGP4 {ECO:0000303|PubMed:21288267}; At4g01220; F2N1.35	hypothetical protein F775_18965 [Aegilops tauschii]	GO:0016020,GO:0016021,GO:0016740,GO:0016757,GO:0071555,GO:0000139,GO:0005794	membrane|integral component of membrane|transferase activity|transferase activity, transferring glycosyl groups|cell wall organization|Golgi membrane|Golgi apparatus
TRIAE_CS42_6AS_TGACv1_488044_AA1574120	7.24146	2.03199	12.4509	6.12745	2.61529	0.00608028	0.0316418	Up	0.223441	0	0.113939	0.507706	0.789514	0.814812		PREDICTED: uncharacterized protein LOC101773394 [Setaria italica]
TRIAE_CS42_4DL_TGACv1_343739_AA1138890	4.84392	1.35975	8.32809	6.12471	2.61464	0.0291193	0.113951	Up	0	0.0352247	0.0335586	0.190571	0.137995	0.0979916	WEB1; At2g26570; T9J22.24	predicted protein, partial [Hordeum vulgare subsp. vulgare]
TRIAE_CS42_6BS_TGACv1_513265_AA1636570	7.24906	2.03824	12.4599	6.11306	2.61189	0.00606118	0.0315772	Up	0.0313437	0	0	0.256524	0.453495	0.343761	At1g16060; T24D18.16	PREDICTED: AP2-like ethylene-responsive transcription factor At1g16060 [Brachypodium distachyon]	GO:0003677,GO:0003700,GO:0006355,GO:0005634,GO:0006351,GO:0007275	DNA binding|transcription factor activity, sequence-specific DNA binding|regulation of transcription, DNA-templated|nucleus|transcription, DNA-templated|multicellular organism development
TRIAE_CS42_1AL_TGACv1_001328_AA0028750	9.66664	2.72368	16.6096	6.09823	2.60839	0.0013199	0.00862472	Up	0	0.0996785	0.244992	0.448579	0.794049	0.97665	PNSB3 {ECO:0000303|PubMed:21785130}; Synonyms=NDF4 {ECO:0000303|PubMed:18785996}; At3g16250 {ECO:0000312|Araport:AT3G16250}; MYA6.6 {ECO:0000312|EMBL:BAB01265.1}	predicted protein [Hordeum vulgare subsp. vulgare]	GO:0009055,GO:0051536	electron carrier activity|iron-sulfur cluster binding
TRIAE_CS42_2AL_TGACv1_093484_AA0280940	14.3555	4.05843	24.6526	6.07441	2.60274	8.18e-05	0.000745137	Up	0.236329	0.0262713	0.0262682	0.41792	0.313125	0.391359	ynbB; BSU17440	predicted protein, partial [Hordeum vulgare subsp. vulgare]	GO:0003824,GO:0030170	catalytic activity|pyrgene_idoxal phosphate binding
TRIAE_CS42_U_TGACv1_643356_AA2131050	5.97131	1.69031	10.2523	6.06533	2.60059	0.0145134	0.0649865	Up	0.129696	0.0894025	0	0.689276	0.3241	0.335462		hypothetical protein F775_42873 [Aegilops tauschii]
TRIAE_CS42_3B_TGACv1_224525_AA0797680	8.37213	2.37089	14.3734	6.06244	2.5999	0.00310966	0.0180237	Up	0.0507566	0.0172266	0.0341917	0.217398	0.186365	0.359222	HIPP37 {ECO:0000303|PubMed:21072340, ECO:0000303|PubMed:23368984}; At1g23000 {ECO:0000312|Araport:AT1G23000}; F19G10.6 {ECO:0000312|EMBL:AAB72166.1}	unnamed protein product [Triticum aestivum]	GO:0046872,GO:0030001	metal ion binding|metal ion transport
TRIAE_CS42_5BL_TGACv1_404914_AA1314830	8.39529	2.37783	14.4128	6.0613	2.59963	0.00308039	0.0178842	Up	0.100288	0.0505881	0.206365	0.911514	0.904926	0.477414	SAUR39; Os09g0545300 {ECO:0000312|EMBL:BAH94693.1}, LOC_Os09g37330 {ECO:0000305}	predicted protein [Hordeum vulgare subsp. vulgare]	GO:0009733	response to auxin
TRIAE_CS42_3AL_TGACv1_199376_AA0669700	23.6746	6.79183	40.5574	5.9715	2.57809	2.17e-06	2.81e-05	Up	0.172461	0	0.271604	0.433488	0.7631	0.738837	PIN3A {ECO:0000303|PubMed:16085936}; Os01g0643300 {ECO:0000312|EMBL:BAS73380.1}, LOC_Os01g45550 {ECO:0000305}; OsJ_02793 {ECO:0000312|EMBL:EEE55070.1}, P0510C12.26-1 {ECO:0000312|EMBL:BAD68754.1}, P0510C12.26-2 {ECO:0000312|EMBL:BAD68753.1}	putative auxin efflux carrier component 3a [Triticum urartu]	GO:0055085,GO:0016020,GO:0016021,GO:0006810,GO:0009734,GO:0009926,GO:0009921	transmembrane transport|membrane|integral component of membrane|transport|auxin-activated signaling pathway|auxin polar transport|auxin efflux carrier complex
TRIAE_CS42_2BL_TGACv1_131414_AA0427430	8.22076	2.36949	14.072	5.93885	2.57018	0.00409817	0.0227681	Up	0.107685	0.291156	0	0.585221	1.08986	0.469926	PPCK1; At1g08650; F22O13.13	predicted protein [Hordeum vulgare subsp. vulgare]	GO:0000166,GO:0004672,GO:0004674,GO:0005524,GO:0006468	nucleotgene_ide binding|protein kinase activity|protein serine/threonine kinase activity|ATP binding|protein phosphorylation
TRIAE_CS42_1BS_TGACv1_050766_AA0175240	15.3021	4.4112	26.193	5.93785	2.56994	5.28e-05	0.000504397	Up	0.127275	0.468637	0.260092	1.16992	1.50938	1.7183		RecName: Full=Histone H2A.2.1	GO:0003677,GO:0005634,GO:0046982,GO:0000786,GO:0005694	DNA binding|nucleus|protein heterodimerization activity|nucleosome|chromosome	ko04217	Necroptosis
TRIAE_CS42_7DS_TGACv1_621828_AA2027080	4.68015	1.35142	8.00888	5.92628	2.56713	0.0355943	0.133211	Up	0.324328	0	0	0.731541	0.302465	0.105929		predicted protein [Hordeum vulgare subsp. vulgare]
TRIAE_CS42_6BL_TGACv1_499375_AA1580200	41.0864	11.8753	70.2976	5.91966	2.56551	5.84e-11	1.58e-09	Up	0.427812	0.409803	0.549696	2.33635	3.28394	2.75856	DVR; Synonyms=PCB2	predicted protein [Hordeum vulgare subsp. vulgare]	GO:0055114,GO:0051744,GO:0015995,GO:0009507,GO:0009534,GO:0009941,GO:0016020	oxgene_idation-reduction process|3,8-divinyl protochlorophyllide a 8-vinyl reductase activity|chlorophyll biosynthetic process|chloroplast|chloroplast thylakoid|chloroplast envelope|membrane	ko00860	Porphyrin and chlorophyll metabolism
TRIAE_CS42_6AL_TGACv1_471983_AA1516560	9.37343	2.71117	16.0357	5.91468	2.5643	0.0025457	0.0151908	Up	0.0822028	0.0263971	0	0.452813	0.148262	0.143141	PHR1 {ECO:0000303|PubMed:11511543}; At4g28610 {ECO:0000312|Araport:AT4G28610}; T5F17.60 {ECO:0000312|EMBL:CAB81449.1}	hypothetical protein F775_00616 [Aegilops tauschii]	GO:0005634,GO:0003677,GO:0006351,GO:0006355	nucleus|DNA binding|transcription, DNA-templated|regulation of transcription, DNA-templated
TRIAE_CS42_7AL_TGACv1_557437_AA1781330	8.2142	2.37783	14.0506	5.90897	2.56291	0.00376964	0.0212081	Up	0.114716	0.0586038	0.231213	0.586156	0.744426	0.915554		predicted protein [Hordeum vulgare subsp. vulgare]
TRIAE_CS42_6AL_TGACv1_472556_AA1523560	16.4247	4.76262	28.0868	5.89734	2.56006	0.00293597	0.0171804	Up	0.0621707	0.0642301	0.282487	0.45257	1.17566	0.885307		predicted protein [Hordeum vulgare subsp. vulgare]	GO:0003676,GO:0003723,GO:0003729	nucleic acgene_id binding|RNA binding|mRNA binding
TRIAE_CS42_5DL_TGACv1_433478_AA1414190	9.36311	2.71742	16.0088	5.89119	2.55856	0.00192647	0.0119693	Up	0	0.100113	0.041127	0.360336	0.322817	0.271731	At1g47765; T2E6.16	hypothetical protein F775_13140 [Aegilops tauschii]
TRIAE_CS42_1AL_TGACv1_001015_AA0023530	10.4735	3.04799	17.899	5.87239	2.55395	0.00100658	0.00682283	Up	0.0820783	0	0.0409769	0.212635	0.237613	0.270309	At3g47570; F1P2.120	LRR receptor-like serine/threonine-protein kinase EFR [Triticum urartu]	GO:0016020,GO:0016021,GO:0004672,GO:0005524,GO:0006468	membrane|integral component of membrane|protein kinase activity|ATP binding|protein phosphorylation
TRIAE_CS42_U_TGACv1_642542_AA2119280	11.6135	3.3841	19.8429	5.86357	2.55178	0.000522738	0.00385332	Up	0.183385	0.253515	0.0613693	1.31795	1.10576	0.719255	ILI5; Synonyms=BHLH170, PGL2; Os02g0747900, LOC_Os02g51320; OsJ_08379, OSJNBa0078N11.24	Transcription factor bHLH135 [Aegilops tauschii]	GO:0046983,GO:0080113,GO:0005634	protein dimerization activity|regulation of seed growth|nucleus
TRIAE_CS42_7DL_TGACv1_604289_AA1996290	6.95173	2.02643	11.877	5.86105	2.55116	0.0369233	0.137132	Up	0	0.12933	0	1.77258	0.113598	0.472232
TRIAE_CS42_7BL_TGACv1_578535_AA1896680	5.79772	1.69101	9.90444	5.85711	2.55019	0.0177557	0.0766959	Up	0.0635616	0	0.0212448	0.149524	0.167515	0.211182		predicted protein [Hordeum vulgare subsp. vulgare]
TRIAE_CS42_7DL_TGACv1_602736_AA1967010	5.80931	1.69447	9.92414	5.85677	2.55011	0.0176729	0.07643	Up	0	0.150509	0	0.39546	0.193037	0.264893		predicted protein [Hordeum vulgare subsp. vulgare]	GO:0051513	regulation of monopolar cell growth
TRIAE_CS42_5DS_TGACv1_456659_AA1475680	12.7529	3.72439	21.7814	5.84832	2.54802	0.000272854	0.00216646	Up	0.706972	0.101997	0.304814	2.90395	2.22963	1.60407	GRXC1; Os01g0368900, LOC_Os01g27140; B1329D01.42, OsJ_01785 {ECO:0000312|EMBL:EAZ11913.1}, P0043B10.28, P0560B06.28, P0784G04.35	Glutaredoxin-C1 [Triticum urartu]	GO:0045454,GO:0005623,GO:0009055,GO:0055114,GO:0015035	cell redox homeostasis|cell|electron carrier activity|oxgene_idation-reduction process|protein disulfide oxidoreductase activity
TRIAE_CS42_2BL_TGACv1_130116_AA0404130	18.5656	5.42929	31.702	5.83908	2.54574	9.44e-06	0.000107727	Up	0.176971	0.264495	0.267971	1.20029	1.31877	1.28152	NCS2 {ECO:0000303|PubMed:15925393}	S-norcoclaurine synthase [Aegilops tauschii]	GO:0006952,GO:0009607	defense response|response to biotic stimulus
TRIAE_CS42_7BL_TGACv1_577334_AA1872520	25.4908	7.45988	43.5217	5.8341	2.54451	1.9e-07	2.99e-06	Up	0.109613	0.292561	0.111764	1.34159	0.804754	1.19635		predicted protein [Hordeum vulgare subsp. vulgare]
TRIAE_CS42_3B_TGACv1_225914_AA0812890	5.79851	1.69796	9.89906	5.82998	2.54349	0.01775	0.0766803	Up	0.0570851	0	0.0871945	0.252099	0.229272	0.385207	At1g68400; T2E12.5	probable leucine-rich repeat receptor-like protein kinase At1g68400 [Sorghum bicolor]	GO:0016020,GO:0016021,GO:0004672,GO:0005524,GO:0006468	membrane|integral component of membrane|protein kinase activity|ATP binding|protein phosphorylation
TRIAE_CS42_6DL_TGACv1_528466_AA1714260	6.91747	2.02782	11.8071	5.82257	2.54166	0.0164856	0.0720348	Up	0.314427	0.167557	0	0.408651	1.50816	0.896405		hypothetical protein [Zea mays]
TRIAE_CS42_7DS_TGACv1_622168_AA2034390	6.92474	2.03338	11.8161	5.81106	2.5388	0.00895926	0.0436738	Up	0.136924	0	0.0918417	0.392412	0.674134	0.578923	MIND1; Synonyms=ARC11; At5g24020; MZF18.10	predicted protein [Hordeum vulgare subsp. vulgare]	GO:0000166,GO:0005524,GO:0016887,GO:0030899,GO:0042802,GO:0042803,GO:0010020,GO:0009507,GO:0009570,GO:0009941	nucleotgene_ide binding|ATP binding|ATPase activity|calcium-dependent ATPase activity|identical protein binding|protein homodimerization activity|chloroplast fission|chloroplast|chloroplast stroma|chloroplast envelope
TRIAE_CS42_3AL_TGACv1_193884_AA0621670	6.91957	2.03199	11.8072	5.81063	2.53869	0.00897777	0.0437521	Up	0.363037	0	0.183526	0.773344	0.741142	1.58563		hypothetical protein F775_08103 [Aegilops tauschii]
TRIAE_CS42_4DL_TGACv1_343329_AA1133330	6.93076	2.03824	11.8233	5.80073	2.53623	0.00893774	0.0435964	Up	0.0835929	0.178169	0.169464	0.997803	0.695675	0.999318		High molecular mass early light-inducible protein HV58, chloroplastic [Aegilops tauschii]	GO:0016020,GO:0016021	membrane|integral component of membrane
TRIAE_CS42_5AL_TGACv1_375958_AA1229470	14.9742	4.40635	25.5421	5.79664	2.53522	7.69e-05	0.000705351	Up	0.171536	0.0425857	0.215993	0.686247	1.54797	0.996782	SAUR39; Os09g0545300 {ECO:0000312|EMBL:BAH94693.1}, LOC_Os09g37330 {ECO:0000305}	hypothetical protein TRIUR3_00786 [Triticum urartu]	GO:0009733	response to auxin
TRIAE_CS42_7BS_TGACv1_592190_AA1932890	10.329	3.0459	17.612	5.7822	2.53162	0.00120914	0.00800412	Up	0.367051	0.0666427	0.12376	1.55308	0.929004	0.876565	At4g28100; T13J8.210	predicted protein [Hordeum vulgare subsp. vulgare]
TRIAE_CS42_6BS_TGACv1_515059_AA1666910	8.06031	2.37852	13.7421	5.77758	2.53047	0.00455652	0.0248432	Up	0	0.0597155	0.0888405	0.242178	0.207004	0.266248		PREDICTED: uncharacterized protein LOC100840237 [Brachypodium distachyon]	GO:0006355,GO:0003690	regulation of transcription, DNA-templated|double-stranded DNA binding
TRIAE_CS42_6AS_TGACv1_485824_AA1552840	8.04975	2.37714	13.7224	5.77265	2.52923	0.0106973	0.050532	Up	0.0544353	0.111553	0.165605	0.344417	1.1581	0.778717	WHAB1.6	chlorophyll a/b-binding protein WCAB precursor [Triticum aestivum]	GO:0016020,GO:0016021,GO:0009507,GO:0009536,GO:0015979,GO:0009535,GO:0009579,GO:0009523,GO:0016168,GO:0009765,GO:0018298,GO:0009522	membrane|integral component of membrane|chloroplast|plastgene_id|photosynthesis|chloroplast thylakoid membrane|thylakoid|photosystem II|chlorophyll binding|photosynthesis, light harvesting|protein-chromophore linkage|photosystem I	ko00196	Photosynthesis - antenna proteins
TRIAE_CS42_5BL_TGACv1_406363_AA1344530	41.2818	12.2142	70.3495	5.75967	2.52599	2.39e-08	4.34e-07	Up	0.110967	0.237866	0.169827	0.948885	1.26357	0.817691	PMI1 {ECO:0000303|PubMed:16113226}; At1g42550 {ECO:0000312|Araport:AT1G42550}; F8D11.1 {ECO:0000312|EMBL:AAG51233.1}, T8D8.2 {ECO:0000312|EMBL:AAG51317.1}	predicted protein [Hordeum vulgare subsp. vulgare]	GO:0005623,GO:0009902	cell|chloroplast relocation
TRIAE_CS42_U_TGACv1_642514_AA2118780	14.8225	4.40773	25.2372	5.72567	2.51744	9.24e-05	0.000831435	Up	0.0139394	0.0947123	0	0.215605	0.191858	0.356061	At4g26340; T25K17.150	hypothetical protein TRIUR3_10493 [Triticum urartu]	GO:0006355,GO:0003712	regulation of transcription, DNA-templated|transcription cofactor activity
TRIAE_CS42_5BL_TGACv1_407926_AA1360420	4.52343	1.35003	7.69683	5.70123	2.51127	0.0444143	0.158263	Up	0.0542724	0	0	0.143936	0.156021	0.0275737	At1g52620; F6D8.16	hypothetical_protein [Oryza glaberrima]
TRIAE_CS42_4DS_TGACv1_362234_AA1178020	4.51359	1.35003	7.67714	5.68664	2.50758	0.0434641	0.155517	Up	0.0691004	0	0	0.164705	0.0968839	0.154318	rhiE; Dda3937_01465	PREDICTED: rhamnogalacturonate lyase-like isoform X1 [Setaria italica]	GO:0003824,GO:0005975,GO:0030246	catalytic activity|carbohydrate metabolic process|carbohydrate binding
TRIAE_CS42_5AL_TGACv1_376130_AA1232420	6.78503	2.03198	11.5381	5.67824	2.50544	0.0176441	0.0763186	Up	0.0634433	0.205253	0	1.02672	0.969143	0.245425		predicted protein [Hordeum vulgare subsp. vulgare]
TRIAE_CS42_2BS_TGACv1_145958_AA0450830	5.63707	1.68893	9.58522	5.67534	2.50471	0.0215686	0.0898377	Up	0.0401604	0.0097072	0	0.0771802	0.0822894	0.0600044
TRIAE_CS42_1DL_TGACv1_062188_AA0210250	5.6319	1.68754	9.57626	5.67469	2.50454	0.0216127	0.0899619	Up	0.0879122	0	0	0.102895	0.164639	0.215787		hypothetical protein F775_06668 [Aegilops tauschii]	GO:0016020,GO:0016021	membrane|integral component of membrane
TRIAE_CS42_5BS_TGACv1_424438_AA1389740	4.5196	1.35489	7.6843	5.67153	2.50374	0.0433602	0.155247	Up	0.0501048	0.0265863	0.0253058	0.267629	0.161193	0.170513	At1g64760; F13O11.7	Glucan endo-1,3-beta-glucosgene_idase 8 [Triticum urartu]	GO:0016787,GO:0016798,GO:0005975,GO:0008152,GO:0004553	hydrolase activity|hydrolase activity, acting on glycosyl bonds|carbohydrate metabolic process|metabolic process|hydrolase activity, hydrolyzing O-glycosyl compounds
TRIAE_CS42_3DL_TGACv1_250001_AA0860150	4.51442	1.3535	7.67534	5.67072	2.50353	0.0434496	0.155491	Up	0	0	0	0.152496	0	0.104877		hypothetical protein TRIUR3_21158 [Triticum urartu]
TRIAE_CS42_2DL_TGACv1_159558_AA0539800	14.6532	4.39385	24.9126	5.66988	2.50332	0.0147575	0.065834	Up	0.277098	0.0592127	0.0282897	0.380221	1.02981	0.495036		hypothetical protein BAE44_0001400 [Dichanthelium oligosanthes]	GO:0003676	nucleic acgene_id binding
TRIAE_CS42_6AL_TGACv1_472613_AA1524110	28.2418	8.47866	48.0049	5.66185	2.50127	6.23e-08	1.06e-06	Up	0.297689	0.236209	0.29944	1.85689	1.85258	1.30448	At4g06744; F15N16	hypothetical protein SETIT_017214mg [Setaria italica]
TRIAE_CS42_5DL_TGACv1_434793_AA1441730	4.52954	1.36045	7.69864	5.65889	2.50052	0.0431891	0.154788	Up	0.0125712	0	0.0124824	0.119124	0.067859	0.0515819	RBM25; Synonyms=RNPC7	Putative endo-1,3(4)-beta-glucanase 2 [Triticum urartu]	GO:0006397	mRNA processing	ko03040	Spliceosome
TRIAE_CS42_4BL_TGACv1_322444_AA1071390	18.041	5.42373	30.6584	5.65264	2.49892	1.67e-05	0.00017931	Up	0.0813898	0.0689869	0.0657708	0.299846	0.452566	0.478037	BAM2; At3g49670; T16K5.20	PREDICTED: leucine-rich repeat receptor-like serine/threonine-protein kinase BAM1 [Oryza sativa Japonica Group]	GO:0016020,GO:0016021,GO:0004672,GO:0005524,GO:0006468	membrane|integral component of membrane|protein kinase activity|ATP binding|protein phosphorylation
TRIAE_CS42_7DL_TGACv1_602888_AA1971220	11.28	3.39313	19.1668	5.64872	2.49792	0.000765204	0.00538079	Up	0.0542947	0.0538762	0.0816968	0.134955	0.412793	0.192756	MTOPVIB {ECO:0000303|PubMed:26917763}; At1g60460 {ECO:0000312|Araport:AT1G60460}; F8A5.1 {ECO:0000312|EMBL:AAB71954.1}	predicted protein [Hordeum vulgare subsp. vulgare]	GO:0042138	meiotic DNA double-strand break formation
TRIAE_CS42_4AL_TGACv1_290703_AA0988440	6.75792	2.03685	11.479	5.63564	2.49458	0.0108872	0.0512943	Up	0.0219451	0.0107481	0.0327326	0.0533148	0.157608	0.177696	VAR3; At5g17790; MVA3.140, MVA3.15	zf-RanBP domain-containing protein [Aegilops tauschii]	GO:0046872	metal ion binding
TRIAE_CS42_2DL_TGACv1_158489_AA0520000	22.4098	6.80503	38.0145	5.58624	2.48188	6.43e-06	7.61e-05	Up	0.0954211	0.0666869	0.481872	0.935711	1.39416	1.15257	GDPD2 {ECO:0000303|PubMed:21323773}; At5g41080 {ECO:0000312|Araport:AT5G41080}; MEE6.15 {ECO:0000312|EMBL:BAB09710.1}	predicted protein [Hordeum vulgare subsp. vulgare]	GO:0006629,GO:0008081	lipgene_id metabolic process|phosphoric diester hydrolase activity
TRIAE_CS42_2AL_TGACv1_093410_AA0279600	11.164	3.39799	18.9301	5.57095	2.47792	0.00944352	0.0455926	Up	0	0.0230889	0.117088	0.535149	0.33893	0.190609	MENG {ECO:0000255|HAMAP-Rule:MF_03192}; At1g23360; F26F24.24	predicted protein [Hordeum vulgare subsp. vulgare]	GO:0016740,GO:0009507,GO:0009536,GO:0008168,GO:0032259,GO:0052624,GO:0042372	transferase activity|chloroplast|plastgene_id|methyltransferase activity|methylation|2-phytyl-1,4-naphthoquinone methyltransferase activity|phylloquinone biosynthetic process	ko00130	Ubiquinone and other terpenoid-quinone biosynthesis
TRIAE_CS42_2AL_TGACv1_094204_AA0294270	8.89153	2.71394	15.0691	5.55248	2.47313	0.00339023	0.019372	Up	0.0117202	0.0574549	0.0234002	0.230385	0.145843	0.095857	MYB28; Synonyms=HAG1, PMG1; At5g61420; MFB13.22	Transcription factor MYB39 [Aegilops tauschii]	GO:0003677	DNA binding
TRIAE_CS42_2BS_TGACv1_148184_AA0491210	22.1063	6.78278	37.4298	5.51836	2.46424	2.34e-06	3.01e-05	Up	0.0562203	0.202895	0.0929953	0.622869	0.682401	0.625902	At5g42310; K5J14.11	pentatricopeptgene_ide repeat-containing protein At5g42310, mitochondrial [Sorghum bicolor]	GO:0009507	chloroplast
TRIAE_CS42_2DL_TGACv1_158050_AA0507360	14.362	4.41746	24.3065	5.50236	2.46005	0.000159473	0.00134705	Up	0.029547	0.0603951	0.104918	0.418886	0.24779	0.432895		hypothetical protein F775_11626 [Aegilops tauschii]
TRIAE_CS42_3AS_TGACv1_214014_AA0708280	6.60641	2.03338	11.1794	5.49796	2.4589	0.0349145	0.131239	Up	0.049529	0	0.0491527	0.122296	0.248989	0.0741562	trmt6; DDB_G0281175	unnamed protein product [Triticum aestivum]	GO:0030488,GO:0031515	tRNA methylation|tRNA (m1A) methyltransferase complex
TRIAE_CS42_5AL_TGACv1_377517_AA1247580	6.62298	2.03963	11.2063	5.4943	2.45794	0.0130471	0.0596368	Up	0	0	0.0781528	0.279424	0.389684	0.0392695	PAE9 {ECO:0000303|PubMed:25115560}; At5g23870 {ECO:0000312|Araport:AT5G23870}; MRO11.9 {ECO:0000312|EMBL:BAB10060.1}	hypothetical protein TRIUR3_05435 [Triticum urartu]	GO:0016787,GO:0005576,GO:0005618,GO:0071555	hydrolase activity|extracellular region|cell wall|cell wall organization	ko04310	Wnt signaling pathway
TRIAE_CS42_6DL_TGACv1_526446_AA1683720	13.2067	4.06883	22.3446	5.49165	2.45724	0.000305613	0.00239585	Up	0.195094	0.41512	0.199965	0.997112	1.7209	1.71961	PNSL2 {ECO:0000303|PubMed:21785130}; Synonyms=PQL1, PQL2; At1g14150 {ECO:0000312|Araport:AT1G14150}; F7A19.23 {ECO:0000312|EMBL:AAD39297.1}	PREDICTED: photosynthetic NDH subunit of lumenal location 2, chloroplastic [Oryza sativa Japonica Group]	GO:0005509,GO:0015979,GO:0009523,GO:0009654,GO:0019898	calcium ion binding|photosynthesis|photosystem II|photosystem II oxygen evolving complex|extrinsic component of membrane	ko00195	Photosynthesis
TRIAE_CS42_2DS_TGACv1_177436_AA0577080	12.103	3.72995	20.476	5.4896	2.4567	0.000576792	0.00419489	Up	0.108325	0	0.0542976	0.47245	0.310511	0.358055	tyrP; SF1953, S2046	PREDICTED: tyrosine-specific transport protein isoform X2 [Brachypodium distachyon]	GO:0016020,GO:0016021,GO:0005887,GO:0003333,GO:0015173,GO:0015801,GO:0009507,GO:0009706	membrane|integral component of membrane|integral component of plasma membrane|amino acgene_id transmembrane transport|aromatic amino acid transmembrane transporter activity|aromatic amino acid transport|chloroplast|chloroplast inner membrane
TRIAE_CS42_3AL_TGACv1_196125_AA0657500	17.5684	5.41817	29.7187	5.485	2.45549	2.88e-05	0.000293218	Up	0.0405411	0.0623776	0.0161044	0.131525	0.181049	0.272089		hypothetical protein TRIUR3_19697 [Triticum urartu]
TRIAE_CS42_6AL_TGACv1_472184_AA1518710	6.60631	2.04033	11.1723	5.47573	2.45305	0.027473	0.108956	Up	0	0.0178951	0.0722029	0.0721506	0.358254	0.180914	BXL7; At1g78060; F28K19.27, F28K19.32	beta-D-xylosgene_idase [Hordeum vulgare]	GO:0005975,GO:0004553	carbohydrate metabolic process|hydrolase activity, hydrolyzing O-glycosyl compounds
TRIAE_CS42_4AS_TGACv1_306868_AA1014320	5.471	1.69031	9.25168	5.47336	2.45243	0.0262068	0.104834	Up	0.220396	0.158858	0	0.40605	0.718242	0.902669	OFP12; At1g05420	hypothetical protein SETIT_039936mg [Setaria italica]
TRIAE_CS42_5BL_TGACv1_406334_AA1344130	44.8317	13.9177	75.7457	5.44241	2.44425	2.04e-11	5.81e-10	Up	0.184366	0.23248	0.351058	1.45744	1.60765	1.4967	ROPGEF1; At4g38430; F22I13.200	predicted protein [Hordeum vulgare subsp. vulgare]	GO:0043547,GO:0005085,GO:0005089,GO:0009860,GO:0080092,GO:0016324	positive regulation of GTPase activity|guanyl-nucleotgene_ide exchange factor activity|Rho guanyl-nucleotide exchange factor activity|pollen tube growth|regulation of pollen tube growth|apical plasma membrane
TRIAE_CS42_7AS_TGACv1_569418_AA1815320	30.4779	9.48979	51.466	5.42331	2.43917	3.52e-08	6.24e-07	Up	1.18093	1.35356	0.713544	5.76054	6.96646	5.29163		hypothetical protein TRIUR3_21694 [Triticum urartu]	GO:0016020,GO:0016021	membrane|integral component of membrane
TRIAE_CS42_2DS_TGACv1_177275_AA0571880	7.5923	2.37505	12.8095	5.39338	2.43119	0.00800381	0.0397518	Up	0.0193474	0.0578466	0.0387915	0.309389	0.290433	0.135951	NPF8.5; Synonyms=PTR6; At1g62200; F19K23.13	hypothetical protein F775_52257 [Aegilops tauschii]	GO:0016020,GO:0016021,GO:0006810,GO:0005215,GO:0006857	membrane|integral component of membrane|transport|transporter activity|oligopeptgene_ide transport
TRIAE_CS42_3B_TGACv1_224002_AA0790790	6.46474	2.03338	10.8961	5.35861	2.42186	0.0157536	0.0694326	Up	0.152474	0.051173	0.101561	0.613156	0.493304	0.353409		hypothetical protein TRIUR3_16901 [Triticum urartu]	GO:0016020,GO:0016021	membrane|integral component of membrane
TRIAE_CS42_5AL_TGACv1_376058_AA1231650	39.8062	12.5301	67.0822	5.35366	2.42053	2.54e-06	3.24e-05	Up	0.451182	0.19087	0.214559	1.10322	2.06966	1.47286	CPK7 {ECO:0000303|PubMed:15695435}; Synonyms=CDPK1 {ECO:0000303|Ref.4}, CDPK12 {ECO:0000303|Ref.3}, CPK11 {ECO:0000303|PubMed:7766885}; Os03g0128700 {ECO:0000312|EMBL:BAF10756.1}, LOC_Os03g03660 {ECO:0000312|EMBL:ABF93779.1}; OJ1528D07.2 {ECO:0000312|EMBL:AAN17388.1}	predicted protein [Hordeum vulgare subsp. vulgare]	GO:0009507	chloroplast
TRIAE_CS42_2DL_TGACv1_158283_AA0514670	9.67174	3.04589	16.2976	5.35068	2.41972	0.00256764	0.0153011	Up	0.104248	0.223338	0	0.596907	0.40455	0.747966	CP1; Os04g0670500, LOC_Os04g57490; OSJNBa0043A12.33	hypothetical protein SORBI_3006G260700 [Sorghum bicolor]	GO:0016787,GO:0008233,GO:0006508,GO:0008234	hydrolase activity|peptgene_idase activity|proteolysis|cysteine-type peptidase activity
TRIAE_CS42_4BS_TGACv1_329309_AA1100070	6.43544	2.02852	10.8424	5.34496	2.41818	0.0159281	0.0700218	Up	0.136359	0	0.0274327	0.145512	0.327374	0.429112	GPAT6; At2g38110; F16M14.4	predicted protein [Hordeum vulgare subsp. vulgare]	GO:0008152,GO:0016020,GO:0016021,GO:0016746	metabolic process|membrane|integral component of membrane|transferase activity, transferring acyl groups
TRIAE_CS42_7BS_TGACv1_593970_AA1955380	8.54517	2.70978	14.3806	5.3069	2.40787	0.00940138	0.0454313	Up	0.198566	0.128016	0.133499	1.0125	0.423506	1.60266		Transcription factor bHLH137 [Aegilops tauschii]
TRIAE_CS42_3DS_TGACv1_272459_AA0921090	8.56724	2.71812	14.4164	5.30381	2.40703	0.0049294	0.0265676	Up	0.0609013	0.196699	0.245941	1.41062	0.601471	0.77037		unnamed protein product [Triticum aestivum]
TRIAE_CS42_5BL_TGACv1_404914_AA1314950	8.57569	2.72785	14.4235	5.28751	2.40259	0.0115964	0.0540892	Up	0	0	0.0926372	0	0.196001	0.335602	SAUR39; Os09g0545300 {ECO:0000312|EMBL:BAH94693.1}, LOC_Os09g37330 {ECO:0000305}	hypothetical protein F775_06113 [Aegilops tauschii]	GO:0009733	response to auxin
TRIAE_CS42_7BS_TGACv1_593766_AA1954310	13.8486	4.40565	23.2915	5.28673	2.40238	0.000278645	0.00220757	Up	0.0915981	0.0443323	0.0613472	0.189325	0.396786	0.509649	RPP13L3; At3g46730; T6H20.240	Disease resistance protein RPP13 [Aegilops tauschii]	GO:0016020,GO:0016021,GO:0043531	membrane|integral component of membrane|ADP binding
TRIAE_CS42_1DL_TGACv1_061769_AA0203150	5.32207	1.69379	8.95036	5.28424	2.40169	0.0444845	0.158476	Up	0.03928	0.0414923	0.0197409	0.0845992	0.108346	0.0956605	SKU5; At4g12420; T1P17.10	predicted protein [Hordeum vulgare subsp. vulgare]	GO:0016491,GO:0055114,GO:0005507	oxgene_idoreductase activity|oxidation-reduction process|copper ion binding
TRIAE_CS42_2AS_TGACv1_112537_AA0340260	5.31691	1.6924	8.94141	5.28328	2.40143	0.0316355	0.121652	Up	0.0263593	0.0275129	0.0266825	0.137954	0.378268	0.131085	CYP96A15 {ECO:0000305}; Synonyms=MAH1 {ECO:0000303|PubMed:17905869}; At1g57750 {ECO:0000312|Araport:AT1G57750}; T8L23.21 {ECO:0000312|EMBL:AAG50737.1}	Cytochrome P450 86B1 [Triticum urartu]	GO:0016491,GO:0046872,GO:0055114,GO:0004497,GO:0005506,GO:0016705,GO:0020037,GO:0016020,GO:0016021	oxgene_idoreductase activity|metal ion binding|oxidation-reduction process|monooxygenase activity|iron ion binding|oxidoreductase activity, acting on paired donors, with incorporation or reduction of molecular oxygen|heme binding|membrane|integral component of membrane
TRIAE_CS42_1AL_TGACv1_004149_AA0052580	5.32333	1.69448	8.95218	5.28313	2.40139	0.0315592	0.121424	Up	0.0435478	0	0.0433579	0.174863	0.401885	0.405092	GINS2; At3g12530; MQC3.35, T2E22.16	DNA replication complex GINS protein PSF2 [Aegilops tauschii]	GO:0005634,GO:0006260	nucleus|DNA replication
TRIAE_CS42_U_TGACv1_643894_AA2135750	5.31402	1.69379	8.93426	5.27473	2.3991	0.0316698	0.121738	Up	0.030816	0.0640071	0.0310981	0.128617	0.321623	0.335457	Os05g0592800, LOC_Os05g51510; OsJ_018965, OsJ_19760 {ECO:0000312|EMBL:EEE64901.1}, P0663C08.11	Putative protein phosphatase 2C 53 [Aegilops tauschii]	GO:0003824,GO:0016787,GO:0043169,GO:0046872,GO:0004721,GO:0004722,GO:0006470	catalytic activity|hydrolase activity|cation binding|metal ion binding|phosphoprotein phosphatase activity|protein serine/threonine phosphatase activity|protein dephosphorylation	ko04016,ko04075	MAPK signaling pathway - plant|Plant hormone signal transduction
TRIAE_CS42_7AS_TGACv1_569317_AA1813310	5.33183	1.70073	8.96293	5.27004	2.39781	0.0314586	0.121123	Up	0	0.0102598	0.0307474	0.0923925	0.0413373	0.0823868		hypothetical protein TRIUR3_03842 [Triticum urartu]
TRIAE_CS42_5DL_TGACv1_434427_AA1435770	9.539	3.0459	16.0321	5.2635	2.39602	0.0030548	0.0177574	Up	0.157599	0	0	0.410939	0.214746	0.218521		hypothetical protein F775_06902 [Aegilops tauschii]	GO:0016020,GO:0016021	membrane|integral component of membrane
TRIAE_CS42_1AL_TGACv1_002420_AA0041770	33.8958	10.8398	56.9518	5.25394	2.3934	1.05e-08	2.02e-07	Up	0.777103	0.377756	0.301256	3.81387	2.63277	3.08079		unknown [Hordeum vulgare]	GO:0016020,GO:0016021	membrane|integral component of membrane
TRIAE_CS42_3AS_TGACv1_210809_AA0679570	10.6391	3.40425	17.8739	5.25046	2.39244	0.00160287	0.0102037	Up	0.0468183	0.0472654	0.375821	0.472504	1.16776	0.898817		hypothetical protein TRIUR3_03468 [Triticum urartu]	GO:0030247	polysacchargene_ide binding
TRIAE_CS42_5BS_TGACv1_423452_AA1377120	9.52904	3.05285	16.0052	5.24272	2.39031	0.00306589	0.0178137	Up	0.0940612	0.0237771	0.094558	0.256477	0.235278	0.236843	TANC2; Synonyms=KIAA1148, KIAA1636	Protein TANC2 [Aegilops tauschii]
TRIAE_CS42_7AL_TGACv1_556633_AA1767600	6.30514	2.03338	10.5769	5.20163	2.37896	0.0189995	0.0810768	Up	0.0873086	0	0	0.143767	0.152726	0.0895215		hypothetical protein F775_05350 [Aegilops tauschii]
TRIAE_CS42_1AL_TGACv1_009365_AA0055660	957.414	308.775	1606.05	5.20137	2.37889	5.56e-86	7.64e-83	Up	7.705	10.3428	10.9281	51.2066	50.8527	57.8	CAB3C	Chlorophyll a-b binding protein 3C, chloroplastic [Triticum urartu]	GO:0016020,GO:0016021,GO:0009507,GO:0009536,GO:0015979,GO:0009535,GO:0009579,GO:0009523,GO:0016168,GO:0009765,GO:0018298,GO:0009522	membrane|integral component of membrane|chloroplast|plastgene_id|photosynthesis|chloroplast thylakoid membrane|thylakoid|photosystem II|chlorophyll binding|photosynthesis, light harvesting|protein-chromophore linkage|photosystem I	ko00196	Photosynthesis - antenna proteins
TRIAE_CS42_1DL_TGACv1_062028_AA0207740	6.28259	2.03129	10.5339	5.18581	2.37457	0.0191576	0.0816269	Up	0.00576844	0.0111288	0.00574709	0.0387071	0.0557233	0.0832795	ROS1; Synonyms=DML1; At2g36490; F1O11.12		GO:0003824,GO:0051539,GO:0006281,GO:0006284	catalytic activity|4 iron, 4 sulfur cluster binding|DNA repair|base-excision repair
TRIAE_CS42_3B_TGACv1_223791_AA0787350	6.29986	2.03894	10.5608	5.17955	2.37283	0.0284321	0.111876	Up	0.0648222	0	0.0650086	0.448521	0	0.456206	At5g37870; K18L3.4	unnamed protein product [Triticum aestivum]	GO:0005634,GO:0046872,GO:0008270,GO:0016567,GO:0006511,GO:0007275	nucleus|metal ion binding|zinc ion binding|protein ubiquitination|ubiquitin-dependent protein catabolic process|multicellular organism development	ko04115,ko04013,ko04310,ko04120	p53 signaling pathway|MAPK signaling pathway - fly|Wnt signaling pathway|Ubiquitin mediated proteolysis
TRIAE_CS42_1DS_TGACv1_080659_AA0251770	10.4667	3.38757	17.5457	5.17944	2.3728	0.00193151	0.0119917	Up	0.18974	0.195863	0.095823	0.447663	0.836723	1.13569	At4g38150; F20D10.270	hypothetical protein TRIUR3_05731 [Triticum urartu]
TRIAE_CS42_6DS_TGACv1_544611_AA1748920	28.2379	9.1523	47.3235	5.17067	2.37035	2.2e-07	3.43e-06	Up	0.31406	0.0219458	0.23304	0.990621	0.939303	0.965385	CIA2; At5g57180; MUL3.13	predicted protein [Hordeum vulgare subsp. vulgare]	GO:0005634	nucleus
TRIAE_CS42_6DS_TGACv1_543695_AA1743190	7.26584	2.36949	12.1622	5.13284	2.35976	0.0116313	0.0542182	Up	0.0444082	0.110836	0	0.242365	0.178711	0.312542		hypothetical protein F775_14535 [Aegilops tauschii]
TRIAE_CS42_7AS_TGACv1_569317_AA1813300	7.27701	2.37575	12.1783	5.12608	2.35786	0.0355083	0.132944	Up	0.0801612	0.0779313	0.120173	0.581375	0.849263	0.12449	SAUR39; Os09g0545300 {ECO:0000312|EMBL:BAH94693.1}, LOC_Os09g37330 {ECO:0000305}	hypothetical protein TRIUR3_03844 [Triticum urartu]	GO:0009733	response to auxin
TRIAE_CS42_5AL_TGACv1_374231_AA1194390	21.7717	7.12308	36.4203	5.11299	2.35417	6.26e-06	7.42e-05	Up	0.131511	0.0493376	0.0988581	0.362481	0.618922	0.499226	At4g30825; F6I18.270, T10C21.4	hypothetical protein SORBI_3007G087100 [Sorghum bicolor]
TRIAE_CS42_1BS_TGACv1_049515_AA0155550	5.16806	1.6924	8.64371	5.10737	2.35258	0.0380448	0.140429	Up	0.20341	0	0	0.44054	0.66798	0.38602		hypothetical protein BAE44_0014493 [Dichanthelium oligosanthes]
TRIAE_CS42_4DS_TGACv1_361934_AA1174480	17.6089	5.76818	29.4496	5.10553	2.35206	5.3e-05	0.000505996	Up	0.248264	0.603911	0.334312	3.0861	1.65241	1.89348		hypothetical protein TRIUR3_05970 [Triticum urartu]	GO:0009507	chloroplast
TRIAE_CS42_4BS_TGACv1_329062_AA1097510	5.16865	1.70073	8.63656	5.07814	2.3443	0.0380365	0.140411	Up	0	0.119605	0.178416	0.604132	0.385254	0.586216	At3g03920; F20H23.3	Putative H/ACA ribonucleoprotein complex subunit 1-like protein 1 [Aegilops tauschii]	GO:0005634,GO:0030529,GO:0003723,GO:0005730,GO:0001522,GO:0006364,GO:0042254,GO:0031429	nucleus|intracellular ribonucleoprotein complex|RNA binding|nucleolus|pseudourgene_idine synthesis|rRNA processing|ribosome biogenesis|box H/ACA snoRNP complex	ko03008	Ribosome biogenesis in eukaryotes
TRIAE_CS42_1DL_TGACv1_061993_AA0207060	5.16699	1.70282	8.63117	5.06875	2.34163	0.0380595	0.140461	Up	0	0.0112531	0.0346011	0.0780384	0.10978	0.0823992	R1B-17; PGEC858M02.9	Disease resistance protein RPM1 [Aegilops tauschii]	GO:0043531	ADP binding
TRIAE_CS42_2AS_TGACv1_112747_AA0344480	22.5987	7.45015	37.7473	5.06665	2.34103	4.75e-06	5.75e-05	Up	0.179427	0.17567	0.0511136	0.986461	0.531753	0.597532	tyrP; SF1953, S2046	hypothetical protein BRADI_1g18660 [Brachypodium distachyon]	GO:0016020,GO:0016021,GO:0005887,GO:0003333,GO:0015173,GO:0015801,GO:0009507,GO:0009706	membrane|integral component of membrane|integral component of plasma membrane|amino acgene_id transmembrane transport|aromatic amino acid transmembrane transporter activity|aromatic amino acid transport|chloroplast|chloroplast inner membrane
TRIAE_CS42_3DS_TGACv1_272750_AA0924810	6.13593	2.02852	10.2433	5.04966	2.33619	0.0229535	0.0944674	Up	0.0969863	0	0.0487026	0.143247	0.0984852	0.148349		hypothetical protein F775_07234 [Aegilops tauschii]
TRIAE_CS42_1DL_TGACv1_062964_AA0222320	9.21371	3.05701	15.3704	5.02792	2.32996	0.00440372	0.0241794	Up	0.0584486	0.243019	0.237273	1.30713	0.507251	0.9941		predicted protein [Hordeum vulgare subsp. vulgare]	GO:0003677,GO:0005634,GO:0046982,GO:0000786,GO:0005694	DNA binding|nucleus|protein heterodimerization activity|nucleosome|chromosome
TRIAE_CS42_4AL_TGACv1_292332_AA0998470	9.19729	3.05285	15.3417	5.02538	2.32923	0.00442928	0.0242797	Up	0.0824222	0.028509	0.110791	0.426403	0.365319	0.49692	NAC043; Synonyms=EMB2301, NST1; At2g46770; F19D11.5	NAC domain-containing protein 43 [Aegilops tauschii]	GO:0003677,GO:0006355,GO:0005634,GO:0006351	DNA binding|regulation of transcription, DNA-templated|nucleus|transcription, DNA-templated
TRIAE_CS42_6AL_TGACv1_470973_AA1499920	9.18256	3.05562	15.3095	5.01027	2.32489	0.00445236	0.0243773	Up	0.0378258	0.0556791	0.075472	0.167664	0.276664	0.479077	PCMP-H42; At4g13650; F18A5.40	pentatricopeptgene_ide repeat-containing protein At3g63370, chloroplastic [Sorghum bicolor]
TRIAE_CS42_5AL_TGACv1_378876_AA1254920	85.6091	28.509	142.709	5.00577	2.32359	1.25e-18	7.45e-17	Up	1.10787	1.58218	1.81228	8.82792	8.46979	6.50219	WHAB1.6	Chlorophyll a-b binding protein, chloroplastic [Aegilops tauschii]	GO:0016020,GO:0016021,GO:0009507,GO:0009536,GO:0015979,GO:0009535,GO:0009579,GO:0009523,GO:0016168,GO:0009765,GO:0018298,GO:0009522	membrane|integral component of membrane|chloroplast|plastgene_id|photosynthesis|chloroplast thylakoid membrane|thylakoid|photosystem II|chlorophyll binding|photosynthesis, light harvesting|protein-chromophore linkage|photosystem I	ko00196	Photosynthesis - antenna proteins
TRIAE_CS42_6AL_TGACv1_471983_AA1516570	7.10523	2.37644	11.834	4.97973	2.31607	0.013975	0.0630242	Up	0	0.155022	0.0311301	0.124714	0.345261	0.374721		hypothetical protein F775_00616 [Aegilops tauschii]
TRIAE_CS42_6BS_TGACv1_513972_AA1653170	7.11841	2.38131	11.8555	4.97857	2.31573	0.01391	0.0627686	Up	0.0263345	0.0277229	0.106972	0.444893	0.248756	0.183609	CLC-B; Synonyms=CBSCLC7; At3g27170; MYF5.4	predicted protein [Hordeum vulgare subsp. vulgare]	GO:0055085,GO:0016020,GO:0016021,GO:0034220,GO:1903959,GO:0005216,GO:0005247,GO:0006821	transmembrane transport|membrane|integral component of membrane|ion transmembrane transport|regulation of anion transmembrane transport|ion channel activity|voltage-gated chlorgene_ide channel activity|chloride transport
TRIAE_CS42_2DS_TGACv1_178640_AA0598940	8.07121	2.707	13.4354	4.96322	2.31128	0.00858236	0.0420912	Up	0.121982	0.212637	0	0.604442	0.602982	0.482519	CSE; At1g52760; F14G24.3	predicted protein, partial [Hordeum vulgare subsp. vulgare]	GO:0047372,GO:0005783,GO:0005794	acylglycerol lipase activity|endoplasmic reticulum|Golgi apparatus	ko00561	Glycerolipgene_id metabolism
TRIAE_CS42_2AS_TGACv1_114346_AA0366300	8.07067	2.7077	13.4336	4.96128	2.31071	0.00858399	0.0420965	Up	0.0954388	0	0.023877	0.328752	0.323788	0.172566		hypothetical protein TRIUR3_06323 [Triticum urartu]
TRIAE_CS42_6AL_TGACv1_472479_AA1522660	12.1007	4.07161	20.1299	4.94396	2.30567	0.00107482	0.00721935	Up	0.0298954	0.255731	0.0910864	0.55428	0.611278	0.658051	GT7 {ECO:0000303|PubMed:24834920}; Os02g0723200 {ECO:0000312|EMBL:BAF09884.1}, LOC_Os02g49140 {ECO:0000305}; P0685G12.14 {ECO:0000312|EMBL:BAD13026.1}	predicted protein [Hordeum vulgare subsp. vulgare]	GO:0016020,GO:0016021,GO:0016757	membrane|integral component of membrane|transferase activity, transferring glycosyl groups
TRIAE_CS42_2BL_TGACv1_129613_AA0390560	8.06463	2.71533	13.4139	4.94007	2.30453	0.00860217	0.0421747	Up	0	0.688421	0.111147	1.08251	1.95142	1.53243	FAX4 {ECO:0000303|PubMed:25646734}; At1g33265 {ECO:0000312|Araport:AT1G33265}; T16O9.6 {ECO:0000312|EMBL:AAG51288.1}	predicted protein [Hordeum vulgare subsp. vulgare]	GO:0016020,GO:0016021	membrane|integral component of membrane
TRIAE_CS42_2AS_TGACv1_112187_AA0332610	49.3918	16.6448	82.1387	4.93479	2.30299	2.1e-11	5.96e-10	Up	0.243525	0.285418	0.53997	1.63244	1.9781	1.8318	PUB13; At3g46510; F12A12.30	predicted protein [Hordeum vulgare subsp. vulgare]
TRIAE_CS42_1DL_TGACv1_063797_AA0230930	9.04912	3.05424	15.044	4.92562	2.3003	0.00528052	0.0281488	Up	0.0489684	0.0335041	0.06544	0.269528	0.341797	0.144827	FTIP1 {ECO:0000303|PubMed:22529749}; At5g06850 {ECO:0000312|Araport:AT5G06850}; MOJ9.2 {ECO:0000312|EMBL:BAB11143.1}	putative anthranilate phosphoribosyltransferase [Oryza sativa Japonica Group]	GO:0016020,GO:0016021	membrane|integral component of membrane
TRIAE_CS42_7AS_TGACv1_569960_AA1827730	9.037	3.05146	15.0225	4.92306	2.29956	0.00530274	0.0282566	Up	0.132813	0	0.107627	0.466499	0.236258	0.542104	ZAR1 {ECO:0000303|PubMed:27014878}; At2g01210 {ECO:0000312|Araport:AT2G01210}; F10A8.9 {ECO:0000312|EMBL:AAD14521.1}	predicted protein [Hordeum vulgare subsp. vulgare]	GO:0016020,GO:0016021,GO:0004672,GO:0005524,GO:0006468	membrane|integral component of membrane|protein kinase activity|ATP binding|protein phosphorylation
TRIAE_CS42_5BS_TGACv1_424185_AA1387430	10.0419	3.39173	16.692	4.92139	2.29906	0.0428963	0.153943	Up	0.00897726	0.0516338	0.0178643	0.256308	0.107494	0.0930709	KIN14Q {ECO:0000305}; Synonyms=KCH1 {ECO:0000303|PubMed:19561334}, O12; Os12g0547500 {ECO:0000312|EMBL:BAT17539.1}, LOC_OS12g36100 {ECO:0000312|EMBL:ABA98869.1}; OsJ_36410 {ECO:0000312|EMBL:EEE53371.1}	Os12g0547500 [Oryza sativa Japonica Group]	GO:0000166,GO:0005524,GO:0003774,GO:0003777,GO:0008017,GO:0007018,GO:0003779,GO:0008569,GO:0016887,GO:0043621,GO:0031534,GO:0051647,GO:0015629,GO:0015630,GO:0007097	nucleotgene_ide binding|ATP binding|motor activity|microtubule motor activity|microtubule binding|microtubule-based movement|actin binding|ATP-dependent microtubule motor activity, minus-end-directed|ATPase activity|protein self-association|minus-end directed microtubule sliding|nucleus localization|actin cytoskeleton|microtubule cytoskeleton|nuclear migration
TRIAE_CS42_4AS_TGACv1_310505_AA1031540	5.01666	1.69448	8.33884	4.92116	2.299	0.0457105	0.161836	Up	0.0494247	0	0.0331671	0.210107	0.151759	0.0674122		hypothetical protein F775_19121 [Aegilops tauschii]
TRIAE_CS42_1AL_TGACv1_001333_AA0028870	14.0299	4.73969	23.3202	4.92019	2.29871	0.000425938	0.00321697	Up	0.197488	0.0773844	0.0749727	0.464578	0.655211	0.565821	CYP704C1	predicted protein [Hordeum vulgare subsp. vulgare]	GO:0055114,GO:0005506,GO:0016705,GO:0020037,GO:0016020,GO:0016021	oxgene_idation-reduction process|iron ion binding|oxidoreductase activity, acting on paired donors, with incorporation or reduction of molecular oxygen|heme binding|membrane|integral component of membrane
TRIAE_CS42_1AS_TGACv1_019961_AA0073260	5.00418	1.69101	8.31735	4.91857	2.29824	0.0459133	0.162379	Up	0.311518	0	0.104378	0.573718	0.371732	0.994106		hypothetical protein OsJ_16978 [Oryza sativa Japonica Group]
TRIAE_CS42_4DL_TGACv1_344356_AA1146440	5.00024	1.69031	8.31017	4.91635	2.29759	0.0459776	0.162538	Up	0.0674569	0.0454528	0	0.157754	0.248454	0.180496		hypothetical protein F775_01524 [Aegilops tauschii]
TRIAE_CS42_4BS_TGACv1_328753_AA1093090	4.99792	1.69101	8.30482	4.91115	2.29606	0.0460157	0.162642	Up	0.155269	0	0.0394339	0.334232	0.145409	0.503807	At2g19210; F27F23.1	predicted protein [Hordeum vulgare subsp. vulgare]
TRIAE_CS42_6DS_TGACv1_542665_AA1726890	14.033	4.74941	23.3166	4.90936	2.29554	0.000425492	0.00321455	Up	0.0185661	0.0445447	0.0460325	0.14296	0.23444	0.207367	At4g00960; A_TM018A10.19, T18A10.6	Putative wall-associated receptor kinase-like 16 [Aegilops tauschii]	GO:0000166,GO:0004672,GO:0004674,GO:0005524,GO:0016301,GO:0016740,GO:0006468,GO:0016310	nucleotgene_ide binding|protein kinase activity|protein serine/threonine kinase activity|ATP binding|kinase activity|transferase activity|protein phosphorylation|phosphorylation
TRIAE_CS42_1BL_TGACv1_033707_AA0141510	10.9895	3.72508	18.254	4.9003	2.29287	0.0020386	0.0125732	Up	0.0912543	0.0541108	0.0364532	0.402005	0.314835	0.221048	OPT7; At4g10770; T12H20.7	oligopeptgene_ide transporter 7 [Sorghum bicolor]	GO:0055085,GO:0016020,GO:0016021	transmembrane transport|membrane|integral component of membrane
TRIAE_CS42_2BL_TGACv1_130310_AA0408550	175.125	59.3652	290.885	4.89992	2.29276	4.81e-17	2.49e-15	Up	4.69298	3.93595	5.33506	21.2295	26.0491	22.2793	TPRP-F1	predicted protein [Hordeum vulgare subsp. vulgare]
TRIAE_CS42_4AL_TGACv1_291529_AA0995100	5.00192	1.69726	8.30659	4.89412	2.29105	0.0459502	0.162495	Up	0.0164545	0.0359797	0.0335854	0.108486	0.178427	0.129729	QKY {ECO:0000303|PubMed:19180193}; At1g74720 {ECO:0000312|Araport:AT1G74720}; F1M20.40 {ECO:0000312|EMBL:AAG52366.1}, F25A4.30 {ECO:0000312|EMBL:AAD55273.1}	PREDICTED: protein QUIRKY [Oryza sativa Japonica Group]	GO:0016020,GO:0016021	membrane|integral component of membrane
TRIAE_CS42_5BL_TGACv1_407109_AA1353440	4.98855	1.69379	8.2833	4.89041	2.28995	0.0461693	0.163033	Up	0.0484961	0.0235981	0.0241183	0.0470317	0.274623	0.317893		hypothetical protein F775_20407 [Aegilops tauschii]
TRIAE_CS42_5BL_TGACv1_404303_AA1294700	5.01382	1.70491	8.32273	4.88164	2.28736	0.0457567	0.161969	Up	0	0	0.0828826	0.311513	0.0986319	0.238551	IQD31; At1g74690; F1M20.37, F25A4.33	predicted protein [Hordeum vulgare subsp. vulgare]
TRIAE_CS42_3B_TGACv1_224782_AA0801450	6.95757	2.3681	11.547	4.87607	2.28572	0.0365202	0.135996	Up	0.020234	0.0262013	0	0.110201	0.0936954	0.0208335	RGA4; Synonyms=177O13.34, CB3A14.8	Putative disease resistance protein RGA3 [Triticum urartu]	GO:0043531	ADP binding
TRIAE_CS42_3DL_TGACv1_250313_AA0865950	6.94295	2.36394	11.522	4.87405	2.28512	0.0167734	0.0731301	Up	0.194483	0.0512216	0	0.604115	0.540135	0.427202		hypothetical protein F775_30201 [Aegilops tauschii]	GO:0006950	response to stress
TRIAE_CS42_U_TGACv1_641165_AA2087140	5.97621	2.03547	9.91696	4.87208	2.28454	0.027584	0.109267	Up	0.0902166	0	0.0904879	0.319068	0.342817	0.240365	At1g13570; F13B4.6	predicted protein, partial [Hordeum vulgare subsp. vulgare]
TRIAE_CS42_3AS_TGACv1_210894_AA0681030	22.8989	7.79948	37.9983	4.8719	2.28449	0.0020382	0.0125725	Up	0.613544	0.266209	0.495653	1.50087	3.0625	1.9931		unnamed protein product [Triticum aestivum]
TRIAE_CS42_5AL_TGACv1_375628_AA1224740	5.95891	2.03129	9.88652	4.86711	2.28306	0.0277518	0.109805	Up	0.0342918	0	0	0.0841726	0.153226	0.0858373	CYCD2-1; Os09g0382300, LOC_Os09g21450; P0505H05.23	Cyclin-D2-1 [Triticum urartu]	GO:0005634	nucleus
TRIAE_CS42_5BL_TGACv1_405536_AA1329710	5.97154	2.03685	9.90623	4.8635	2.28199	0.0276292	0.109389	Up	0.055298	0.0293979	0.0841083	0.266994	0.229903	0.219048	IRKI {ECO:0000303|PubMed:15618632}; At5g12900 {ECO:0000312|Araport:AT5G12900}; T24H18.70 {ECO:0000312|EMBL:CAB88254.1}	hypothetical protein TRIUR3_24883 [Triticum urartu]
TRIAE_CS42_1DL_TGACv1_061479_AA0196470	13.894	4.74039	23.0475	4.86195	2.28154	0.000503197	0.00372454	Up	0.076159	0.010349	0.0431735	0.248074	0.202074	0.203097	RPP8L3; At5g35450; K21B8.10, MOK9.3	Disease resistance RPP8-like protein 3 [Aegilops tauschii]	GO:0043531	ADP binding
TRIAE_CS42_6BS_TGACv1_514530_AA1661100	13.8667	4.73969	22.9938	4.85133	2.27838	0.000507816	0.00375601	Up	0.8779	0.355847	0.335494	2.30389	2.07176	3.39086		predicted protein [Hordeum vulgare subsp. vulgare]	GO:0016020,GO:0016021	membrane|integral component of membrane
TRIAE_CS42_5AS_TGACv1_392748_AA1263990	13.8782	4.74664	23.0099	4.84762	2.27728	0.00674089	0.0345232	Up	0.1441	0.0468813	0.0717365	0.258453	0.888053	0.245138		hypothetical protein TRIUR3_17122 [Triticum urartu]
TRIAE_CS42_5BL_TGACv1_407099_AA1353330	5.95895	2.04033	9.87757	4.84117	2.27536	0.0451996	0.160501	Up	0	0.0374335	0.144828	0.148897	0.300156	0.601632	NAC045 {ECO:0000312|EMBL:AEE73912.1}; At3g03200 {ECO:0000312|Araport:AT3G03200}; T17B22.11 {ECO:0000312|EMBL:AAF26106.1}	predicted protein [Hordeum vulgare subsp. vulgare]	GO:0003677,GO:0006355,GO:0005634,GO:0006351	DNA binding|regulation of transcription, DNA-templated|nucleus|transcription, DNA-templated
TRIAE_CS42_1DL_TGACv1_061471_AA0196180	7.92304	2.7209	13.1252	4.82383	2.27018	0.0102333	0.0487116	Up	0	0	0	0.197229	0.259442	0.113494		hypothetical protein F775_06789 [Aegilops tauschii]
TRIAE_CS42_1AS_TGACv1_020636_AA0078970	8.8945	3.05701	14.732	4.81908	2.26876	0.00630171	0.0326045	Up	0	0.0823264	0.0208005	0.266663	0.0417836	0.145271		PREDICTED: uncharacterized protein LOC4338002 [Oryza sativa Japonica Group]
TRIAE_CS42_2AL_TGACv1_095292_AA0309130	37.4852	12.8933	62.077	4.81465	2.26743	8.49e-09	1.66e-07	Up	0.118099	0.12055	0.0661064	0.561195	0.603086	0.706292	SD18; Synonyms=ARK3; At4g21380; T6K22.110	predicted protein [Hordeum vulgare subsp. vulgare]	GO:0016020,GO:0016021,GO:0004672,GO:0005524,GO:0006468,GO:0048544	membrane|integral component of membrane|protein kinase activity|ATP binding|protein phosphorylation|recognition of pollen
TRIAE_CS42_5DS_TGACv1_457422_AA1486350	9.8721	3.40008	16.3441	4.80698	2.26513	0.00389284	0.021802	Up	0.0748195	0.224088	0.448529	1.65568	1.60086	0.608682	GRXC14; Os12g0538600, LOC_Os12g35330; OsJ_36375 {ECO:0000312|EMBL:EAZ20751.1}	Putative glutaredoxin-C14 [Aegilops tauschii]	GO:0045454,GO:0005623,GO:0009055,GO:0055114,GO:0015035	cell redox homeostasis|cell|electron carrier activity|oxgene_idation-reduction process|protein disulfide oxidoreductase activity
TRIAE_CS42_1BL_TGACv1_031515_AA0115410	8.8552	3.05006	14.6603	4.80656	2.26501	0.019761	0.0836649	Up	0.0743354	0.115867	0.0751087	0.236377	0.46342	0.776501		unknown [Hordeum vulgare]	GO:0016020,GO:0016021	membrane|integral component of membrane
TRIAE_CS42_7DL_TGACv1_604294_AA1996410	9.83673	3.39383	16.2796	4.79683	2.26208	0.00393969	0.0220187	Up	0.114575	0	0.174417	0.289018	0.668597	0.575045	PBL11 {ECO:0000303|PubMed:20413097}; Synonyms=NAK {ECO:0000303|PubMed:8218420}; At5g02290; T1E22_50	Putative serine/threonine-protein kinase NAK [Aegilops tauschii]	GO:0004672,GO:0005524,GO:0006468	protein kinase activity|ATP binding|protein phosphorylation
TRIAE_CS42_2AS_TGACv1_113267_AA0353670	9.84224	3.39591	16.2886	4.79654	2.26199	0.00393235	0.0219826	Up	0	0	0	0.233286	0.0370058	0	ANR {ECO:0000303|PubMed:16806954}; Synonyms=BAN {ECO:0000303|PubMed:12788945}	predicted protein [Hordeum vulgare subsp. vulgare]	GO:0003824,GO:0050662	catalytic activity|coenzyme binding
TRIAE_CS42_U_TGACv1_642065_AA2110520	19.7359	6.81753	32.6543	4.78975	2.25995	0.000457564	0.00342536	Up	0	0	0.306364	0.905258	0.619571	0.843079	FHY3; At3g22170; MKA23.12	Protein FAR-RED ELONGATED HYPOCOTYL 3 [Aegilops tauschii]	GO:0006355,GO:0008270	regulation of transcription, DNA-templated|zinc ion binding
TRIAE_CS42_U_TGACv1_643087_AA2127170	9.84124	3.40286	16.2796	4.7841	2.25825	0.0189871	0.0810375	Up	0.0453063	0	0.18041	0.175109	0.640825	0.368154	STR7; At2g40760; T7D17.1	hypothetical protein F775_11739 [Aegilops tauschii]
TRIAE_CS42_2DS_TGACv1_179373_AA0606660	14.6744	5.07997	24.2689	4.77736	2.25622	0.00266666	0.0158226	Up	0.145696	0.0418207	0.062518	0.466541	0.289057	0.707316	samm50a; Synonyms=samm50; zgc:55803	Sorting and assembly machinery component 50-A-like protein [Aegilops tauschii]	GO:0019867	outer membrane
TRIAE_CS42_7BS_TGACv1_594147_AA1956370	47.7691	16.6309	78.9072	4.74461	2.24629	1.9e-08	3.52e-07	Up	0.249962	0.6484	0.504698	1.78494	2.60298	2.2985	COL16; At1g25440; F2J7.10	predicted protein [Hordeum vulgare subsp. vulgare]	GO:0005634,GO:0005622,GO:0008270	nucleus|intracellular|zinc ion binding
TRIAE_CS42_U_TGACv1_641505_AA2096850	6.79455	2.37019	11.2189	4.73334	2.24286	0.0330331	0.125921	Up	0.025965	0.025074	0	0.149941	0.0376585	0.108057	Ncapd2; Synonyms=Capd2, Cnap1, Kiaa0159	putative protein [Arabgene_idopsis thaliana]	GO:0005634,GO:0007076,GO:0007049,GO:0030261,GO:0051301,GO:0000278	nucleus|mitotic chromosome condensation|cell cycle|chromosome condensation|cell division|mitotic cell cycle	ko04111	Cell cycle - yeast
TRIAE_CS42_7AS_TGACv1_569854_AA1825400	12.6043	4.40635	20.8023	4.72099	2.23909	0.00113365	0.00756268	Up	0.0904166	0	0.0647788	0.224323	0.202384	0.27769	nol10	PREDICTED: nucleolar protein 10 [Brachypodium distachyon]	GO:0005634	nucleus
TRIAE_CS42_4AL_TGACv1_292421_AA0998790	5.80468	2.03129	9.57807	4.71526	2.23734	0.0332205	0.126431	Up	0.0450186	0	0.0149944	0.118489	0.0943868	0.2145	Os08g0325134, LOC_Os08g23570; OsJ_26886, OSJNBa0078D03.39, P0703C03.19	Putative B3 domain-containing protein [Aegilops tauschii]	GO:0003677,GO:0005634,GO:0006351,GO:0006355	DNA binding|nucleus|transcription, DNA-templated|regulation of transcription, DNA-templated
TRIAE_CS42_4DS_TGACv1_362332_AA1178900	22.2852	7.80225	36.7681	4.71251	2.23649	1.2e-05	0.000133189	Up	0.0584932	0.123691	0.081163	0.376102	0.419865	0.464338	FRS5; At4g38180; F20D10.300	Protein FAR1-RELATED SEQUENCE 5 [Triticum urartu]	GO:0006355	regulation of transcription, DNA-templated
TRIAE_CS42_5DL_TGACv1_433218_AA1405950	5.82352	2.04033	9.60671	4.70842	2.23524	0.0330078	0.12585	Up	0.096204	0.0974018	0.387104	1.07791	1.3088	0.480584	SAUR39; Os09g0545300 {ECO:0000312|EMBL:BAH94693.1}, LOC_Os09g37330 {ECO:0000305}	predicted protein [Hordeum vulgare subsp. vulgare]	GO:0009733	response to auxin
TRIAE_CS42_6DL_TGACv1_527476_AA1704650	16.4491	5.7654	27.1328	4.70614	2.23454	0.000180921	0.00150483	Up	0.0575156	0.19551	0.0772019	0.347505	0.492563	0.556243		hypothetical protein F775_31701 [Aegilops tauschii]	GO:0016020,GO:0016021	membrane|integral component of membrane
TRIAE_CS42_3B_TGACv1_223336_AA0780450	17.2616	6.09389	28.4293	4.66521	2.22194	0.000135793	0.00117098	Up	0.456603	0.0414957	0.195358	0.866249	1.18403	1.13109	NPY2; At2g14820; F26C24.4	predicted protein [Hordeum vulgare subsp. vulgare]
TRIAE_CS42_2AL_TGACv1_094802_AA0303350	28.776	10.1766	47.3754	4.65532	2.21888	7.54e-06	8.78e-05	Up	0.175867	0.130072	0.196995	0.733847	1.18238	0.669184	PAE7 {ECO:0000303|PubMed:25115560}; At4g19410 {ECO:0000312|Araport:AT4G19410}; T5K18.190 {ECO:0000312|EMBL:AAK96722.1}	predicted protein [Hordeum vulgare subsp. vulgare]	GO:0016787,GO:0005576,GO:0005618,GO:0071555	hydrolase activity|extracellular region|cell wall|cell wall organization	ko04310	Wnt signaling pathway
TRIAE_CS42_6DL_TGACv1_528460_AA1714230	41.1786	14.5989	67.7582	4.64131	2.21453	1.45e-05	0.000158022	Up	0.557889	0.632776	1.01945	2.74492	4.59186	3.01312		PREDICTED: LOW QUALITY PROTEIN: uncharacterized protein LOC102711226 [Oryza brachyantha]	GO:0009507	chloroplast
TRIAE_CS42_3DS_TGACv1_272364_AA0919610	43.9672	15.5962	72.3382	4.6382	2.21356	1.6e-08	2.99e-07	Up	0.267573	0.18547	0.267488	1.3993	1.49093	0.909087	AL1 {ECO:0000303|PubMed:27208287}; Os03g0425000 {ECO:0000312|EMBL:BAS84772.1}, LOC_Os03g31150 {ECO:0000312|EMBL:ABF96703.1}; OsJ_11335 {ECO:0000312|EMBL:EAZ27387.1}	unnamed protein product [Triticum aestivum]	GO:1901259,GO:0009507	chloroplast rRNA processing|chloroplast
TRIAE_CS42_3DS_TGACv1_272322_AA0918970	25.7986	9.15855	42.4386	4.63377	2.21219	0.000366826	0.00282186	Up	0.772035	0.206918	0.710893	1.70471	2.60286	3.35007	HEBP2; Synonyms=C6orf34, SOUL	unnamed protein product [Triticum aestivum]
TRIAE_CS42_2BL_TGACv1_130681_AA0415990	8.56067	3.04034	14.081	4.63139	2.21144	0.009012	0.0438963	Up	0.120347	0.042105	0	0.317124	0.316223	0.19523	CIN7; Synonyms=INV1; Os09g0255000, LOC_Os09g08072; OSJNBb0066C12.30	hypothetical protein F775_52647 [Aegilops tauschii]	GO:0016787,GO:0016798,GO:0005975,GO:0008152,GO:0004553	hydrolase activity|hydrolase activity, acting on glycosyl bonds|carbohydrate metabolic process|metabolic process|hydrolase activity, hydrolyzing O-glycosyl compounds	ko00052,ko00500	Galactose metabolism|Starch and sucrose metabolism
TRIAE_CS42_7DS_TGACv1_623677_AA2055220	9.5528	3.39452	15.7111	4.62837	2.2105	0.0065361	0.033634	Up	0.0358104	0.110862	0.0719592	0.510575	0.602315	0.0361329		unnamed protein product [Triticum aestivum]
TRIAE_CS42_2AL_TGACv1_093575_AA0282860	9.51838	3.3848	15.652	4.6242	2.2092	0.00559226	0.0295301	Up	0.126551	0.04413	0.042596	0.245954	0.446925	0.336362	At5g67200; K21H1.16	predicted protein [Hordeum vulgare subsp. vulgare]	GO:0016020,GO:0016021,GO:0004672,GO:0005524,GO:0006468	membrane|integral component of membrane|protein kinase activity|ATP binding|protein phosphorylation
TRIAE_CS42_7DS_TGACv1_622350_AA2038160	18.1045	6.43833	29.7706	4.62396	2.20913	0.000100981	0.000899742	Up	0.0893051	0.0755976	0.0635425	0.454237	0.308572	0.269139		hypothetical protein F775_00339 [Aegilops tauschii]
TRIAE_CS42_7BL_TGACv1_579019_AA1903060	9.53702	3.39521	15.6788	4.61793	2.20725	0.00555827	0.0293847	Up	0	0.0340846	0.0264922	0.0854457	0.209847	0.100508	RGA1; Synonyms=177O13.37, CB3A14.4	hypothetical protein BRADI_2g38192, partial [Brachypodium distachyon]	GO:0043531	ADP binding
TRIAE_CS42_6DS_TGACv1_543352_AA1738790	9.51315	3.38687	15.6394	4.61766	2.20716	0.00560185	0.0295613	Up	0.129041	0.179787	0.0434928	0.410075	0.834968	0.774077	MTERF1 {ECO:0000303|PubMed:23087700}; Synonyms=EMB93 {ECO:0000305}, SOLDAT10 {ECO:0000303|PubMed:19563435}; At2g03050 {ECO:0000312|Araport:AT2G03050}; T17M13.22 {ECO:0000312|EMBL:AAT69165.1}	hypothetical protein F775_20065 [Aegilops tauschii]	GO:0006355,GO:0003690	regulation of transcription, DNA-templated|double-stranded DNA binding
TRIAE_CS42_7BS_TGACv1_591923_AA1925710	8.55734	3.04798	14.0667	4.6151	2.20636	0.00902185	0.043927	Up	0.0382334	0.0951309	0.019235	0.299915	0.159601	0.390883	At5g48730; K24G6.6	hypothetical protein F775_52585 [Aegilops tauschii]
TRIAE_CS42_2BL_TGACv1_130900_AA0419610	9.52091	3.39521	15.6466	4.60844	2.20428	0.00558764	0.0295111	Up	0.130047	0.275576	1.95e-07	0.363036	0.261889	0.726267		hypothetical protein F775_11671 [Aegilops tauschii]
TRIAE_CS42_2BL_TGACv1_132282_AA0436480	6.6319	2.36949	10.8943	4.59775	2.20093	0.0239322	0.0976267	Up	0.0560256	0.296096	0	1.03071	0.31147	0.602557		hypothetical protein F775_03923 [Aegilops tauschii]	GO:0016020,GO:0016021,GO:0030246	membrane|integral component of membrane|carbohydrate binding
TRIAE_CS42_4AL_TGACv1_288522_AA0950880	8.5418	3.05632	14.0273	4.58959	2.19837	0.0124809	0.0575222	Up	0.131102	0.0470496	0.222327	0.289827	0.623439	0.938889	EXL3; At5g51550; K17N15.10	predicted protein [Hordeum vulgare subsp. vulgare]
TRIAE_CS42_3DL_TGACv1_250514_AA0869570	7.59866	2.7195	12.4778	4.58827	2.19795	0.0146246	0.0653841	Up	0	0.112903	0.0567546	0.407305	0.29717	0.417311		hypothetical protein F775_02941 [Aegilops tauschii]	GO:0016020,GO:0016021	membrane|integral component of membrane
TRIAE_CS42_4AL_TGACv1_291187_AA0992750	12.3004	4.40287	20.1979	4.58745	2.19769	0.0026842	0.0159129	Up	0.180444	0.21581	0	1.16312	0.545287	0.542915	ysgA; BSU28650	predicted protein, partial [Hordeum vulgare subsp. vulgare]	GO:0003723,GO:0008173,GO:0001510,GO:0006396	RNA binding|RNA methyltransferase activity|RNA methylation|RNA processing
TRIAE_CS42_5DL_TGACv1_434968_AA1444270	13.2636	4.75289	21.7743	4.58128	2.19575	0.00798837	0.0396986	Up	0.108915	0	0	1.11525	0.137784	0.462461		hypothetical protein F775_23149 [Aegilops tauschii]
TRIAE_CS42_1BL_TGACv1_030773_AA0100480	13.2279	4.74246	21.7134	4.5785	2.19487	0.00101168	0.00685312	Up	0.189903	0.166564	0.0961315	0.501985	0.808312	0.722721	TAN1; Synonyms=PY1; ZEAMMB73_420432	predicted protein [Hordeum vulgare subsp. vulgare]
TRIAE_CS42_1BL_TGACv1_031332_AA0111790	5.65264	2.02852	9.27676	4.57317	2.19319	0.0396651	0.144886	Up	0.129455	0	0.0258388	0.229425	0.260702	0.231086	BIOF {ECO:0000303|PubMed:16299174}; Synonyms=BIO4 {ECO:0000303|PubMed:22126457}; At5g04620 {ECO:0000312|EMBL:AED90766.1}; T32M21.220 {ECO:0000312|EMBL:CAB85568.1}	predicted protein [Hordeum vulgare subsp. vulgare]	GO:0003824,GO:0030170,GO:0009058	catalytic activity|pyrgene_idoxal phosphate binding|biosynthetic process	ko00780	Biotin metabolism
TRIAE_CS42_4BL_TGACv1_321781_AA1065390	5.65368	2.03059	9.27676	4.5685	2.19172	0.0396514	0.144858	Up	0.0315237	0.0633224	0	0.157806	0.157905	0.143131		predicted protein, partial [Hordeum vulgare subsp. vulgare]
TRIAE_CS42_5BL_TGACv1_406251_AA1343000	6.61478	2.37645	10.8531	4.56695	2.19123	0.0240679	0.0980271	Up	0.0333051	0	0.0444985	0.0861239	0.116062	0.181699		hypothetical protein TRIUR3_26968 [Triticum urartu]	GO:0016020,GO:0016021	membrane|integral component of membrane
TRIAE_CS42_7AS_TGACv1_569064_AA1806110	99.0376	35.6036	162.472	4.56335	2.19009	2.56e-19	1.61e-17	Up	1.81708	0.518718	1.56227	6.53927	5.96111	6.53439	WHAB1.6	Chlorophyll a-b binding protein, chloroplastic [Triticum urartu]	GO:0016020,GO:0016021,GO:0009507,GO:0009536,GO:0015979,GO:0009535,GO:0009579,GO:0009523,GO:0016168,GO:0009765,GO:0018298,GO:0009522	membrane|integral component of membrane|chloroplast|plastgene_id|photosynthesis|chloroplast thylakoid membrane|thylakoid|photosystem II|chlorophyll binding|photosynthesis, light harvesting|protein-chromophore linkage|photosystem I	ko00196	Photosynthesis - antenna proteins
TRIAE_CS42_3AS_TGACv1_212877_AA0703840	5.66341	2.03754	9.28929	4.55907	2.18874	0.0395237	0.14458	Up	0	0.197613	0.0949733	0.495071	0.436241	0.185458		unnamed protein product [Triticum aestivum]	GO:0016020,GO:0016021	membrane|integral component of membrane
TRIAE_CS42_2BS_TGACv1_146035_AA0453700	73.489	26.4554	120.523	4.55569	2.18767	7.01e-15	2.93e-13	Up	0.399637	1.02583	0.448804	2.72657	3.26346	2.72066	FAD7A-1	predicted protein [Hordeum vulgare subsp. vulgare]	GO:0055114,GO:0016020,GO:0016021,GO:0006629,GO:0016717	oxgene_idation-reduction process|membrane|integral component of membrane|lipid metabolic process|oxidoreductase activity, acting on paired donors, with oxidation of a pair of donors resulting in the reduction of molecular oxygen to two molecules of water
TRIAE_CS42_3DS_TGACv1_273229_AA0929660	15.0582	5.42442	24.6919	4.55199	2.1865	0.00613477	0.0318793	Up	0.390158	0.320864	0.235939	1.82647	1.67837	0.551663	H2B.10; OsI_000416	Histone H2B.2 [Aegilops tauschii]	GO:0003677,GO:0005634,GO:0046982,GO:0000786,GO:0005694	DNA binding|nucleus|protein heterodimerization activity|nucleosome|chromosome
TRIAE_CS42_6BL_TGACv1_501550_AA1618710	15.99	5.76193	26.2181	4.55023	2.18594	0.000298976	0.00235138	Up	0.542117	0.396141	0.389432	2.04752	2.13001	2.21247		hypothetical protein TRIUR3_09427 [Triticum urartu]
TRIAE_CS42_7DL_TGACv1_603009_AA1973640	5.6655	2.04171	9.28929	4.54975	2.18579	0.0394964	0.144515	Up	0	0.187255	0.34869	0.191554	0.153801	0.343016		predicted protein [Hordeum vulgare subsp. vulgare]
TRIAE_CS42_5BL_TGACv1_405724_AA1333910	11.2909	4.06953	18.5123	4.549	2.18555	0.00257749	0.015349	Up	0.106739	0.107001	0.107489	0.295436	0.643308	0.620865		predicted protein [Hordeum vulgare subsp. vulgare]	GO:0005794,GO:0005886	Golgi apparatus|plasma membrane
TRIAE_CS42_2DS_TGACv1_177275_AA0571760	15.9752	5.76262	26.1877	4.54441	2.18409	0.000300379	0.00236021	Up	0.118197	0.206816	0.0966344	0.573591	0.484762	0.850421	PCMP-H81; Synonyms=OTP84 {ECO:0000303|PubMed:19934379}; At3g57430; T8H10.30	PREDICTED: pentatricopeptgene_ide repeat-containing protein At3g57430, chloroplastic [Brachypodium distachyon]	GO:0008270,GO:0031425,GO:0009507	zinc ion binding|chloroplast RNA processing|chloroplast
TRIAE_CS42_4AL_TGACv1_292704_AA0999540	10.3373	3.73134	16.9432	4.54078	2.18294	0.0120364	0.0558176	Up	0.132309	0.026687	0.132305	0.402883	0.159218	0.698195	MIK1 {ECO:0000303|PubMed:26863186}; Synonyms=PXL2 {ECO:0000303|PubMed:17570668}; At4g28650 {ECO:0000312|Araport:AT4G28650}; T5F17.100 {ECO:0000312|EMBL:CAB81453.1}	Receptor-like protein kinase HAIKU2 [Aegilops tauschii]	GO:0004672,GO:0005524,GO:0006468	protein kinase activity|ATP binding|protein phosphorylation
TRIAE_CS42_2AL_TGACv1_092975_AA0268370	15.9727	5.77028	26.1751	4.5362	2.18148	0.000300612	0.00236154	Up	0.259178	0.0388548	0.336592	0.627615	1.14365	1.09016	Galm	predicted protein [Hordeum vulgare subsp. vulgare]	GO:0003824,GO:0005975,GO:0016853,GO:0030246,GO:0004034,GO:0019318	catalytic activity|carbohydrate metabolic process|isomerase activity|carbohydrate binding|aldose 1-epimerase activity|hexose metabolic process	ko00010,ko00052	Glycolysis / Gluconeogenesis|Galactose metabolism
TRIAE_CS42_5BL_TGACv1_404552_AA1303940	9.37664	3.38827	15.365	4.53476	2.18103	0.00661266	0.0339632	Up	0.176218	0.0917258	0	1.37659	0.671697	0.700979		Mavicyanin [Aegilops tauschii]	GO:0009055	electron carrier activity
TRIAE_CS42_3AL_TGACv1_197344_AA0665900	14.0494	5.07997	23.0189	4.5313	2.17993	0.000751113	0.00529599	Up	0.40942	0.443619	0.250446	2.06561	1.08892	1.99385		unnamed protein product [Triticum aestivum]
TRIAE_CS42_5AL_TGACv1_375611_AA1224560	18.7616	6.78419	30.739	4.53098	2.17982	0.000222989	0.00181048	Up	1.02912	0.243538	1.02774	5.2186	2.05076	3.55343		predicted protein [Hordeum vulgare subsp. vulgare]
TRIAE_CS42_4BS_TGACv1_328143_AA1083510	13.0866	4.73969	21.4336	4.52215	2.17701	0.00119207	0.00790985	Up	0.745946	0.28665	0.280019	1.59782	1.60315	1.7143	Os12g0114500, LOC_Os12g02290	phospholipgene_id transfer protein 1 [Triticum aestivum]	GO:0006810,GO:0008289,GO:0006869	transport|lipid binding|lipid transport
TRIAE_CS42_2BS_TGACv1_146815_AA0473320	17.7804	6.44112	29.1197	4.5209	2.17661	0.000141459	0.00121223	Up	0.110531	0.0364594	0.0737129	0.243047	0.177001	0.187211	PCMP-H28; At4g21065; T13K14.230	hypothetical protein F775_06895 [Aegilops tauschii]	GO:0016020,GO:0016021,GO:0005887,GO:0003333,GO:0015173,GO:0015801,GO:0009507,GO:0009706	membrane|integral component of membrane|integral component of plasma membrane|amino acgene_id transmembrane transport|aromatic amino acid transmembrane transporter activity|aromatic amino acid transport|chloroplast|chloroplast inner membrane
TRIAE_CS42_4AL_TGACv1_289828_AA0977300	26.147	9.4752	42.8188	4.51904	2.17601	3.54e-06	4.38e-05	Up	0.409285	0.203731	0.102815	0.973176	1.13011	1.32325	GUN4; At3g59400; F25L23_260	hypothetical protein F775_03579 [Aegilops tauschii]
TRIAE_CS42_3AS_TGACv1_212306_AA0699780	14.0444	5.0897	22.9992	4.51876	2.17593	0.000752297	0.00530187	Up	0.23887	0.0835382	0.202767	0.718164	0.946371	1.09395	PER72; Synonyms=P72; At5g66390; K1F13.4, K1L20.16	unnamed protein product [Triticum aestivum]	GO:0016491,GO:0046872,GO:0055114,GO:0020037,GO:0016020,GO:0016021,GO:0005576,GO:0004601,GO:0006979,GO:0042744,GO:0098869	oxgene_idoreductase activity|metal ion binding|oxidation-reduction process|heme binding|membrane|integral component of membrane|extracellular region|peroxidase activity|response to oxidative stress|hydrogen peroxide catabolic process|cellular oxidant detoxification	ko00940	Phenylpropanoid biosynthesis
TRIAE_CS42_5BL_TGACv1_409004_AA1365160	30.804	11.1676	50.4403	4.51666	2.17526	0.00107361	0.00721251	Up	0.387097	0.191368	0.108303	0.616245	1.49725	1.19096	WSD1; At5g37300; MNJ8.9	hypothetical protein F775_13804 [Aegilops tauschii]	GO:0016020,GO:0016021,GO:0004144,GO:0045017	membrane|integral component of membrane|diacylglycerol O-acyltransferase activity|glycerolipgene_id biosynthetic process
TRIAE_CS42_3B_TGACv1_225111_AA0805030	22.4802	8.15645	36.804	4.51225	2.17385	1.75e-05	0.000186808	Up	0.164698	0.10403	0.499166	1.40195	1.16567	1.00688	BZIP06; Os01g0756200, LOC_Os01g55150; OsJ_03500, P0503C12.45	unnamed protein product [Triticum aestivum]	GO:0003700,GO:0006355	transcription factor activity, sequence-specific DNA binding|regulation of transcription, DNA-templated
TRIAE_CS42_1DL_TGACv1_062733_AA0218920	103.74	37.6425	169.837	4.51184	2.17371	6.98e-20	4.59e-18	Up	0.558302	0.74478	0.526289	3.01093	2.95298	2.71851	TTL1; At1g53300; F12M16.20	PREDICTED: TPR repeat-containing thioredoxin TTL1-like isoform X2 [Brachypodium distachyon]	GO:0045454,GO:0005623	cell redox homeostasis|cell
TRIAE_CS42_1BS_TGACv1_051613_AA0180580	9.37534	3.40355	15.3471	4.50915	2.17286	0.00661543	0.0339708	Up	0	0	1.26916	2.65699	1.53348	3.68298		predicted protein [Hordeum vulgare subsp. vulgare]	GO:0016020,GO:0016021	membrane|integral component of membrane
TRIAE_CS42_1BS_TGACv1_049398_AA0152100	38.254	13.9232	62.5847	4.49499	2.16832	7.19e-05	0.000663795	Up	0.0675506	0.114181	0.117901	0.56578	0.656349	0.818046		hypothetical protein F775_23406 [Aegilops tauschii]	GO:0016020,GO:0016021	membrane|integral component of membrane
TRIAE_CS42_6AS_TGACv1_487518_AA1571130	32.6067	11.8697	53.3437	4.4941	2.16803	4.88e-05	0.000470869	Up	0.290147	0.125396	0.255563	0.781265	1.25835	0.931343	ADIPOR2; Os02g0179500, LOC_Os02g08320; P0544B02.25	predicted protein [Hordeum vulgare subsp. vulgare]	GO:0016020,GO:0016021	membrane|integral component of membrane
TRIAE_CS42_2DL_TGACv1_158970_AA0529680	11.1554	4.06398	18.2469	4.48989	2.16668	0.00303441	0.0176539	Up	0.110014	0	0.013653	0.241075	0.269235	0.20918		hypothetical protein F775_05816 [Aegilops tauschii]
TRIAE_CS42_2AL_TGACv1_095370_AA0310110	14.8516	5.4147	24.2885	4.48566	2.16532	0.000561547	0.00409861	Up	0.510468	0.162108	0.156382	1.19808	1.22418	1.39873	PEX11-4; Os04g0534600, LOC_Os04g45210; OsJ_014940, OSJNBb0020O11.14	hypothetical protein BRADI_5g16860 [Brachypodium distachyon]	GO:0016020,GO:0016021,GO:0005779,GO:0016559,GO:0042802,GO:0007031,GO:0044375,GO:0005777,GO:0005778	membrane|integral component of membrane|integral component of peroxisomal membrane|peroxisome fission|gene_identical protein binding|peroxisome organization|regulation of peroxisome size|peroxisome|peroxisomal membrane
TRIAE_CS42_5AL_TGACv1_377127_AA1244270	11.1792	4.07927	18.2791	4.48098	2.16381	0.00985094	0.0471762	Up	0	0.0138803	0.0868092	0.359636	0.23717	0.120789	ABCG45 {ECO:0000303|PubMed:18299247}; Synonyms=PDR1 {ECO:0000303|PubMed:12644668, ECO:0000303|PubMed:16506311}; Os08g0544400 {ECO:0000312|EMBL:BAF24319.1}, LOC_Os08g43120; P0623F08.24 {ECO:0000312|EMBL:BAD09728.1}	PDR-like ABC transporter [Oryza sativa Japonica Group]	GO:0016020,GO:0016021,GO:0000166,GO:0005524,GO:0016887	membrane|integral component of membrane|nucleotgene_ide binding|ATP binding|ATPase activity
TRIAE_CS42_7DS_TGACv1_622452_AA2039920	18.5459	6.77236	30.3194	4.47694	2.16251	0.000792368	0.00554393	Up	0.185696	0.304914	0.0535375	0.474313	0.999255	0.930093	EXL3; At5g51550; K17N15.10	predicted protein [Hordeum vulgare subsp. vulgare]	GO:0080167,GO:0009505,GO:0009506	response to karrikin|plant-type cell wall|plasmodesma
TRIAE_CS42_1AL_TGACv1_001387_AA0029780	49.1681	17.9657	80.3705	4.47356	2.16142	2.12e-09	4.55e-08	Up	0.310056	0.128074	0.251259	1.44083	0.862019	0.925605	CRTISO	predicted protein [Hordeum vulgare subsp. vulgare]	GO:0016491,GO:0055114	oxgene_idoreductase activity|oxidation-reduction process
TRIAE_CS42_3AS_TGACv1_213616_AA0707460	6.45995	2.3681	10.5518	4.4558	2.15568	0.0286658	0.112599	Up	0.0527898	0.0356354	0	0.15684	0.283602	0.142998	HIPP37 {ECO:0000303|PubMed:21072340, ECO:0000303|PubMed:23368984}; At1g23000 {ECO:0000312|Araport:AT1G23000}; F19G10.6 {ECO:0000312|EMBL:AAB72166.1}	hypothetical protein F775_22688 [Aegilops tauschii]	GO:0046872,GO:0030001	metal ion binding|metal ion transport
TRIAE_CS42_7BS_TGACv1_592029_AA1928690	12.9255	4.74385	21.1072	4.44939	2.15361	0.00141212	0.00913815	Up	0.256636	0.314702	0.206004	1.63752	0.987736	1.99419	WHAB1.6	Chlorophyll a-b binding protein, chloroplastic [Aegilops tauschii]	GO:0016020,GO:0016021,GO:0009507,GO:0009536,GO:0015979,GO:0009535,GO:0009579,GO:0009523,GO:0016168,GO:0009765,GO:0018298,GO:0009522	membrane|integral component of membrane|chloroplast|plastgene_id|photosynthesis|chloroplast thylakoid membrane|thylakoid|photosystem II|chlorophyll binding|photosynthesis, light harvesting|protein-chromophore linkage|photosystem I	ko00196	Photosynthesis - antenna proteins
TRIAE_CS42_2BL_TGACv1_129369_AA0380700	12.9264	4.74732	21.1054	4.44575	2.15243	0.00141176	0.00913724	Up	0.209192	0.161636	0.211171	1.10045	1.13963	0.986663		hypothetical protein F775_15820 [Aegilops tauschii]
TRIAE_CS42_7AS_TGACv1_571458_AA1847840	6.45929	2.37575	10.5428	4.43769	2.14981	0.0286718	0.112612	Up	0	0.0315829	0.0632187	0.127238	0.287013	0.126678		hypothetical protein F775_14434 [Aegilops tauschii]
TRIAE_CS42_2DL_TGACv1_160031_AA0545750	6.4664	2.37922	10.5536	4.43573	2.14917	0.0286063	0.112415	Up	0	0.124208	0.232315	0.435296	0.870093	0.276121	CYCP1-1; Os04g0628900, Os04g0628700, LOC_Os04g53680; OSJNBa0089N06.10	predicted protein, partial [Hordeum vulgare subsp. vulgare]	GO:0019901,GO:0000079	protein kinase binding|regulation of cyclin-dependent protein serine/threonine kinase activity
TRIAE_CS42_5DL_TGACv1_435769_AA1454730	6.46496	2.37992	10.55	4.43292	2.14826	0.0286196	0.112444	Up	0.0704208	0	0.174857	0.292429	0.618265	0.173538		hypothetical protein F775_12950 [Aegilops tauschii]
TRIAE_CS42_1AS_TGACv1_019017_AA0058010	34.0774	12.5461	55.6086	4.43235	2.14807	1.54e-07	2.46e-06	Up	0.448283	1.40511	0.520266	3.3107	3.43228	3.8643		predicted protein [Hordeum vulgare subsp. vulgare]	GO:0016020,GO:0016021	membrane|integral component of membrane
TRIAE_CS42_4AS_TGACv1_306462_AA1008680	9.21375	3.39244	15.035	4.43192	2.14793	0.00786272	0.0391927	Up	0.467466	0	0.46931	1.53909	1.69748	1.07639		PREDICTED: uncharacterized protein LOC100843290 [Brachypodium distachyon]	GO:0016020,GO:0016021	membrane|integral component of membrane
TRIAE_CS42_1DL_TGACv1_061985_AA0206860	5.50661	2.03059	8.98262	4.42364	2.14523	0.0471807	0.165619	Up	0.0674338	0.144253	0	0.50846	0.307628	0.0654455	PATL6; At3g51670; T18N14.50	predicted protein [Hordeum vulgare subsp. vulgare]	GO:0016021,GO:0006810,GO:0005886	integral component of membrane|transport|plasma membrane
TRIAE_CS42_3DL_TGACv1_250165_AA0863460	6.45685	2.38339	10.5303	4.41819	2.14346	0.0286945	0.112674	Up	0.0224427	0	0.134926	0.0903711	0.288295	0.156764	FBL13; At1g69630; F24J1.28, T6C23.17	hypothetical protein F775_13727 [Aegilops tauschii]
TRIAE_CS42_2AL_TGACv1_096259_AA0318230	5.49193	2.02991	8.95396	4.41102	2.14111	0.0474039	0.166154	Up	0	0	0	0	0.284235	0	ENDO4; At4g21585; F18E5	Nuclease S1 [Aegilops tauschii]	GO:0003676,GO:0090305,GO:0004519,GO:0016788,GO:0006308	nucleic acgene_id binding|nucleic acid phosphodiester bond hydrolysis|endonuclease activity|hydrolase activity, acting on ester bonds|DNA catabolic process
TRIAE_CS42_5DS_TGACv1_458038_AA1491570	5.49208	2.03199	8.95216	4.40561	2.13934	0.0474017	0.166154	Up	0	0	0.0384705	0.129525	0.121431	0.0395094	AtMg00310 {ECO:0000312|Araport:ATMG00310}; and OrderedLocusNames=At2g07737 {ECO:0000312|Araport:AT2G07737}	hypothetical protein OsI_20882 [Oryza sativa Indica Group]
TRIAE_CS42_3AS_TGACv1_210432_AA0672110	13.7503	5.0897	22.4109	4.40318	2.13855	0.00104476	0.00704123	Up	0.178064	0.0296042	0.177995	0.752964	0.544226	0.512909	Os01g0236400, LOC_Os01g13530; OsJ_01031 {ECO:0000312|EMBL:EEE54196.1}, P0708G02.30	predicted protein, partial [Hordeum vulgare subsp. vulgare]
TRIAE_CS42_1BL_TGACv1_030955_AA0104350	10.9918	4.07022	17.9133	4.40106	2.13785	0.00360039	0.0204046	Up	0.0197849	0.136773	0.0591774	0.315237	0.462174	0.280653	RFC5; Os03g0792600, LOC_Os03g57870; OsJ_12910, OSJNBb0060J21.20	predicted protein [Hordeum vulgare subsp. vulgare]	GO:0003677,GO:0006260	DNA binding|DNA replication	ko03030,ko03420,ko03430	DNA replication|Nucleotgene_ide excision repair|Mismatch repair
TRIAE_CS42_6BL_TGACv1_499732_AA1590240	1284.7	476.028	2093.36	4.39757	2.13671	1.56e-42	3.89e-40	Up	20.9692	17.6573	18.6765	81.6993	86.5112	96.3821	PIP1-3; Synonyms=RWC3; Os02g0823100, LOC_Os02g57720; OJ1136_C04.6, OsJ_008613	Aquaporin PIP1-5 [Triticum urartu]	GO:0016020,GO:0016021,GO:0006810,GO:0005215	membrane|integral component of membrane|transport|transporter activity
TRIAE_CS42_5BS_TGACv1_423474_AA1377670	5.49879	2.03824	8.95934	4.39563	2.13607	0.0472994	0.165884	Up	0.0555746	0.112555	0.111503	0.570653	0.423717	0.389343		hypothetical protein SORBI_3003G073300 [Sorghum bicolor]
TRIAE_CS42_3DS_TGACv1_271540_AA0901890	62.2207	23.0658	101.376	4.39506	2.13588	2.01e-12	6.42e-11	Up	0.692908	0.520678	0.751728	2.83006	3.02225	2.8805	At2g39795; T5I7.20	unnamed protein product [Triticum aestivum]	GO:0005759	mitochondrial matrix
TRIAE_CS42_5AL_TGACv1_375740_AA1226380	8.22203	3.05701	13.3871	4.37913	2.13065	0.0278889	0.110256	Up	0.0116277	0.0452124	0.0462969	0.0449313	0.206992	0.223941	RPPL1; At3g14470; MOA2.9	Putative disease resistance RPP13-like protein 1 [Triticum urartu]	GO:0043531	ADP binding
TRIAE_CS42_5AS_TGACv1_392841_AA1265280	10.0247	3.72855	16.3209	4.37727	2.13003	0.00577939	0.0303161	Up	0.0808011	0.0833537	0.0610074	0.395267	0.117997	0.382297	FEI1; At1g31420; T8E3.2	PREDICTED: LRR receptor-like serine/threonine-protein kinase FEI 1 [Brachypodium distachyon]	GO:0016020,GO:0016021,GO:0000166,GO:0004672,GO:0004674,GO:0005524,GO:0016301,GO:0016740,GO:0006468,GO:0016310	membrane|integral component of membrane|nucleotgene_ide binding|protein kinase activity|protein serine/threonine kinase activity|ATP binding|kinase activity|transferase activity|protein phosphorylation|phosphorylation
TRIAE_CS42_2BL_TGACv1_129685_AA0392640	7.26749	2.70631	11.8287	4.37078	2.12789	0.0208098	0.0873031	Up	0.524489	0.158752	0.229868	1.11128	0.424874	1.35758		Histone H1 [Triticum urartu]
TRIAE_CS42_2BS_TGACv1_147373_AA0482320	7.27369	2.70977	11.8376	4.36849	2.12713	0.0207693	0.0871621	Up	0.00736624	0.0502526	0	0.100025	0.0768865	0.0971	FH11; Os07g0545500, LOC_Os07g36150	Formin-like protein 11 [Triticum urartu]
TRIAE_CS42_5DL_TGACv1_436383_AA1460600	17.2903	6.44181	28.1388	4.36815	2.12702	0.000233461	0.00188603	Up	0.0768392	0.11184	0.0954897	0.54431	0.563813	0.601403		hypothetical protein F775_23775 [Aegilops tauschii]	GO:0016020,GO:0016021	membrane|integral component of membrane	ko00500	Starch and sucrose metabolism
TRIAE_CS42_1AL_TGACv1_000182_AA0005550	5.48919	2.04589	8.93249	4.36607	2.12634	0.0474458	0.166243	Up	0	0	0.205695	0.216371	0.187931	0.499192	TAN1; Synonyms=PY1; ZEAMMB73_420432	predicted protein [Hordeum vulgare subsp. vulgare]
TRIAE_CS42_7DL_TGACv1_604870_AA2002480	24.5613	9.16062	39.9621	4.36237	2.12511	1.05e-05	0.000118571	Up	0.551065	0.438895	0.68762	2.52289	1.80466	3.33333		Disease resistance protein RPP8 [Aegilops tauschii]
TRIAE_CS42_5DS_TGACv1_456659_AA1475700	23.6227	8.81132	38.4341	4.3619	2.12496	1.82e-05	0.000193792	Up	1.20033	0.0754131	0.866572	4.03436	2.57931	2.30554	GRXC1; Os01g0368900, LOC_Os01g27140; B1329D01.42, OsJ_01785 {ECO:0000312|EMBL:EAZ11913.1}, P0043B10.28, P0560B06.28, P0784G04.35	Glutaredoxin-C1 [Aegilops tauschii]	GO:0045454,GO:0005623,GO:0009055,GO:0055114,GO:0015035	cell redox homeostasis|cell|electron carrier activity|oxgene_idation-reduction process|protein disulfide oxidoreductase activity
TRIAE_CS42_2DS_TGACv1_178030_AA0589540	7.25599	2.70839	11.8036	4.35815	2.12371	0.0208853	0.0875711	Up	0.0451955	0.0155005	0.030297	0.125461	0.129731	0.267707	ARASP {ECO:0000303|PubMed:16413549}; At2g32480 {ECO:0000312|Araport:AT2G32480}; T26B15.4 {ECO:0000312|EMBL:AAC25930.1}	hypothetical protein F775_00525 [Aegilops tauschii]
TRIAE_CS42_2AL_TGACv1_094218_AA0294690	21.8027	8.1481	35.4572	4.3516	2.12154	3.41e-05	0.000341504	Up	0.641408	0.757621	0.998815	2.9239	4.67959	4.5469		hypothetical protein F775_43719 [Aegilops tauschii]
TRIAE_CS42_7BS_TGACv1_592887_AA1945790	22.6443	8.47032	36.8183	4.34675	2.11994	0.000210071	0.00171741	Up	0.0904632	0.0889413	0.0678363	0.547418	0.260576	0.370883	CODM; Synonyms=DIOX3	Protein SRG1 [Aegilops tauschii]	GO:0016491,GO:0046872,GO:0055114	oxgene_idoreductase activity|metal ion binding|oxidation-reduction process
TRIAE_CS42_3DL_TGACv1_249955_AA0859100	25.3294	9.47728	41.1815	4.34528	2.11945	0.00223213	0.0135955	Up	0.643554	0.531288	0.128298	1.70665	3.83876	2.79001		hypothetical protein F775_28254 [Aegilops tauschii]
TRIAE_CS42_2AS_TGACv1_113788_AA0360430	9.03772	3.38826	14.6872	4.33473	2.11594	0.00937392	0.0453261	Up	0.0148685	0.05034	0.00739496	0.0717992	0.142539	0.136731	RGA2; Synonyms=177O13.40, CB3A14.5, RB, RPI-BLB1	Disease resistance protein RGA2 [Triticum urartu]	GO:0043531	ADP binding
TRIAE_CS42_5DL_TGACv1_433662_AA1418730	13.5526	5.08344	22.0218	4.33207	2.11506	0.00124862	0.00822372	Up	0.18179	0.0317314	0.12223	0.500278	0.538942	0.92692	DRB5; Synonyms=DRB2; Os09g0508500, LOC_Os09g33460	Ribonuclease 3 [Aegilops tauschii]	GO:0003723	RNA binding
TRIAE_CS42_2DS_TGACv1_180667_AA0611190	126.444	47.4656	205.423	4.32783	2.11364	1.47e-11	4.29e-10	Up	0.714512	1.1598	0.675987	4.63307	2.91613	4.02579	Os05g0574100, LOC_Os05g49840; OJ1268_B08.4, OJ1735_C10.22	hypothetical protein F775_13080 [Aegilops tauschii]	GO:0016787,GO:0006629,GO:0008970	hydrolase activity|lipgene_id metabolic process|phosphatidylcholine 1-acylhydrolase activity
TRIAE_CS42_5AL_TGACv1_374361_AA1197990	17.144	6.43972	27.8482	4.32444	2.11251	0.000274052	0.00217483	Up	0.0989459	0.17513	0.0994902	0.750133	0.739615	0.576746		hypothetical protein TRIUR3_15250 [Triticum urartu]
TRIAE_CS42_3B_TGACv1_221223_AA0734260	9.03275	3.39799	14.6675	4.31652	2.10987	0.0174071	0.0754793	Up	0.0227531	0	0.0908286	0.183151	0.26725	0.315326	NAT12; At2g27810; F15K20.9	hypothetical protein BRADI_2g55440 [Brachypodium distachyon]	GO:0055085,GO:0016020,GO:0016021,GO:0006810,GO:0005215	transmembrane transport|membrane|integral component of membrane|transport|transporter activity
TRIAE_CS42_6AL_TGACv1_473858_AA1533270	34.2866	12.8982	55.6749	4.31649	2.10986	2.19e-07	3.42e-06	Up	0.055944	0.247988	0.139242	0.845593	0.765493	0.539507	ERECTA {ECO:0000303|PubMed:8624444}; Synonyms=ER, QRP1, QRS1, TE1; At2g26330 {ECO:0000312|Araport:AT2G26330}; T1D16.3 {ECO:0000303|PubMed:10617197}	Os06g0130100 [Oryza sativa Japonica Group]	GO:0016020,GO:0016021,GO:0000166,GO:0004672,GO:0004674,GO:0005524,GO:0016301,GO:0016740,GO:0006468,GO:0016310	membrane|integral component of membrane|nucleotgene_ide binding|protein kinase activity|protein serine/threonine kinase activity|ATP binding|kinase activity|transferase activity|protein phosphorylation|phosphorylation	ko04016	MAPK signaling pathway - plant
TRIAE_CS42_5AL_TGACv1_374648_AA1205550	6.29795	2.37227	10.2236	4.30963	2.10757	0.034159	0.129035	Up	0.0587706	0.0402803	0.0393333	0.160821	0.245029	0.213317	PAP2; At1g13900; F16A14.11	predicted protein [Hordeum vulgare subsp. vulgare]	GO:0016787,GO:0016020,GO:0016021,GO:0046872,GO:0016311,GO:0003993	hydrolase activity|membrane|integral component of membrane|metal ion binding|dephosphorylation|acgene_id phosphatase activity
TRIAE_CS42_3DS_TGACv1_272295_AA0918530	25.218	9.50022	40.9357	4.30893	2.10733	9.29e-06	0.000106184	Up	0.209004	0.166228	0.291153	1.06046	1.09006	0.816096	PII-2; At1g13230; F3F19.26	unnamed protein product [Triticum aestivum]
TRIAE_CS42_4BL_TGACv1_321622_AA1063300	14.4036	5.42789	23.3792	4.30724	2.10677	0.0085589	0.0419952	Up	0.0235547	0.0938564	0.0471727	0.320994	0.419144	0.130643	At5g10020; T31P16.10, T31P16_9	probable inactive receptor kinase At5g10020 [Sorghum bicolor]	GO:0016020,GO:0016021,GO:0004672,GO:0005524,GO:0006468,GO:0005886	membrane|integral component of membrane|protein kinase activity|ATP binding|protein phosphorylation|plasma membrane
TRIAE_CS42_U_TGACv1_641817_AA2104920	27.9521	10.5336	45.3706	4.30724	2.10676	2.91e-06	3.68e-05	Up	0.136212	0.193092	0.456797	0.734272	1.55064	1.34816	PPCK1; At1g08650; F22O13.13	predicted protein [Hordeum vulgare subsp. vulgare]	GO:0000166,GO:0004672,GO:0004674,GO:0005524,GO:0006468	nucleotgene_ide binding|protein kinase activity|protein serine/threonine kinase activity|ATP binding|protein phosphorylation
TRIAE_CS42_5AL_TGACv1_374433_AA1200050	50.377	19.0025	81.7515	4.30214	2.10505	1.63e-07	2.6e-06	Up	0.781099	0.225073	0.429358	2.32164	4.0854	3.28626		hypothetical protein TRIUR3_18533 [Triticum urartu]
TRIAE_CS42_4AS_TGACv1_306380_AA1007280	8.0807	3.05771	13.1037	4.28546	2.09945	0.0151383	0.067239	Up	0.0772437	0	0.196895	0.483322	0.494002	0.53429	XTH28; Synonyms=EXGT-A2, XTR2; At1g14720; F10B6.12, F10B6.29	predicted protein [Hordeum vulgare subsp. vulgare]	GO:0016787,GO:0016798,GO:0005975,GO:0008152,GO:0016740,GO:0005576,GO:0005618,GO:0004553,GO:0048046,GO:0071555,GO:0016762,GO:0006073,GO:0010411,GO:0042546	hydrolase activity|hydrolase activity, acting on glycosyl bonds|carbohydrate metabolic process|metabolic process|transferase activity|extracellular region|cell wall|hydrolase activity, hydrolyzing O-glycosyl compounds|apoplast|cell wall organization|xyloglucan:xyloglucosyl transferase activity|cellular glucan metabolic process|xyloglucan metabolic process|cell wall biogenesis
TRIAE_CS42_1BL_TGACv1_034218_AA0143820	13.4202	5.07858	21.7617	4.285	2.0993	0.00146154	0.00942475	Up	0.0908523	0.0928605	0.0687119	0.37463	0.470046	0.183077	RPD1; At4g33495; F17M5	chloroplast heat stress responsive protein [Triticum aestivum]
TRIAE_CS42_2DL_TGACv1_161309_AA0557880	11.6299	4.40844	18.8513	4.27618	2.09632	0.0142225	0.0639528	Up	0.101173	0	0.0863946	0.280635	0.135008	0.423481		hypothetical protein F775_13618 [Aegilops tauschii]
TRIAE_CS42_3AS_TGACv1_212164_AA0698340	61.538	23.413	99.663	4.25673	2.08975	4.22e-11	1.15e-09	Up	0.28354	0.197327	0.348827	1.00442	1.35251	1.32225	LCAT1; At1g27480; F17L21.27, F17L21.28	unnamed protein product [Triticum aestivum]	GO:0006629,GO:0008374	lipgene_id metabolic process|O-acyltransferase activity	ko04142,ko00564	Lysosome|Glycerophospholipid metabolism
TRIAE_CS42_2BS_TGACv1_145890_AA0448320	32.9936	12.5593	53.4279	4.25405	2.08884	4.65e-07	6.84e-06	Up	0.31074	0.635534	0.666197	2.59776	2.43453	1.98537		predicted protein [Hordeum vulgare subsp. vulgare]	GO:0016020,GO:0016021,GO:0009535	membrane|integral component of membrane|chloroplast thylakogene_id membrane
TRIAE_CS42_5DL_TGACv1_435569_AA1452130	8.91315	3.39383	14.4325	4.25256	2.08833	0.01672	0.0729415	Up	0.101614	0.0258235	0.127621	0.572377	0.354624	0.154137		hypothetical protein F775_03507 [Aegilops tauschii]
TRIAE_CS42_7DS_TGACv1_624444_AA2061350	8.87431	3.38062	14.368	4.2501	2.0875	0.0111151	0.0521822	Up	0.269325	0.162527	0	0.440849	0.52889	0.845034		predicted protein, partial [Hordeum vulgare subsp. vulgare]
TRIAE_CS42_2DL_TGACv1_160594_AA0552170	10.6837	4.07092	17.2964	4.24877	2.08704	0.00502101	0.0269594	Up	0.0483425	0.197553	0.146233	1.00952	0.726592	0.532957		hypothetical protein F775_30783 [Aegilops tauschii]
TRIAE_CS42_7BS_TGACv1_592073_AA1929940	12.4351	4.74038	20.1298	4.24646	2.08626	0.0182076	0.078299	Up	0.136752	0.141431	0.0458092	0.308676	0.758104	0.315373	GALS1 {ECO:0000303|PubMed:23243126}; At2g33570 {ECO:0000312|Araport:AT2G33570}	predicted protein [Hordeum vulgare subsp. vulgare]	GO:0016020,GO:0016021	membrane|integral component of membrane
TRIAE_CS42_3B_TGACv1_220852_AA0721380	7.10514	2.70978	11.5005	4.24407	2.08545	0.0247337	0.100161	Up	0.121056	0.0772887	0.0397946	0.155421	0.213066	0.449378	NFD6 {ECO:0000303|PubMed:16698901}; At2g20585 {ECO:0000312|Araport:AT2G20585}; F23N11 {ECO:0000312|EMBL:AAM15363.1}	hypothetical protein TRIUR3_07029 [Triticum urartu]
TRIAE_CS42_3DS_TGACv1_273133_AA0928710	12.4436	4.74662	20.1406	4.24315	2.08514	0.00249056	0.0149277	Up	0.175375	0.457009	0.17302	0.564144	0.496497	0.558753		hypothetical protein TRIUR3_00399 [Triticum urartu]	GO:0016020,GO:0016021	membrane|integral component of membrane
TRIAE_CS42_3AS_TGACv1_212201_AA0698720	14.2368	5.4404	23.0332	4.23373	2.08193	0.00108289	0.00726968	Up	0.0541718	0.106552	0.242748	0.672089	0.700342	0.465672	TGD4 {ECO:0000303|PubMed:18689504}; Synonyms=PDE320; At3g06960 {ECO:0000312|Araport:AT3G06960}; F17A9.11 {ECO:0000312|EMBL:AAF27000.1}	predicted protein [Hordeum vulgare subsp. vulgare]	GO:0042803,GO:0070300,GO:0034196,GO:1990052,GO:0005783,GO:0009507,GO:0009536,GO:0009707,GO:0009941,GO:0016020	protein homodimerization activity|phosphatgene_idic acid binding|acylglycerol transport|ER to chloroplast lipid transport|endoplasmic reticulum|chloroplast|plastid|chloroplast outer membrane|chloroplast envelope|membrane
TRIAE_CS42_2BS_TGACv1_146768_AA0472450	18.6298	7.1196	30.14	4.23338	2.08181	0.00255978	0.0152603	Up	0.107309	0.0885136	0.0914755	0.687194	0.344218	0.299535	FLN2 {ECO:0000312|EMBL:AEE34893.1}; Synonyms=PFKB1 {ECO:0000303|PubMed:16326926}; At1g69200 {ECO:0000312|Araport:AT1G69200}; F23O10.21 {ECO:0000312|EMBL:AAG52502.1}, F4N2.16 {ECO:0000312|EMBL:AAF27059.1}	hypothetical protein F775_09742 [Aegilops tauschii]	GO:0009658,GO:0009662,GO:0042793,GO:0009295,GO:0042644,GO:0006355,GO:0000427	chloroplast organization|etioplast organization|transcription from plastgene_id promoter|nucleoid|chloroplast nucleoid|regulation of transcription, DNA-templated|plastid-encoded plastid RNA polymerase complex
TRIAE_CS42_3AL_TGACv1_194727_AA0638220	20.4025	7.80295	33.0021	4.22944	2.08047	8.55e-05	0.000775903	Up	0.217903	0.341168	0.256491	1.79184	1.00301	0.89244	EXPA2; Synonyms=EXP2; Os01g0823100, LOC_Os01g60770; OsJ_03905 {ECO:0000312|EMBL:EAZ13980.1}, P0031D02.10, P0485B12.42	unnamed protein product [Triticum aestivum]	GO:0016020,GO:0005576,GO:0009664,GO:0005618	membrane|extracellular region|plant-type cell wall organization|cell wall
TRIAE_CS42_1DS_TGACv1_080780_AA0253650	22.1523	8.47796	35.8266	4.22585	2.07924	4.14e-05	0.00040577	Up	0.0715943	0.109294	0.0840331	0.378001	0.509396	0.264909	GSO1; At4g20140; F1C12.60	unknown protein [Oryza sativa Japonica Group]
TRIAE_CS42_3AS_TGACv1_213474_AA0707100	9.68224	3.71606	15.6484	4.21103	2.07417	0.0119447	0.055465	Up	0.672966	0	0.0685615	1.02874	0.659367	1.58416	LFS	unnamed protein product [Triticum aestivum]
TRIAE_CS42_7BL_TGACv1_577619_AA1879720	11.4657	4.40287	18.5285	4.20827	2.07323	0.00373211	0.0210359	Up	0	0.0120089	0	0.0237592	0.145264	0.116638		unnamed protein product [Triticum aestivum]	GO:0006508,GO:0008234	proteolysis|cysteine-type peptgene_idase activity
TRIAE_CS42_2DL_TGACv1_158753_AA0525440	383.754	147.803	619.705	4.19279	2.06791	4.63e-55	2.14e-52	Up	12.6695	13.5369	10.4701	52.9075	52.884	50.5222	TPRP-F1	PREDICTED: 36.4 kDa proline-rich protein-like [Brachypodium distachyon]
TRIAE_CS42_5AL_TGACv1_375485_AA1222590	6.15378	2.37089	9.93667	4.19112	2.06734	0.0404066	0.146934	Up	0.352171	0.0956763	0.1779	1.38274	0.950845	0.423769		predicted protein [Hordeum vulgare subsp. vulgare]
TRIAE_CS42_2AL_TGACv1_094372_AA0296670	44.904	17.3011	72.507	4.1909	2.06726	5.51e-09	1.11e-07	Up	0.753245	0.79673	0.927443	3.09993	3.18245	4.1583	PAP11; Synonyms=FBN9, FIB9; At4g00030; F6N15.13	predicted protein [Hordeum vulgare subsp. vulgare]
TRIAE_CS42_4DS_TGACv1_362163_AA1177320	7.90658	3.04659	12.7666	4.19044	2.0671	0.0180171	0.0776257	Up	0.224173	0.232542	0.0567212	0.462225	0.602709	0.505529		predicted protein [Hordeum vulgare subsp. vulgare]
TRIAE_CS42_1BL_TGACv1_031235_AA0110070	14.9059	5.76192	24.0499	4.17394	2.06141	0.0102937	0.048953	Up	0.174735	0.466975	0.132433	1.71937	1.08478	0.46855	GATA2; At2g45050; T14P1.14	hypothetical protein TRIUR3_32323 [Triticum urartu]	GO:0003677,GO:0003700,GO:0043565,GO:0006355,GO:0005634,GO:0006351,GO:0008270,GO:0045893	DNA binding|transcription factor activity, sequence-specific DNA binding|sequence-specific DNA binding|regulation of transcription, DNA-templated|nucleus|transcription, DNA-templated|zinc ion binding|positive regulation of transcription, DNA-templated
TRIAE_CS42_7AS_TGACv1_569066_AA1806150	6.14437	2.37714	9.9116	4.16956	2.05989	0.0405225	0.147271	Up	0.021021	0.062314	0.0628631	0.0813535	0.149377	0.189686	At1g80150; F18B13.23	PREDICTED: pentatricopeptgene_ide repeat-containing protein At1g80150, mitochondrial [Brachypodium distachyon]
TRIAE_CS42_2AS_TGACv1_112097_AA0330230	6.13919	2.37575	9.90264	4.16822	2.05943	0.0405864	0.147439	Up	0.10353	0.0549615	0.156478	0.395415	0.511546	0.551502		hypothetical protein TRIUR3_33596 [Triticum urartu]	GO:0016020,GO:0016021	membrane|integral component of membrane
TRIAE_CS42_1DS_TGACv1_080894_AA0255270	30.702	11.8836	49.5203	4.16712	2.05905	1.54e-06	2.05e-05	Up	0.122066	0.225189	0.326111	0.751257	1.27467	1.05658	At1g09900; F21M12.38	predicted protein [Hordeum vulgare subsp. vulgare]
TRIAE_CS42_5AL_TGACv1_373974_AA1186190	25.4045	9.83563	40.9734	4.16582	2.0586	1.32e-05	0.000145383	Up	0.155847	0.209834	0.104189	1.28062	0.594939	0.753168	VSPA	Stem 28 kDa glycoprotein [Triticum urartu]	GO:0016311,GO:0003993	dephosphorylation|acgene_id phosphatase activity
TRIAE_CS42_4AL_TGACv1_288750_AA0957180	6.1372	2.37714	9.89727	4.16353	2.05781	0.0406111	0.147486	Up	0.0252337	0.0811284	0.076734	0.189291	0.253136	0.323264	CPK9 {ECO:0000303|PubMed:15695435}; Os03g0688300 {ECO:0000312|EMBL:BAF12858.1}, LOC_Os03g48270 {ECO:0000312|EMBL:ABF98270.1}; OSJNBa0022C08.19 {ECO:0000312|EMBL:AAT81734.1}	calcium-dependent protein kinase [Triticum aestivum]	GO:0005509,GO:0004672,GO:0005524,GO:0006468,GO:0006970,GO:0010152,GO:1902584	calcium ion binding|protein kinase activity|ATP binding|protein phosphorylation|response to osmotic stress|pollen maturation|positive regulation of response to water deprivation
TRIAE_CS42_5BL_TGACv1_406045_AA1339740	50.7484	19.6629	81.8339	4.16184	2.05722	7.15e-10	1.65e-08	Up	0.868832	0.751925	0.711125	3.38018	3.00097	3.51487	At3g48460; T29H11.20	predicted protein [Hordeum vulgare subsp. vulgare]	GO:0016788	hydrolase activity, acting on ester bonds
TRIAE_CS42_4DL_TGACv1_342706_AA1120080	6.13411	2.37992	9.8883	4.15489	2.05481	0.0406493	0.147611	Up	0.0961385	0	0.243084	0.213687	0.640548	0.557446	CXE2; At1g47480; F16N3.25		GO:0008152,GO:0016787	metabolic process|hydrolase activity
TRIAE_CS42_2AL_TGACv1_094216_AA0294620	13.0771	5.08276	21.0714	4.14566	2.0516	0.00204369	0.0125971	Up	0.431934	0.18004	0.435982	0.627446	1.73016	1.87302		hypothetical protein F775_11671 [Aegilops tauschii]
TRIAE_CS42_7DS_TGACv1_625535_AA2065460	13.0772	5.08832	21.066	4.14007	2.04966	0.00204363	0.0125971	Up	0.132527	0.0268336	0.185334	0.26617	0.389573	0.573091	Os06g0115400, LOC_Os06g02500; OsJ_19901, OSJNBa0019F11.15-1, P0541H01.37-1	Superoxgene_ide dismutase [Fe], chloroplastic [Triticum urartu]	GO:0055114,GO:0046872,GO:0004784,GO:0006801,GO:0019430	oxidation-reduction process|metal ion binding|superoxide dismutase activity|superoxide metabolic process|removal of superoxide radicals	ko04146,ko04013,ko04068	Peroxisome|MAPK signaling pathway - fly|FoxO signaling pathway
TRIAE_CS42_3B_TGACv1_224245_AA0794190	8.74284	3.40286	14.0828	4.13852	2.04912	0.0130358	0.0595924	Up	0.0141148	0	0.0981056	0.205016	0.163985	0.218624	UBA1C; At2g19380; F27F23.27	hypothetical protein TRIUR3_32500 [Triticum urartu]	GO:0046872,GO:0003676,GO:0008270	metal ion binding|nucleic acgene_id binding|zinc ion binding
TRIAE_CS42_1AS_TGACv1_019636_AA0069160	6.94398	2.70492	11.183	4.13433	2.04765	0.0473414	0.166008	Up	0.293955	0.0493495	0.0490636	0.350897	0.961568	0.388108	DIR2; At5g42500; MDH9.20	hypothetical protein F775_30883 [Aegilops tauschii]	GO:0016853,GO:0016020,GO:0016021,GO:0005576,GO:0048046	isomerase activity|membrane|integral component of membrane|extracellular region|apoplast
TRIAE_CS42_5AS_TGACv1_392538_AA1260370	9.53032	3.71536	15.3453	4.13023	2.04622	0.0191504	0.0816008	Up	1.1542	0	0	0.643199	1.77016	0.524772		hypothetical protein TRIUR3_01199 [Triticum urartu]	GO:0006952	defense response
TRIAE_CS42_1BL_TGACv1_032177_AA0126380	6.96638	2.71743	11.2153	4.12718	2.04516	0.0291393	0.113998	Up	0.0398269	0	0.0661273	0.23402	0.069331	0.147579		predicted protein [Hordeum vulgare subsp. vulgare]
TRIAE_CS42_5BL_TGACv1_406966_AA1351950	31.333	12.2239	50.4421	4.12652	2.04493	2.7e-05	0.000276853	Up	0.343451	0.286009	0.624335	1.07075	2.01972	2.12998	rhmA {ECO:0000255|HAMAP-Rule:MF_01290}; SDY_2440	predicted protein [Hordeum vulgare subsp. vulgare]	GO:0003824	catalytic activity
TRIAE_CS42_2AS_TGACv1_112260_AA0334340	6.95899	2.71882	11.1992	4.11913	2.04234	0.0292036	0.114175	Up	0.0804664	0.040208	0.1612	0.276322	0.610709	0.248386		hypothetical protein TRIUR3_09927 [Triticum urartu]
TRIAE_CS42_1AL_TGACv1_002725_AA0044780	13.8992	5.43416	22.3643	4.11551	2.04107	0.00150872	0.00968678	Up	0.218568	0.0912028	0.397999	0.778283	1.19625	0.971597	WRKY41; At4g11070; F2P3.16, T22B4.50	WRKY transcription factor [Triticum aestivum]	GO:0003700,GO:0043565,GO:0006355	transcription factor activity, sequence-specific DNA binding|sequence-specific DNA binding|regulation of transcription, DNA-templated
TRIAE_CS42_2AS_TGACv1_112955_AA0348580	19.8638	7.78349	31.9442	4.10409	2.03706	0.0001405	0.00120483	Up	0.363771	0.350971	0.0670188	0.955247	0.982548	1.32892	OCT2; Synonyms=2-Oct; At1g79360; YUP8H12R.2	Solute carrier family 22 member 3 [Aegilops tauschii]	GO:0055085,GO:0016020,GO:0016021,GO:0022857	transmembrane transport|membrane|integral component of membrane|transmembrane transporter activity
TRIAE_CS42_2BL_TGACv1_130995_AA0421020	12.1323	4.75706	19.5076	4.10077	2.03589	0.00323055	0.0186059	Up	0.193391	0.202485	0.584638	1.66229	1.33745	1.92392		hypothetical protein F775_02366 [Aegilops tauschii]
TRIAE_CS42_5DS_TGACv1_456659_AA1475720	37.9679	14.8899	61.0459	4.09982	2.03556	1.27e-07	2.06e-06	Up	2.13804	0.916408	0.575669	4.25485	6.02669	5.12387	GRXC1; Os01g0368900, LOC_Os01g27140; B1329D01.42, OsJ_01785 {ECO:0000312|EMBL:EAZ11913.1}, P0043B10.28, P0560B06.28, P0784G04.35	Glutaredoxin-C1 [Aegilops tauschii]	GO:0045454,GO:0005623,GO:0016020,GO:0016021,GO:0009055,GO:0055114,GO:0015035	cell redox homeostasis|cell|membrane|integral component of membrane|electron carrier activity|oxgene_idation-reduction process|protein disulfide oxidoreductase activity
TRIAE_CS42_7DS_TGACv1_622623_AA2042790	39.7371	15.5913	63.883	4.09734	2.03469	6.31e-08	1.07e-06	Up	0.319334	0.271343	0.231276	0.888571	1.27544	1.26715	1-SST	Beta-fructofuranosgene_idase, soluble isoenzyme I [Aegilops tauschii]	GO:0016787,GO:0016798,GO:0005975,GO:0008152,GO:0004553	hydrolase activity|hydrolase activity, acting on glycosyl bonds|carbohydrate metabolic process|metabolic process|hydrolase activity, hydrolyzing O-glycosyl compounds	ko00052,ko00500	Galactose metabolism|Starch and sucrose metabolism
TRIAE_CS42_6DL_TGACv1_526545_AA1686860	7.7729	3.05006	12.4957	4.09687	2.03452	0.0211516	0.0884373	Up	0.0531246	0.0682846	0.0175263	0.313669	0.150711	0.144427	RDR1; Synonyms=RDRP1; At1g14790; F10B6.19	hypothetical protein OsI_08849 [Oryza sativa Indica Group]	GO:0016740,GO:0003676,GO:0016779,GO:0003723,GO:0031047,GO:0003968,GO:0001172	transferase activity|nucleic acgene_id binding|nucleotidyltransferase activity|RNA binding|gene silencing by RNA|RNA-directed 5'-3' RNA polymerase activity|transcription, RNA-templated
TRIAE_CS42_7BL_TGACv1_577619_AA1879700	10.3625	4.06885	16.6562	4.09359	2.03337	0.00699568	0.0355553	Up	0.356391	0.0595602	0.178339	1.21237	0.871426	0.840128	ATJ11; Synonyms=C11, J11; At4g36040; T19K4.170	Chaperone protein dnaJ 11, chloroplastic [Aegilops tauschii]
TRIAE_CS42_7AL_TGACv1_558055_AA1789660	19.8589	7.79879	31.9191	4.09283	2.0331	0.000207334	0.00169669	Up	0.214324	0.146316	0.1914	0.460492	0.944802	0.781042	Bradi3g12975; LOC100836776	predicted protein [Hordeum vulgare subsp. vulgare]
TRIAE_CS42_6BL_TGACv1_501430_AA1617420	7.76233	3.04867	12.476	4.09228	2.03291	0.0212174	0.0886585	Up	0.0270298	0.219665	0	0.248054	0.487166	0.248166		hypothetical protein TRIUR3_01243 [Triticum urartu]	GO:0003676,GO:0003723	nucleic acgene_id binding|RNA binding
TRIAE_CS42_7AS_TGACv1_569545_AA1818770	28.4545	11.1815	45.7275	4.08957	2.03195	5.01e-06	6.05e-05	Up	0.82558	0.54981	0.450072	3.05954	1.69762	2.88457	BZ1; Synonyms=UGT71A2	predicted protein [Hordeum vulgare subsp. vulgare]	GO:0008152,GO:0016740,GO:0016757,GO:0016758	metabolic process|transferase activity|transferase activity, transferring glycosyl groups|transferase activity, transferring hexosyl groups	ko00942	Anthocyanin biosynthesis
TRIAE_CS42_6AL_TGACv1_470970_AA1499730	13.7577	5.41122	22.1043	4.08489	2.0303	0.00382748	0.021487	Up	0.0192768	0.076247	0	0.209141	0.0793555	0.292988	ABCG35; Synonyms=PDR7; At1g15210; F9L1.15	Pleiotropic drug resistance protein 12 [Triticum urartu]	GO:0016020,GO:0016021	membrane|integral component of membrane
TRIAE_CS42_7AL_TGACv1_556689_AA1768910	7.75666	3.05701	12.4563	4.07467	2.02668	0.0212528	0.0887722	Up	0.0148384	0.057484	0.0590205	0.143728	0.201578	0.239713		hypothetical protein TRIUR3_05327 [Triticum urartu]
TRIAE_CS42_2BS_TGACv1_147870_AA0488460	21.5177	8.48559	34.5498	4.07159	2.02559	7.8e-05	0.00071413	Up	0	0.969523	0.216655	1.23471	1.39007	1.88967		hypothetical protein TRIUR3_10711 [Triticum urartu]	GO:0016020,GO:0016021	membrane|integral component of membrane
TRIAE_CS42_5AS_TGACv1_392499_AA1259600	240.359	94.9055	385.812	4.06522	2.02333	2.19e-36	4.03e-34	Up	2.52121	2.51316	1.91392	10.0499	9.67879	10.792	ALDP {ECO:0000305}; Os11g0171300 {ECO:0000312|EMBL:BAT12868.1}, LOC_Os11g07020 {ECO:0000312|EMBL:ABA91630.2}; OsJ_33121 {ECO:0000312|EMBL:EAZ17583.1}	predicted protein [Hordeum vulgare subsp. vulgare]	GO:0003824,GO:0006096,GO:0016829,GO:0004332	catalytic activity|glycolytic process|lyase activity|fructose-bisphosphate aldolase activity	ko00010,ko00030,ko00051,ko00680,ko00710	Glycolysis / Gluconeogenesis|Pentose phosphate pathway|Fructose and mannose metabolism|Methane metabolism|Carbon fixation in photosynthetic organisms
TRIAE_CS42_U_TGACv1_641396_AA2093730	8.57643	3.39105	13.7618	4.05828	2.02087	0.0154271	0.0682747	Up	0.308122	0.334992	0.10375	1.27388	1.1813	0.693384		Extracellular membrane protein, CFEM domain protein [Sporothrix insectorum RCEF 264]
TRIAE_CS42_5AL_TGACv1_374059_AA1189040	23.1456	9.15368	37.1375	4.05711	2.02045	4.38e-05	0.000427009	Up	0.358052	0.241451	0.196862	1.21943	0.951255	0.794684	AAE11; At1g66120; F15E12.22	Medium-chain-fatty-acgene_id--CoA ligase [Aegilops tauschii]	GO:0003824,GO:0008152	catalytic activity|metabolic process
TRIAE_CS42_1DL_TGACv1_064943_AA0236300	19.7093	7.80087	31.6178	4.05311	2.01903	0.000179555	0.00149446	Up	0.32387	0.196085	0.328423	0.836077	1.42787	1.1401	PBL7 {ECO:0000303|PubMed:20413097}; Synonyms=CDL1 {ECO:0000303|PubMed:21855796}; At5g02800 {ECO:0000312|Araport:AT5G02800}; F9G14.110 {ECO:0000312|EMBL:CAB86034.1}	predicted protein, partial [Hordeum vulgare subsp. vulgare]	GO:0016020,GO:0016021,GO:0004672,GO:0005524,GO:0006468	membrane|integral component of membrane|protein kinase activity|ATP binding|protein phosphorylation
TRIAE_CS42_5DL_TGACv1_437839_AA1467460	8.5598	3.38827	13.7313	4.05261	2.01885	0.0155017	0.068535	Up	0.162111	0.0803156	0	0.241198	0.897973	0.50338		hypothetical protein F775_00350 [Aegilops tauschii]
TRIAE_CS42_7AS_TGACv1_570002_AA1828460	17.978	7.11959	28.8363	4.05028	2.01802	0.00415776	0.023028	Up	0.0739451	0.297445	0.098727	0.873668	0.446487	0.691635	XBOS35; Os08g0258200, LOC_Os08g15840; B1015H11.105, OsJ_26639	predicted protein [Hordeum vulgare subsp. vulgare]
TRIAE_CS42_1AS_TGACv1_019234_AA0063630	5.97612	2.3688	9.58344	4.04569	2.01639	0.0481911	0.168332	Up	0.0637835	0.0333683	0.016086	0.149733	0.104207	0.218429	FTIP1 {ECO:0000303|PubMed:22529749}; At5g06850 {ECO:0000312|Araport:AT5G06850}; MOJ9.2 {ECO:0000312|EMBL:BAB11143.1}	PREDICTED: protein QUIRKY [Oryza sativa Japonica Group]	GO:0016020,GO:0016021	membrane|integral component of membrane
TRIAE_CS42_5AL_TGACv1_375463_AA1222130	5.99691	2.37992	9.6139	4.03959	2.01421	0.0478962	0.167534	Up	0.0374544	0	0.0950327	0.284807	0.0541315	0.129947	Os03g0423300, LOC_Os03g30950; OsJ_11322, OSJNBa0032H19	predicted protein [Hordeum vulgare subsp. vulgare]	GO:0046872,GO:0055114,GO:0006631,GO:0045300	metal ion binding|oxgene_idation-reduction process|fatty acid metabolic process|acyl-[acyl-carrier-protein] desaturase activity	ko00061,ko01040	Fatty acid biosynthesis|Biosynthesis of unsaturated fatty acids
TRIAE_CS42_6AL_TGACv1_473438_AA1531090	8.57566	3.40564	13.7457	4.03616	2.01298	0.0154305	0.068284	Up	0	0.033262	0.0509828	0.164468	0.142732	0.0873709	FRS3; At2g27110; T20P8.16	hypothetical protein F775_03427 [Aegilops tauschii]	GO:0006355,GO:0008270	regulation of transcription, DNA-templated|zinc ion binding
TRIAE_CS42_5DL_TGACv1_433218_AA1405960	12.789	5.08067	20.4974	4.0344	2.01235	0.00280079	0.0165096	Up	0.410766	0.154759	0.206738	1.02738	1.08874	0.734752	SAUR39; Os09g0545300 {ECO:0000312|EMBL:BAH94693.1}, LOC_Os09g37330 {ECO:0000305}	hypothetical protein F775_12638 [Aegilops tauschii]	GO:0009733	response to auxin
TRIAE_CS42_1BL_TGACv1_031097_AA0107540	25.5979	10.1704	41.0253	4.03381	2.01214	0.000743638	0.00525211	Up	0.262676	0.0939327	0.143249	1.04908	0.903745	0.608475	PGSIP7; At4g16600; dl4325w, FCAALL.404	Putative Hollgene_iday junction resolvase [Aegilops tauschii]	GO:0003676,GO:0006139,GO:0006364	nucleic acid binding|nucleobase-containing compound metabolic process|rRNA processing
TRIAE_CS42_2DL_TGACv1_158390_AA0517360	22.1607	8.80505	35.5164	4.03364	2.01208	6.86e-05	0.000636313	Up	0.700547	0.546794	0.236184	2.61462	1.66946	2.14084	PNSL3 {ECO:0000303|PubMed:21785130}; Synonyms=PQL1, PQL2; At3g01440 {ECO:0000312|Araport:AT3G01440}; T13O15.8 {ECO:0000312|EMBL:AAF24614.1}	Oxygen-evolving enhancer protein 3-1, chloroplastic [Aegilops tauschii]	GO:0005509,GO:0015979,GO:0009523,GO:0009654,GO:0019898	calcium ion binding|photosynthesis|photosystem II|photosystem II oxygen evolving complex|extrinsic component of membrane	ko00195	Photosynthesis
TRIAE_CS42_1DL_TGACv1_061729_AA0202610	9.37023	3.72508	15.0154	4.03089	2.0111	0.0113208	0.0529965	Up	0.124806	0.104576	0.0502919	0.368601	0.28269	0.516575	CYP75B2; Synonyms=HT1	predicted protein [Hordeum vulgare subsp. vulgare]	GO:0016491,GO:0046872,GO:0055114,GO:0004497,GO:0005506,GO:0016705,GO:0020037,GO:0016020,GO:0016021	oxgene_idoreductase activity|metal ion binding|oxidation-reduction process|monooxygenase activity|iron ion binding|oxidoreductase activity, acting on paired donors, with incorporation or reduction of molecular oxygen|heme binding|membrane|integral component of membrane	ko00941,ko00944	Flavonoid biosynthesis|Flavone and flavonol biosynthesis
TRIAE_CS42_6DL_TGACv1_527159_AA1699520	12.7599	5.07441	20.4455	4.02913	2.01047	0.00282387	0.0166262	Up	0.198328	0.160633	0.0252597	0.378501	0.674625	0.459795	PCMP-H11; At1g31920; F5M6.8	predicted protein [Hordeum vulgare subsp. vulgare]	GO:0008270	zinc ion binding
TRIAE_CS42_5BL_TGACv1_404901_AA1314490	24.7167	9.83354	39.5998	4.02701	2.00971	0.000160069	0.00135193	Up	0.238572	0.414442	0.241694	0.774149	1.33724	1.21255	At5g10770 {ECO:0000312|Araport:AT5G10770}; T30N20_40 {ECO:0000312|EMBL:CAB96832.1}	predicted protein [Hordeum vulgare subsp. vulgare]	GO:0016787,GO:0008233,GO:0006508,GO:0004190	hydrolase activity|peptgene_idase activity|proteolysis|aspartic-type endopeptidase activity
TRIAE_CS42_3AS_TGACv1_211158_AA0686230	6.79833	2.7077	10.889	4.02148	2.00773	0.0498612	0.172783	Up	0.140563	0.073371	0	0.590214	0.100626	0.488861	DTX32 {ECO:0000303|PubMed:11739388}; At1g23300 {ECO:0000312|Araport:AT1G23300}; F26F24.14 {ECO:0000312|EMBL:AAF87016.1}	unnamed protein product [Triticum aestivum]	GO:0055085,GO:0016020,GO:0016021,GO:0015238,GO:0015297,GO:0006855	transmembrane transport|membrane|integral component of membrane|drug transmembrane transporter activity|antiporter activity|drug transmembrane transport
TRIAE_CS42_7AL_TGACv1_558385_AA1792920	9.37047	3.73273	15.0082	4.02071	2.00745	0.01132	0.0529961	Up	0.0941426	0.0493823	0.14265	0.642334	0.348647	0.464272	CXE15; At5g06570; F15M7.10	hypothetical protein OsI_24995 [Oryza sativa Indica Group]	GO:0008152,GO:0016787	metabolic process|hydrolase activity
TRIAE_CS42_4DS_TGACv1_361653_AA1171090	6.7908	2.70701	10.8746	4.0172	2.00619	0.0346488	0.130428	Up	0.28431	0	0.0952003	0.482932	0.742924	0.375558	ATL32; At4g40070; T5J17.240		GO:0016020,GO:0016021	membrane|integral component of membrane
TRIAE_CS42_3AS_TGACv1_211806_AA0694450	6.78563	2.70561	10.8657	4.01597	2.00575	0.0347009	0.130579	Up	0	0	0	0.437143	0.20168	0.530968	RAC1; Os01g0229400, LOC_Os01g12900	unnamed protein product [Triticum aestivum]	GO:0016020,GO:0000166,GO:0005622,GO:0003924,GO:0005525,GO:0007264	membrane|nucleotgene_ide binding|intracellular|GTPase activity|GTP binding|small GTPase mediated signal transduction	ko04810,ko04510,ko04520,ko04530,ko04145,ko04010,ko04013,ko04014,ko04015,ko04024,ko04071,ko04151,ko04310,ko04370	Regulation of actin cytoskeleton|Focal adhesion|Adherens junction|Tight junction|Phagosome|MAPK signaling pathway|MAPK signaling pathway - fly|Ras signaling pathway|Rap1 signaling pathway|cAMP signaling pathway|Sphingolipid signaling pathway|PI3K-Akt signaling pathway|Wnt signaling pathway|VEGF signaling pathway
TRIAE_CS42_3AL_TGACv1_194464_AA0633550	12.78	5.09665	20.4634	4.01507	2.00542	0.00280793	0.0165465	Up	0.0272981	0.00887021	0.0816085	0.151511	0.19878	0.165656	FLN1 {ECO:0000312|EMBL:AEE79187.1}; Synonyms=PAP6 {ECO:0000303|PubMed:21949211}, PFKB2 {ECO:0000303|PubMed:16326926}; At3g54090 {ECO:0000312|Araport:AT3G54090}; F24B22.50 {ECO:0000312|EMBL:CAB70983.1}	predicted protein [Hordeum vulgare subsp. vulgare]	GO:0009658,GO:0042793,GO:0005634,GO:0005737,GO:0009295,GO:0009507,GO:0042644,GO:0043621	chloroplast organization|transcription from plastgene_id promoter|nucleus|cytoplasm|nucleoid|chloroplast|chloroplast nucleoid|protein self-association
TRIAE_CS42_3AL_TGACv1_194389_AA0632340	10.1842	4.06189	16.3065	4.01452	2.00523	0.00828319	0.0408547	Up	0.170835	0.216859	0.0345549	0.653543	0.382451	0.705307		predicted protein [Hordeum vulgare subsp. vulgare]
TRIAE_CS42_4AL_TGACv1_288798_AA0958380	10.1843	4.06397	16.3047	4.01201	2.00432	0.030661	0.118736	Up	0.199105	0.215026	0.0807915	0.525205	1.02388	0.385651	HCT2 {ECO:0000303|PubMed:22285622}; Os02g0611800 {ECO:0000312|EMBL:BAS79724.1}, LOC_Os02g39850 {ECO:0000305}; OJ1004_A05.15 {ECO:0000312|EMBL:BAD19683.1}	predicted protein [Hordeum vulgare subsp. vulgare]	GO:0016747	transferase activity, transferring acyl groups other than amino-acyl groups
TRIAE_CS42_1AL_TGACv1_001027_AA0023720	6.78178	2.71047	10.8531	4.00414	2.00149	0.0347398	0.130686	Up	0.092225	0.493562	0.0928658	0.505121	1.37003	0.992518		Histone H4 [Triticum urartu]	GO:0003677,GO:0005634,GO:0046982,GO:0000786,GO:0005694,GO:0006334	DNA binding|nucleus|protein heterodimerization activity|nucleosome|chromosome|nucleosome assembly
TRIAE_CS42_7DS_TGACv1_621520_AA2018140	6.78193	2.71256	10.8513	4.0004	2.00014	0.0347382	0.130686	Up	0.0152678	0.0293895	0.0152405	0.0509236	0.0982056	0.110222	RPM1; Synonyms=RPS3; At3g07040; F17A9.20	PREDICTED: disease resistance protein RPM1-like [Brachypodium distachyon]	GO:0043531	ADP binding
TRIAE_CS42_5BL_TGACv1_406583_AA1347420	43.1779	17.2795	69.0763	3.99758	1.99913	2.92e-08	5.24e-07	Up	0.258699	0.220805	0.119314	1.0971	0.611351	0.903252		hypothetical protein F775_02059 [Aegilops tauschii]
TRIAE_CS42_4DL_TGACv1_343685_AA1138230	10.1936	4.08065	16.3065	3.99605	1.99858	0.00826118	0.0407594	Up	0.0307294	0.0315999	0.123187	0.239308	0.306948	0.228205		hypothetical protein F775_04291 [Aegilops tauschii]
TRIAE_CS42_2AS_TGACv1_112537_AA0340240	27.9939	11.2107	44.777	3.99415	1.99789	7.94e-06	9.21e-05	Up	0.154913	0.24254	0.444571	1.16573	0.905993	1.20625	CYP86B1; At5g23190; MKD15.5	Cytochrome P450 86B1 [Triticum urartu]	GO:0016491,GO:0046872,GO:0055114,GO:0004497,GO:0005506,GO:0016705,GO:0020037,GO:0016020,GO:0016021	oxgene_idoreductase activity|metal ion binding|oxidation-reduction process|monooxygenase activity|iron ion binding|oxidoreductase activity, acting on paired donors, with incorporation or reduction of molecular oxygen|heme binding|membrane|integral component of membrane
TRIAE_CS42_6BL_TGACv1_500339_AA1603320	10.1886	4.08135	16.2958	3.99274	1.99738	0.00827298	0.0408124	Up	0.0932784	0	0.15767	0.415258	0.616382	0.492327		hypothetical protein F775_14090 [Aegilops tauschii]	GO:0016020,GO:0016021	membrane|integral component of membrane
TRIAE_CS42_5AS_TGACv1_394409_AA1280170	10.994	4.40635	17.5816	3.99005	1.99641	0.00608352	0.0316565	Up	0.0797582	0	0.026399	0.227153	0.486368	0.219165	GCP1 {ECO:0000255|HAMAP-Rule:MF_03179}; At2g45270; F4L23.22	unnamed protein product [Triticum aestivum]
TRIAE_CS42_6DS_TGACv1_542997_AA1733900	7.60274	3.04867	12.1568	3.98758	1.99552	0.025061	0.101193	Up	0	0	0	0	0.0559489	0		retrotransposon protein, putative, unclassified [Oryza sativa Japonica Group]
TRIAE_CS42_2BL_TGACv1_129404_AA0382240	11.8147	4.74595	18.8835	3.97887	1.99236	0.00446433	0.0244287	Up	0.506411	0	0.403859	1.91408	1.28098	1.94945		hypothetical protein TRIUR3_09917 [Triticum urartu]	GO:0016020,GO:0016021	membrane|integral component of membrane
TRIAE_CS42_3DS_TGACv1_272740_AA0924530	7.61188	3.0598	12.164	3.97542	1.99111	0.0249954	0.100999	Up	0.0406773	0.0194182	0.0604238	0.193465	0.0850856	0.0827571		hypothetical protein F775_26891 [Aegilops tauschii]			ko03008	Ribosome biogenesis in eukaryotes
TRIAE_CS42_7DS_TGACv1_621780_AA2025850	24.409	9.81896	38.999	3.97181	1.9898	3.4e-05	0.000340803	Up	0.142007	0.09906	0.0509298	0.369425	0.41491	0.473259		hypothetical protein F775_17139 [Aegilops tauschii]
TRIAE_CS42_6BS_TGACv1_514413_AA1659420	11.8116	4.75219	18.8709	3.97099	1.9895	0.00446827	0.0244448	Up	0.220556	0	0.223765	0.564511	1.16066	0.909209		hypothetical protein F775_06086 [Aegilops tauschii]
TRIAE_CS42_5BL_TGACv1_409217_AA1365560	17.6574	7.10433	28.2104	3.97088	1.98946	0.0109834	0.0516573	Up	0.382344	0	0.115092	1.19054	0.422809	0.422652	EXOSC1; Synonyms=CSL4; CGI-108	predicted protein [Hordeum vulgare subsp. vulgare]	GO:0003723,GO:0000178	RNA binding|exosome (RNase complex)	ko03018	RNA degradation
TRIAE_CS42_4BS_TGACv1_329699_AA1103360	48.8586	19.6602	78.0571	3.97032	1.98926	4.34e-09	8.85e-08	Up	0.277953	0.216994	0.231841	0.933895	1.20455	0.896634	PHT4;4; Os09g0570400, LOC_Os09g39680; OJ1003_C09.34, OsJ_30419	Putative anion transporter 4, chloroplastic [Aegilops tauschii]	GO:0055085,GO:0016020,GO:0016021,GO:0005315,GO:0015229,GO:0010028,GO:0015882,GO:0009507,GO:0009536,GO:0009706,GO:0009941	transmembrane transport|membrane|integral component of membrane|inorganic phosphate transmembrane transporter activity|L-ascorbic acgene_id transporter activity|xanthophyll cycle|L-ascorbic acid transport|chloroplast|plastid|chloroplast inner membrane|chloroplast envelope
TRIAE_CS42_5DL_TGACv1_436748_AA1463030	16.8261	6.77237	26.8798	3.96904	1.98879	0.000630892	0.00454113	Up	0.211009	0.187749	0.141798	1.14625	0.946154	0.546603	GT4 {ECO:0000312|EMBL:AAU09445.1}	Anthocyangene_idin 3-O-glucosyltransferase [Aegilops tauschii]	GO:0008152,GO:0016740,GO:0016757,GO:0016758	metabolic process|transferase activity|transferase activity, transferring glycosyl groups|transferase activity, transferring hexosyl groups
TRIAE_CS42_3DL_TGACv1_250797_AA0873280	11.7992	4.75081	18.8477	3.96725	1.98814	0.0044837	0.0245116	Up	0.663577	0.115234	0.778413	1.72365	2.22585	2.34546		hypothetical protein F775_26187 [Aegilops tauschii]
TRIAE_CS42_4DL_TGACv1_343946_AA1141850	12.626	5.08622	20.1657	3.96477	1.98724	0.00329157	0.0189012	Up	0.103467	0.257376	0.139332	0.564855	0.444121	0.436415	Os05g0131500, LOC_Os05g04120; OsJ_17006, P0033D06.13	hypothetical protein F775_00061 [Aegilops tauschii]	GO:0016020,GO:0016021,GO:0005381,GO:0034755	membrane|integral component of membrane|iron ion transmembrane transporter activity|iron ion transmembrane transport
TRIAE_CS42_2AS_TGACv1_112183_AA0332510	13.4459	5.42234	21.4694	3.95943	1.98529	0.00242553	0.0145924	Up	0.119762	0.115054	0.0397289	0.174037	0.263108	0.041569		hypothetical protein TRIUR3_26838 [Triticum urartu]
TRIAE_CS42_6AS_TGACv1_487145_AA1568520	8.43368	3.40147	13.4659	3.95885	1.98508	0.0181451	0.0780613	Up	0	0.0565882	0.0425481	0.298376	0.129884	0.156993	At1g13570; F13B4.6	hypothetical protein TRIUR3_26035 [Triticum urartu]
TRIAE_CS42_7BL_TGACv1_576920_AA1859780	16.8098	6.78279	26.8368	3.9566	1.98426	0.000633707	0.00455792	Up	0.304337	0.278973	0.308062	0.940921	1.33047	1.18011	XTH23; Synonyms=XTR6; At4g25810; F14M19.90	predicted protein [Hordeum vulgare subsp. vulgare]	GO:0016787,GO:0016798,GO:0005975,GO:0008152,GO:0016740,GO:0005576,GO:0005618,GO:0004553,GO:0048046,GO:0071555,GO:0016762,GO:0006073,GO:0010411,GO:0042546	hydrolase activity|hydrolase activity, acting on glycosyl bonds|carbohydrate metabolic process|metabolic process|transferase activity|extracellular region|cell wall|hydrolase activity, hydrolyzing O-glycosyl compounds|apoplast|cell wall organization|xyloglucan:xyloglucosyl transferase activity|cellular glucan metabolic process|xyloglucan metabolic process|cell wall biogenesis
TRIAE_CS42_7DL_TGACv1_603478_AA1984500	17.6168	7.11266	28.1208	3.95363	1.98318	0.000472219	0.00352181	Up	0.167296	0.0168311	0.0673717	0.369822	0.383709	0.43558	SCRM; Synonyms=BHLH116, EN45, ICE1; At3g26744; MDJ14.1, MLJ15.14	predicted protein [Hordeum vulgare subsp. vulgare]	GO:0046983	protein dimerization activity
TRIAE_CS42_3AS_TGACv1_211302_AA0688190	8.39085	3.39105	13.3907	3.94883	1.98143	0.0224149	0.0926224	Up	0.124397	0.182333	0.127365	0.271865	0.398882	0.838029	NPY2; At2g14820; F26C24.4	predicted protein [Hordeum vulgare subsp. vulgare]
TRIAE_CS42_4BS_TGACv1_329699_AA1103380	9.22236	3.73064	14.7141	3.94412	1.9797	0.0132863	0.0604743	Up	0.0981157	0.0739427	0.0983578	0.321178	0.196711	0.393697	HESO1 {ECO:0000303|PubMed:22464194}; At2g39740 {ECO:0000312|Araport:AT2G39740}; T5I7.4 {ECO:0000312|EMBL:AAB87123.1}	Poly(A) RNA polymerase GLD2-A [Triticum urartu]
TRIAE_CS42_5BL_TGACv1_405057_AA1318970	2065.34	835.977	3294.7	3.94114	1.97861	1.5e-66	1.14e-63	Up	14.8816	16.6124	15.2461	58.4916	65.9855	66.9142	BGLU30; Os09g0491100, LOC_Os09g31430	Beta-glucosgene_idase 30 [Triticum urartu]	GO:0005975,GO:0004553	carbohydrate metabolic process|hydrolase activity, hydrolyzing O-glycosyl compounds	ko00940,ko00500,ko00460	Phenylpropanoid biosynthesis|Starch and sucrose metabolism|Cyanoamino acid metabolism
TRIAE_CS42_U_TGACv1_642077_AA2110830	10.0169	4.05911	15.9748	3.93553	1.97656	0.00976271	0.0468522	Up	0.0855892	0.0556056	0.0141776	0.0696392	0.238763	0.245892	wdr75; si:dz46i22.2, si:xx-113d7.2	WD repeat-containing protein 75 [Sorghum bicolor]			ko03008	Ribosome biogenesis in eukaryotes
TRIAE_CS42_1AL_TGACv1_000841_AA0020150	9.22094	3.74037	14.7015	3.93049	1.97471	0.0132916	0.0604948	Up	0.0997872	0	0.268685	0.402078	0.681165	0.473607		predicted protein [Hordeum vulgare subsp. vulgare]	GO:0051726	regulation of cell cycle
TRIAE_CS42_2DS_TGACv1_177907_AA0586960	10.0278	4.0737	15.9819	3.9232	1.97203	0.00973316	0.0467401	Up	0.0253303	0.188854	0.102912	0.399507	0.3738	0.452657	At3g49900; T16K5.250	PREDICTED: BTB/POZ domain-containing protein At3g49900 [Oryza sativa Japonica Group]
TRIAE_CS42_5BL_TGACv1_404243_AA1291930	65.0991	26.452	103.746	3.92206	1.97161	0.000232097	0.00187718	Up	0.459827	0.364545	0.47733	2.15792	1.04211	1.97351	IGPS {ECO:0000303|PubMed:7610197}; At2g04400 {ECO:0000312|Araport:AT2G04400}; T1O3.19 {ECO:0000312|EMBL:AAD25838.1}	Indole-3-glycerol phosphate synthase, chloroplastic [Triticum urartu]	GO:0003824,GO:0008152,GO:0006568,GO:0004425	catalytic activity|metabolic process|tryptophan metabolic process|indole-3-glycerol-phosphate synthase activity	ko00400	Phenylalanine, tyrosine and tryptophan biosynthesis
TRIAE_CS42_1DL_TGACv1_061593_AA0199390	44.1053	17.9559	70.2546	3.91261	1.96813	2.96e-07	4.49e-06	Up	0.518786	0	0.173726	0.913082	1.89251	1.36905	CAB3C	predicted protein [Hordeum vulgare subsp. vulgare]	GO:0016020,GO:0016021,GO:0009507,GO:0009536,GO:0015979,GO:0009535,GO:0009579,GO:0009523,GO:0016168,GO:0009765,GO:0018298,GO:0009522	membrane|integral component of membrane|chloroplast|plastgene_id|photosynthesis|chloroplast thylakoid membrane|thylakoid|photosystem II|chlorophyll binding|photosynthesis, light harvesting|protein-chromophore linkage|photosystem I	ko00196	Photosynthesis - antenna proteins
TRIAE_CS42_6DS_TGACv1_542836_AA1731320	11.6551	4.74942	18.5607	3.90799	1.96643	0.00524024	0.0279695	Up	0.0377275	0	0.0501553	0.272655	0.165426	0.227526	PHN1; Os06g0597400, LOC_Os06g39640; P0417D05.31	argonaute 2 [Pisum sativum]	GO:0003676,GO:0031047	nucleic acgene_id binding|gene silencing by RNA
TRIAE_CS42_1BL_TGACv1_032227_AA0127080	6.63837	2.70701	10.5697	3.90458	1.96517	0.0408457	0.148217	Up	0.0553661	0	0.0221192	0.129663	0.0689096	0.112299	At1g50180; F14I3.19	predicted protein [Hordeum vulgare subsp. vulgare]	GO:0043531	ADP binding
TRIAE_CS42_6BL_TGACv1_499463_AA1583270	14.1032	5.7543	22.4521	3.9018	1.96414	0.0350092	0.131523	Up	0.135781	0.0249722	0.0495117	0.421214	0.150219	0.174818	KIN10B {ECO:0000305}; Os04g0375900 {ECO:0000312|EMBL:BAS88849.1}, LOC_Os04g30720 {ECO:0000305}; OsJ_14489 {ECO:0000312|EMBL:EEE60854.1}, OSJNBb0006N15.7 {ECO:0000312|EMBL:CAE04590.2}	predicted protein [Hordeum vulgare subsp. vulgare]	GO:0000166,GO:0005524,GO:0003777,GO:0008017,GO:0007018	nucleotgene_ide binding|ATP binding|microtubule motor activity|microtubule binding|microtubule-based movement
TRIAE_CS42_1DL_TGACv1_062188_AA0210260	34.0134	13.8996	54.1272	3.89416	1.96131	1.72e-05	0.000183615	Up	0.0834164	0.17711	0.0746534	0.558312	0.536028	0.333378	UBP2; At1g04860; F13M7.15	hypothetical protein TRIUR3_15394 [Triticum urartu]	GO:0016020,GO:0016021,GO:0006511,GO:0036459,GO:0016579	membrane|integral component of membrane|ubiquitin-dependent protein catabolic process|thiol-dependent ubiquitinyl hydrolase activity|protein deubiquitination
TRIAE_CS42_3DL_TGACv1_252191_AA0888210	24.1109	9.85579	38.3659	3.89273	1.96078	4.6e-05	0.000446269	Up	0.0810789	0.0267713	0.243025	0.325121	0.663566	0.423739	Dapk1	hypothetical protein F775_24271 [Aegilops tauschii]	GO:0006355,GO:0009658,GO:0042644	regulation of transcription, DNA-templated|chloroplast organization|chloroplast nucleogene_id
TRIAE_CS42_4AL_TGACv1_289844_AA0977740	43.9524	17.9747	69.9301	3.89047	1.95995	2.05e-06	2.67e-05	Up	0.910901	1.33267	0.924586	3.60089	3.36527	5.64249	CHLM; At4g25080; F13M23.220	predicted protein [Hordeum vulgare subsp. vulgare]	GO:0032259,GO:0015995,GO:0046406	methylation|chlorophyll biosynthetic process|magnesium protoporphyrin IX methyltransferase activity	ko00860	Porphyrin and chlorophyll metabolism
TRIAE_CS42_3AL_TGACv1_195149_AA0645420	14.0955	5.76749	22.4234	3.8879	1.95899	0.00210284	0.0129101	Up	0.130136	0.250123	0.323458	1.1545	1.45259	0.203453		predicted protein [Hordeum vulgare subsp. vulgare]	GO:0003723,GO:0009982,GO:0001522,GO:0009451	RNA binding|pseudourgene_idine synthase activity|pseudouridine synthesis|RNA modification
TRIAE_CS42_7AL_TGACv1_558100_AA1790140	27.3209	11.1864	43.4554	3.88468	1.95779	1.48e-05	0.000160893	Up	0.162234	0.129657	0.144268	0.586019	0.813436	0.750103	Bp10	predicted protein [Hordeum vulgare subsp. vulgare]	GO:0055114,GO:0005507,GO:0016491	oxgene_idation-reduction process|copper ion binding|oxidoreductase activity
TRIAE_CS42_5AL_TGACv1_374190_AA1192980	6.63551	2.71743	10.5536	3.88367	1.95742	0.0408787	0.14828	Up	0.13068	0	0.220982	0.530345	0.420255	0.457269	PID; Os12g0614600, LOC_Os12g42020	predicted protein [Hordeum vulgare subsp. vulgare]	GO:0004672,GO:0005524,GO:0006468	protein kinase activity|ATP binding|protein phosphorylation
TRIAE_CS42_1DL_TGACv1_061149_AA0187130	103.502	42.4315	164.572	3.87852	1.95551	3.49e-10	8.41e-09	Up	1.74322	1.56774	2.57426	6.67253	8.27875	7.07879	cmbl; TGas069i06.1	Carboxymethylenebutenolgene_idase-like protein [Aegilops tauschii]	GO:0016787,GO:0009507,GO:0009570	hydrolase activity|chloroplast|chloroplast stroma	ko00361,ko00364,ko00623	Chlorocyclohexane and chlorobenzene degradation|Fluorobenzoate degradation|Toluene degradation
TRIAE_CS42_7DS_TGACv1_621521_AA2018220	9.06685	3.72091	14.4128	3.87346	1.95362	0.0156056	0.0689098	Up	0.0212305	0.0855257	0	0.237733	0.0839477	0.278472	Os05g0150900, LOC_Os05g05840; P0001A07.8	LRR receptor-like serine/threonine-protein kinase FLS2 [Aegilops tauschii]			ko00970	Aminoacyl-tRNA biosynthesis
TRIAE_CS42_5AL_TGACv1_375170_AA1217220	15.7052	6.44944	24.961	3.87025	1.95243	0.00115881	0.00771143	Up	0.20273	0.620748	0.47532	1.77723	1.71289	1.49161	RPS16-2 {ECO:0000303|PubMed:18453549}; Synonyms=S16-1 {ECO:0000303|PubMed:16368778}; At5g56940 {ECO:0000312|Araport:AT5G56940}; MHM17.5 {ECO:0000312|EMBL:BAA97024.1}	predicted protein [Hordeum vulgare subsp. vulgare]	GO:0003735,GO:0006412,GO:0005622,GO:0005840	structural constituent of ribosome|translation|intracellular|ribosome	ko03010	Ribosome
TRIAE_CS42_4BS_TGACv1_328748_AA1092940	38.8214	15.9441	61.6987	3.86969	1.95222	2.51e-07	3.87e-06	Up	0.134841	0.412823	0.212541	0.882084	0.908727	1.2597	hpxO {ECO:0000303|PubMed:23760935}; ACIAD3540 {ECO:0000312|EMBL:CAG70183.1}	predicted protein [Hordeum vulgare subsp. vulgare]	GO:0016491,GO:0055114,GO:0071949	oxgene_idoreductase activity|oxidation-reduction process|FAD binding
TRIAE_CS42_6AS_TGACv1_485648_AA1549560	15.6792	6.44042	24.918	3.869	1.95196	0.0011669	0.00776193	Up	0.125772	0.0606977	0.104166	0.223719	0.463081	0.298738	SLP1 {ECO:0000303|PubMed:21976480}; At1g07010 {ECO:0000312|Araport:AT1G07010}; F10K1.27 {ECO:0000312|EMBL:AAF82218.1}	predicted protein [Hordeum vulgare subsp. vulgare]	GO:0016787	hydrolase activity
TRIAE_CS42_6AL_TGACv1_471039_AA1501510	26.3722	10.8475	41.897	3.86237	1.94949	2.28e-05	0.000236819	Up	0.544135	0.136905	0.413715	1.49429	1.40802	1.49509	At4g28780; F16A16.110	GDSL esterase/lipase [Aegilops tauschii]
TRIAE_CS42_3B_TGACv1_223816_AA0787870	9.05061	3.72785	14.3734	3.85567	1.94698	0.0156754	0.0691573	Up	0.136209	0.296413	0.0925154	0.64822	0.443428	0.923178	MAKR2; At1g64080; F22C12.16, F22C12_2	unnamed protein product [Triticum aestivum]
TRIAE_CS42_4AL_TGACv1_288157_AA0938760	9.85669	4.06676	15.6466	3.84744	1.9439	0.011468	0.0535629	Up	0.194916	0.069649	0.132176	0.458021	0.386642	0.738441	CYP76M5 {ECO:0000303|PubMed:22215681}; Os02g0569000 {ECO:0000312|EMBL:BAF09097.1}, LOC_Os02g36030 {ECO:0000305}; OsJ_07201 {ECO:0000312|EMBL:EAZ23505.1}, P0025F02.20 {ECO:0000312|EMBL:BAD17782.1}	Cytochrome P450 76C4 [Aegilops tauschii]	GO:0016491,GO:0046872,GO:0055114,GO:0004497,GO:0005506,GO:0016705,GO:0020037,GO:0016020,GO:0016021	oxgene_idoreductase activity|metal ion binding|oxidation-reduction process|monooxygenase activity|iron ion binding|oxidoreductase activity, acting on paired donors, with incorporation or reduction of molecular oxygen|heme binding|membrane|integral component of membrane
TRIAE_CS42_6BL_TGACv1_499588_AA1586800	9.8718	4.07371	15.6699	3.84659	1.94358	0.0114208	0.0533961	Up	0.245289	0.129743	0.37317	1.02008	0.945102	0.957848		Zinc finger protein 6 [Aegilops tauschii]
TRIAE_CS42_3DL_TGACv1_251038_AA0876460	19.7298	8.14323	31.3164	3.8457	1.94325	0.0180691	0.0778143	Up	0.194201	0.424755	0.271977	0.759864	1.95742	0.714001		unnamed protein product [Triticum aestivum]
TRIAE_CS42_2AS_TGACv1_113487_AA0356790	9.86711	4.07509	15.6591	3.84264	1.9421	0.0114354	0.0534404	Up	0.105626	0.105401	0.21128	0.421409	0.815416	0.421888	ptges2; Synonyms=pges2, ptgesl	predicted protein [Hordeum vulgare subsp. vulgare]	GO:0045454,GO:0009055,GO:0055114,GO:0015035,GO:0050220,GO:0005739	cell redox homeostasis|electron carrier activity|oxgene_idation-reduction process|protein disulfide oxidoreductase activity|prostaglandin-E synthase activity|mitochondrion	ko00590	Arachidonic acid metabolism
TRIAE_CS42_2DS_TGACv1_177628_AA0581460	14.7497	6.09318	23.4061	3.84137	1.94162	0.00611661	0.0318024	Up	0.0517265	0.0580464	0.0146492	0.190094	0.156553	0.103915		putative gag-pol precursor protein [Oryza sativa Japonica Group]
TRIAE_CS42_3B_TGACv1_223927_AA0789760	12.2891	5.07789	19.5004	3.84025	1.9412	0.00454362	0.0247821	Up	0.162284	0.0161673	0.0487493	0.275187	0.379692	0.29571	BH0687	PREDICTED: uncharacterized RNA methyltransferase BH0687 [Setaria italica]	GO:0016740,GO:0003723,GO:0008168,GO:0032259,GO:0008173,GO:0001510,GO:0006396,GO:0009409	transferase activity|RNA binding|methyltransferase activity|methylation|RNA methyltransferase activity|RNA methylation|RNA processing|response to cold
TRIAE_CS42_7AS_TGACv1_571503_AA1848180	9.84214	4.06815	15.6161	3.83864	1.94059	0.044219	0.157693	Up	0.211948	0.221769	0.0710187	0.230658	1.19862	1.25932		PREDICTED: traB domain-containing protein [Oryza sativa Japonica Group]
TRIAE_CS42_2AL_TGACv1_093600_AA0283510	54.1054	22.4012	85.8095	3.83058	1.93756	2.78e-09	5.84e-08	Up	0.25845	0.253713	0.496896	1.91986	1.53313	1.36523	VDE1 {ECO:0000303|PubMed:9624110}; Synonyms=AVDE1, NPQ1, VXDE; At1g08550 {ECO:0000312|Araport:AT1G08550}; F22O13.3 {ECO:0000312|EMBL:AAF99753.1}, T27G7.23 {ECO:0000312|EMBL:AAF22898.1}	violaxanthin de-epoxgene_idase [Triticum aestivum]	GO:0055114,GO:0009507,GO:0019904,GO:0046422,GO:0006631,GO:0009408,GO:0010028,GO:0015994,GO:0009534,GO:0031977	oxidation-reduction process|chloroplast|protein domain specific binding|violaxanthin de-epoxidase activity|fatty acid metabolic process|response to heat|xanthophyll cycle|chlorophyll metabolic process|chloroplast thylakoid|thylakoid lumen	ko00906	Carotenoid biosynthesis
TRIAE_CS42_2BL_TGACv1_129317_AA0378280	13.9188	5.76748	22.0702	3.82666	1.93609	0.00247126	0.0148321	Up	0.14209	0.428895	0.191326	1.12446	1.24158	1.05448		hypothetical protein TRIUR3_11155 [Triticum urartu]
TRIAE_CS42_4DL_TGACv1_342761_AA1121460	13.1021	5.43067	20.7736	3.82524	1.93555	0.0315956	0.121545	Up	0.13726	0.252955	0.281114	0.561869	1.48863	0.621397	IRKI {ECO:0000303|PubMed:15618632}; At5g12900 {ECO:0000312|Araport:AT5G12900}; T24H18.70 {ECO:0000312|EMBL:CAB88254.1}	predicted protein [Hordeum vulgare subsp. vulgare]
TRIAE_CS42_6AL_TGACv1_472531_AA1523190	18.7995	7.80156	29.7975	3.81942	1.93336	0.000416839	0.00315804	Up	0.0966267	0.194729	0.193772	0.862794	0.675467	0.433555	At5g56810; MIK19.28	hypothetical protein F775_00258 [Aegilops tauschii]
TRIAE_CS42_4BS_TGACv1_328739_AA1092850	16.3312	6.77793	25.8846	3.81895	1.93318	0.00101182	0.00685342	Up	0.228667	0.11767	0.0573932	0.566164	0.778167	0.567922	At3g26922; MQP17.2	hypothetical protein F775_16565 [Aegilops tauschii]
TRIAE_CS42_2DL_TGACv1_157996_AA0505340	76.7224	31.8445	121.6	3.81857	1.93303	7.59e-10	1.74e-08	Up	1.13132	0.557288	0.653488	3.4249	2.58023	2.91813		hypothetical protein F775_26520 [Aegilops tauschii]	GO:0016020,GO:0016021	membrane|integral component of membrane
TRIAE_CS42_U_TGACv1_640785_AA2074270	70.2694	29.1729	111.366	3.81745	1.93261	7.93e-12	2.38e-10	Up	0.147001	0.177923	0.0396872	0.72479	1.00973	0.623738	Os02g0209000, LOC_Os02g11830; OJ1006_A02.22	Cysteine-rich receptor-like protein kinase 19 [Triticum urartu]	GO:0004672,GO:0005524,GO:0006468	protein kinase activity|ATP binding|protein phosphorylation
TRIAE_CS42_6BL_TGACv1_500447_AA1604870	61.1852	25.4262	96.9442	3.81276	1.93084	1.68e-10	4.26e-09	Up	0.253722	0.333711	0.224843	1.12834	1.29743	0.991305	R1A-3; PGEC668E02.10	Disease resistance protein RPP13 [Aegilops tauschii]	GO:0043531	ADP binding
TRIAE_CS42_5BL_TGACv1_407143_AA1353880	16.3556	6.80155	25.9097	3.80937	1.92955	0.00100536	0.00681699	Up	0.0581725	0.0280551	0.18785	0.367461	0.46071	0.324811	FBL14; At1g80570; T21F11.10	hypothetical protein TRIUR3_22568 [Triticum urartu]
TRIAE_CS42_2BS_TGACv1_145925_AA0449650	684.116	284.496	1083.74	3.80932	1.92953	3.37e-14	1.31e-12	Up	14.8811	17.8946	14.6757	50.2239	67.6151	66.5514		chloroplast ribulose-1,5-bisphosphate carboxylase/oxygenase small subunit [Triticum aestivum]	GO:0016491,GO:0055114,GO:0004497,GO:0009507,GO:0009536,GO:0015979,GO:0016829,GO:0016984,GO:0009853,GO:0015977	oxgene_idoreductase activity|oxidation-reduction process|monooxygenase activity|chloroplast|plastid|photosynthesis|lyase activity|ribulose-bisphosphate carboxylase activity|photorespiration|carbon fixation	ko00630,ko00710	Glyoxylate and dicarboxylate metabolism|Carbon fixation in photosynthetic organisms
TRIAE_CS42_3DL_TGACv1_251932_AA0886080	26.0858	10.8502	41.3213	3.80833	1.92916	0.00029931	0.00235352	Up	0.128935	0.111433	0.0479512	0.470519	0.34026	0.402452	Os02g0137500, LOC_Os02g04490; OSJNBa0026E05.8, OSJNBa0081C13.32	Putative histone acetyltransferase HAC-like protein 1 [Aegilops tauschii]
TRIAE_CS42_7DL_TGACv1_604032_AA1992780	6.48945	2.71047	10.2684	3.78843	1.9216	0.0489428	0.170351	Up	0.0326413	0.0794019	0.016211	0.176423	0.118457	0.0494171	MIP; At5g51540; K17N15.9	probable mitochondrial intermediate peptgene_idase, mitochondrial isoform X1 [Sorghum bicolor]	GO:0016787,GO:0046872,GO:0008233,GO:0006508,GO:0004222,GO:0005759,GO:0008237,GO:0006627,GO:0009507,GO:0009535,GO:0004177,GO:0005739	hydrolase activity|metal ion binding|peptidase activity|proteolysis|metalloendopeptidase activity|mitochondrial matrix|metallopeptidase activity|protein processing involved in protein targeting to mitochondrion|chloroplast|chloroplast thylakoid membrane|aminopeptidase activity|mitochondrion
TRIAE_CS42_6DL_TGACv1_528030_AA1710840	63.3365	26.4596	100.213	3.78741	1.92121	6.27e-10	1.46e-08	Up	0.330395	0.230755	0.397814	1.54395	1.22073	1.09138	ERECTA {ECO:0000303|PubMed:8624444}; Synonyms=ER, QRP1, QRS1, TE1; At2g26330 {ECO:0000312|Araport:AT2G26330}; T1D16.3 {ECO:0000303|PubMed:10617197}	Os06g0130100 [Oryza sativa Japonica Group]	GO:0016020,GO:0016021,GO:0000166,GO:0004672,GO:0004674,GO:0005524,GO:0016301,GO:0016740,GO:0006468,GO:0016310	membrane|integral component of membrane|nucleotgene_ide binding|protein kinase activity|protein serine/threonine kinase activity|ATP binding|kinase activity|transferase activity|protein phosphorylation|phosphorylation	ko04016	MAPK signaling pathway - plant
TRIAE_CS42_1BL_TGACv1_034301_AA0144100	7.28718	3.0452	11.5292	3.78601	1.92068	0.034751	0.130715	Up	0.062041	0.0362992	0.0123401	0.168025	0.0647164	0.163162	PCMP-H18; At1g09410; F14J9.7	PREDICTED: pentatricopeptgene_ide repeat-containing protein At4g02750-like [Brachypodium distachyon]	GO:0008270	zinc ion binding
TRIAE_CS42_7DS_TGACv1_621689_AA2023210	64.8641	27.1152	102.613	3.78434	1.92004	6.02e-11	1.62e-09	Up	1.32667	2.17364	1.15415	6.3031	5.51449	7.29153	ILI4; Synonyms=BHLH172, BU1; Os06g0226500, LOC_Os06g12210; OsJ_20669	Transcription factor bHLH135 [Aegilops tauschii]	GO:0046983,GO:0009741,GO:0005634,GO:0005737	protein dimerization activity|response to brassinosterogene_id|nucleus|cytoplasm
TRIAE_CS42_3B_TGACv1_222040_AA0755560	17.778	7.43696	28.119	3.78099	1.91876	0.000654972	0.00469746	Up	0.952611	0.408964	0.0642694	1.73231	1.67377	2.04503		unnamed protein product [Triticum aestivum]
TRIAE_CS42_5AL_TGACv1_378876_AA1254930	71.3134	29.8402	112.787	3.77968	1.91826	2.94e-07	4.47e-06	Up	0.419368	0.634509	0.425191	1.78207	1.60273	2.64186	WHAB1.6	Chlorophyll a-b binding protein, chloroplastic [Triticum urartu]	GO:0016020,GO:0016021,GO:0009507,GO:0009536,GO:0015979,GO:0009535,GO:0009579,GO:0009523,GO:0016168,GO:0009765,GO:0018298,GO:0009522	membrane|integral component of membrane|chloroplast|plastgene_id|photosynthesis|chloroplast thylakoid membrane|thylakoid|photosystem II|chlorophyll binding|photosynthesis, light harvesting|protein-chromophore linkage|photosystem I	ko00196	Photosynthesis - antenna proteins
TRIAE_CS42_5AL_TGACv1_374043_AA1188700	6.47422	2.71048	10.238	3.77718	1.91731	0.0482202	0.168402	Up	0.216002	0	0.110626	0.592282	0.240589	0.419908	TIC32; At4g23430; F16G20.130	PREDICTED: short-chain dehydrogenase TIC 32, chloroplastic-like [Setaria italica]			ko00830	Retinol metabolism
TRIAE_CS42_1BL_TGACv1_032120_AA0125640	8.10529	3.39383	12.8167	3.77648	1.91704	0.0251292	0.101409	Up	0.0413684	0.00986351	0.0409698	0.197969	0.0443586	0.116289		hypothetical protein F775_04606 [Aegilops tauschii]	GO:0016020,GO:0016021	membrane|integral component of membrane
TRIAE_CS42_U_TGACv1_641354_AA2092840	7.26856	3.04382	11.4933	3.77595	1.91684	0.0349274	0.131281	Up	0.0516366	0.0262588	0.0129376	0.104834	0.165044	0.193907		hypothetical protein F775_25438 [Aegilops tauschii]	GO:0016020,GO:0016021	membrane|integral component of membrane
TRIAE_CS42_7AL_TGACv1_556494_AA1764050	10.5134	4.40287	16.624	3.77571	1.91675	0.00983183	0.0471091	Up	0.108059	0.136844	0.0437486	0.406924	0.243014	0.469901		predicted protein [Hordeum vulgare subsp. vulgare]
TRIAE_CS42_4DS_TGACv1_361737_AA1172280	9.7112	4.06815	15.3542	3.77426	1.91619	0.0133995	0.0608942	Up	0.21031	0.0850982	0.170736	0.382276	0.633131	0.217007		hypothetical protein F775_05642 [Aegilops tauschii]	GO:0016020,GO:0016021	membrane|integral component of membrane
TRIAE_CS42_2DL_TGACv1_161369_AA0558270	17.8056	7.45987	28.1513	3.7737	1.91598	0.00229684	0.0139402	Up	0.19451	0.982811	0.261702	2.28552	1.12116	1.9542		predicted protein [Hordeum vulgare subsp. vulgare]
TRIAE_CS42_3DS_TGACv1_271693_AA0905770	20.238	8.48352	31.9925	3.77114	1.915	0.000269432	0.00214267	Up	0.197786	0.261551	0.230243	1.08713	1.03779	0.779154	ASB1; Synonyms=OASB1; Os04g0463500, LOC_Os04g38950; B1358B12.20, OSJNBa0060P14.1	Anthranilate synthase component II [Aegilops tauschii]	GO:0008152	metabolic process	ko02024,ko02025,ko00400,ko00405	Quorum sensing|Biofilm formation - Pseudomonas aeruginosa|Phenylalanine, tyrosine and tryptophan biosynthesis|Phenazine biosynthesis
TRIAE_CS42_6BS_TGACv1_513256_AA1636290	10.5163	4.4105	16.6221	3.76876	1.91409	0.00982423	0.0470893	Up	0.0208991	0.166512	0.0419487	0.231222	0.407806	0.254924	SCPL45; At1g28110; F13K9.20	Serine carboxypeptgene_idase-like 45 [Aegilops tauschii]	GO:0016787,GO:0008233,GO:0006508,GO:0004180,GO:0004185	hydrolase activity|peptidase activity|proteolysis|carboxypeptidase activity|serine-type carboxypeptidase activity
TRIAE_CS42_7BS_TGACv1_592854_AA1945230	6.46383	2.71117	10.2165	3.76829	1.91391	0.0483578	0.168776	Up	0.0342952	0.069821	0.0688724	0.253195	0.302655	0		predicted protein, partial [Hordeum vulgare subsp. vulgare]	GO:0016020,GO:0016021	membrane|integral component of membrane
TRIAE_CS42_2DS_TGACv1_179171_AA0604940	28.2753	11.8614	44.6892	3.76763	1.91366	5.95e-05	0.000561533	Up	0.141651	0.208654	0.141638	0.347364	0.807921	0.864718	SCAB1 {ECO:0000303|PubMed:21719691}; At2g26770 {ECO:0000312|Araport:AT2G26770}; F18A8.14 {ECO:0000312|EMBL:AAB95312.1}	hypothetical protein F775_29736 [Aegilops tauschii]	GO:0003779	actin binding
TRIAE_CS42_4BL_TGACv1_322564_AA1072080	259.279	108.768	409.79	3.76755	1.91363	0.0102347	0.0487149	Up	10.5985	5.67183	6.73152	14.2157	45.0571	31.4173	CP12-1; At2g47400; T8I13.24	predicted protein [Hordeum vulgare subsp. vulgare]
TRIAE_CS42_1AS_TGACv1_019520_AA0067630	11.3395	4.75844	17.9205	3.76604	1.91305	0.00718708	0.036355	Up	0.0780728	0.149828	0.309453	0.489871	0.754346	0.603	TUBG2; Synonyms=TUBC; Os05g0156600, LOC_Os05g06450; P0431G05.16, P0676G05.6	gamma tubulin [Hordeum vulgare subsp. vulgare]	GO:0003924,GO:0007017,GO:0005874,GO:0007020,GO:0031122,GO:0000930	GTPase activity|microtubule-based process|microtubule|microtubule nucleation|cytoplasmic microtubule organization|gamma-tubulin complex
TRIAE_CS42_6AL_TGACv1_471983_AA1516600	12.9454	5.43276	20.458	3.76568	1.91291	0.00391362	0.0219006	Up	0.17036	0.37213	0.229024	1.08911	1.4281	0.968094	yqjG; b3102, JW3073	predicted protein [Hordeum vulgare subsp. vulgare]
TRIAE_CS42_4DL_TGACv1_342382_AA1112070	6.46501	2.71534	10.2147	3.76184	1.91144	0.0483421	0.168757	Up	0.0863207	0.0293086	0.115778	0.14743	0.228086	0.29029	KLCR1 {ECO:0000303|PubMed:23204523}; At4g10840 {ECO:0000312|Araport:AT4G10840}; F25I24.50 {ECO:0000312|EMBL:CAB40052.1}, F8M12.21 {ECO:0000312|EMBL:AAC33943.1}	predicted protein [Hordeum vulgare subsp. vulgare]
TRIAE_CS42_3AS_TGACv1_212658_AA0702410	62.9892	26.486	99.4924	3.75641	1.90936	2.52e-09	5.34e-08	Up	1.11947	1.07518	2.21402	6.27612	6.35844	4.51092		unnamed protein product [Triticum aestivum]
TRIAE_CS42_2DL_TGACv1_158564_AA0521930	42.6274	17.981	67.2739	3.74139	1.90358	6.39e-05	0.000597366	Up	0.223151	0.095168	0.381014	1.1741	0.914999	0.654535	CP33 {ECO:0000303|PubMed:7894017}; Synonyms=PDE322 {ECO:0000305}; At3g52380 {ECO:0000312|Araport:AT3G52380}; F22O6_240 {ECO:0000312|EMBL:CAB43448.1}	33 kDa ribonucleoprotein, chloroplastic [Aegilops tauschii]	GO:0003676,GO:0003723,GO:0003729,GO:0031425,GO:1901259,GO:0009507,GO:0009570,GO:0009579	nucleic acgene_id binding|RNA binding|mRNA binding|chloroplast RNA processing|chloroplast rRNA processing|chloroplast|chloroplast stroma|thylakoid
TRIAE_CS42_5DL_TGACv1_434722_AA1440570	17.6562	7.46057	27.8518	3.7332	1.90041	0.000755568	0.00532194	Up	0.124463	0.395969	0.0927246	0.977341	1.01331	0.372825	POB1; At3g61600; F15G16.4, F2A19.200	Kelch-like protein 7 [Aegilops tauschii]
TRIAE_CS42_2DL_TGACv1_158052_AA0507410	13.6255	5.76541	21.4855	3.72663	1.89787	0.00883844	0.0431734	Up	0.1262	0.0632538	0.127096	0.533493	0.374287	0.169886	SCPL45; At1g28110; F13K9.20	Serine carboxypeptgene_idase-like 45 [Aegilops tauschii]	GO:0016787,GO:0008233,GO:0006508,GO:0004180,GO:0004185	hydrolase activity|peptidase activity|proteolysis|carboxypeptidase activity|serine-type carboxypeptidase activity
TRIAE_CS42_3DS_TGACv1_272229_AA0917310	14.3975	6.1043	22.6907	3.71717	1.8942	0.00250112	0.0149803	Up	0.0984662	0.100674	0.100182	0.329145	0.235345	0.512774	CYP734A6; Os01g0388000, LOC_Os01g29150; OSJNBb0008D07.26	unnamed protein product [Triticum aestivum]	GO:0016491,GO:0046872,GO:0055114,GO:0004497,GO:0005506,GO:0016705,GO:0020037	oxgene_idoreductase activity|metal ion binding|oxidation-reduction process|monooxygenase activity|iron ion binding|oxidoreductase activity, acting on paired donors, with incorporation or reduction of molecular oxygen|heme binding	ko00905	Brassinosteroid biosynthesis
TRIAE_CS42_7DL_TGACv1_603101_AA1975920	35.12	14.9128	55.3271	3.71003	1.89143	1.88e-06	2.47e-05	Up	0.598006	0.606427	0.454853	2.52912	1.51834	2.39558	EXLA4; Synonyms=EXPL4; Os06g0725300, LOC_Os06g50960; P0548E04.14	hypothetical protein TRIUR3_17297 [Triticum urartu]	GO:0016020,GO:0016021	membrane|integral component of membrane
TRIAE_CS42_3B_TGACv1_220629_AA0712760	12.8019	5.43624	20.1675	3.70982	1.89135	0.0045522	0.0248215	Up	0.0767664	0	0.256011	0.52146	0.461271	0.361456		predicted protein [Hordeum vulgare subsp. vulgare]	GO:0006355,GO:0009658,GO:0042644	regulation of transcription, DNA-templated|chloroplast organization|chloroplast nucleogene_id
TRIAE_CS42_U_TGACv1_640819_AA2075660	23.131	9.82729	36.4346	3.70749	1.89044	0.000114755	0.00100926	Up	0.553849	0.591785	0.354697	1.89522	1.55324	2.19336		hypothetical protein F775_19948 [Aegilops tauschii]
TRIAE_CS42_5BL_TGACv1_729645_AA2172300	11.1554	4.74525	17.5655	3.7017	1.88819	0.0206749	0.0868384	Up	0.326929	0.0980692	0.234832	0.849152	0.301415	1.14099	RIP30A	tritin [Triticum aestivum]	GO:0016787,GO:0006952,GO:0030598,GO:0017148	hydrolase activity|defense response|rRNA N-glycosylase activity|negative regulation of translation
TRIAE_CS42_7BL_TGACv1_577355_AA1873230	55.7963	23.7366	87.8559	3.70128	1.88802	1.05e-08	2.02e-07	Up	0.370139	0.35036	0.391872	1.46987	1.20413	2.0014		uncharacterized protein LOC8082442 [Sorghum bicolor]	GO:0003824,GO:0046556,GO:0046373	catalytic activity|alpha-L-arabinofuranosgene_idase activity|L-arabinose metabolic process
TRIAE_CS42_4DL_TGACv1_345112_AA1151740	9.5703	4.07509	15.0655	3.69697	1.88634	0.0156182	0.068945	Up	0.0236064	0.0355361	0.0709597	0.21696	0.154824	0.0831772	IRK {ECO:0000303|Ref.1}; At3g56370 {ECO:0000312|Araport:AT3G56370}; T5P19.20 {ECO:0000312|EMBL:CAB88040.1}	leucine-rich repeat transmembrane protein kinase, putative, expressed [Oryza sativa Japonica Group]	GO:0016020,GO:0016021,GO:0000166,GO:0004672,GO:0005524,GO:0006468,GO:0016301,GO:0016310	membrane|integral component of membrane|nucleotgene_ide binding|protein kinase activity|ATP binding|protein phosphorylation|kinase activity|phosphorylation
TRIAE_CS42_3DS_TGACv1_271726_AA0906720	8.75374	3.73133	13.7761	3.69202	1.88441	0.0214486	0.0894661	Up	0.018566	0.0267469	0.00928064	0.0870689	0.0912425	0.106306	FRS5; At4g38180; F20D10.300	Protein FAR1-RELATED SEQUENCE 5 [Aegilops tauschii]	GO:0006355,GO:0008270	regulation of transcription, DNA-templated|zinc ion binding
TRIAE_CS42_5BL_TGACv1_405848_AA1336360	7.93184	3.3841	12.4796	3.68771	1.88273	0.0296016	0.115384	Up	0.475293	0.393117	0.0967762	1.0274	1.43905	0.752016	KRP6; Os09g0459900, LOC_Os09g28580; B1045B05.40-1, OSJNBa0054F02.18-1	predicted protein [Hordeum vulgare subsp. vulgare]	GO:0005634,GO:0004861,GO:0007050,GO:0071901	nucleus|cyclin-dependent protein serine/threonine kinase inhibitor activity|cell cycle arrest|negative regulation of protein serine/threonine kinase activity
TRIAE_CS42_4AL_TGACv1_292012_AA0997400	18.2695	7.79946	28.7396	3.68481	1.88159	0.00066073	0.00473112	Up	0.230632	0.85496	0.289485	1.43042	1.39945	2.24455	ATPD	predicted protein, partial [Hordeum vulgare subsp. vulgare]	GO:0099132,GO:0015986,GO:0046933	ATP hydrolysis coupled cation transmembrane transport|ATP synthesis coupled proton transport|proton-transporting ATP synthase activity, rotational mechanism
TRIAE_CS42_U_TGACv1_642091_AA2111160	8.74596	3.7355	13.7564	3.68262	1.88073	0.0214923	0.0895843	Up	0.0543512	0.11759	0.137714	0.419031	0.438477	0.290231	NSL1; At1g28380; F3M18.18	predicted protein [Hordeum vulgare subsp. vulgare]	GO:0006955,GO:0008219,GO:0009626,GO:0010337,GO:0052542	immune response|cell death|plant-type hypersensitive response|regulation of salicylic acgene_id metabolic process|defense response by callose deposition
TRIAE_CS42_4BL_TGACv1_322187_AA1069410	15.0531	6.43278	23.6734	3.68012	1.87975	0.00215567	0.0131851	Up	0.450887	0.364931	0.151366	1.35107	1.20431	1.1289	LIP2; At1g04640; T1G11.11	Octanoyltransferase [Aegilops tauschii]	GO:0005737,GO:0009107,GO:0006464,GO:0033819,GO:0009249,GO:0005739	cytoplasm|lipoate biosynthetic process|cellular protein modification process|lipoyl(octanoyl) transferase activity|protein lipoylation|mitochondrion	ko00785	Lipoic acgene_id metabolism
TRIAE_CS42_5BL_TGACv1_406054_AA1339930	348.299	148.845	547.753	3.68002	1.87971	8.15e-08	1.36e-06	Up	6.15825	4.31511	5.39361	15.3406	21.0963	21.4929	At2g24580; F25P17.12	PREDICTED: probable sarcosine oxgene_idase isoform X2 [Brachypodium distachyon]	GO:0016491,GO:0055114	oxidoreductase activity|oxidation-reduction process	ko04146,ko00260,ko00310	Peroxisome|Glycine, serine and threonine metabolism|Lysine degradation
TRIAE_CS42_3DL_TGACv1_253126_AA0893500	15.8482	6.77306	24.9233	3.67977	1.87962	0.0319673	0.122569	Up	0.22714	0.307717	0.0653412	0.4852	1.32461	0.57126	BZIP06; Os01g0756200, LOC_Os01g55150; OsJ_03500, P0503C12.45	unnamed protein product [Triticum aestivum]	GO:0003700,GO:0006355	transcription factor activity, sequence-specific DNA binding|regulation of transcription, DNA-templated
TRIAE_CS42_1DL_TGACv1_061492_AA0196800	7.93334	3.39243	12.4742	3.67708	1.87856	0.02959	0.115363	Up	0.02281	0.114203	0.0683974	0.34491	0.182556	0.250715	At4g35230; F23E12.210	hypothetical protein BRADI_3g33950 [Brachypodium distachyon]	GO:0004672,GO:0005524,GO:0006468,GO:0009742,GO:0005886	protein kinase activity|ATP binding|protein phosphorylation|brassinosterogene_id mediated signaling pathway|plasma membrane	ko04075	Plant hormone signal transduction
TRIAE_CS42_4AS_TGACv1_306303_AA1006020	14.2404	6.08971	22.3912	3.67688	1.87848	0.0127444	0.0585116	Up	0.297733	0.271848	0.0335691	0.621539	1.17441	0.434656	RF2b; Os03g0336200, LOC_Os03g21800	predicted protein [Hordeum vulgare subsp. vulgare]	GO:0003700,GO:0006355	transcription factor activity, sequence-specific DNA binding|regulation of transcription, DNA-templated
TRIAE_CS42_7AL_TGACv1_556574_AA1765990	37.2995	15.9545	58.6445	3.67573	1.87803	0.000539754	0.00396021	Up	0.177864	0.177067	0.407218	1.31623	0.85501	0.746596	MTOPVIB {ECO:0000303|PubMed:26917763}; At1g60460 {ECO:0000312|Araport:AT1G60460}; F8A5.1 {ECO:0000312|EMBL:AAB71954.1}	predicted protein [Hordeum vulgare subsp. vulgare]	GO:0042138	meiotic DNA double-strand break formation
TRIAE_CS42_3DL_TGACv1_251032_AA0876360	57.9061	24.7714	91.0408	3.67524	1.87784	1.22e-09	2.69e-08	Up	0.144565	0.283109	0.31944	0.903713	1.40419	1.14975	CBSCBSPB3; At3g52950; F8J2_120	hypothetical protein F775_22787 [Aegilops tauschii]
TRIAE_CS42_4BL_TGACv1_320707_AA1046800	20.583	8.80575	32.3602	3.67489	1.8777	0.00299136	0.017437	Up	0.479491	0.154057	0.222609	1.55162	0.709795	0.874398	UGT85A24; Synonyms=UGT2	UDP-glycosyltransferase 85A2 [Triticum urartu]	GO:0008152,GO:0016740,GO:0016757,GO:0016758	metabolic process|transferase activity|transferase activity, transferring glycosyl groups|transferase activity, transferring hexosyl groups
TRIAE_CS42_5AL_TGACv1_375059_AA1215060	7.92775	3.39382	12.4617	3.67188	1.87652	0.0296335	0.115491	Up	0.0194297	0.112737	0.0579994	0.2083	0.267892	0.29692	pcnB {ECO:0000255|HAMAP-Rule:MF_00957}; HI_0063	Putative poly(A) polymerase [Aegilops tauschii]	GO:0016740,GO:0003723,GO:0006396,GO:0016779	transferase activity|RNA binding|RNA processing|nucleotgene_idyltransferase activity
TRIAE_CS42_6AS_TGACv1_486063_AA1556170	15.0422	6.43971	23.6448	3.67171	1.87645	0.0021616	0.0132128	Up	0.0681113	0.205426	0.0511135	0.364505	0.354208	0.458211	At5g45960; K15I22.16	hypothetical protein TRIUR3_15407 [Triticum urartu]	GO:0016020,GO:0016021,GO:0010027,GO:0090391,GO:1903866,GO:0009507	membrane|integral component of membrane|thylakogene_id membrane organization|granum assembly|palisade mesophyll development|chloroplast
TRIAE_CS42_3B_TGACv1_221954_AA0753840	7.93183	3.3966	12.4671	3.67044	1.87595	0.0296017	0.115384	Up	0.133461	0.210562	0.338524	0.359036	0.907759	0.78456	DET2	unnamed protein product [Triticum aestivum]	GO:0016020,GO:0016021,GO:0016627,GO:0005737,GO:0006629	membrane|integral component of membrane|oxgene_idoreductase activity, acting on the CH-CH group of donors|cytoplasm|lipid metabolic process	ko00905	Brassinosteroid biosynthesis
TRIAE_CS42_3B_TGACv1_221899_AA0752630	53.739	23.0207	84.4574	3.66877	1.8753	1.91e-07	3.01e-06	Up	2.62976	0.903332	0.993908	6.19796	6.13813	4.48951	LFS	unnamed protein product [Triticum aestivum]
TRIAE_CS42_5BL_TGACv1_405780_AA1335170	84.7382	36.3036	133.173	3.66831	1.87512	1.56e-07	2.5e-06	Up	1.08729	1.45624	1.62199	3.89666	5.69501	5.98215	SSL10 {ECO:0000303|PubMed:10777701}; Synonyms=SS8 {ECO:0000303|PubMed:19121120}; At3g57030 {ECO:0000312|Araport:AT3G57030}; F24I3.110 {ECO:0000312|EMBL:CAB72173.1}	Strictosgene_idine synthase 3 [Aegilops tauschii]	GO:0016844,GO:0009058	strictosidine synthase activity|biosynthetic process
TRIAE_CS42_2DS_TGACv1_177865_AA0586270	41.1074	17.6129	64.602	3.66788	1.87495	3.15e-07	4.77e-06	Up	0.512286	0.468644	0.270831	1.5596	1.97949	1.41333	FAD7A-1	predicted protein [Hordeum vulgare subsp. vulgare]	GO:0055114,GO:0006629,GO:0016717	oxgene_idation-reduction process|lipid metabolic process|oxidoreductase activity, acting on paired donors, with oxidation of a pair of donors resulting in the reduction of molecular oxygen to two molecules of water
TRIAE_CS42_1BL_TGACv1_032512_AA0130780	29.2984	12.5572	46.0396	3.66639	1.87436	4.12e-05	0.000404322	Up	0.0175676	0.438284	0.123107	0.825528	0.650629	0.982048	rimM {ECO:0000255|HAMAP-Rule:MF_00014}; SynWH7803_0201	Ribosome maturation factor rimM [Aegilops tauschii]	GO:0008152,GO:0005840,GO:0043022,GO:0006364,GO:0070569,GO:0009507	metabolic process|ribosome|ribosome binding|rRNA processing|urgene_idylyltransferase activity|chloroplast
TRIAE_CS42_2DL_TGACv1_159200_AA0534270	7.92813	3.40355	12.4527	3.65874	1.87135	0.0296306	0.115485	Up	0	0.118591	0.0578331	0	0.74559	0.112413		hypothetical protein F775_03549 [Aegilops tauschii]
TRIAE_CS42_3DS_TGACv1_272439_AA0920720	11.0175	4.74039	17.2946	3.64835	1.86724	0.00982523	0.0470893	Up	0.46506	0.0500647	0.204942	1.0655	1.07231	0.633255	RPS10	Ribosomal protein S10, mitochondrial [Triticum urartu]	GO:0003735,GO:0006412,GO:0005840	structural constituent of ribosome|translation|ribosome	ko03010	Ribosome
TRIAE_CS42_4BL_TGACv1_320275_AA1033430	22.0407	9.49396	34.5874	3.6431	1.86517	0.000204511	0.00167813	Up	0.181164	0.0727945	0.127885	0.850504	0.474717	0.424149	PAT22; At1g69420; F10D13.9, F23O10.1	predicted protein [Hordeum vulgare subsp. vulgare]	GO:0016020,GO:0016021,GO:0016740,GO:0016746,GO:0019706	membrane|integral component of membrane|transferase activity|transferase activity, transferring acyl groups|protein-cysteine S-palmitoyltransferase activity
TRIAE_CS42_7BS_TGACv1_592930_AA1946350	608.143	262.029	954.257	3.6418	1.86465	5.69e-36	1.02e-33	Up	11.8409	11.1653	8.38937	38.3807	42.2263	36.5639	GER5; Synonyms=GLP1, GLP110; Os08g0460000, LOC_Os08g35760; OsJ_026469, P0493A04.40, P0690E03.8	adenosine diphosphate glucose pyrophosphatase [Triticum aestivum]	GO:0045735,GO:0046872,GO:0005576,GO:0030145	nutrient reservoir activity|metal ion binding|extracellular region|manganese ion binding
TRIAE_CS42_6DL_TGACv1_527936_AA1710100	27.5294	11.8634	43.1953	3.64105	1.86435	3.18e-05	0.000321003	Up	0.196935	0.615704	0.0328253	1.36433	1.39616	0.730681	At4g05090; C17L7.10, T32N4.1	predicted protein [Hordeum vulgare subsp. vulgare]	GO:0046854	phosphatgene_idylinositol phosphorylation	ko00920	Sulfur metabolism
TRIAE_CS42_2DL_TGACv1_160970_AA0555660	1399.16	603.105	2195.21	3.63984	1.86388	7.21e-48	2.33e-45	Up	18.862	15.8552	15.4586	62.5828	53.8005	66.7125	PORA	protochlorophyilgene_ide reductase [Triticum aestivum]	GO:0016491,GO:0055114,GO:0009507,GO:0009536,GO:0015979,GO:0016630,GO:0015995	oxidoreductase activity|oxidation-reduction process|chloroplast|plastid|photosynthesis|protochlorophyllide reductase activity|chlorophyll biosynthetic process	ko00860	Porphyrin and chlorophyll metabolism
TRIAE_CS42_1DL_TGACv1_062185_AA0210150	1607.06	692.916	2521.19	3.63853	1.86335	1.45e-29	1.92e-27	Up	26.767	23.2328	28.204	88.7478	98.582	105.832	LHBC	Chlorophyll a-b binding protein of LHCII type III, chloroplastic [Aegilops tauschii]	GO:0016020,GO:0016021,GO:0009507,GO:0009536,GO:0015979,GO:0009535,GO:0009579,GO:0009523,GO:0016168,GO:0009765,GO:0018298,GO:0009522	membrane|integral component of membrane|chloroplast|plastgene_id|photosynthesis|chloroplast thylakoid membrane|thylakoid|photosystem II|chlorophyll binding|photosynthesis, light harvesting|protein-chromophore linkage|photosystem I	ko00196	Photosynthesis - antenna proteins
TRIAE_CS42_5BS_TGACv1_424037_AA1386250	9.39947	4.05981	14.7391	3.63049	1.86017	0.0183214	0.0786987	Up	0.103162	0	0.052372	0.742606	0.758088	0.31163		predicted protein [Hordeum vulgare subsp. vulgare]	GO:0016020,GO:0016021	membrane|integral component of membrane
TRIAE_CS42_4BL_TGACv1_321921_AA1066790	36.0504	15.5955	56.5053	3.62319	1.85726	0.0004678	0.00349299	Up	0.462265	0.54446	0.423707	1.23869	2.51794	2.38725		hypothetical protein TRIUR3_26055 [Triticum urartu]
TRIAE_CS42_5AL_TGACv1_376582_AA1238720	11.0055	4.76123	17.2498	3.62298	1.85718	0.00985521	0.0471852	Up	0.0511226	0.0271402	0.258222	0.407096	0.375728	0.577929	IDD14 {ECO:0000303|PubMed:16784536}; At1g68130 {ECO:0000312|Araport:AT1G68130}; T23K23.2 {ECO:0000312|EMBL:AAG51998.1}	predicted protein [Hordeum vulgare subsp. vulgare]	GO:0003676,GO:0006355	nucleic acgene_id binding|regulation of transcription, DNA-templated
TRIAE_CS42_4AL_TGACv1_290844_AA0989970	10.2159	4.42649	16.0052	3.61578	1.85431	0.0133733	0.060808	Up	0	0.05063	0.172737	0.316994	0.332446	0.235347	EBP2 {ECO:0000305}; At3g22660; MWI23.3	hypothetical protein TRIUR3_18474 [Triticum urartu]	GO:0003723,GO:0003924,GO:0042273,GO:0005730	RNA binding|GTPase activity|ribosomal large subunit biogenesis|nucleolus
TRIAE_CS42_3DS_TGACv1_273155_AA0928970	9.36937	4.06051	14.6782	3.61487	1.85395	0.0184628	0.0791982	Up	0.520638	0	0.0584082	0.307679	0.658711	0.973391	TMEM136	Transmembrane protein 136 [Aegilops tauschii]	GO:0016020,GO:0016021	membrane|integral component of membrane
TRIAE_CS42_1AL_TGACv1_001104_AA0025110	22.6505	9.81686	35.4841	3.61461	1.85384	0.000179196	0.00149196	Up	0.145055	0.185454	0.026432	0.401587	0.619561	0.411552		unknown protein [Oryza sativa Japonica Group]
TRIAE_CS42_7DS_TGACv1_622598_AA2042320	18.7554	8.13282	29.3779	3.61227	1.8529	0.0225164	0.0929606	Up	0.714317	0.419534	0.458177	1.14716	2.84895	1.59026	At4g17486; dl4780c, FCAALL.234	hypothetical protein OsI_21921 [Oryza sativa Indica Group]
TRIAE_CS42_3AL_TGACv1_195142_AA0645250	14.1023	6.11819	22.0863	3.60994	1.85198	0.0033743	0.019297	Up	0	0.0193781	0.11895	0.212575	0.10373	0.100345	exosc3; Synonyms=rrp40; DDB_G0276783	hypothetical protein TRIUR3_20945 [Triticum urartu]	GO:0003723,GO:0000178	RNA binding|exosome (RNase complex)	ko03018	RNA degradation
TRIAE_CS42_2AL_TGACv1_095379_AA0310270	12.4956	5.42442	19.5667	3.60714	1.85086	0.0191132	0.0814838	Up	0.161545	0.131163	0.0803178	0.731974	0.582914	0.165576	ATP23; YALI0F10769g	Mitochondrial inner membrane protease ATP23 [Triticum urartu]	GO:0016787,GO:0046872,GO:0008233,GO:0006508,GO:0004222,GO:0008237	hydrolase activity|metal ion binding|peptgene_idase activity|proteolysis|metalloendopeptidase activity|metallopeptidase activity
TRIAE_CS42_6AL_TGACv1_473760_AA1532830	39.7866	17.2809	62.2923	3.60468	1.84987	6.44e-07	9.25e-06	Up	1.14751	0.664846	0.706149	2.59784	3.33491	3.63186		PREDICTED: LOW QUALITY PROTEIN: uncharacterized protein LOC102711226 [Oryza brachyantha]	GO:0009507	chloroplast
TRIAE_CS42_1DL_TGACv1_063078_AA0223670	8.58502	3.72924	13.4408	3.60417	1.84967	0.0251669	0.10155	Up	0.0832381	0.300456	0.083208	0.574742	0.593114	0.449445	MTERF8 {ECO:0000303|PubMed:23087700}; Synonyms=PTAC15 {ECO:0000303|PubMed:16326926}; At5g54180 {ECO:0000312|Araport:AT5G54180}; K18G13.5 {ECO:0000312|EMBL:BAB11580.1}	predicted protein [Hordeum vulgare subsp. vulgare]	GO:0006355,GO:0003690	regulation of transcription, DNA-templated|double-stranded DNA binding
TRIAE_CS42_2DS_TGACv1_177392_AA0575410	8.5978	3.73689	13.4587	3.60159	1.84863	0.0250848	0.101263	Up	0.0745379	0.365184	0.373694	1.10583	0.937775	0.700164		hypothetical protein F775_18523 [Aegilops tauschii]
TRIAE_CS42_5BL_TGACv1_404374_AA1297310	799.522	348.261	1250.78	3.59151	1.84459	2.34e-14	9.26e-13	Up	3.95243	5.2909	4.15172	16.2346	16.9473	13.8586	CAB1	Chlorophyll a-b binding protein 1, chloroplastic [Triticum urartu]	GO:0016020,GO:0016021,GO:0009507,GO:0009536,GO:0015979,GO:0009535,GO:0009579,GO:0009523,GO:0016168,GO:0009765,GO:0018298,GO:0009522	membrane|integral component of membrane|chloroplast|plastgene_id|photosynthesis|chloroplast thylakoid membrane|thylakoid|photosystem II|chlorophyll binding|photosynthesis, light harvesting|protein-chromophore linkage|photosystem I	ko00196	Photosynthesis - antenna proteins
TRIAE_CS42_7DS_TGACv1_622533_AA2041390	19.4621	8.47935	30.4449	3.59047	1.84417	0.00129131	0.00847013	Up	0.104087	0.150989	0.138744	0.55732	0.277162	0.321028	FRS5; At4g38180; F20D10.300	Protein FAR1-RELATED SEQUENCE 5 [Aegilops tauschii]	GO:0006355	regulation of transcription, DNA-templated
TRIAE_CS42_5DL_TGACv1_434999_AA1444670	11.6424	5.07372	18.211	3.58928	1.84369	0.0221027	0.0915978	Up	0.377201	0.118777	0.0758406	0.482718	1.05015	0.552804		predicted protein [Hordeum vulgare subsp. vulgare]
TRIAE_CS42_7DS_TGACv1_624121_AA2059070	7.76703	3.38618	12.1479	3.58748	1.84297	0.034728	0.130655	Up	0.146316	0.0913736	0.02951	0.430071	0.139607	0.529288		predicted protein, partial [Hordeum vulgare subsp. vulgare]
TRIAE_CS42_7BL_TGACv1_577677_AA1880780	12.4772	5.43972	19.5147	3.58745	1.84296	0.00619864	0.0321448	Up	0	0	0	0.361528	0	0
TRIAE_CS42_5AL_TGACv1_377298_AA1245720	6.97091	3.04034	10.9015	3.58561	1.84222	0.0478594	0.167413	Up	0.257256	0.0788713	0	0.72011	0.233713	0.322195	At1g25240; F4F7.37	predicted protein [Hordeum vulgare subsp. vulgare]	GO:0005543,GO:0005545,GO:0030276,GO:0048268,GO:0030136	phospholipgene_id binding|1-phosphatidylinositol binding|clathrin binding|clathrin coat assembly|clathrin-coated vesicle
TRIAE_CS42_2AS_TGACv1_112268_AA0334490	10.8619	4.7376	16.9861	3.58539	1.84213	0.0114502	0.053497	Up	0.0170797	0.0351514	0.0342172	0.230141	0.294779	0.168944	CRK10 {ECO:0000303|PubMed:27176732}; Os07g0541500 {ECO:0000312|EMBL:BAF21811.1}, LOC_Os07g35700 {ECO:0000305}; OJ1008_E09.116 {ECO:0000312|EMBL:BAD30127.1}, OsJ_24608 {ECO:0000312|EMBL:EAZ40163.1}, P0458H05.133 {ECO:0000312|EMBL:BAC65055.1}	Cysteine-rich receptor-like protein kinase 10 [Aegilops tauschii]	GO:0016020,GO:0016021,GO:0004672,GO:0005524,GO:0006468	membrane|integral component of membrane|protein kinase activity|ATP binding|protein phosphorylation
TRIAE_CS42_7DS_TGACv1_622291_AA2037140	20.2361	8.82935	31.6429	3.58383	1.8415	0.000427251	0.00322528	Up	0.0411421	0.292639	0.185784	0.564318	0.774546	0.683369	NIK3; At1g60800; F8A5.31	PREDICTED: LRR receptor-like serine/threonine-protein kinase GSO1 [Oryza sativa Japonica Group]	GO:0016020,GO:0016021,GO:0004672,GO:0005524,GO:0006468	membrane|integral component of membrane|protein kinase activity|ATP binding|protein phosphorylation
TRIAE_CS42_2BL_TGACv1_131132_AA0423030	7.77669	3.3966	12.1568	3.5791	1.8396	0.0346421	0.130416	Up	0.06326	0.0974123	0.158017	0.290429	0.471065	0.2156	SOP1	caleosin [Triticum aestivum]	GO:0016020,GO:0016021	membrane|integral component of membrane	ko00073	Cutin, suberine and wax biosynthesis
TRIAE_CS42_7AS_TGACv1_569598_AA1819990	6.96666	3.04799	10.8853	3.57132	1.83646	0.0479116	0.167572	Up	0.112292	0	0.0563383	0.221218	0.310675	0.114651	At5g48730; K24G6.6	hypothetical protein F775_52585 [Aegilops tauschii]
TRIAE_CS42_7AL_TGACv1_557894_AA1787450	13.9139	6.09111	21.7367	3.56859	1.83535	0.00395308	0.0220773	Up	0.482579	0.205097	0.147437	1.0593	0.959118	1.19316	METTL21C	hypothetical protein BRADI_1g52420 [Brachypodium distachyon]
TRIAE_CS42_6DL_TGACv1_526387_AA1681550	7.77068	3.40425	12.1371	3.56528	1.83402	0.0346955	0.130572	Up	0.0213962	0.023114	0.173573	0.231609	0.232577	0.333247	FTIP1 {ECO:0000303|PubMed:22529749}; At5g06850 {ECO:0000312|Araport:AT5G06850}; MOJ9.2 {ECO:0000312|EMBL:BAB11143.1}	FT-interacting protein 1 [Sorghum bicolor]	GO:0016020,GO:0016021	membrane|integral component of membrane
TRIAE_CS42_1AL_TGACv1_000843_AA0020190	6.96089	3.05076	10.871	3.56337	1.83324	0.0479825	0.167773	Up	0.493198	0.130618	0.374099	1.16045	1.21877	1.17095		hypothetical protein TRIUR3_13228 [Triticum urartu]
TRIAE_CS42_5DS_TGACv1_458282_AA1493070	37.9138	16.6198	59.2077	3.56248	1.83288	1.47e-06	1.96e-05	Up	0.337061	0.371097	0.316521	1.54209	1.17176	1.41742	APUM7; At1g78160; T11I11.10	predicted protein [Hordeum vulgare subsp. vulgare]	GO:0003723	RNA binding
TRIAE_CS42_4BS_TGACv1_329614_AA1102750	6.94572	3.04729	10.8442	3.55862	1.83132	0.0481693	0.168281	Up	0.211777	0.0859342	0.0851779	0.297066	0.327798	0.796178	rplY {ECO:0000255|HAMAP-Rule:MF_01334}; Synonyms=ctc {ECO:0000255|HAMAP-Rule:MF_01334}; OTBS_1802	hypothetical protein BRADI_1g14670 [Brachypodium distachyon]	GO:0003735,GO:0006412,GO:0005840,GO:0008097,GO:0003729,GO:0005739	structural constituent of ribosome|translation|ribosome|5S rRNA binding|mRNA binding|mitochondrion	ko03010	Ribosome
TRIAE_CS42_2DL_TGACv1_158389_AA0517250	20.8654	9.15714	32.5737	3.55719	1.83074	0.00184808	0.0115688	Up	0.482526	0.855102	0.412929	2.03371	1.50644	3.29797		hypothetical protein TRIUR3_30559 [Triticum urartu]
TRIAE_CS42_5AL_TGACv1_375555_AA1223640	6.96367	3.05632	10.871	3.55689	1.83062	0.0479482	0.167677	Up	0.0530131	0.0518049	0.264101	0.366285	0.49049	0.325409	MARC2; Synonyms=MOSC2	MOSC domain-containing protein 2, mitochondrial [Triticum urartu]	GO:0003824,GO:0030170,GO:0030151	catalytic activity|pyrgene_idoxal phosphate binding|molybdenum ion binding
TRIAE_CS42_5AL_TGACv1_377552_AA1247860	13.9175	6.10916	21.7259	3.55628	1.83037	0.00394954	0.0220608	Up	0.0694464	0.118729	0.104072	0.300944	0.404986	0.386356		Synaptic vesicle 2-related protein [Triticum urartu]
TRIAE_CS42_5AL_TGACv1_375611_AA1224530	235.519	103.392	367.646	3.55585	1.83019	9.61e-06	0.000109468	Up	8.00206	6.6449	6.20501	18.595	30.4691	24.9854		predicted protein [Hordeum vulgare subsp. vulgare]
TRIAE_CS42_2AS_TGACv1_113521_AA0357220	6.95725	3.05424	10.8603	3.5558	1.83017	0.0480272	0.167883	Up	0.195459	0.0654907	0.262724	0.50899	0.887179	0.794609		hypothetical protein BRADI_1g22470, partial [Brachypodium distachyon]
TRIAE_CS42_4AS_TGACv1_306245_AA1004980	10.0258	4.40149	15.6502	3.55566	1.83012	0.0157289	0.0693445	Up	0.26418	0	0.151558	0.456837	0.558544	0.410942	LPXC5; At1g25210; F4F7.44	predicted protein [Hordeum vulgare subsp. vulgare]	GO:0009245,GO:0008759	lipgene_id A biosynthetic process|UDP-3-O-[3-hydroxymyristoyl] N-acetylglucosamine deacetylase activity	ko00540	Lipopolysaccharide biosynthesis
TRIAE_CS42_5DL_TGACv1_433263_AA1407510	26.213	11.51	40.916	3.55483	1.82978	6.6e-05	0.000615351	Up	0.961569	0.561439	0.325307	2.07943	2.46052	2.20482	DREB1B; Synonyms=ERF31; Os09g0522000, LOC_Os09g35010	CBFIVd-D22 [Triticum aestivum]	GO:0003677,GO:0003700,GO:0006355,GO:0005634,GO:0006351	DNA binding|transcription factor activity, sequence-specific DNA binding|regulation of transcription, DNA-templated|nucleus|transcription, DNA-templated
TRIAE_CS42_2BS_TGACv1_147976_AA0489530	10.0299	4.40774	15.652	3.55102	1.82823	0.0157131	0.0693034	Up	0.32888	0.119097	0.277808	0.663578	0.964036	0.733889	Os03g0287800, LOC_Os03g17850	predicted protein [Hordeum vulgare subsp. vulgare]	GO:0016020,GO:0016740,GO:0071555,GO:0000139,GO:0005794,GO:0015018	membrane|transferase activity|cell wall organization|Golgi membrane|Golgi apparatus|galactosylgalactosylxylosylprotein 3-beta-glucuronosyltransferase activity
TRIAE_CS42_2DS_TGACv1_177277_AA0571930	10.0284	4.40843	15.6484	3.54965	1.82768	0.0157188	0.0693243	Up	0.0318543	0.0154743	0.0316791	0.0846157	0.167295	0.122432	RPP13L4; Synonyms=ZAR1 {ECO:0000303|PubMed:20368970}; At3g50950; F18B3.230	Disease resistance RPP13-like protein 4 [Triticum urartu]	GO:0043531	ADP binding
TRIAE_CS42_6AS_TGACv1_485809_AA1552630	16.1813	7.11822	25.2444	3.54644	1.82637	0.00186889	0.0116701	Up	0.377517	0.0883528	0.298409	0.982949	0.70492	1.27948	At4g08455; T15F16.14	hypothetical protein BRADI_1g53140 [Brachypodium distachyon]			ko04340,ko04341	Hedgehog signaling pathway|Hedgehog signaling pathway - fly
TRIAE_CS42_1DL_TGACv1_061512_AA0197380	15.3874	6.76958	24.0051	3.54603	1.8262	0.00250927	0.0150184	Up	0.418087	0.423835	0.093542	1.20584	1.35499	0.833736		hypothetical protein F775_13916 [Aegilops tauschii]
TRIAE_CS42_2BS_TGACv1_147020_AA0476620	15.3775	6.76958	23.9855	3.54312	1.82502	0.00251524	0.0150459	Up	0.535603	0.580818	0.120401	1.61909	1.27874	1.4355		predicted protein [Hordeum vulgare subsp. vulgare]
TRIAE_CS42_4DL_TGACv1_343887_AA1141030	9.24791	4.07231	14.4235	3.54185	1.8245	0.0213552	0.0891257	Up	0.056711	0.182075	0.115423	0.668965	0.318697	0.307858	WAG1; Synonyms=PK3; At1g53700; F22G10.21	predicted protein, partial [Hordeum vulgare subsp. vulgare]	GO:0004672,GO:0005524,GO:0006468	protein kinase activity|ATP binding|protein phosphorylation
TRIAE_CS42_1AS_TGACv1_019207_AA0063140	21.5561	9.49326	33.619	3.54136	1.8243	0.00031861	0.00248742	Up	0.124475	0.136564	0.108006	0.455355	0.364702	0.311918	BOR4; At1g15460; F9L1.41	PREDICTED: boron transporter 4-like [Brachypodium distachyon]	GO:0016020,GO:0016021,GO:0005452,GO:0006820,GO:0015698	membrane|integral component of membrane|inorganic anion exchanger activity|anion transport|inorganic anion transport
TRIAE_CS42_5AL_TGACv1_374280_AA1195940	9.22226	4.06398	14.3805	3.53853	1.82315	0.0214922	0.0895843	Up	0.287697	0	0.167321	0.645134	0.438351	0.759403	FLA8; At2g45470; F4L23.2	fasciclin-like protein FLA2 [Triticum aestivum]
TRIAE_CS42_1BL_TGACv1_033089_AA0136930	26.8931	11.8551	41.931	3.53696	1.82251	5.69e-05	0.000539859	Up	0.202885	0.182113	0.0958552	0.708037	0.561612	0.512958		uncharacterized protein LOC8055638 [Sorghum bicolor]
TRIAE_CS42_5BL_TGACv1_404454_AA1300340	175.356	77.3343	273.377	3.535	1.82171	1.79e-23	1.55e-21	Up	3.59395	4.28465	4.58273	15.7508	15.2016	17.6143	WHAB1.6	predicted protein [Hordeum vulgare subsp. vulgare]	GO:0016020,GO:0016021,GO:0009507,GO:0009536,GO:0015979,GO:0009535,GO:0009579,GO:0009523,GO:0016168,GO:0009765,GO:0018298,GO:0009522	membrane|integral component of membrane|chloroplast|plastgene_id|photosynthesis|chloroplast thylakoid membrane|thylakoid|photosystem II|chlorophyll binding|photosynthesis, light harvesting|protein-chromophore linkage|photosystem I	ko00196	Photosynthesis - antenna proteins
TRIAE_CS42_4DL_TGACv1_342706_AA1120110	24.6041	10.853	38.3553	3.53407	1.82133	0.000116839	0.00102532	Up	0.439887	0.6686	0.494399	2.05679	1.43809	2.42111	GSTF8; Synonyms=GST6, GSTF5; At2g47730; F17A22.12	hypothetical protein F775_09762 [Aegilops tauschii]			ko00480,ko00980,ko00982	Glutathione metabolism|Metabolism of xenobiotics by cytochrome P450|Drug metabolism - cytochrome P450
TRIAE_CS42_1AS_TGACv1_019378_AA0065800	20.723	9.14671	32.2992	3.53124	1.82018	0.000428641	0.0032348	Up	0.280361	0.834816	0.143312	1.1667	1.57467	1.16397		hypothetical protein F775_24060 [Aegilops tauschii]
TRIAE_CS42_4BL_TGACv1_320815_AA1049350	19.9162	8.80297	31.0295	3.52489	1.81758	0.000573591	0.00417529	Up	0.384516	0.167105	0.165952	0.906201	0.983019	0.847755	OPR1; Synonyms=OPDA, OPDA2, OPDAR1, OPR11, OPR2, RRJ4; Os06g0216300, LOC_Os06g11290; OsJ_20595, OSJNBb0024N18.13, P0537F07.35	predicted protein [Hordeum vulgare subsp. vulgare]	GO:0003824,GO:0016491,GO:0055114,GO:0010181	catalytic activity|oxgene_idoreductase activity|oxidation-reduction process|FMN binding	ko00592	alpha-Linolenic acid metabolism
TRIAE_CS42_5AL_TGACv1_375120_AA1216400	28.3453	12.5287	44.1619	3.52485	1.81756	3.72e-05	0.000368983	Up	0.754117	0.538474	0.298104	2.31516	1.66514	1.71652	NDF5 {ECO:0000303|PubMed:19122188}; At1g55370 {ECO:0000312|Araport:AT1G55370}; F7A10.12 {ECO:0000312|EMBL:AAG51558.1}, T18I3.2 {ECO:0000312|EMBL:AAG50849.1}	predicted protein [Hordeum vulgare subsp. vulgare]	GO:0003824,GO:0005975,GO:0030246,GO:0009773,GO:0010628,GO:0009507,GO:0016020	catalytic activity|carbohydrate metabolic process|carbohydrate binding|photosynthetic electron transport in photosystem I|positive regulation of gene expression|chloroplast|membrane
TRIAE_CS42_1BL_TGACv1_032599_AA0131830	8.42638	3.72578	13.127	3.52328	1.81692	0.0294054	0.11478	Up	0.0854631	0.0334025	0.0341706	0.283082	0.21544	0.209178	CIPK28; Os05g0476350, LOC_Os05g39870; OsJ_018151	CBL-interacting protein kinase 28 [Triticum aestivum]	GO:0016020,GO:0016021,GO:0000166,GO:0004672,GO:0004674,GO:0005524,GO:0016301,GO:0016740,GO:0006468,GO:0016310,GO:0007165	membrane|integral component of membrane|nucleotgene_ide binding|protein kinase activity|protein serine/threonine kinase activity|ATP binding|kinase activity|transferase activity|protein phosphorylation|phosphorylation|signal transduction	ko04530,ko04140,ko04068,ko04150,ko04151,ko04152,ko04371	Tight junction|Autophagy - animal|FoxO signaling pathway|mTOR signaling pathway|PI3K-Akt signaling pathway|AMPK signaling pathway|Apelin signaling pathway
TRIAE_CS42_U_TGACv1_641224_AA2088880	26.8756	11.8864	41.8647	3.52207	1.81643	5.71e-05	0.000541849	Up	0.136253	0.121522	0.273291	0.302943	0.650398	0.635066	LECRK91 {ECO:0000303|PubMed:19773388}; At5g10530 {ECO:0000312|Araport:AT5G10530}; F12B17.120 {ECO:0000312|EMBL:CAB89390.1}	L-type lectin-domain containing receptor kinase IX.1 [Triticum urartu]	GO:0004568,GO:0006032,GO:0016998,GO:0016020,GO:0016021,GO:0004672,GO:0005524,GO:0006468	chitinase activity|chitin catabolic process|cell wall macromolecule catabolic process|membrane|integral component of membrane|protein kinase activity|ATP binding|protein phosphorylation
TRIAE_CS42_U_TGACv1_640699_AA2069370	16.0464	7.10849	24.9843	3.51471	1.8134	0.00215517	0.0131842	Up	0.451223	0.182281	0.150695	1.04541	1.08625	0.551652	CPN60A2; Synonyms=Cpn60-A(1), EMB3007; At5g18820; F17K4.70	putative RuBisCO large subunit-binding protein subunit alpha, chloroplastic [Aegilops tauschii]	GO:0005524,GO:0005737,GO:0042026	ATP binding|cytoplasm|protein refolding
TRIAE_CS42_1DS_TGACv1_080416_AA0247560	19.1207	8.47449	29.767	3.51254	1.81252	0.000766267	0.00538575	Up	0.179064	0.265299	0.089377	0.529182	0.554947	0.516361	PAE5 {ECO:0000303|PubMed:25115560}; At3g09410 {ECO:0000312|Araport:AT3G09410}; F3L24.31 {ECO:0000312|EMBL:AAF14036.1}	predicted protein [Hordeum vulgare subsp. vulgare]	GO:0016787,GO:0005576,GO:0005618,GO:0071555	hydrolase activity|extracellular region|cell wall|cell wall organization	ko04310	Wnt signaling pathway
TRIAE_CS42_4DS_TGACv1_361984_AA1175350	25.2491	11.2051	39.2931	3.50671	1.81012	0.00172725	0.0109115	Up	0.234347	0.0186125	0.307347	0.529029	0.947226	0.690174	BURP12; Os08g0380100, LOC_Os08g29200; P0709D11.28	hypothetical protein BRADI_3g34950 [Brachypodium distachyon]
TRIAE_CS42_2AL_TGACv1_094834_AA0303860	10.6665	4.73413	16.5989	3.50622	1.80992	0.0134571	0.0611081	Up	0.74722	0.328392	0.0827375	0.721778	0.976119	0.744475		predicted protein [Hordeum vulgare subsp. vulgare]
TRIAE_CS42_4DL_TGACv1_342830_AA1123170	13.7451	6.105	21.3852	3.5029	1.80855	0.00460334	0.0250479	Up	0.240974	0	0.162028	0.424479	0.538453	1.16221		hypothetical protein SORBI_3001G416300 [Sorghum bicolor]
TRIAE_CS42_2AL_TGACv1_093071_AA0271210	23.6575	10.5128	36.8022	3.50072	1.80765	0.000179163	0.00149185	Up	0.745394	0.05568	0.645721	2.468	1.26147	2.07729	CYCP4-1; Os10g0563900, LOC_Os10g41430; OsJ_031206, OSJNBa0027P10.16	hypothetical protein TRIUR3_31342 [Triticum urartu]	GO:0016020,GO:0016021,GO:0019901,GO:0000079	membrane|integral component of membrane|protein kinase binding|regulation of cyclin-dependent protein serine/threonine kinase activity
TRIAE_CS42_U_TGACv1_642139_AA2112200	23.6286	10.5016	36.7555	3.49999	1.80735	0.000455819	0.00341331	Up	0.199257	0.24584	0.1097	0.490218	0.894971	0.49762	PCF5; OsI_000857	predicted protein [Hordeum vulgare subsp. vulgare]	GO:0003677,GO:0005634,GO:0006351,GO:0006355	DNA binding|nucleus|transcription, DNA-templated|regulation of transcription, DNA-templated
TRIAE_CS42_3DL_TGACv1_252400_AA0889830	83.1764	36.9765	129.376	3.49888	1.80689	1.5e-11	4.36e-10	Up	1.7799	2.19931	2.18703	6.34302	7.04196	8.9847	UCC1 {ECO:0000303|PubMed:9761472}; At2g32300 {ECO:0000312|Araport:AT2G32300}; T32F6 {ECO:0000305}	predicted protein [Hordeum vulgare subsp. vulgare]	GO:0009055	electron carrier activity
TRIAE_CS42_7BS_TGACv1_592333_AA1935830	30.5658	13.5892	47.5423	3.49854	1.80675	0.0204548	0.0860883	Up	0.171191	0.642414	0.777804	0.890651	2.63026	2.09139		predicted protein [Hordeum vulgare subsp. vulgare]
TRIAE_CS42_U_TGACv1_642556_AA2119630	10.6687	4.74385	16.5935	3.4979	1.80649	0.01345	0.0610867	Up	0.0852719	0.109184	0.0214175	0.240196	0.207987	0.51072		unnamed protein product [Triticum aestivum]	GO:0005516	calmodulin binding
TRIAE_CS42_4AS_TGACv1_309465_AA1030930	12.9604	5.76402	20.1567	3.49699	1.80612	0.0061956	0.0321335	Up	0.171752	0.113045	0.115163	0.577956	0.567268	0.53203	PPAN; At5g61770; MAC9.8, MAC9_70	hypothetical protein TRIUR3_30944 [Triticum urartu]
TRIAE_CS42_1DS_TGACv1_080190_AA0242640	7.61329	3.38896	11.8376	3.493	1.80446	0.0405568	0.147367	Up	0.0991811	0.175254	0.066802	0.534602	0.218183	0.496491		hypothetical protein TRIUR3_00698 [Triticum urartu]
TRIAE_CS42_5DL_TGACv1_433712_AA1420120	35.7622	15.9246	55.5997	3.49142	1.80381	3.97e-06	4.87e-05	Up	0.550641	0.481138	0.322196	1.32966	1.75507	1.71522	NDF5 {ECO:0000303|PubMed:19122188}; At1g55370 {ECO:0000312|Araport:AT1G55370}; F7A10.12 {ECO:0000312|EMBL:AAG51558.1}, T18I3.2 {ECO:0000312|EMBL:AAG50849.1}	predicted protein [Hordeum vulgare subsp. vulgare]	GO:0003824,GO:0005975,GO:0030246,GO:0009773,GO:0010628,GO:0009507,GO:0016020	catalytic activity|carbohydrate metabolic process|carbohydrate binding|photosynthetic electron transport in photosystem I|positive regulation of gene expression|chloroplast|membrane
TRIAE_CS42_2BL_TGACv1_129881_AA0398670	15.2179	6.77861	23.6573	3.48999	1.80322	0.00291824	0.0170991	Up	0.217277	0.766745	0.165482	1.21083	1.65123	1.06306	GH3.8; Os07g0592600, LOC_Os07g40290; OJ1710_H11.110, OsJ_023992, OsJ_24963 {ECO:0000312|EMBL:EEE67513.1}	predicted protein [Hordeum vulgare subsp. vulgare]			ko04075	Plant hormone signal transduction
TRIAE_CS42_7BL_TGACv1_578351_AA1893390	7.62104	3.3973	11.8448	3.48652	1.80179	0.0404787	0.14714	Up	0.217375	0.0789435	0.220747	1.21003	0.720337	0.776848		21 kDa protein [Aegilops tauschii]	GO:0004857,GO:0043086	enzyme inhibitor activity|negative regulation of catalytic activity
TRIAE_CS42_U_TGACv1_641881_AA2106600	7.60197	3.38966	11.8143	3.48539	1.80132	0.0493926	0.171466	Up	0.100606	0.0993176	0.0666372	0.16698	0.578507	0.234237	Zmynd15	Zinc finger MYND domain-containing protein 15 [Triticum urartu]
TRIAE_CS42_4AL_TGACv1_290001_AA0980180	149.062	66.4661	231.657	3.48535	1.8013	1.86e-06	2.44e-05	Up	3.04027	1.71325	2.78498	6.53278	10.0206	7.66249	SDT1; Synonyms=SSM1; YGL224C	Uncharacterized protein C24B11.05 [Triticum urartu]	GO:0008152,GO:0016787	metabolic process|hydrolase activity
TRIAE_CS42_4AS_TGACv1_306982_AA1015800	130.025	57.9853	202.064	3.48475	1.80106	7.05e-18	3.94e-16	Up	2.70152	2.62371	2.07629	7.65486	7.16956	7.84867		ethylene-responsive element binding protein 2 [Triticum aestivum]
TRIAE_CS42_1AL_TGACv1_000871_AA0020730	12.13	5.41054	18.8494	3.48383	1.80068	0.00844631	0.0415399	Up	0.639236	0	0.151782	0.730645	1.1787	0.92762	KCR2; At1g24470; F21J9.13	predicted protein [Hordeum vulgare subsp. vulgare]	GO:0016491,GO:0016020,GO:0016021,GO:0055114,GO:0045703,GO:0005783	oxgene_idoreductase activity|membrane|integral component of membrane|oxidation-reduction process|ketoreductase activity|endoplasmic reticulum	ko00062,ko00140,ko01040	Fatty acid elongation|Steroid hormone biosynthesis|Biosynthesis of unsaturated fatty acids
TRIAE_CS42_6BL_TGACv1_499390_AA1581010	28.1402	12.5524	43.728	3.48365	1.8006	0.0012543	0.00825387	Up	0.810664	0.592936	0.940351	1.71209	3.41517	3.14975	ERF034; At2g44940; T13E15.25, T14P1.26	HvCBF7 [Hordeum vulgare subsp. vulgare]	GO:0003677,GO:0003700,GO:0006355,GO:0005634,GO:0006351	DNA binding|transcription factor activity, sequence-specific DNA binding|regulation of transcription, DNA-templated|nucleus|transcription, DNA-templated
TRIAE_CS42_1AL_TGACv1_001722_AA0034330	7.60642	3.39313	11.8197	3.48342	1.80051	0.0406261	0.147534	Up	0.0511075	0.0532162	0.0687285	0.213156	0.0976545	0.321036		hypothetical protein F775_03086 [Aegilops tauschii]	GO:0003676,GO:0008270	nucleic acgene_id binding|zinc ion binding
TRIAE_CS42_7AS_TGACv1_570852_AA1841660	1083.23	483.384	1683.08	3.48186	1.79986	4.62e-46	1.38e-43	Up	23.4198	23.6179	18.1527	74.2267	78.1134	73.6441	GER5; Synonyms=GLP1, GLP110; Os08g0460000, LOC_Os08g35760; OsJ_026469, P0493A04.40, P0690E03.8	predicted protein [Hordeum vulgare subsp. vulgare]	GO:0045735,GO:0046872,GO:0005576,GO:0030145	nutrient reservoir activity|metal ion binding|extracellular region|manganese ion binding
TRIAE_CS42_5BL_TGACv1_404806_AA1311230	7.61546	3.39869	11.8322	3.48141	1.79967	0.0405349	0.147309	Up	0.211383	0.21959	0	0	1.04449	0.828374	DRT100; At3g12610; MMF12.5, T2E22.8, T2E22_107	PREDICTED: leucine-rich repeat receptor-like protein kinase PXL1 [Oryza sativa Japonica Group]	GO:0016020,GO:0016021	membrane|integral component of membrane
TRIAE_CS42_4AS_TGACv1_306460_AA1008500	44.0286	19.6497	68.4074	3.48134	1.79964	3.32e-07	5e-06	Up	1.19747	0.431062	0.686384	2.77044	2.83686	2.79373	At1g30200; F12P21.1, T2H7.1	predicted protein [Hordeum vulgare subsp. vulgare]
TRIAE_CS42_7BS_TGACv1_592615_AA1941450	24.3157	10.8572	37.7742	3.47918	1.79875	0.000154876	0.00131327	Up	0.746543	0.414359	0.952286	3.39796	1.88323	2.69885	ILI4; Synonyms=BHLH172, BU1; Os06g0226500, LOC_Os06g12210; OsJ_20669	Transcription factor bHLH135 [Aegilops tauschii]	GO:0046983,GO:0009741,GO:0005634,GO:0005737	protein dimerization activity|response to brassinosterogene_id|nucleus|cytoplasm
TRIAE_CS42_3AS_TGACv1_211351_AA0688980	16.6958	7.45502	25.9365	3.47907	1.7987	0.00185543	0.0116023	Up	0.243401	0.157652	0.151919	1.04446	0.763615	0.621512		Isoaspartyl peptgene_idase/L-asparaginase [Aegilops tauschii]	GO:0016787	hydrolase activity
TRIAE_CS42_4AL_TGACv1_288210_AA0940420	7.59476	3.39313	11.7964	3.47655	1.79766	0.0407442	0.147906	Up	0.0408632	0.0607808	0.0612794	0.0815706	0.312556	0.347465	oma1; SPAP14E8.04		GO:0006508,GO:0016020,GO:0016021,GO:0004222,GO:0016787,GO:0008233,GO:0008237	proteolysis|membrane|integral component of membrane|metalloendopeptgene_idase activity|hydrolase activity|peptidase activity|metallopeptidase activity
TRIAE_CS42_2DL_TGACv1_160336_AA0549420	16.6939	7.45849	25.9294	3.47649	1.79763	0.00185623	0.0116035	Up	0.186087	0.152595	0.187849	0.801547	0.757216	0.525087	MENG {ECO:0000255|HAMAP-Rule:MF_03192}; At1g23360; F26F24.24	hypothetical protein OsJ_15398 [Oryza sativa Japonica Group]	GO:0016740,GO:0009507,GO:0009536,GO:0008168,GO:0032259,GO:0052624,GO:0042372	transferase activity|chloroplast|plastgene_id|methyltransferase activity|methylation|2-phytyl-1,4-naphthoquinone methyltransferase activity|phylloquinone biosynthetic process	ko00130	Ubiquinone and other terpenoid-quinone biosynthesis
TRIAE_CS42_2AL_TGACv1_096719_AA0320910	28.0841	12.5552	43.6131	3.47372	1.79648	0.011055	0.051948	Up	0.218986	0.0820927	0.235797	0.925799	0.640565	0.43347	CPN60B4; Synonyms=Cpn60-B(4); At1g26230; F28B23.11	RuBisCO large subunit-binding protein subunit beta, chloroplastic [Triticum urartu]	GO:0005524,GO:0006457,GO:0005737,GO:0042026,GO:0009507,GO:0009570,GO:0009941	ATP binding|protein folding|cytoplasm|protein refolding|chloroplast|chloroplast stroma|chloroplast envelope	ko03018	RNA degradation
TRIAE_CS42_2BL_TGACv1_129419_AA0382860	370.073	165.515	574.63	3.47178	1.79567	4.2e-42	1.03e-39	Up	2.31555	2.75976	2.55768	8.89967	10.4196	9.55921	fusA {ECO:0000255|HAMAP-Rule:MF_00054}; amb3133	OSJNBa0091D06.15 [Oryza sativa Japonica Group]	GO:0000166,GO:0005622,GO:0006412,GO:0003924,GO:0005525,GO:0005739,GO:0006414,GO:0003746,GO:0070125	nucleotgene_ide binding|intracellular|translation|GTPase activity|GTP binding|mitochondrion|translational elongation|translation elongation factor activity|mitochondrial translational elongation
TRIAE_CS42_2DL_TGACv1_158937_AA0529150	81.0154	36.2591	125.772	3.46869	1.79439	3.66e-07	5.48e-06	Up	1.70342	2.05081	1.18164	7.79641	4.43944	6.13196	MLP423; At1g24020; T23E23.17, T23E23_22	MLP-like protein 423 [Aegilops tauschii]	GO:0006952,GO:0009607	defense response|response to biotic stimulus
TRIAE_CS42_4BL_TGACv1_320342_AA1036050	77.3102	34.6216	119.999	3.46601	1.79328	2e-11	5.71e-10	Up	2.73432	3.30588	4.49656	14.3972	12.5593	10.7527		Cortical cell-delineating protein [Triticum urartu]
TRIAE_CS42_5AL_TGACv1_376437_AA1236840	9.07428	4.06397	14.0846	3.46572	1.79315	0.0249899	0.100987	Up	0	0.0635715	0	0.407212	0.345979	0.222582	CCR1 {ECO:0000303|PubMed:16380417}; Os02g0808800 {ECO:0000312|EMBL:BAF10374.1}, LOC_Os02g56460 {ECO:0000305}; OJ1112_G06.14 {ECO:0000312|EMBL:BAD19133.1}, OJ1520_C09.26 {ECO:0000312|EMBL:BAD19248.1}, OsJ_08807 {ECO:0000312|EMBL:EAZ25022.1}	cinnamoyl CoA reductase [Lolium perenne]	GO:0006351,GO:0003899	transcription, DNA-templated|DNA-directed 5'-3' RNA polymerase activity	ko03020,ko00230,ko00240	RNA polymerase|Purine metabolism|Pyrimgene_idine metabolism
TRIAE_CS42_2AL_TGACv1_093824_AA0287580	965.28	432.595	1497.96	3.46274	1.79192	6.19e-10	1.44e-08	Up	23.7947	24.659	20.4286	66.3435	88.4424	87.927	CAP10B	Chlorophyll a-b binding protein CP24 10A, chloroplastic [Aegilops tauschii]	GO:0016020,GO:0016021,GO:0009507,GO:0009536,GO:0015979,GO:0009535,GO:0009579,GO:0009523,GO:0016168,GO:0009765,GO:0018298,GO:0009522,GO:0019904,GO:0010196,GO:0009534,GO:0009941,GO:0010287	membrane|integral component of membrane|chloroplast|plastgene_id|photosynthesis|chloroplast thylakoid membrane|thylakoid|photosystem II|chlorophyll binding|photosynthesis, light harvesting|protein-chromophore linkage|photosystem I|protein domain specific binding|nonphotochemical quenching|chloroplast thylakoid|chloroplast envelope|plastoglobule	ko00196	Photosynthesis - antenna proteins
TRIAE_CS42_1AS_TGACv1_018995_AA0057540	83.897	37.6467	130.147	3.45708	1.78955	3.35e-12	1.04e-10	Up	0.57667	0.727938	0.630562	2.18546	2.39849	2.40745	MYB86; Synonyms=MYB4; At5g26660; F21E10.4	Transcription factor MYB86 [Aegilops tauschii]	GO:0003677	DNA binding
TRIAE_CS42_3DL_TGACv1_250372_AA0867120	9.0775	4.07579	14.0792	3.45435	1.78841	0.0249704	0.100914	Up	0.0710016	0	0.125318	0.242283	0.320241	0.158371	ROPGEF7; At5g02010; T7H20.60	Rop guanine nucleotgene_ide exchange factor 1 [Aegilops tauschii]	GO:0043547,GO:0005085,GO:0005089	positive regulation of GTPase activity|guanyl-nucleotide exchange factor activity|Rho guanyl-nucleotide exchange factor activity
TRIAE_CS42_5AL_TGACv1_374355_AA1197830	20.4062	9.16408	31.6482	3.45351	1.78806	0.000573165	0.00417292	Up	0.0500587	0.358044	0.200697	0.745176	0.796038	0.619967	WSD1; At5g37300; MNJ8.9	hypothetical protein F775_33073 [Aegilops tauschii]	GO:0016020,GO:0016021,GO:0004144,GO:0045017	membrane|integral component of membrane|diacylglycerol O-acyltransferase activity|glycerolipgene_id biosynthetic process
TRIAE_CS42_5BL_TGACv1_404360_AA1296920	35.4345	15.9149	54.9541	3.45299	1.78785	5.27e-06	6.33e-05	Up	0.736299	0.778512	0.259594	1.84352	1.95288	2.32821	CXE2; At1g47480; F16N3.25	predicted protein [Hordeum vulgare subsp. vulgare]	GO:0008152,GO:0016787	metabolic process|hydrolase activity
TRIAE_CS42_5AL_TGACv1_377499_AA1247400	2217	996.576	3437.43	3.44924	1.78628	7.41e-19	4.49e-17	Up	35.8386	39.038	34.9845	122.761	134.936	131.604	CAB1	Chlorophyll a-b binding protein 1, chloroplastic [Triticum urartu]	GO:0016020,GO:0016021,GO:0009507,GO:0009536,GO:0015979,GO:0009535,GO:0009579,GO:0009523,GO:0016168,GO:0009765,GO:0018298,GO:0009522	membrane|integral component of membrane|chloroplast|plastgene_id|photosynthesis|chloroplast thylakoid membrane|thylakoid|photosystem II|chlorophyll binding|photosynthesis, light harvesting|protein-chromophore linkage|photosystem I	ko00196	Photosynthesis - antenna proteins
TRIAE_CS42_3DL_TGACv1_249138_AA0839300	12.8303	5.76749	19.8931	3.44917	1.78625	0.0338375	0.128263	Up	0.215035	0.151214	0.254816	1.0728	0.589572	0.318326	GATA12; At5g25830; F18A17.80	hypothetical protein F775_21487 [Aegilops tauschii]	GO:0003677,GO:0003700,GO:0043565,GO:0006355,GO:0005634,GO:0006351,GO:0008270,GO:0045893	DNA binding|transcription factor activity, sequence-specific DNA binding|sequence-specific DNA binding|regulation of transcription, DNA-templated|nucleus|transcription, DNA-templated|zinc ion binding|positive regulation of transcription, DNA-templated
TRIAE_CS42_2BL_TGACv1_131181_AA0424060	9.06923	4.07718	14.0613	3.44878	1.78609	0.0250206	0.101062	Up	0.11033	0.0749254	0.258824	0.377076	0.840466	0.412855	NFD3 {ECO:0000312|EMBL:AEE31398.1}; At1g31817 {ECO:0000312|Araport:AT1G31817}; F5M6.25 {ECO:0000312|EMBL:AAG50732.1}	hypothetical protein TRIUR3_22548 [Triticum urartu]	GO:0003735,GO:0006412,GO:0005840	structural constituent of ribosome|translation|ribosome	ko03010	Ribosome
TRIAE_CS42_4BS_TGACv1_328538_AA1089840	18.7915	8.45087	29.1322	3.44724	1.78544	0.00102801	0.0069438	Up	1.39216	0.61201	0.0826905	3.21341	1.9591	2.05744		hypothetical protein SETIT_037632mg [Setaria italica]	GO:0009055,GO:0051536,GO:0009507	electron carrier activity|iron-sulfur cluster binding|chloroplast	ko00195	Photosynthesis
TRIAE_CS42_1AL_TGACv1_001208_AA0026980	28.6632	12.892	44.4345	3.44668	1.78521	4.31e-05	0.000421485	Up	1.87911	1.14772	2.15728	5.22263	6.6099	5.34719		hypothetical protein F775_25920 [Aegilops tauschii]	GO:0009507,GO:0009536,GO:0009941	chloroplast|plastgene_id|chloroplast envelope
TRIAE_CS42_6DL_TGACv1_527081_AA1698210	17.3007	7.78974	26.8117	3.44193	1.78322	0.00466296	0.0253285	Up	0.761542	1.21487	0.191612	1.55643	2.14052	2.18658		hypothetical protein SETIT_031198mg [Setaria italica]
TRIAE_CS42_7DS_TGACv1_621669_AA2022730	1335.75	601.577	2069.92	3.44081	1.78275	4.33e-59	2.42e-56	Up	26.4051	24.6927	25.8861	82.2013	78.5639	77.6938	GER5; Synonyms=GLP1, GLP110; Os08g0460000, LOC_Os08g35760; OsJ_026469, P0493A04.40, P0690E03.8	germin-like protein 2a [Hordeum vulgare subsp. vulgare]	GO:0045735,GO:0046872,GO:0005576,GO:0030145	nutrient reservoir activity|metal ion binding|extracellular region|manganese ion binding
TRIAE_CS42_2AS_TGACv1_113806_AA0360900	523.003	235.703	810.303	3.43781	1.78149	6.96e-54	3.06e-51	Up	1.48376	1.35199	1.46686	5.23011	5.27722	5.7108	CHLH; OsI_11362	Mg-chelatase subunit XANTHA-F [Hordeum vulgare subsp. vulgare]	GO:0015995,GO:0009058,GO:0016851,GO:0005739,GO:0009507	chlorophyll biosynthetic process|biosynthetic process|magnesium chelatase activity|mitochondrion|chloroplast	ko00860	Porphyrin and chlorophyll metabolism
TRIAE_CS42_2BL_TGACv1_129322_AA0378690	26.3916	11.894	40.8892	3.43779	1.78148	8.79e-05	0.000795218	Up	0.129015	0.0568767	0.148956	0.400706	0.736878	0.74	At5g67200; K21H1.16	predicted protein [Hordeum vulgare subsp. vulgare]	GO:0016020,GO:0016021,GO:0004672,GO:0005524,GO:0006468	membrane|integral component of membrane|protein kinase activity|ATP binding|protein phosphorylation
TRIAE_CS42_3DS_TGACv1_271875_AA0910010	18.787	8.46684	29.1071	3.43778	1.78148	0.00102909	0.00694924	Up	0.150567	0.15309	0	0.68826	0.371456	0.899085		hypothetical protein F775_24210 [Aegilops tauschii]
TRIAE_CS42_6DL_TGACv1_526316_AA1679330	197.595	89.1165	306.074	3.43454	1.78012	1.07e-23	9.42e-22	Up	3.19117	2.45398	2.02548	10.2413	7.17314	9.17215	At5g33370; F19N2.90	GDSL esterase/lipase [Aegilops tauschii]	GO:0016788	hydrolase activity, acting on ester bonds
TRIAE_CS42_5BL_TGACv1_404954_AA1316190	36.1022	16.2872	55.9172	3.4332	1.77956	0.000431872	0.00325496	Up	0.317721	0.435258	0.354687	1.1898	0.596655	1.68547	CCR1; Synonyms=IRX4; At1g15950; T24D18.5	predicted protein [Hordeum vulgare subsp. vulgare]
TRIAE_CS42_3DS_TGACv1_273772_AA0933390	16.4997	7.45016	25.5492	3.42935	1.77794	0.00216641	0.0132379	Up	0.805545	0.491891	0.161439	1.40413	2.5434	1.61004		unnamed protein product [Triticum aestivum]
TRIAE_CS42_6DL_TGACv1_527333_AA1702380	8.27356	3.73759	12.8095	3.42722	1.77704	0.0342539	0.129298	Up	0.0758652	0.118899	0.228755	0.592505	0.614517	0.263302	PER72; Synonyms=P72; At5g66390; K1F13.4, K1L20.16	Peroxgene_idase 72 [Aegilops tauschii]	GO:0055114,GO:0020037,GO:0004601,GO:0006979,GO:0098869,GO:0016491,GO:0046872,GO:0005576,GO:0042744	oxidation-reduction process|heme binding|peroxidase activity|response to oxidative stress|cellular oxidant detoxification|oxidoreductase activity|metal ion binding|extracellular region|hydrogen peroxide catabolic process	ko00940	Phenylpropanoid biosynthesis
TRIAE_CS42_5AL_TGACv1_376389_AA1236180	91.4988	41.3426	141.655	3.42637	1.77668	5.74e-13	1.95e-11	Up	2.02861	0.879065	1.26448	4.54779	5.20721	4.68818	RPI4; At5g44520; MFC16.20	predicted protein [Hordeum vulgare subsp. vulgare]	GO:0004751,GO:0009052,GO:0009507	ribose-5-phosphate isomerase activity|pentose-phosphate shunt, non-oxgene_idative branch|chloroplast	ko00030,ko00710	Pentose phosphate pathway|Carbon fixation in photosynthetic organisms
TRIAE_CS42_3AL_TGACv1_196662_AA0662280	14.2558	6.44668	22.0648	3.42267	1.77512	0.00455919	0.0248542	Up	0.17258	0.0624803	0.263944	0.345404	0.463299	0.614729		predicted protein [Hordeum vulgare subsp. vulgare]	GO:0003676	nucleic acgene_id binding
TRIAE_CS42_3AS_TGACv1_211460_AA0690370	41.9989	19.0067	64.9911	3.41938	1.77374	8.58e-07	1.2e-05	Up	1.15288	0.166363	1.23231	4.77325	2.88387	2.84272		hypothetical protein F775_26892 [Aegilops tauschii]	GO:0016020,GO:0016021	membrane|integral component of membrane
TRIAE_CS42_5AL_TGACv1_374512_AA1202050	19.4421	8.80159	30.0827	3.41787	1.7731	0.000885902	0.0061101	Up	0.412279	0.118081	0.147302	0.997163	0.826667	0.79813		predicted protein [Hordeum vulgare subsp. vulgare]
TRIAE_CS42_5AL_TGACv1_376215_AA1233860	14.2534	6.4564	22.0505	3.41529	1.77201	0.00456166	0.0248622	Up	0.39158	0.411437	1.08413	1.77275	2.53015	2.11379		early light-inducible protein [Triticum aestivum]
TRIAE_CS42_5AS_TGACv1_393219_AA1269910	26.1925	11.8669	40.518	3.41437	1.77162	0.00308296	0.017895	Up	0.234976	0.345324	0.260873	0.57056	1.32757	1.19673	AATL1; At1g47670; F16N3.4	predicted protein [Hordeum vulgare subsp. vulgare]	GO:0016020,GO:0016021,GO:0005886	membrane|integral component of membrane|plasma membrane
TRIAE_CS42_2BS_TGACv1_146716_AA0471380	11.9683	5.4279	18.5087	3.40993	1.76974	0.0098121	0.0470414	Up	0.0818198	0.0268044	0.0812792	0.107455	0.273897	0.485991	OCT7; Synonyms=7-Oct; At3g13050; MGH6.16	predicted protein [Hordeum vulgare subsp. vulgare]	GO:0055085,GO:0016020,GO:0016021,GO:0005215,GO:0022857	transmembrane transport|membrane|integral component of membrane|transporter activity|transmembrane transporter activity
TRIAE_CS42_6AL_TGACv1_470942_AA1499130	50.9	23.0936	78.7063	3.40815	1.76899	6.46e-08	1.09e-06	Up	0.166156	0.320588	0.528908	1.18261	1.10404	1.11289	PHT2-1; Synonyms=PHT2; At3g26570; MFE16.10	phosphate transporter 2-1 [Ziziphus jujuba]	GO:0016020,GO:0016021,GO:0009536,GO:0006810,GO:0055085,GO:0005315,GO:0006817	membrane|integral component of membrane|plastgene_id|transport|transmembrane transport|inorganic phosphate transmembrane transporter activity|phosphate ion transport
TRIAE_CS42_4DL_TGACv1_342775_AA1121720	150.846	68.4487	233.243	3.40756	1.76874	2.36e-14	9.32e-13	Up	3.21893	2.38202	2.03664	8.06116	8.70794	10.2634	PNSB2 {ECO:0000303|PubMed:21785130}; Synonyms=NDF2 {ECO:0000303|PubMed:18785996}, NDH45 {ECO:0000303|PubMed:18974055}; At1g64770 {ECO:0000312|Araport:AT1G64770}; F13O11.8 {ECO:0000312|EMBL:AAD38252.1}	PREDICTED: photosynthetic NDH subunit of subcomplex B 2, chloroplastic [Brachypodium distachyon]	GO:0003824,GO:0005975,GO:0030246,GO:0009773,GO:0009507,GO:0009534,GO:0009535,GO:0010598	catalytic activity|carbohydrate metabolic process|carbohydrate binding|photosynthetic electron transport in photosystem I|chloroplast|chloroplast thylakogene_id|chloroplast thylakoid membrane|NAD(P)H dehydrogenase complex (plastoquinone)
TRIAE_CS42_3B_TGACv1_228547_AA0827140	7.44751	3.38201	11.513	3.40419	1.76731	0.0474215	0.166201	Up	0.0502241	0.0735374	0	0.270702	0.33795	0.252945	LPXB; At2g04560; T1O3.3	unnamed protein product [Triticum aestivum]	GO:0008915,GO:0009245,GO:2001289,GO:0005739	lipgene_id-A-disaccharide synthase activity|lipid A biosynthetic process|lipid X metabolic process|mitochondrion	ko00540	Lipopolysaccharide biosynthesis
TRIAE_CS42_5BS_TGACv1_423917_AA1384930	17.1746	7.80295	26.5463	3.40208	1.76642	0.00185234	0.0115859	Up	0.0277192	0.0816055	0.05528	0.223844	0.246508	0.223348	RPD1; At4g33495; F17M5	predicted protein, partial [Hordeum vulgare subsp. vulgare]
TRIAE_CS42_1BL_TGACv1_033858_AA0142370	14.9031	6.77654	23.0296	3.39843	1.76487	0.00391266	0.0218968	Up	0.794188	0.328122	0.47969	2.02633	1.93442	1.71713	FAAH; At5g64440; T12B11.3	predicted protein [Hordeum vulgare subsp. vulgare]	GO:0016020,GO:0016021	membrane|integral component of membrane
TRIAE_CS42_4AL_TGACv1_288730_AA0956690	7.46431	3.39591	11.5327	3.39607	1.76386	0.0472297	0.165732	Up	0.0263489	0.125936	0.077999	0.403123	0.304003	0.216676		unnamed protein product [Oryza sativa Japonica Group]	GO:0016788	hydrolase activity, acting on ester bonds
TRIAE_CS42_7BL_TGACv1_576926_AA1860240	7.45148	3.39173	11.5112	3.39391	1.76295	0.0473761	0.166091	Up	0.0363116	0.258863	0.0730317	0.452553	0.357652	0.365351	At1g51370; F11M15.27	Serine/threonine-protein phosphatase PP2A-1 catalytic subunit [Triticum urartu]
TRIAE_CS42_1DL_TGACv1_061304_AA0191830	87.7405	39.9717	135.509	3.39013	1.76134	8.52e-09	1.67e-07	Up	0.298537	0.357866	0.168113	0.823432	1.2637	0.962202	RPP13; At3g46530; F12A12.50	Disease resistance protein RPP13 [Triticum urartu]	GO:0043531	ADP binding
TRIAE_CS42_7AL_TGACv1_558748_AA1795800	7.4468	3.39313	11.5005	3.38934	1.761	0.0474296	0.166209	Up	0.101582	0.104607	0.13664	0.283864	0.560107	0.37289	BPM1; At5g19000; T16G12.40	MAB1 [Triticum aestivum]			ko04340,ko04341	Hedgehog signaling pathway|Hedgehog signaling pathway - fly
TRIAE_CS42_5DS_TGACv1_456541_AA1473550	11.184	5.09665	17.2713	3.38876	1.76076	0.0132609	0.0603951	Up	0.0971153	0.0502091	0.220074	0.454436	0.418536	0.408869	CYP81D11; At3g28740; T19N8.3	predicted protein [Hordeum vulgare subsp. vulgare]	GO:0016491,GO:0046872,GO:0055114,GO:0004497,GO:0005506,GO:0016705,GO:0020037,GO:0016020,GO:0016021	oxgene_idoreductase activity|metal ion binding|oxidation-reduction process|monooxygenase activity|iron ion binding|oxidoreductase activity, acting on paired donors, with incorporation or reduction of molecular oxygen|heme binding|membrane|integral component of membrane
TRIAE_CS42_2BL_TGACv1_131725_AA0431210	8.89841	4.0619	13.7349	3.38141	1.75762	0.0292086	0.114177	Up	1.0356	0.153283	0.44914	1.55474	2.45956	2.20074		cold-responsive protein [Triticum aestivum]
TRIAE_CS42_6DS_TGACv1_544490_AA1748530	8.90836	4.06745	13.7493	3.38032	1.75716	0.0291398	0.113998	Up	0.29177	0.603827	0.438655	1.86946	1.42022	1.17625		predicted protein [Hordeum vulgare subsp. vulgare]	GO:0016020,GO:0016021	membrane|integral component of membrane
TRIAE_CS42_6BS_TGACv1_514081_AA1654820	14.0696	6.42584	21.7134	3.37907	1.75663	0.00531207	0.0282905	Up	0.376034	0.0524936	0.0800104	0.399744	0.468491	0.645877		hypothetical protein BRADI_3g05600 [Brachypodium distachyon]	GO:0016020,GO:0016021,GO:0008375	membrane|integral component of membrane|acetylglucosaminyltransferase activity
TRIAE_CS42_1AL_TGACv1_001498_AA0031430	33.3779	15.2503	51.5055	3.37733	1.75588	1.39e-05	0.000152361	Up	0.808244	0.385944	0.435472	2.43844	2.23724	1.79139		predicted protein [Hordeum vulgare subsp. vulgare]	GO:0016020,GO:0016021,GO:0002229,GO:0010729,GO:0009507,GO:0009536	membrane|integral component of membrane|defense response to oomycetes|positive regulation of hydrogen peroxgene_ide biosynthetic process|chloroplast|plastid
TRIAE_CS42_2AL_TGACv1_094415_AA0297290	115.023	52.556	177.49	3.37717	1.75581	1.88e-15	8.3e-14	Up	1.99186	1.32505	1.88341	7.77764	7.1482	4.76083	Os04g0692600, LOC_Os04g59610; OsJ_16753, OSJNBb0020J19.16	predicted protein [Hordeum vulgare subsp. vulgare]	GO:0009658	chloroplast organization	ko00860	Porphyrin and chlorophyll metabolism
TRIAE_CS42_4DL_TGACv1_342820_AA1123010	8.9083	4.07092	13.7457	3.37655	1.75555	0.0291402	0.113998	Up	0.0581174	0.0570327	0.175905	0.515824	0.978704	0.430544		hypothetical protein TRIUR3_03204 [Triticum urartu]
TRIAE_CS42_2BL_TGACv1_129714_AA0393600	11.8387	5.41262	18.2648	3.37448	1.75466	0.0113006	0.0529183	Up	0.513545	0.221939	0.104243	1.4117	0.972496	0.547601	PER64; Synonyms=P64; At5g42180; MJC20.29	hypothetical protein SETIT_017767mg [Setaria italica]	GO:0016491,GO:0046872,GO:0055114,GO:0020037,GO:0005576,GO:0004601,GO:0006979,GO:0042744,GO:0098869,GO:0009505	oxgene_idoreductase activity|metal ion binding|oxidation-reduction process|heme binding|extracellular region|peroxidase activity|response to oxidative stress|hydrogen peroxide catabolic process|cellular oxidant detoxification|plant-type cell wall	ko00940	Phenylpropanoid biosynthesis
TRIAE_CS42_U_TGACv1_641871_AA2106250	68.9532	31.5382	106.368	3.37268	1.75389	5.59e-07	8.11e-06	Up	1.3273	1.1963	1.29033	3.44968	4.79725	4.51402	At3g48460; T29H11.20	predicted protein [Hordeum vulgare subsp. vulgare]	GO:0016788	hydrolase activity, acting on ester bonds
TRIAE_CS42_3DL_TGACv1_250175_AA0863560	10.3603	4.74039	15.9802	3.37106	1.7532	0.0181297	0.0780126	Up	0.106228	0.0341264	0	0.0691275	0.332595	0.21235		hypothetical protein TRIUR3_19686 [Triticum urartu]
TRIAE_CS42_3B_TGACv1_221138_AA0731600	307.526	140.755	474.297	3.36968	1.75261	1.01e-06	1.39e-05	Up	10.84	10.0122	11.6993	27.745	44.0556	42.5924	PSBW; Os01g0773700, LOC_Os01g56680; P0490D09.17	unnamed protein product [Triticum aestivum]	GO:0016020,GO:0016021,GO:0015979,GO:0009523,GO:0009507	membrane|integral component of membrane|photosynthesis|photosystem II|chloroplast	ko00195	Photosynthesis
TRIAE_CS42_3B_TGACv1_221095_AA0730210	59.3045	27.1541	91.4549	3.368	1.75189	7.62e-09	1.5e-07	Up	0.84822	0.788885	1.36227	3.65581	3.39093	3.17446	APF2 {ECO:0000305}; At1g01300 {ECO:0000312|Araport:AT1G01300}; F6F3.10 {ECO:0000312|EMBL:AAF97328.1}	pepsin A, putative, expressed [Triticum aestivum]	GO:0016787,GO:0008233,GO:0006508,GO:0004190	hydrolase activity|peptgene_idase activity|proteolysis|aspartic-type endopeptidase activity
TRIAE_CS42_2DL_TGACv1_163430_AA0564390	10.3623	4.74801	15.9766	3.3649	1.75056	0.0181211	0.0780021	Up	0.0269408	0.116438	0.0401282	0.167617	0.199886	0.286084	At4g17616; dl4845w, FCAALL	PREDICTED: pentatricopeptgene_ide repeat-containing protein At4g17616 [Brachypodium distachyon]
TRIAE_CS42_4AL_TGACv1_290835_AA0989890	10.3408	4.739	15.9425	3.36411	1.75023	0.0471462	0.165546	Up	0.069471	0	0.0295338	0.0769864	0.1372	0.12156		hypothetical protein F775_15145 [Aegilops tauschii]
TRIAE_CS42_6AL_TGACv1_470886_AA1497500	15.5257	7.11614	23.9353	3.36352	1.74997	0.0033776	0.01931	Up	0.557334	0.175544	0.395825	0.878649	1.3808	1.5772	TCP7; At5g23280; MKD15.14	predicted protein [Hordeum vulgare subsp. vulgare]	GO:0003677,GO:0005634,GO:0006351,GO:0006355	DNA binding|nucleus|transcription, DNA-templated|regulation of transcription, DNA-templated
TRIAE_CS42_2BL_TGACv1_129378_AA0380880	22.2253	10.1877	34.2629	3.36315	1.74981	0.00461975	0.0251245	Up	0.289084	0.167496	0.453935	1.59524	0.567596	1.17288	CAD7 {ECO:0000303|PubMed:15452707}; Synonyms=FC1 {ECO:0000303|PubMed:19116760}; Os04g0612700, LOC_Os04g52280; OSJNBa0070C17.13	predicted protein [Hordeum vulgare subsp. vulgare]	GO:0016491,GO:0046872,GO:0055114,GO:0008270,GO:0045551,GO:0009809	oxgene_idoreductase activity|metal ion binding|oxidation-reduction process|zinc ion binding|cinnamyl-alcohol dehydrogenase activity|lignin biosynthetic process	ko00940	Phenylpropanoid biosynthesis
TRIAE_CS42_4BS_TGACv1_328659_AA1091780	11.8246	5.42374	18.2254	3.3603	1.74859	0.0223906	0.092546	Up	0.210393	0.148117	0.353651	1.6774	0.377589	1.29914		predicted protein [Hordeum vulgare subsp. vulgare]	GO:0009507	chloroplast
TRIAE_CS42_1DL_TGACv1_064921_AA0236180	13.297	6.10014	20.4938	3.35957	1.74828	0.00712292	0.0361175	Up	0.166941	0	0.0831128	0.27652	0.583685	0.260266		hypothetical protein F775_06817 [Aegilops tauschii]
TRIAE_CS42_6BL_TGACv1_502781_AA1626350	11.813	5.42025	18.2057	3.35882	1.74796	0.0113679	0.0531975	Up	0.157331	0.0786617	0.0393771	0.118005	0.396629	0.2765	Y1	phytoene synthase 1 [Triticum aestivum]	GO:0016740,GO:0009058	transferase activity|biosynthetic process	ko00906	Carotenogene_id biosynthesis
TRIAE_CS42_4DL_TGACv1_342812_AA1122580	15.5259	7.12724	23.9245	3.35677	1.74707	0.0100296	0.0478746	Up	0.129342	0.135098	0.198008	0.249105	0.68025	0.669501	TUD1 {ECO:0000303|PubMed:23526892}; Synonyms=ELF1 {ECO:0000303|PubMed:24299927}, PUB75 {ECO:0000303|PubMed:19825583}; Os03g0232600 {ECO:0000312|EMBL:BAF11383.2}, LOC_Os03g13010 {ECO:0000312|EMBL:ABF94807.1}; OJ1175C11.15 {ECO:0000312|EMBL:AAM19135.1}	U-box domain-containing protein 30 [Aegilops tauschii]	GO:0004842,GO:0016567,GO:0016740,GO:0061630,GO:1900457,GO:0005886	ubiquitin-protein transferase activity|protein ubiquitination|transferase activity|ubiquitin protein ligase activity|regulation of brassinosterogene_id mediated signaling pathway|plasma membrane
TRIAE_CS42_5AL_TGACv1_374233_AA1194530	13.288	6.10013	20.4759	3.35664	1.74702	0.00713751	0.036162	Up	0.314535	0.444463	0.211577	1.18809	1.01744	1.03436	CCOAOMT1	predicted protein, partial [Hordeum vulgare subsp. vulgare]	GO:0032259,GO:0008171	methylation|O-methyltransferase activity	ko00360,ko00940,ko00941,ko00945	Phenylalanine metabolism|Phenylpropanogene_id biosynthesis|Flavonoid biosynthesis|Stilbenoid, diarylheptanoid and gingerol biosynthesis
TRIAE_CS42_1BL_TGACv1_030263_AA0084320	16.9974	7.80365	26.1912	3.35628	1.74686	0.00214898	0.0131538	Up	0.0690893	0.045067	0.0922686	0.201804	0.340998	0.272485	NEK4; Os05g0440800, LOC_Os05g36960; B1110B01.5, OsJ_18694 {ECO:0000312|EMBL:EEE63870.1}	PREDICTED: serine/threonine-protein kinase Nek4-like isoform X1 [Brachypodium distachyon]	GO:0004672,GO:0005524,GO:0006468	protein kinase activity|ATP binding|protein phosphorylation
TRIAE_CS42_U_TGACv1_640782_AA2074000	11.8154	5.42511	18.2056	3.3558	1.74666	0.0196071	0.0831155	Up	0.215475	0.320575	0.108519	0.313104	1.57258	0.495799	NRAMP4; Os01g0503400, LOC_Os01g31870; OsJ_01931, P0507H06.36-1, P0507H06.36-2	Metal transporter Nramp4 [Triticum urartu]	GO:0016020,GO:0016021,GO:0006810,GO:0005215	membrane|integral component of membrane|transport|transporter activity	ko04216,ko04142	Ferroptosis|Lysosome
TRIAE_CS42_U_TGACv1_640862_AA2077660	18.4668	8.48631	28.4473	3.35214	1.74508	0.0126709	0.0582631	Up	0.305685	0.225424	0.481422	1.36797	0.484757	1.84027	KCR1; Synonyms=At-YBR159, GL8; At1g67730; F12A21.31	Estradiol 17-beta-dehydrogenase 12 [Aegilops tauschii]			ko00062,ko00140,ko01040	Fatty acgene_id elongation|Steroid hormone biosynthesis|Biosynthesis of unsaturated fatty acids
TRIAE_CS42_5BL_TGACv1_405037_AA1318440	11.8219	5.43276	18.211	3.35208	1.74506	0.0113445	0.0530943	Up	0.0559422	0.118944	0.132443	0.302352	0.359284	0.383897	SBT1.7 {ECO:0000303|PubMed:16193095}; Synonyms=ARA12, ASP48 {ECO:0000303|PubMed:11055401}, SLP1 {ECO:0000303|PubMed:12702015}; At5g67360; K8K14.8	predicted protein, partial [Hordeum vulgare subsp. vulgare]	GO:0016787,GO:0004252,GO:0008233,GO:0006508,GO:0008236	hydrolase activity|serine-type endopeptgene_idase activity|peptidase activity|proteolysis|serine-type peptidase activity
TRIAE_CS42_7DL_TGACv1_603192_AA1978010	22.854	10.5037	35.2043	3.35161	1.74485	0.000366506	0.00281997	Up	0.195089	0.0192833	0.0586151	0.579604	0.511503	0.313626	BHLH48; Synonyms=EN97; At2g42300; MHK10.2	hypothetical protein SORBI_3010G191100 [Sorghum bicolor]	GO:0046983	protein dimerization activity
TRIAE_CS42_3AL_TGACv1_195024_AA0643610	26.5401	12.2017	40.8784	3.35024	1.74426	0.000116912	0.00102578	Up	0.188292	0.158215	0.134254	0.418938	0.572715	0.692125	At1g09900; F21M12.38	PREDICTED: pentatricopeptgene_ide repeat-containing protein At1g09900 [Oryza sativa Japonica Group]
TRIAE_CS42_1AS_TGACv1_019285_AA0064360	14.7495	6.78139	22.7175	3.34998	1.74415	0.00451982	0.0246716	Up	0.125024	0.254995	0.125945	0.589029	0.779507	0.400479	At1g09900; F21M12.38	predicted protein [Hordeum vulgare subsp. vulgare]
TRIAE_CS42_4BL_TGACv1_321286_AA1058380	25.7714	11.8551	39.6876	3.34772	1.74318	0.000154123	0.00130785	Up	0.221469	0.0742321	0.110927	0.689864	0.506562	0.420301	Slc44a2; Synonyms=Ctl2	Os04g0681600 [Oryza sativa Japonica Group]	GO:0016020,GO:0016021	membrane|integral component of membrane
TRIAE_CS42_6DL_TGACv1_527160_AA1699590	13.2684	6.10568	20.4312	3.34626	1.74255	0.00716962	0.0362909	Up	0.0376794	0.222041	0.0752135	0.259196	0.453368	0.514215	PCMP-H42; At4g13650; F18A5.40	pentatricopeptgene_ide repeat-containing protein At3g63370, chloroplastic [Sorghum bicolor]
TRIAE_CS42_5DL_TGACv1_434630_AA1439110	8.09588	3.72647	12.4653	3.34507	1.74204	0.0400728	0.146003	Up	0.0754891	0.0983748	0.0381941	0.196054	0.163004	0.317331	PCMP-H60; At2g27610; F10A12.28, F15K20.29	predicted protein [Hordeum vulgare subsp. vulgare]	GO:0008270	zinc ion binding
TRIAE_CS42_3DS_TGACv1_272745_AA0924650	8.09583	3.72995	12.4617	3.34098	1.74027	0.0400732	0.146003	Up	0.125512	0	0.0842178	0.55063	0.258362	0.593871		predicted protein [Hordeum vulgare subsp. vulgare]
TRIAE_CS42_1BS_TGACv1_050194_AA0168920	27.2279	12.5517	41.9041	3.33853	1.73921	0.000100313	0.000894952	Up	0.301532	0.282218	0.354603	1.14625	1.03529	1.04146	At1g09900; F21M12.38	predicted protein [Hordeum vulgare subsp. vulgare]
TRIAE_CS42_3B_TGACv1_224702_AA0800200	16.1995	7.47031	24.9287	3.33704	1.73857	0.00288268	0.0169131	Up	0.123505	0.130169	0.187672	1.25427	1.19214	1.09444	Eri2; Synonyms=Exod1, Kiaa1504	unnamed protein product [Triticum aestivum]	GO:0003676	nucleic acgene_id binding
TRIAE_CS42_7AS_TGACv1_571064_AA1844110	12.4927	5.76123	19.2242	3.33682	1.73847	0.00963712	0.0463614	Up	0.237188	0.30052	0.161003	0.985349	0.564812	0.61072	UGT75L6; Synonyms=UGT1	Crocetin glucosyltransferase, chloroplastic [Dichanthelium oligosanthes]	GO:0008152,GO:0016740,GO:0016757,GO:0016758	metabolic process|transferase activity|transferase activity, transferring glycosyl groups|transferase activity, transferring hexosyl groups
TRIAE_CS42_5BL_TGACv1_406223_AA1342400	12.4959	5.76402	19.2278	3.33583	1.73804	0.00963016	0.0463338	Up	0.27362	0.165126	0.237692	1.1722	0.649244	0.541435	ANT1 {ECO:0000303|PubMed:11299361}; At3g11900 {ECO:0000312|Araport:AT3G11900}; F26K24.19 {ECO:0000312|EMBL:AAF23206.1}	Proton-coupled amino acgene_id transporter 1 [Aegilops tauschii]	GO:0016020,GO:0016021	membrane|integral component of membrane	ko04138	Autophagy - yeast
TRIAE_CS42_3DL_TGACv1_249388_AA0847390	9.57044	4.41606	14.7248	3.33437	1.73742	0.0246537	0.0999037	Up	0	0.0559456	0.0571881	0.22448	0.222589	0.254044	At1g11330; T28P6.2	predicted protein [Hordeum vulgare subsp. vulgare]	GO:0016020,GO:0016021,GO:0004672,GO:0005524,GO:0006468	membrane|integral component of membrane|protein kinase activity|ATP binding|protein phosphorylation
TRIAE_CS42_7BS_TGACv1_593971_AA1955420	41.1305	19.0039	63.2571	3.32864	1.73493	1.73e-06	2.29e-05	Up	0.934762	0.866182	1.08167	3.12371	3.00818	4.62789	At3g63540; TEL3S	predicted protein [Hordeum vulgare subsp. vulgare]	GO:0005509,GO:0015979,GO:0009523,GO:0009654,GO:0019898	calcium ion binding|photosynthesis|photosystem II|photosystem II oxygen evolving complex|extrinsic component of membrane
TRIAE_CS42_2BS_TGACv1_145925_AA0449630	330.395	152.673	508.117	3.32814	1.73472	2.17e-16	1.06e-14	Up	7.88059	7.03816	10.0815	21.1736	29.8137	30.741		chloroplast ribulose-1,5-bisphosphate carboxylase/oxygenase small subunit [Triticum aestivum]	GO:0016491,GO:0055114,GO:0004497,GO:0009507,GO:0009536,GO:0015979,GO:0016829,GO:0016984,GO:0009853,GO:0015977	oxgene_idoreductase activity|oxidation-reduction process|monooxygenase activity|chloroplast|plastid|photosynthesis|lyase activity|ribulose-bisphosphate carboxylase activity|photorespiration|carbon fixation	ko00630,ko00710	Glyoxylate and dicarboxylate metabolism|Carbon fixation in photosynthetic organisms
TRIAE_CS42_7DS_TGACv1_621608_AA2020790	24.9326	11.5225	38.3426	3.32764	1.7345	0.000206445	0.00169106	Up	0.2384	0.272445	0.158342	0.567164	1.0952	0.723765	SKIP11; At2g02870; T17M13.4	F-box/kelch-repeat protein SKIP11 [Aegilops tauschii]
TRIAE_CS42_7DS_TGACv1_624121_AA2059080	22.7114	10.4981	34.9246	3.32674	1.73411	0.0112081	0.0525503	Up	0.445629	0.232626	0.197786	1.36509	0.521948	0.963319		predicted protein [Hordeum vulgare subsp. vulgare]	GO:0003676,GO:0008270	nucleic acgene_id binding|zinc ion binding
TRIAE_CS42_4DS_TGACv1_362797_AA1182210	15.3984	7.12167	23.6752	3.32438	1.73309	0.00387445	0.0217119	Up	0.0370329	0.109798	0.0553388	0.446131	0.352477	0.24144	MARD1 {ECO:0000303|PubMed:15159630}; Synonyms=SAG102 {ECO:0000303|PubMed:11402199}; At3g63210 {ECO:0000312|Araport:AT3G63210}; F16M2.6 {ECO:0000312|EMBL:AAL38351.1}	hypothetical protein F775_19025 [Aegilops tauschii]
TRIAE_CS42_3DL_TGACv1_249220_AA0841990	9.54108	4.41468	14.6675	3.32244	1.73224	0.0308312	0.11926	Up	0	0.0567829	0	0.0951367	0.110857	0.283212	Mb2253c	hypothetical protein TRIUR3_30664 [Triticum urartu]	GO:0003676,GO:0090502,GO:0004523	nucleic acgene_id binding|RNA phosphodiester bond hydrolysis, endonucleolytic|RNA-DNA hybrid ribonuclease activity
TRIAE_CS42_7DS_TGACv1_625079_AA2064290	12.4624	5.76679	19.1579	3.32211	1.7321	0.00970392	0.0466145	Up	0.214959	0.0461255	0.260233	0.613832	0.82448	0.968232		predicted protein [Hordeum vulgare subsp. vulgare]	GO:0016020,GO:0016021	membrane|integral component of membrane
TRIAE_CS42_2BL_TGACv1_130009_AA0401530	16.858	7.80087	25.915	3.32207	1.73208	0.00246974	0.0148253	Up	0.135106	0.0619314	0.137234	0.446498	0.356667	0.409081		hypothetical protein F775_11626 [Aegilops tauschii]
TRIAE_CS42_2DS_TGACv1_179753_AA0608950	10.994	5.08969	16.8984	3.32012	1.73123	0.0237473	0.0970509	Up	0.0930333	0.219051	0.155011	0.253721	0.558895	0.811598	SBH1; At1g69640; F24J1.22, T6C23.16	predicted protein [Hordeum vulgare subsp. vulgare]	GO:0016491,GO:0055114,GO:0005506,GO:0016020,GO:0016021,GO:0008610	oxgene_idoreductase activity|oxidation-reduction process|iron ion binding|membrane|integral component of membrane|lipid biosynthetic process	ko00600	Sphingolipid metabolism
TRIAE_CS42_2DL_TGACv1_159014_AA0530590	15.4203	7.14391	23.6967	3.31705	1.7299	0.00385551	0.0216186	Up	0	0.110941	0.182671	0.445596	0.287748	0.313071	GDPDL4 {ECO:0000303|PubMed:21323773}; Synonyms=GPDL1 {ECO:0000303|PubMed:18718934}, SVL1 {ECO:0000303|PubMed:18718934}; At5g55480; MTE17.19	hypothetical protein OsJ_15144 [Oryza sativa Japonica Group]	GO:0006629,GO:0008081	lipgene_id metabolic process|phosphoric diester hydrolase activity
TRIAE_CS42_4BL_TGACv1_320345_AA1036190	22.6708	10.503	34.8385	3.31701	1.72988	0.000424114	0.00320512	Up	0.255061	0.41498	0.220852	0.781351	1.28909	0.89942	RPL18; Os03g0828100, LOC_Os03g61260; OsJ_13209 {ECO:0000312|EMBL:EEE60226.1}, OSJNBa0010E04.3	50S ribosomal protein L18, chloroplastic [Aegilops tauschii]	GO:0003735,GO:0006412,GO:0005622,GO:0005840	structural constituent of ribosome|translation|intracellular|ribosome
TRIAE_CS42_6DS_TGACv1_542517_AA1723370	8.75679	4.05843	13.4552	3.31536	1.72917	0.0338102	0.128211	Up	0.183007	0.0235613	0	0.471767	0.202017	0.299493	At1g13570; F13B4.6	predicted protein [Hordeum vulgare subsp. vulgare]
TRIAE_CS42_4AS_TGACv1_306412_AA1007760	102.339	47.4809	157.198	3.31075	1.72716	1.18e-13	4.32e-12	Up	0.667147	0.789433	0.951177	2.23933	3.2154	3.96111	NFYC2 {ECO:0000305}; Synonyms=HAP5C {ECO:0000303|PubMed:18193457}; Os03g0251350 {ECO:0000312|EMBL:BAH92080.1}, LOC_Os03g14669 {ECO:0000312|EMBL:ABF94991.1}	nuclear transcription factor Y subunit C11 [Triticum monococcum]	GO:0005634,GO:0046982	nucleus|protein heterodimerization activity
TRIAE_CS42_1BL_TGACv1_030330_AA0086930	13.1303	6.09667	20.1639	3.30736	1.72568	0.00825358	0.0407379	Up	0.280513	0.0946347	0.124456	0.741399	0.730072	0.506748	RPL21M {ECO:0000303|PubMed:11675010}; Synonyms=NFD1 {ECO:0000303|PubMed:16698901}; At4g30930 {ECO:0000312|Araport:AT4G30930}; F6I18.160	PREDICTED: 50S ribosomal protein L21, mitochondrial [Brachypodium distachyon]	GO:0003735,GO:0006412,GO:0005622,GO:0005840,GO:0003723,GO:0043565,GO:0000741,GO:0009553,GO:0009555,GO:0009567,GO:0010197,GO:0005739	structural constituent of ribosome|translation|intracellular|ribosome|RNA binding|sequence-specific DNA binding|karyogamy|embryo sac development|pollen development|double fertilization forming a zygote and endosperm|polar nucleus fusion|mitochondrion	ko03010	Ribosome
TRIAE_CS42_3B_TGACv1_220806_AA0719730	34.2986	15.926	52.6713	3.30724	1.72563	0.000210537	0.00172085	Up	0.344588	0.5021	0.311029	1.02302	1.40055	1.8105	SIB2; Synonyms=VQ16 {ECO:0000303|PubMed:22535423}; At2g41180; T3K9.5	unnamed protein product [Triticum aestivum]
TRIAE_CS42_3B_TGACv1_221050_AA0728310	21.8515	10.1502	33.5527	3.30562	1.72492	0.000567254	0.00413507	Up	1.11491	1.03849	0.150647	2.15423	2.91006	2.4495		unnamed protein product [Triticum aestivum]
TRIAE_CS42_5DL_TGACv1_434747_AA1440950	424.177	197.07	651.284	3.30484	1.72458	4.4e-24	3.99e-22	Up	10.6194	10.2668	11.8037	35.3204	35.6176	43.3182	WHAB1.6	Chlorophyll a-b binding protein, chloroplastic [Aegilops tauschii]	GO:0016020,GO:0016021,GO:0009507,GO:0009536,GO:0015979,GO:0009535,GO:0009579,GO:0009523,GO:0016168,GO:0009765,GO:0018298,GO:0009522	membrane|integral component of membrane|chloroplast|plastgene_id|photosynthesis|chloroplast thylakoid membrane|thylakoid|photosystem II|chlorophyll binding|photosynthesis, light harvesting|protein-chromophore linkage|photosystem I	ko00196	Photosynthesis - antenna proteins
TRIAE_CS42_7DS_TGACv1_621570_AA2019590	31.4012	14.5982	48.2041	3.30205	1.72336	0.00034535	0.00267216	Up	0.41848	1.23085	1.04473	2.06134	3.31093	3.53273	At3g63540; TEL3S	predicted protein [Hordeum vulgare subsp. vulgare]	GO:0005509,GO:0015979,GO:0009523,GO:0009654,GO:0019898	calcium ion binding|photosynthesis|photosystem II|photosystem II oxygen evolving complex|extrinsic component of membrane
TRIAE_CS42_5AL_TGACv1_377240_AA1245280	10.207	4.74594	15.6681	3.30138	1.72307	0.021002	0.0879775	Up	0.0686966	0.0268497	0.0550106	0.239082	0.142437	0.212223	Os12g0481100, LOC_Os12g29660; OsJ_36091	PREDICTED: DEAD-box ATP-dependent RNA helicase 28 [Brachypodium distachyon]	GO:0016787,GO:0000166,GO:0005524,GO:0003676,GO:0004386	hydrolase activity|nucleotgene_ide binding|ATP binding|nucleic acid binding|helicase activity
TRIAE_CS42_U_TGACv1_644605_AA2140640	8.72971	4.05981	13.3996	3.30055	1.72271	0.0340221	0.128698	Up	0.0657697	0	0.0658945	0.194654	0.308217	0.689243	SPS1; Os06g0678200, LOC_Os06g46450	Solanesyl-diphosphate synthase 1, mitochondrial [Dichanthelium oligosanthes]	GO:0016740,GO:0008299	transferase activity|isoprenogene_id biosynthetic process	ko00900	Terpenoid backbone biosynthesis
TRIAE_CS42_4AL_TGACv1_288667_AA0955090	20.4096	9.49187	31.3273	3.30043	1.72265	0.00087664	0.00605893	Up	0	0.0721009	0	0.385746	0.11881	0.423282
TRIAE_CS42_3AL_TGACv1_195836_AA0654600	24.7644	11.5232	38.0056	3.29819	1.72167	0.000237817	0.00191707	Up	0.358614	0.241888	0.19212	0.75409	0.859443	1.20574	At3g03630; T12J13.9	unnamed protein product [Triticum aestivum]	GO:0016740,GO:0006535,GO:0008652,GO:0004124,GO:0019344,GO:0009643,GO:0010310,GO:0015979,GO:0090322,GO:0009507,GO:0031977	transferase activity|cysteine biosynthetic process from serine|cellular amino acgene_id biosynthetic process|cysteine synthase activity|cysteine biosynthetic process|photosynthetic acclimation|regulation of hydrogen peroxide metabolic process|photosynthesis|regulation of superoxide metabolic process|chloroplast|thylakoid lumen	ko00270,ko00920	Cysteine and methionine metabolism|Sulfur metabolism
TRIAE_CS42_3B_TGACv1_227262_AA0822510	10.2306	4.76262	15.6986	3.29621	1.72081	0.0208895	0.087584	Up	0.111453	0.11726	0.563436	1.3046	0.744118	0.672149	PSB28; Os01g0938100, LOC_Os01g71190; OsJ_04705 {ECO:0000312|EMBL:EAZ14777.1}, P0504E02.24	unnamed protein product [Triticum aestivum]	GO:0016020,GO:0015979,GO:0009523,GO:0009654	membrane|photosynthesis|photosystem II|photosystem II oxygen evolving complex	ko00195	Photosynthesis
TRIAE_CS42_1AS_TGACv1_020508_AA0077910	15.2585	7.10362	23.4133	3.29597	1.7207	0.0299464	0.116494	Up	0.319957	0.274931	0.0292248	1.1501	0.647285	0.344912	NPF6.2; Synonyms=NRT1.4, NTP2; At2g26690; F18A8.6	Nitrate/chlorate transporter [Aegilops tauschii]	GO:0016020,GO:0016021,GO:0006810,GO:0005215,GO:0006857	membrane|integral component of membrane|transport|transporter activity|oligopeptgene_ide transport
TRIAE_CS42_4BS_TGACv1_329513_AA1102120	10.2208	4.75913	15.6824	3.29523	1.72038	0.0209363	0.0877556	Up	0	0.0476466	0.146225	0.304562	0.384212	0.250826	Os11g0109500, LOC_Os11g01830; OsJ_32671, OSJNBa0010K05	Putative 38.1 kDa protein [Aegilops tauschii]
TRIAE_CS42_2DL_TGACv1_157999_AA0505460	910.543	424.446	1396.64	3.2905	1.71831	3.77e-22	2.93e-20	Up	18.7399	18.5424	15.726	52.6887	58.6286	57.2778	CAP10A	Chlorophyll a-b binding protein CP24 10A, chloroplastic [Aegilops tauschii]	GO:0016020,GO:0016021,GO:0009507,GO:0009536,GO:0015979,GO:0009535,GO:0009579,GO:0009523,GO:0016168,GO:0009765,GO:0018298,GO:0009522,GO:0019904,GO:0010196,GO:0009534,GO:0009941,GO:0010287	membrane|integral component of membrane|chloroplast|plastgene_id|photosynthesis|chloroplast thylakoid membrane|thylakoid|photosystem II|chlorophyll binding|photosynthesis, light harvesting|protein-chromophore linkage|photosystem I|protein domain specific binding|nonphotochemical quenching|chloroplast thylakoid|chloroplast envelope|plastoglobule	ko00196	Photosynthesis - antenna proteins
TRIAE_CS42_5BL_TGACv1_404914_AA1315000	23.9795	11.1801	36.7789	3.28968	1.71795	0.000315019	0.00246269	Up	0.431008	0.376412	0.234004	1.25702	0.772678	1.2804	PP2A10; At1g10150; F14N23.3	hypothetical protein BRADI_3g21530 [Brachypodium distachyon]	GO:0016020,GO:0016021	membrane|integral component of membrane
TRIAE_CS42_5AL_TGACv1_376544_AA1238220	10.1917	4.75288	15.6305	3.28863	1.71749	0.0210757	0.0881933	Up	0.118425	0.206983	0.240158	0.37632	0.519412	0.91146	Os01g0141000, LOC_Os01g04800; P0480E02.32	unnamed protein product [Triticum aestivum]	GO:0003677,GO:0003700,GO:0006355,GO:0005634,GO:0006351	DNA binding|transcription factor activity, sequence-specific DNA binding|regulation of transcription, DNA-templated|nucleus|transcription, DNA-templated
TRIAE_CS42_4BL_TGACv1_320817_AA1049390	34.1883	15.951	52.4255	3.28666	1.71662	1.58e-05	0.000170981	Up	0.159677	0.691817	0.346496	1.29614	1.06753	1.70135	DAPB3 {ECO:0000305}; Synonyms=CRR1 {ECO:0000303|PubMed:17727612}; At5g52100; MSG15.20	Putative dihydrodipicolinate reductase 3, chloroplastic [Triticum urartu]	GO:0055114,GO:0009089,GO:0008839	oxgene_idation-reduction process|lysine biosynthetic process via diaminopimelate|4-hydroxy-tetrahydrodipicolinate reductase
TRIAE_CS42_5BL_TGACv1_407235_AA1354700	98.8587	46.1364	151.581	3.28549	1.71611	4.1e-13	1.42e-11	Up	1.07116	1.60255	1.28747	4.81454	4.63766	4.51334		hypothetical protein F775_26982 [Aegilops tauschii]
TRIAE_CS42_2BS_TGACv1_145925_AA0449600	1344.72	627.692	2061.75	3.28466	1.71574	3.21e-23	2.73e-21	Up	39.9738	32.9929	37.6419	107.988	141.613	128.537		ribulose-1,5-bisphosphate carboxylase/oxygenase small subunit [Triticum aestivum]	GO:0016491,GO:0055114,GO:0004497,GO:0009507,GO:0009536,GO:0015979,GO:0016829,GO:0016984,GO:0009853,GO:0015977	oxgene_idoreductase activity|oxidation-reduction process|monooxygenase activity|chloroplast|plastid|photosynthesis|lyase activity|ribulose-bisphosphate carboxylase activity|photorespiration|carbon fixation	ko00630,ko00710	Glyoxylate and dicarboxylate metabolism|Carbon fixation in photosynthetic organisms
TRIAE_CS42_7AL_TGACv1_557705_AA1784960	12.3294	5.75916	18.8996	3.28166	1.71443	0.0111588	0.0523662	Up	0.135241	0.043982	0.0750553	0.397127	0.237912	0.261237		hypothetical protein F775_27242 [Aegilops tauschii]
TRIAE_CS42_2BS_TGACv1_147502_AA0483950	56.5406	26.4429	86.6382	3.27642	1.71212	3.32e-08	5.91e-07	Up	1.13073	1.95393	0.969445	5.07586	3.77357	4.74667	SYNPCC7002_A1590	predicted protein [Hordeum vulgare subsp. vulgare]
TRIAE_CS42_3DL_TGACv1_249101_AA0837710	9.39642	4.39801	14.3948	3.27303	1.71063	0.0287026	0.112693	Up	0.0471804	0.03481	0.0117823	0.139588	0.268517	0.0833853	PCMP-E52; At4g39530; F23K16.160	PREDICTED: pentatricopeptgene_ide repeat-containing protein At4g39530 [Brachypodium distachyon]
TRIAE_CS42_3AS_TGACv1_210539_AA0674940	9.41437	4.40704	14.4217	3.27242	1.71036	0.0285862	0.112366	Up	0.334308	0.274716	0.267938	1.28971	1.26652	0.394965		unnamed protein product [Triticum aestivum]
TRIAE_CS42_3B_TGACv1_222184_AA0759220	87.6812	41.0474	134.315	3.27219	1.71026	8.63e-12	2.58e-10	Up	0.556249	0.572724	0.583643	2.0648	2.23168	1.81538	At5g25630; T14C9_170	hypothetical protein F775_16988 [Aegilops tauschii]
TRIAE_CS42_U_TGACv1_644185_AA2137890	23.1546	10.8412	35.468	3.2716	1.71	0.00042117	0.00318415	Up	0.383547	1.23859	0.165588	1.73845	2.16309	1.95298	PNSL3 {ECO:0000303|PubMed:21785130}; Synonyms=PQL1, PQL2; At3g01440 {ECO:0000312|Araport:AT3G01440}; T13O15.8 {ECO:0000312|EMBL:AAF24614.1}	hypothetical protein BRADI_1g59500 [Brachypodium distachyon]	GO:0005509,GO:0015979,GO:0009523,GO:0009654,GO:0019898,GO:0045156,GO:0009767,GO:0009344,GO:0009507,GO:0009534,GO:0009535	calcium ion binding|photosynthesis|photosystem II|photosystem II oxygen evolving complex|extrinsic component of membrane|electron transporter, transferring electrons within the cyclic electron transport pathway of photosynthesis activity|photosynthetic electron transport chain|nitrite reductase complex [NAD(P)H]|chloroplast|chloroplast thylakogene_id|chloroplast thylakoid membrane	ko00195	Photosynthesis
TRIAE_CS42_U_TGACv1_642815_AA2123640	17.3317	8.1224	26.5409	3.26762	1.70824	0.00245277	0.0147351	Up	0.261952	0.0785086	0.0600773	0.4071	0.500339	0.323724	HXK8; Synonyms=HXK4; Os01g0190400, LOC_Os01g09460; P0710E05.19	hypothetical protein BRADI_2g05670 [Brachypodium distachyon]	GO:0005623,GO:0005975,GO:0000166,GO:0005524,GO:0016301,GO:0016740,GO:0016310,GO:0016773,GO:0006096,GO:0004396,GO:0005536,GO:0001678,GO:0046835	cell|carbohydrate metabolic process|nucleotgene_ide binding|ATP binding|kinase activity|transferase activity|phosphorylation|phosphotransferase activity, alcohol group as acceptor|glycolytic process|hexokinase activity|glucose binding|cellular glucose homeostasis|carbohydrate phosphorylation	ko04066,ko00521,ko00524,ko00010,ko00051,ko00052,ko00500,ko00520	HIF-1 signaling pathway|Streptomycin biosynthesis|Neomycin, kanamycin and gentamicin biosynthesis|Glycolysis / Gluconeogenesis|Fructose and mannose metabolism|Galactose metabolism|Starch and sucrose metabolism|Amino sugar and nucleotide sugar metabolism
TRIAE_CS42_3AS_TGACv1_213491_AA0707120	10.8583	5.089	16.6275	3.26735	1.70812	0.0178467	0.0770144	Up	0.186736	0.0469446	0.0471889	0.138975	0.32093	0.289712		predicted protein, partial [Hordeum vulgare subsp. vulgare]
TRIAE_CS42_6AS_TGACv1_488396_AA1575340	48.4391	22.7053	74.1729	3.26676	1.70786	3.3e-07	4.97e-06	Up	0.665044	1.12756	0.412369	2.79405	2.2994	2.51942	CYP74B2 {ECO:0000305}; Synonyms=HPL1 {ECO:0000303|PubMed:9701595}	predicted protein [Hordeum vulgare subsp. vulgare]	GO:0055114,GO:0005506,GO:0016705,GO:0020037,GO:0016020,GO:0016021,GO:0009611,GO:0009941,GO:0016829,GO:0010597	oxgene_idation-reduction process|iron ion binding|oxidoreductase activity, acting on paired donors, with incorporation or reduction of molecular oxygen|heme binding|membrane|integral component of membrane|response to wounding|chloroplast envelope|lyase activity|green leaf volatile biosynthetic process	ko00592	alpha-Linolenic acid metabolism
TRIAE_CS42_6DS_TGACv1_544146_AA1746840	25.3084	11.8635	38.7533	3.26661	1.70779	0.000233168	0.00188422	Up	0.216302	0.119191	0.192107	0.811399	0.63687	0.533308	TIM22-1; Synonyms=MEE67; At3g10110; T22K18.6	predicted protein, partial [Hordeum vulgare subsp. vulgare]	GO:0016020,GO:0016021	membrane|integral component of membrane
TRIAE_CS42_7DL_TGACv1_602900_AA1971420	10.8436	5.08483	16.6025	3.2651	1.70713	0.0179054	0.0772249	Up	0.179387	0.14702	0.108241	0.518334	0.412369	0.930548	MYB86; Synonyms=MYB4; At5g26660; F21E10.4	predicted protein [Hordeum vulgare subsp. vulgare]	GO:0003677	DNA binding
TRIAE_CS42_1AL_TGACv1_000008_AA0000260	177.244	83.1282	271.359	3.26435	1.70679	7.32e-18	4.08e-16	Up	0.963054	1.32542	1.4244	4.6486	3.43988	4.0279		predicted protein [Hordeum vulgare subsp. vulgare]
TRIAE_CS42_3B_TGACv1_223469_AA0782710	26.7541	12.5669	40.9412	3.25785	1.70392	0.000151902	0.00129152	Up	0.0278665	0.113423	0.110814	0.321579	0.224847	0.350186	DMS3; Synonyms=IDN1; At3g49250; F2K15.110	hypothetical protein F775_04749 [Aegilops tauschii]	GO:0009507,GO:0009535	chloroplast|chloroplast thylakogene_id membrane
TRIAE_CS42_3B_TGACv1_226399_AA0816700	15.8755	7.45712	24.2939	3.25782	1.70391	0.0038421	0.021553	Up	0.0906442	0.0453132	0.120945	0.299058	0.243488	0.288392	TCX4; At3g04850; T9J14.20	unnamed protein product [Triticum aestivum]			ko04218	Cellular senescence
TRIAE_CS42_7DS_TGACv1_623316_AA2051900	178.924	84.047	273.802	3.25772	1.70386	1.68e-11	4.86e-10	Up	1.49725	0.43957	0.930913	3.5974	3.3957	3.69153	BHLH137; Synonyms=EN89; At5g50915; K3K7	Transcription factor bHLH137 [Aegilops tauschii]	GO:0046983	protein dimerization activity
TRIAE_CS42_7DS_TGACv1_621442_AA2015560	18.7742	8.81963	28.7288	3.25737	1.70371	0.0015762	0.0100501	Up	0.205312	0.431924	0.276684	0.588703	1.12769	0.935787		Anthocyanin 5-aromatic acyltransferase [Aegilops tauschii]	GO:0016747	transferase activity, transferring acyl groups other than amino-acyl groups
TRIAE_CS42_7DL_TGACv1_602700_AA1965680	27.4353	12.8947	41.9758	3.25527	1.70278	0.00101469	0.00686837	Up	0.268918	0.167277	0.393836	1.44028	0.851408	0.816419	mak16-a; Synonyms=mak16l-a	hypothetical protein BRADI_2g14350 [Brachypodium distachyon]	GO:0005634,GO:0005730	nucleus|nucleolus
TRIAE_CS42_2DS_TGACv1_177171_AA0567560	531.812	250.03	813.594	3.25399	1.70221	7.09e-18	3.95e-16	Up	12.4789	11.2958	15.4959	38.1587	48.3038	49.7083		Ribulose bisphosphate carboxylase small chain PWS4.3, chloroplastic [Triticum urartu]	GO:0016491,GO:0055114,GO:0004497,GO:0009507,GO:0009536,GO:0015979,GO:0016829,GO:0016984,GO:0009853,GO:0015977	oxgene_idoreductase activity|oxidation-reduction process|monooxygenase activity|chloroplast|plastid|photosynthesis|lyase activity|ribulose-bisphosphate carboxylase activity|photorespiration|carbon fixation	ko00630,ko00710	Glyoxylate and dicarboxylate metabolism|Carbon fixation in photosynthetic organisms
TRIAE_CS42_4BL_TGACv1_321154_AA1056300	65.651	30.868	100.434	3.25365	1.70206	3.41e-09	7.08e-08	Up	0.783289	0.836719	0.905557	2.93799	3.02201	2.40793	At1g62680; F23N19.22	hypothetical protein F775_08031 [Aegilops tauschii]
TRIAE_CS42_1DL_TGACv1_061979_AA0206770	27.3894	12.8802	41.8987	3.25297	1.70176	0.000131639	0.00113997	Up	0.403961	0.166061	0.295242	0.971135	1.13521	0.794862	At1g01540; F22L4.8	predicted protein [Hordeum vulgare subsp. vulgare]	GO:0016020,GO:0016021,GO:0004672,GO:0005524,GO:0006468	membrane|integral component of membrane|protein kinase activity|ATP binding|protein phosphorylation
TRIAE_CS42_U_TGACv1_641605_AA2099290	12.9699	6.10221	19.8376	3.25088	1.70083	0.00953883	0.0459851	Up	0.206349	0.252275	0.13845	0.86661	0.383095	0.801629	PP2A13; Synonyms=SKIP9; At3g61060; T27I15.150	predicted protein, partial [Hordeum vulgare subsp. vulgare]
TRIAE_CS42_3DL_TGACv1_251343_AA0880340	20.8539	9.81548	31.8923	3.24918	1.70008	0.0333181	0.126711	Up	0.371371	0.35608	0.0749645	0.595188	0.809883	1.62689	At2g40250; T07M07.13, T3G21	unnamed protein product [Triticum aestivum]	GO:0016020,GO:0016021,GO:0016788	membrane|integral component of membrane|hydrolase activity, acting on ester bonds
TRIAE_CS42_3B_TGACv1_220708_AA0716130	7.92934	3.73411	12.1246	3.24697	1.6991	0.0466688	0.164267	Up	0.0542471	0.0564256	0.0910827	0.130954	0.244192	0.287168	ROPGEF7; At5g02010; T7H20.60	unnamed protein product [Triticum aestivum]	GO:0043547,GO:0005085,GO:0005089	positive regulation of GTPase activity|guanyl-nucleotgene_ide exchange factor activity|Rho guanyl-nucleotide exchange factor activity
TRIAE_CS42_1DL_TGACv1_063150_AA0224430	12.9707	6.10917	19.8322	3.2463	1.69879	0.00953716	0.0459801	Up	0.247391	0	0.248909	0.528286	0.297505	0.555226	TCP5; At5g60970; MSL3.11	predicted protein [Hordeum vulgare subsp. vulgare]	GO:0003677,GO:0005634,GO:0006351,GO:0006355	DNA binding|nucleus|transcription, DNA-templated|regulation of transcription, DNA-templated
TRIAE_CS42_1BL_TGACv1_033287_AA0138450	18.0177	8.48839	27.5469	3.24525	1.69833	0.00281208	0.0165657	Up	0.0764627	0.0372836	0.123718	0.318043	0.189748	0.193449	PCMP-H73; At1g15510; T16N11.2	PREDICTED: pentatricopeptgene_ide repeat-containing protein At1g15510, chloroplastic [Oryza sativa Japonica Group]	GO:0008270,GO:0009416,GO:0009451,GO:0009658,GO:0040007,GO:0009507	zinc ion binding|response to light stimulus|RNA modification|chloroplast organization|growth|chloroplast
TRIAE_CS42_4AS_TGACv1_306228_AA1004700	74.8131	35.2563	114.37	3.24395	1.69775	3.25e-10	7.87e-09	Up	1.26544	1.2963	1.03667	3.22708	4.45511	4.60575	PAM68; At4g19100; T18B16.70	hypothetical protein TRIUR3_12218 [Triticum urartu]	GO:0016020,GO:0016021,GO:0009507	membrane|integral component of membrane|chloroplast
TRIAE_CS42_5DL_TGACv1_434047_AA1427890	247.971	116.885	379.058	3.24301	1.69734	0.000184164	0.00152928	Up	6.06744	2.20952	3.84894	9.07239	24.093	17.0952		predicted protein [Hordeum vulgare subsp. vulgare]
TRIAE_CS42_3DS_TGACv1_272279_AA0918380	21.528	10.1488	32.9072	3.24246	1.69709	0.0124059	0.0572465	Up	0.45517	0.152018	0.0970273	0.737905	0.381064	1.00278	PII-2; At1g13230; F3F19.26	predicted protein [Hordeum vulgare subsp. vulgare]
TRIAE_CS42_4AL_TGACv1_289683_AA0975130	20.1207	9.48631	30.7551	3.24205	1.69691	0.0018508	0.0115801	Up	0.283457	0.287316	0.154978	1.04858	0.967507	0.464217	KLCR1 {ECO:0000303|PubMed:23204523}; At4g10840 {ECO:0000312|Araport:AT4G10840}; F25I24.50 {ECO:0000312|EMBL:CAB40052.1}, F8M12.21 {ECO:0000312|EMBL:AAC33943.1}	predicted protein [Hordeum vulgare subsp. vulgare]
TRIAE_CS42_6AS_TGACv1_486462_AA1561450	7.93903	3.74453	12.1335	3.24033	1.69614	0.0465656	0.163995	Up	0	0.121312	0.268605	0.364418	0.465649	0.608936	SYP124; At1g61290; T1F9.22	syntaxin-like protein 4, partial [Hordeum vulgare subsp. vulgare]	GO:0016020,GO:0016021,GO:0006886,GO:0016192,GO:0005622,GO:0005484,GO:0061025	membrane|integral component of membrane|intracellular protein transport|vesicle-mediated transport|intracellular|SNAP receptor activity|membrane fusion	ko04130	SNARE interactions in vesicular transport
TRIAE_CS42_2BS_TGACv1_146019_AA0453250	358.074	169.013	547.134	3.23722	1.69476	3.65e-37	6.98e-35	Up	2.8463	4.73824	3.18159	11.7763	12.8798	14.3657		putative rubisco small subunit [Triticum turggene_idum subsp. durum]			ko00630,ko00710	Glyoxylate and dicarboxylate metabolism|Carbon fixation in photosynthetic organisms
TRIAE_CS42_6AS_TGACv1_485163_AA1538550	11.5059	5.43206	17.5798	3.2363	1.69434	0.0151906	0.0674237	Up	0	0.0389374	0.034161	0.0775981	0.1242	0.080887	PHN1; Os06g0597400, LOC_Os06g39640; P0417D05.31	PREDICTED: protein argonaute PNH1 [Vitis vinifera]	GO:0003676,GO:0031047	nucleic acgene_id binding|gene silencing by RNA
TRIAE_CS42_7AS_TGACv1_569827_AA1824870	65.3203	30.8576	99.7831	3.23366	1.69317	4.43e-09	9.03e-08	Up	0.495167	0.667157	0.457246	1.62123	1.62637	1.71468	At1g80290 {ECO:0000312|Araport:AT1G80290}; F5I6.4 {ECO:0000312|EMBL:AAG52433.1}	Isoamylase 1, chloroplastic [Aegilops tauschii]
TRIAE_CS42_4BS_TGACv1_329443_AA1101330	139.2	65.7612	212.639	3.23351	1.6931	4.22e-17	2.19e-15	Up	4.20821	2.64041	3.55815	9.83452	11.2457	9.00847	At1g56220 {ECO:0000312|Araport:AT1G56220}; F14G9.17 {ECO:0000312|EMBL:AAG50916.1}	predicted protein [Hordeum vulgare subsp. vulgare]
TRIAE_CS42_3AL_TGACv1_195791_AA0653990	77.3902	36.564	118.216	3.23314	1.69293	5.33e-05	0.000508531	Up	2.43042	0.78025	0.964634	3.89002	5.23646	4.6426		unnamed protein product [Triticum aestivum]
TRIAE_CS42_6AL_TGACv1_474076_AA1534010	17.2101	8.13767	26.2826	3.22975	1.69142	0.0036189	0.0204942	Up	0.125306	0.248502	0.125411	0.766882	0.51344	0.378097	EMB2453; At4g39620; F23K16.250	predicted protein [Hordeum vulgare subsp. vulgare]	GO:0009793	embryo development ending in seed dormancy
TRIAE_CS42_7BS_TGACv1_593441_AA1951670	17.185	8.12864	26.2415	3.22827	1.69076	0.00860917	0.0422035	Up	0.342694	0.503603	0.131733	1.56452	0.470989	1.39785	KRP1; OsI_008861	cyclin-dependent kinase inhibitor [Triticum aestivum]	GO:0005634,GO:0004861,GO:0007050,GO:0071901	nucleus|cyclin-dependent protein serine/threonine kinase inhibitor activity|cell cycle arrest|negative regulation of protein serine/threonine kinase activity
TRIAE_CS42_2BS_TGACv1_147803_AA0487860	23.6562	11.1898	36.1225	3.22816	1.69071	0.000415972	0.00315273	Up	0.421716	0.0830753	0.337919	0.947908	1.10133	0.799077	At1g28120; F13K9.21	hypothetical protein F775_07124 [Aegilops tauschii]
TRIAE_CS42_1DL_TGACv1_061939_AA0206000	13.613	6.43972	20.7862	3.22781	1.69056	0.00815407	0.040331	Up	0.169711	0.167852	0.121069	0.573845	0.346528	0.665508		predicted protein [Hordeum vulgare subsp. vulgare]	GO:0016020,GO:0016021	membrane|integral component of membrane
TRIAE_CS42_3DL_TGACv1_250387_AA0867340	12.1392	5.74457	18.5338	3.22632	1.68989	0.0129806	0.0593955	Up	0.174928	0.0544294	0	0.218467	0.224905	0.286964	UFC; At5g10150; T31P16.140	unnamed protein product [Triticum aestivum]
TRIAE_CS42_2BL_TGACv1_130071_AA0402770	23.6403	11.1975	36.0831	3.22243	1.68815	0.000417364	0.00316138	Up	0.141765	0.126367	0.142474	0.275543	0.434532	0.636072	SCPL35; At5g08260; T22D6.200	predicted protein [Hordeum vulgare subsp. vulgare]	GO:0016787,GO:0008233,GO:0006508,GO:0004180,GO:0004185	hydrolase activity|peptgene_idase activity|proteolysis|carboxypeptidase activity|serine-type carboxypeptidase activity
TRIAE_CS42_3AL_TGACv1_194733_AA0638390	17.1948	8.14464	26.245	3.22237	1.68812	0.00281029	0.0165591	Up	0.437531	0.0922613	0.531172	1.46414	0.979362	1.03139		unnamed protein product [Triticum aestivum]	GO:0006950	response to stress
TRIAE_CS42_2DS_TGACv1_177171_AA0567540	1078.15	510.708	1645.6	3.2222	1.68805	3.88e-54	1.72e-51	Up	30.7467	29.4117	29.8555	94.1746	102.908	111.291		ribulose-1,5-bisphosphate carboxylase/oxygenase small subunit [Triticum aestivum]	GO:0016491,GO:0055114,GO:0004497,GO:0009507,GO:0009536,GO:0015979,GO:0016829,GO:0016984,GO:0009853,GO:0015977	oxgene_idoreductase activity|oxidation-reduction process|monooxygenase activity|chloroplast|plastid|photosynthesis|lyase activity|ribulose-bisphosphate carboxylase activity|photorespiration|carbon fixation	ko00630,ko00710	Glyoxylate and dicarboxylate metabolism|Carbon fixation in photosynthetic organisms
TRIAE_CS42_3AL_TGACv1_193654_AA0616340	8.59496	4.0737	13.1162	3.21974	1.68694	0.0392598	0.1439	Up	0.0171906	0.131758	0.0701535	0.210071	0.184051	0.234565	At3g28040; MMG15.21	PREDICTED: probably inactive leucine-rich repeat receptor-like protein kinase At3g28040 [Oryza sativa Japonica Group]	GO:0016020,GO:0016021,GO:0004672,GO:0005524,GO:0006468	membrane|integral component of membrane|protein kinase activity|ATP binding|protein phosphorylation
TRIAE_CS42_3AL_TGACv1_195215_AA0646610	8.58324	4.06815	13.0983	3.21973	1.68694	0.0393631	0.144188	Up	0.0870959	0.0644448	0.0650763	0.150566	0.158386	0.39943	RKM3 {ECO:0000303|PubMed:18957409}; YBR030W {ECO:0000312|SGD:S000000234}; YBR0314	unnamed protein product [Triticum aestivum]	GO:0016279,GO:0018026	protein-lysine N-methyltransferase activity|peptgene_idyl-lysine monomethylation
TRIAE_CS42_3AS_TGACv1_210834_AA0679860	8.57398	4.06397	13.084	3.21951	1.68684	0.0394449	0.144378	Up	0.096296	0.0973345	0.0384786	0.176571	0.225807	0.364889	SKU5; At4g12420; T1P17.10	unnamed protein product [Triticum aestivum]	GO:0016491,GO:0055114,GO:0005507,GO:0005886,GO:0009506	oxgene_idoreductase activity|oxidation-reduction process|copper ion binding|plasma membrane|plasmodesma
TRIAE_CS42_U_TGACv1_641734_AA2102760	12.1646	5.76679	18.5625	3.21886	1.68655	0.0129086	0.0591422	Up	0.0821233	0.0490397	0.0821105	0.247623	0.282969	0.281795	AtMg00810 {ECO:0000312|Araport:ATMG00810}; and OrderedLocusNames=At2g07683 {ECO:0000312|Araport:AT2G07683}	Os08g0544300 [Oryza sativa Japonica Group]
TRIAE_CS42_7BL_TGACv1_579968_AA1911240	41.4941	19.672	63.3162	3.2186	1.68643	2.92e-06	3.68e-05	Up	0.569483	0.546514	0.639914	1.92676	2.13283	1.64112	IQD14; At2g43680; F18O19.21	predicted protein [Hordeum vulgare subsp. vulgare]
TRIAE_CS42_2AL_TGACv1_095979_AA0316370	8.59635	4.07648	13.1162	3.21753	1.68595	0.0392476	0.143869	Up	0.17824	0.361228	0.546048	1.22559	1.4984	0.895592	NRPE1; Synonyms=DMS5, DRD3, NRPD1b, RMD1, RPE1; At2g40030; T28M21.19	predicted protein [Hordeum vulgare subsp. vulgare]
TRIAE_CS42_4DS_TGACv1_362233_AA1177990	150.086	71.228	228.944	3.21425	1.68448	2.23e-05	0.000232699	Up	3.8456	3.23175	3.89789	8.81145	13.5815	13.6567	FKBP17-2; At1g18170; T10F20.17	FKBP_C domain-containing protein [Triticum aestivum]	GO:0016853,GO:0003755,GO:0000413	isomerase activity|peptgene_idyl-prolyl cis-trans isomerase activity|protein peptidyl-prolyl isomerization
TRIAE_CS42_3AS_TGACv1_211670_AA0692840	32.8598	15.5948	50.1247	3.2142	1.68446	3.17e-05	0.000320156	Up	0.825175	0.699133	0.673304	1.9215	2.6123	3.2736	HEBP2; Synonyms=C6orf34, SOUL	unnamed protein product [Triticum aestivum]
TRIAE_CS42_3AL_TGACv1_196884_AA0663520	22.837	10.8426	34.8314	3.21246	1.68368	0.000555289	0.00406	Up	0.339152	0.382966	0.203622	0.911567	0.904142	1.22774	OsI_03470	Phospholipase A1-II 5 [Triticum urartu]	GO:0016787,GO:0006629,GO:0008970,GO:0009650,GO:0071493,GO:0005737,GO:0009507	hydrolase activity|lipgene_id metabolic process|phosphatidylcholine 1-acylhydrolase activity|UV protection|cellular response to UV-B|cytoplasm|chloroplast
TRIAE_CS42_5DL_TGACv1_433256_AA1407140	37.126	17.6302	56.6218	3.21163	1.68331	1.02e-05	0.000115186	Up	0.322035	0.395026	0.287152	1.25049	1.04367	1.05647	At5g46580; F10E10.5	predicted protein [Hordeum vulgare subsp. vulgare]	GO:0009507	chloroplast
TRIAE_CS42_5AL_TGACv1_374111_AA1190730	15.7118	7.46683	23.9568	3.20843	1.68187	0.00443063	0.0242847	Up	0.21814	0.46567	0.44326	0.832553	1.65519	1.34384		hypothetical protein BAE44_0014319 [Dichanthelium oligosanthes]
TRIAE_CS42_6BL_TGACv1_499683_AA1589070	478.942	227.627	730.257	3.20813	1.68173	1.06e-45	3.12e-43	Up	5.74008	5.43612	6.31032	20.3999	19.2236	21.6999	GC1 {ECO:0000303|PubMed:15120068}; Synonyms=SULA {ECO:0000303|PubMed:15208387}; At2g21280 {ECO:0000312|Araport:AT2G21280}; F3K23	hypothetical protein BRADI_3g60920 [Brachypodium distachyon]	GO:0003824,GO:0050662,GO:0042803,GO:0010020,GO:0009507,GO:0009536,GO:0009941	catalytic activity|coenzyme binding|protein homodimerization activity|chloroplast fission|chloroplast|plastgene_id|chloroplast envelope
TRIAE_CS42_1AL_TGACv1_000708_AA0017440	1366.57	649.81	2083.33	3.20606	1.6808	3.67e-10	8.82e-09	Up	41.6042	36.6808	42.6887	113.1	130.402	150.122	WHAB1.6	chloroplast light-harvesting chlorophyll a/b binding protein [Triticum aestivum]	GO:0016020,GO:0016021,GO:0009507,GO:0009536,GO:0015979,GO:0009535,GO:0009579,GO:0009523,GO:0016168,GO:0009765,GO:0018298,GO:0009522	membrane|integral component of membrane|chloroplast|plastgene_id|photosynthesis|chloroplast thylakoid membrane|thylakoid|photosystem II|chlorophyll binding|photosynthesis, light harvesting|protein-chromophore linkage|photosystem I	ko00196	Photosynthesis - antenna proteins
TRIAE_CS42_4DL_TGACv1_343075_AA1129030	14.2569	6.7807	21.7331	3.20514	1.68039	0.00697302	0.0354717	Up	0.13774	0.116559	0.118364	0.237361	0.141544	0.500892	At1g61330; T1F9.18	hypothetical protein F775_08844 [Aegilops tauschii]
TRIAE_CS42_2BL_TGACv1_129468_AA0384990	1348.54	641.446	2055.64	3.2047	1.68019	2.44e-29	3.18e-27	Up	28.1299	26.598	24.2335	82.6011	91.8318	87.7453	CAP10B	Chlorophyll a-b binding protein CP24 10A, chloroplastic [Aegilops tauschii]	GO:0016020,GO:0016021,GO:0009507,GO:0009536,GO:0015979,GO:0009535,GO:0009579,GO:0009523,GO:0016168,GO:0009765,GO:0018298,GO:0009522,GO:0019904,GO:0010196,GO:0009534,GO:0009941,GO:0010287	membrane|integral component of membrane|chloroplast|plastgene_id|photosynthesis|chloroplast thylakoid membrane|thylakoid|photosystem II|chlorophyll binding|photosynthesis, light harvesting|protein-chromophore linkage|photosystem I|protein domain specific binding|nonphotochemical quenching|chloroplast thylakoid|chloroplast envelope|plastoglobule	ko00196	Photosynthesis - antenna proteins
TRIAE_CS42_5BL_TGACv1_413802_AA1368050	10.6873	5.08414	16.2904	3.20415	1.67994	0.0244176	0.0990933	Up	0.257271	0.105328	0.183766	0.352492	1.07849	0.540356	WAK5; At1g21230; F16F4.9	Wall-associated receptor kinase 1 [Aegilops tauschii]	GO:0016020,GO:0016021,GO:0000166,GO:0004672,GO:0004674,GO:0005524,GO:0006468	membrane|integral component of membrane|nucleotgene_ide binding|protein kinase activity|protein serine/threonine kinase activity|ATP binding|protein phosphorylation
TRIAE_CS42_3DS_TGACv1_272455_AA0920930	178.202	84.7866	271.618	3.20355	1.67967	1.42e-16	6.98e-15	Up	0.884583	0.916602	0.708091	2.53956	3.25613	3.45566	At5g25630; T14C9_170	predicted protein [Hordeum vulgare subsp. vulgare]
TRIAE_CS42_3AS_TGACv1_211819_AA0694620	183.895	87.5165	280.274	3.20253	1.67921	1.43e-19	9.19e-18	Up	1.06584	0.940078	1.18571	2.97952	3.68092	3.86317	At5g25630; T14C9_170	hypothetical protein F775_16988 [Aegilops tauschii]
TRIAE_CS42_1AL_TGACv1_000508_AA0013580	9.24424	4.40564	14.0828	3.19654	1.67651	0.0331992	0.126382	Up	0.349368	0.996511	0.234679	2.33709	0.809606	1.87573		hypothetical protein F775_03465 [Aegilops tauschii]	GO:0016020,GO:0016021	membrane|integral component of membrane
TRIAE_CS42_7BL_TGACv1_577807_AA1883760	125.219	59.6868	190.75	3.19586	1.6762	6.47e-06	7.65e-05	Up	6.064	4.86476	5.95374	15.0456	21.3476	17.0573		predicted protein [Hordeum vulgare subsp. vulgare]
TRIAE_CS42_5AS_TGACv1_394064_AA1277930	19.9191	9.49536	30.3428	3.19554	1.67606	0.00133653	0.00871756	Up	0.261577	0.112077	0.240513	0.447652	0.437664	0.709184	LECRK91 {ECO:0000303|PubMed:19773388}; At5g10530 {ECO:0000312|Araport:AT5G10530}; F12B17.120 {ECO:0000312|EMBL:CAB89390.1}	L-type lectin-domain containing receptor kinase IX.1 [Triticum urartu]	GO:0016020,GO:0016021,GO:0004672,GO:0005524,GO:0006468,GO:0030247	membrane|integral component of membrane|protein kinase activity|ATP binding|protein phosphorylation|polysacchargene_ide binding
TRIAE_CS42_7DL_TGACv1_604860_AA2002360	24.1407	11.5079	36.7735	3.19551	1.67604	0.000411689	0.00312372	Up	0.263392	0.175252	0.0622778	0.585905	0.481545	0.506193		uncharacterized protein LOC8082442 [Sorghum bicolor]	GO:0003824,GO:0046556,GO:0046373	catalytic activity|alpha-L-arabinofuranosgene_idase activity|L-arabinose metabolic process
TRIAE_CS42_3B_TGACv1_222885_AA0772560	38.4153	18.324	58.5066	3.19289	1.67486	7.67e-06	8.91e-05	Up	0.44742	0.470966	0.628759	1.63166	1.69238	1.71847	At3g28850; T19N8.15	unnamed protein product [Triticum aestivum]	GO:0045454,GO:0009055,GO:0055114,GO:0015035,GO:0009902,GO:0051017,GO:0005884	cell redox homeostasis|electron carrier activity|oxgene_idation-reduction process|protein disulfide oxidoreductase activity|chloroplast relocation|actin filament bundle assembly|actin filament
TRIAE_CS42_4DS_TGACv1_361435_AA1167980	36.972	17.6379	56.3062	3.19234	1.67462	1.16e-05	0.000129685	Up	0.148376	0.16149	0.166905	0.564782	0.433715	0.547759	STI; At2g02480; T8K22.22	protein STICHEL [Sorghum bicolor]	GO:0016020,GO:0016021,GO:0005524,GO:0003677,GO:0003887,GO:0071897,GO:0006260,GO:0009360	membrane|integral component of membrane|ATP binding|DNA binding|DNA-directed DNA polymerase activity|DNA biosynthetic process|DNA replication|DNA polymerase III complex
TRIAE_CS42_5AL_TGACv1_377093_AA1244030	24.8123	11.8433	37.7813	3.1901	1.6736	0.000353183	0.00272662	Up	0.79297	0.274886	0.177849	1.40079	1.4485	1.10461	GSTF8; Synonyms=GST6, GSTF5; At2g47730; F17A22.12	Glutathione S-transferase 6, chloroplastic [Triticum urartu]			ko00480,ko00980,ko00982	Glutathione metabolism|Metabolism of xenobiotics by cytochrome P450|Drug metabolism - cytochrome P450
TRIAE_CS42_5BL_TGACv1_407278_AA1355200	185.379	88.5152	282.243	3.18864	1.67294	9.6e-06	0.000109388	Up	4.62861	3.54055	4.20801	10.153	14.3058	17.4887	PSB28; Os01g0938100, LOC_Os01g71190; OsJ_04705 {ECO:0000312|EMBL:EAZ14777.1}, P0504E02.24	predicted protein [Hordeum vulgare subsp. vulgare]	GO:0016020,GO:0015979,GO:0009523,GO:0009654	membrane|photosynthesis|photosystem II|photosystem II oxygen evolving complex	ko00195	Photosynthesis
TRIAE_CS42_3AS_TGACv1_210879_AA0680640	9.22383	4.40427	14.0434	3.18859	1.67292	0.0333488	0.126805	Up	0.0771769	0.0830592	0.156323	0.293864	0.518988	0.710001	HHT1; Synonyms=ASFT; At5g41040; MEE6.11	unnamed protein product [Triticum aestivum]	GO:0016747	transferase activity, transferring acyl groups other than amino-acyl groups
TRIAE_CS42_2DL_TGACv1_161238_AA0557530	11.3515	5.42095	17.2821	3.18801	1.67266	0.0175306	0.0759278	Up	0.0910436	0.0631785	0.0388978	0.22554	0.193095	0.227488		hypothetical protein TRIUR3_34754 [Triticum urartu]
TRIAE_CS42_1BL_TGACv1_031408_AA0113420	1126.1	538.62	1713.57	3.18142	1.66967	2.65e-42	6.55e-40	Up	20.696	18.4638	22.218	64.1741	71.8239	67.3655	LHBC	Chlorophyll a-b binding protein of LHCII type III, chloroplastic [Aegilops tauschii]	GO:0016020,GO:0016021,GO:0009507,GO:0009536,GO:0015979,GO:0009535,GO:0009579,GO:0009523,GO:0016168,GO:0009765,GO:0018298,GO:0009522	membrane|integral component of membrane|chloroplast|plastgene_id|photosynthesis|chloroplast thylakoid membrane|thylakoid|photosystem II|chlorophyll binding|photosynthesis, light harvesting|protein-chromophore linkage|photosystem I	ko00196	Photosynthesis - antenna proteins
TRIAE_CS42_7DS_TGACv1_621408_AA2014650	13.46	6.44041	20.4795	3.17984	1.66896	0.00938788	0.0453849	Up	0.371776	0.745171	0.299959	1.56359	2.21631	1.09237	SAUR39; Os09g0545300 {ECO:0000312|EMBL:BAH94693.1}, LOC_Os09g37330 {ECO:0000305}	hypothetical protein F775_19721 [Aegilops tauschii]	GO:0009733	response to auxin
TRIAE_CS42_2DL_TGACv1_159928_AA0544550	9.23471	4.41886	14.0506	3.17968	1.66888	0.0332689	0.126559	Up	0.145962	0	0.329051	0.365238	0.496116	0.708121	DPD1 {ECO:0000303|PubMed:21521697}; At5g26940 {ECO:0000312|Araport:AT5G26940}; F2P16.200 {ECO:0000312|EMBL:AF007270}	hypothetical protein F775_13352 [Aegilops tauschii]	GO:0003676	nucleic acgene_id binding
TRIAE_CS42_4DL_TGACv1_342709_AA1120220	19.1177	9.15159	29.0838	3.17801	1.66812	0.0017844	0.0112148	Up	0.329649	0.268637	0.2649	0.836886	1.12047	0.945778	KCR1; Synonyms=At-YBR159, GL8; At1g67730; F12A21.31	Estradiol 17-beta-dehydrogenase 12 [Aegilops tauschii]	GO:0016020,GO:0016021	membrane|integral component of membrane	ko00062,ko00140,ko01040	Fatty acgene_id elongation|Steroid hormone biosynthesis|Biosynthesis of unsaturated fatty acids
TRIAE_CS42_3B_TGACv1_225284_AA0806800	23.3554	11.1836	35.5272	3.17673	1.66754	0.0056077	0.0295798	Up	0.143334	0.240768	0.0957116	0.622897	0.303833	0.549462	TTL3; Synonyms=VIT; At2g42580; F14N22.15	inactive TPR repeat-containing thioredoxin TTL3 [Sorghum bicolor]	GO:0045454,GO:0005623	cell redox homeostasis|cell
TRIAE_CS42_3AL_TGACv1_194640_AA0637170	33.2528	15.9309	50.5747	3.17463	1.66659	3.55e-05	0.000353517	Up	0.846958	0.652612	0.626766	2.91998	1.94941	2.06161		hypothetical protein F775_07272 [Aegilops tauschii]	GO:0009507,GO:0009570	chloroplast|chloroplast stroma
TRIAE_CS42_4AL_TGACv1_290812_AA0989580	176.98	84.8748	269.086	3.17038	1.66466	2.73e-15	1.18e-13	Up	2.88639	3.50299	5.29107	12.0191	11.8522	13.7115	XTH8; Synonyms=XRT5; Os08g0237000, LOC_Os08g13920; P0682A06.17	Xyloglucan endotransglycosylase/hydrolase protein 8 [Triticum urartu]	GO:0016787,GO:0016798,GO:0005975,GO:0008152,GO:0016740,GO:0005576,GO:0005618,GO:0004553,GO:0048046,GO:0071555,GO:0016762,GO:0006073,GO:0010411,GO:0042546	hydrolase activity|hydrolase activity, acting on glycosyl bonds|carbohydrate metabolic process|metabolic process|transferase activity|extracellular region|cell wall|hydrolase activity, hydrolyzing O-glycosyl compounds|apoplast|cell wall organization|xyloglucan:xyloglucosyl transferase activity|cellular glucan metabolic process|xyloglucan metabolic process|cell wall biogenesis
TRIAE_CS42_4AS_TGACv1_306984_AA1015830	29.0102	13.9142	44.1063	3.16987	1.66442	0.0213071	0.0889594	Up	0.727544	0.246354	0.924323	1.58024	2.95851	1.45182	BG1 {ECO:0000305}; OsI_10227 {ECO:0000312|EMBL:EEC74612.1}	predicted protein [Hordeum vulgare subsp. vulgare]	GO:0009630,GO:0009733,GO:0010929,GO:0060918,GO:0080113,GO:0005886	gravitropism|response to auxin|positive regulation of auxin mediated signaling pathway|auxin transport|regulation of seed growth|plasma membrane
TRIAE_CS42_4BL_TGACv1_320334_AA1035670	26.8687	12.8948	40.8426	3.16738	1.66329	0.009782	0.0469299	Up	0.56017	0	0.670758	0.899799	1.15408	1.73679		hypothetical protein TRIUR3_22078 [Triticum urartu]
TRIAE_CS42_6BS_TGACv1_514732_AA1663750	9.88869	4.74593	15.0315	3.16724	1.66322	0.0281408	0.111002	Up	0	0	0	0.0805851	0.17443	0.0505414		unnamed protein product [Triticum aestivum]	GO:0016020,GO:0016021	membrane|integral component of membrane
TRIAE_CS42_7BL_TGACv1_579238_AA1905680	26.88	12.9031	40.8569	3.16645	1.66287	0.000930662	0.00637863	Up	0.680501	0.887672	1.38132	1.98885	3.58169	3.72383	SNAT2 {ECO:0000303|PubMed:27121038}; Os08g0102000 {ECO:0000312|EMBL:BAT03408.1}, LOC_Os08g01170 {ECO:0000305}; B1147B12.22 {ECO:0000312|EMBL:BAD03558.1}, OsJ_25726 {ECO:0000312|EMBL:EAZ41221.1}, P0015C07.5 {ECO:0000312|EMBL:BAD33154.1}	predicted protein [Hordeum vulgare subsp. vulgare]	GO:0008080,GO:0009507	N-acetyltransferase activity|chloroplast
TRIAE_CS42_2DS_TGACv1_177420_AA0576650	240.717	115.628	365.806	3.16365	1.66159	9.63e-09	1.87e-07	Up	8.3995	3.6724	7.32795	17.7056	20.2413	21.0365	WUN1	hypothetical protein TRIUR3_05350 [Triticum urartu]
TRIAE_CS42_5AL_TGACv1_376675_AA1239730	28.2095	13.5572	42.8618	3.16154	1.66063	0.000147625	0.00125864	Up	0.133896	0.149516	0.0764238	0.36622	0.390654	0.407327	At3g23020; MXC7.5	pentatricopeptgene_ide, putative, expressed [Oryza sativa Japonica Group]
TRIAE_CS42_2AL_TGACv1_095974_AA0316310	11.9881	5.76332	18.2128	3.16013	1.65998	0.0149511	0.0665369	Up	0.0200751	0.0765739	0.099375	0.172052	0.404398	0.387105	PUS10; Synonyms=CCDC139, DOBI	hypothetical protein F775_01258 [Aegilops tauschii]	GO:0003723,GO:0009982,GO:0001522,GO:0009451	RNA binding|pseudourgene_idine synthase activity|pseudouridine synthesis|RNA modification
TRIAE_CS42_5AL_TGACv1_376998_AA1243110	8.44433	4.06119	12.8275	3.15855	1.65926	0.0458836	0.162305	Up	0	0.0509895	0	0.220825	0.18153	0.100988	AMP1; At3g54720; T5N23_80	hypothetical protein BRADI_1g06230 [Brachypodium distachyon]	GO:0004181,GO:0006508,GO:0009640,GO:0009793,GO:0009908,GO:0010080,GO:0010081,GO:0010082,GO:0010305,GO:0048364,GO:0048507	metallocarboxypeptgene_idase activity|proteolysis|photomorphogenesis|embryo development ending in seed dormancy|flower development|regulation of floral meristem growth|regulation of inflorescence meristem growth|regulation of root meristem growth|leaf vascular tissue pattern formation|root development|meristem development
TRIAE_CS42_7DL_TGACv1_603816_AA1989720	26.1084	12.5579	39.6589	3.15808	1.65905	0.000262661	0.00209558	Up	0.175483	0.376405	0.389692	0.927613	0.826885	0.78312	ABCG4; Synonyms=WBC4; At4g25750; F14M19.30	predicted protein [Hordeum vulgare subsp. vulgare]	GO:0016020,GO:0016021,GO:0000166,GO:0005524,GO:0016887	membrane|integral component of membrane|nucleotgene_ide binding|ATP binding|ATPase activity
TRIAE_CS42_4BS_TGACv1_329021_AA1096940	9.88392	4.75427	15.0136	3.15791	1.65897	0.02817	0.111082	Up	0.0720414	0.225553	0.218214	0.488587	0.48161	0.714588	At1g06620; F12K11.24, F12K11.6	1-aminocyclopropane-1-carboxylate oxgene_idase-1-like protein [Aegilops tauschii]	GO:0016491,GO:0046872,GO:0055114	oxidoreductase activity|metal ion binding|oxidation-reduction process
TRIAE_CS42_1DL_TGACv1_062411_AA0214140	14.0827	6.77654	21.3888	3.15629	1.65823	0.00984568	0.0471585	Up	0.329794	0.104848	0.167505	0.423166	0.889543	0.722285	GATA12; At5g25830; F18A17.80	predicted protein [Hordeum vulgare subsp. vulgare]	GO:0003677,GO:0003700,GO:0043565,GO:0006355,GO:0005634,GO:0006351,GO:0008270,GO:0045893	DNA binding|transcription factor activity, sequence-specific DNA binding|sequence-specific DNA binding|regulation of transcription, DNA-templated|nucleus|transcription, DNA-templated|zinc ion binding|positive regulation of transcription, DNA-templated
TRIAE_CS42_1AL_TGACv1_003123_AA0047980	257.194	123.776	390.612	3.15581	1.65801	1.72e-27	1.94e-25	Up	3.04982	2.073	2.98953	8.83052	8.78922	9.01867	STN8; At5g01920; T20L15_190	predicted protein [Hordeum vulgare subsp. vulgare]	GO:0004672,GO:0005524,GO:0006468,GO:0042549,GO:0009507,GO:0009579	protein kinase activity|ATP binding|protein phosphorylation|photosystem II stabilization|chloroplast|thylakogene_id
TRIAE_CS42_6AL_TGACv1_474296_AA1534880	14.0732	6.77377	21.3727	3.15521	1.65774	0.0161836	0.0709315	Up	0.949794	0.204587	0.576441	1.14225	2.17686	2.6752		PREDICTED: pathogenesis-related protein PRB1-3 [Oryza sativa Japonica Group]	GO:0005576	extracellular region
TRIAE_CS42_5AS_TGACv1_394686_AA1281490	8.43641	4.06328	12.8095	3.15252	1.6565	0.0454783	0.16129	Up	0.197319	0.203126	0.0502336	0.776184	0.840772	0.355652	mtaD {ECO:0000255|HAMAP-Rule:MF_01281}; PTH_1728	5-methylthioadenosine/S-adenosylhomocysteine deaminase [Aegilops tauschii]	GO:0016787,GO:0016810	hydrolase activity|hydrolase activity, acting on carbon-nitrogen (but not peptgene_ide) bonds
TRIAE_CS42_6AL_TGACv1_473800_AA1532980	52.2273	25.1548	79.2999	3.15248	1.65649	3.43e-05	0.000343381	Up	0.344072	0.412969	1.00289	1.90911	2.48781	1.98233	Os11g0303600 {ECO:0000312|EMBL:BAF28105.1}, LOC_Os11g19840 {ECO:0000312|EMBL:AAX94931.1}	O-methyltransferase ZRP4 [Aegilops tauschii]	GO:0016740,GO:0008168,GO:0032259,GO:0046983,GO:0008171	transferase activity|methyltransferase activity|methylation|protein dimerization activity|O-methyltransferase activity	ko00945	Stilbenogene_id, diarylheptanoid and gingerol biosynthesis
TRIAE_CS42_2BL_TGACv1_129445_AA0383980	16.8888	8.13698	25.6406	3.15112	1.65586	0.00370548	0.0209077	Up	0.0759776	0.155654	0.230092	1.36845	0.944745	0.504382	fib1; Synonyms=fib; SPBC2D10.10c	PREDICTED: probable mediator of RNA polymerase II transcription subunit 36b [Brachypodium distachyon]	GO:0003723,GO:0008168,GO:0032259,GO:0008033,GO:0006364	RNA binding|methyltransferase activity|methylation|tRNA processing|rRNA processing	ko03008	Ribosome biogenesis in eukaryotes
TRIAE_CS42_1AS_TGACv1_020583_AA0078560	12.6662	6.1029	19.2296	3.15089	1.65576	0.0141792	0.063795	Up	0.0592536	0.154198	0.0599764	0.468134	0.188129	0.253193	GSO1; At4g20140; F1C12.60	unknown protein [Oryza sativa Japonica Group]	GO:0016020,GO:0016021	membrane|integral component of membrane
TRIAE_CS42_2BL_TGACv1_129541_AA0387820	14.7565	7.11473	22.3984	3.14817	1.65451	0.00684385	0.0349275	Up	0.0939571	0.195499	0.0474372	0.421361	0.334091	0.329148		hypothetical protein F775_05712 [Aegilops tauschii]	GO:0016020,GO:0016021	membrane|integral component of membrane
TRIAE_CS42_2BS_TGACv1_146121_AA0455830	14.7709	7.12377	22.4181	3.14694	1.65395	0.00682333	0.0348568	Up	0.111595	0.0971624	0.111584	0.423358	0.373028	0.15917	ANKRD13D	PREDICTED: ankyrin repeat domain-containing protein 13C-like [Brachypodium distachyon]
TRIAE_CS42_7BL_TGACv1_577298_AA1871510	27.4358	13.2329	41.6387	3.1466	1.65379	0.0001943	0.00160322	Up	0.301627	0.219893	0.48118	1.82699	1.33529	1.17022		unnamed protein product [Triticum aestivum]			ko00260,ko00630	Glycine, serine and threonine metabolism|Glyoxylate and dicarboxylate metabolism
TRIAE_CS42_7AS_TGACv1_569854_AA1825420	22.5235	10.8683	34.1786	3.1448	1.65297	0.000729443	0.00516779	Up	0.0816948	0.115806	0.244271	0.433149	0.553966	0.612495	1-SST	Beta-fructofuranosgene_idase 1 [Triticum urartu]	GO:0016787,GO:0016798,GO:0005975,GO:0008152,GO:0016020,GO:0016021,GO:0004553	hydrolase activity|hydrolase activity, acting on glycosyl bonds|carbohydrate metabolic process|metabolic process|membrane|integral component of membrane|hydrolase activity, hydrolyzing O-glycosyl compounds	ko00052,ko00500	Galactose metabolism|Starch and sucrose metabolism
TRIAE_CS42_1DL_TGACv1_061906_AA0205470	8.4203	4.06328	12.7773	3.14459	1.65287	0.0456379	0.161708	Up	0.12734	0.0969777	0.0317201	0.363081	0.278034	0.571651		predicted protein [Hordeum vulgare subsp. vulgare]
TRIAE_CS42_5DL_TGACv1_434097_AA1429070	12.6408	6.10221	19.1794	3.14302	1.65215	0.0127177	0.0584072	Up	0.280764	0.384867	0.468463	1.39013	1.93065	1.86455	CRR3 {ECO:0000303|PubMed:17041026}; At2g01590 {ECO:0000312|Araport:AT2G01590}	predicted protein [Hordeum vulgare subsp. vulgare]	GO:0016020,GO:0016021	membrane|integral component of membrane
TRIAE_CS42_6BL_TGACv1_501346_AA1616250	57.6126	27.8124	87.4128	3.14294	1.65212	3.57e-05	0.000355312	Up	0.350114	0.267501	0.348301	1.39648	0.753628	1.10401	ERECTA {ECO:0000303|PubMed:8624444}; Synonyms=ER, QRP1, QRS1, TE1; At2g26330 {ECO:0000312|Araport:AT2G26330}; T1D16.3 {ECO:0000303|PubMed:10617197}	unnamed protein product, partial [Vitis vinifera]	GO:0016020,GO:0016021,GO:0000166,GO:0004672,GO:0004674,GO:0005524,GO:0016301,GO:0016740,GO:0006468,GO:0016310	membrane|integral component of membrane|nucleotgene_ide binding|protein kinase activity|protein serine/threonine kinase activity|ATP binding|kinase activity|transferase activity|protein phosphorylation|phosphorylation	ko04016	MAPK signaling pathway - plant
TRIAE_CS42_4AS_TGACv1_307720_AA1022990	23.8578	11.5232	36.1924	3.14084	1.65115	0.000536399	0.00393789	Up	0.309493	0.361259	0.280625	1.36243	0.906204	0.836237	XB3; Os05g0112000, LOC_Os05g02130; OsJ_16866, P0016H04.16	predicted protein [Hordeum vulgare subsp. vulgare]
TRIAE_CS42_6BL_TGACv1_501430_AA1617390	47.7399	23.0825	72.3973	3.13646	1.64914	0.000437823	0.00329554	Up	0.131844	0.131034	0.343852	0.887924	0.827207	0.376493	Os02g0826100, LOC_Os02g57980; OsJ_08955 {ECO:0000312|EMBL:EEE58088.1}, P0452F04.14	hypothetical protein SORBI_3004G352600 [Sorghum bicolor]	GO:0005524,GO:0003676	ATP binding|nucleic acgene_id binding
TRIAE_CS42_1DS_TGACv1_080866_AA0254950	14.7321	7.12307	22.341	3.13643	1.64912	0.00687901	0.035085	Up	0.0454345	0.0895381	0.0452414	0.111128	0.266217	0.263252		hypothetical protein F775_24749 [Aegilops tauschii]
TRIAE_CS42_7AS_TGACv1_569497_AA1817540	12.6536	6.11889	19.1883	3.13592	1.64889	0.0126834	0.058297	Up	0.243113	0.343084	0.903313	1.43919	2.16763	1.11895	IND; Synonyms=BHLH40, EN120; At4g00120; F6N15.18	hypothetical protein OsI_22119 [Oryza sativa Indica Group]	GO:0046983	protein dimerization activity
TRIAE_CS42_4BS_TGACv1_329042_AA1097330	10.5432	5.10081	15.9856	3.13392	1.64797	0.0404457	0.147055	Up	0.0709184	0.36798	0.645679	1.40624	0.464144	1.67842	DIR21; At1g65870; F12P19.3	hypothetical protein F775_32486 [Aegilops tauschii]	GO:0016853,GO:0005576,GO:0048046	isomerase activity|extracellular region|apoplast
TRIAE_CS42_3AL_TGACv1_194140_AA0627230	11.19	5.41539	16.9646	3.13267	1.64739	0.0202356	0.0853063	Up	0.378313	0.300697	0.0958957	1.00924	0.828149	0.65257	At1g66650; F4N21_21, T12I7.10	predicted protein [Hordeum vulgare subsp. vulgare]	GO:0005634,GO:0046872,GO:0008270,GO:0016567,GO:0006511,GO:0007275	nucleus|metal ion binding|zinc ion binding|protein ubiquitination|ubiquitin-dependent protein catabolic process|multicellular organism development
TRIAE_CS42_3DS_TGACv1_271794_AA0908190	21.7319	10.519	32.9448	3.13194	1.64705	0.00096848	0.00660071	Up	0.600178	0.136676	0.69079	1.7165	1.17873	1.84034		unnamed protein product [Triticum aestivum]
TRIAE_CS42_5BL_TGACv1_404968_AA1316540	12.6306	6.11402	19.1472	3.13168	1.64694	0.0127452	0.0585121	Up	0.0434238	0.151242	0.108722	0.194805	0.242918	0.372596	Trmt13; Synonyms=Ccdc76	predicted protein [Hordeum vulgare subsp. vulgare]	GO:0008168,GO:0032259,GO:0008033	methyltransferase activity|methylation|tRNA processing
TRIAE_CS42_3AS_TGACv1_211337_AA0688740	48.2933	23.3804	73.2063	3.1311	1.64667	8.15e-07	1.15e-05	Up	2.4724	2.22709	1.53584	6.29919	6.76631	6.57934		structural protein [Hordeum vulgare subsp. vulgare]
TRIAE_CS42_7AS_TGACv1_569176_AA1809220	8.41724	4.07509	12.7594	3.13106	1.64665	0.0456684	0.161762	Up	0.12073	0.131748	0.24695	0.224675	0.724514	0.589872	UCNL {ECO:0000303|PubMed:22927420}; Synonyms=AGC2-4 {ECO:0000303|PubMed:13678909}; At3g20830 {ECO:0000312|Araport:AT3G20830}; MOE17.14 {ECO:0000312|EMBL:BAB02491.1}	Serine/threonine-protein kinase OXI1 [Triticum urartu]	GO:0000166,GO:0004672,GO:0004674,GO:0005524,GO:0016301,GO:0016740,GO:0006468,GO:0016310	nucleotgene_ide binding|protein kinase activity|protein serine/threonine kinase activity|ATP binding|kinase activity|transferase activity|protein phosphorylation|phosphorylation
TRIAE_CS42_2BS_TGACv1_146536_AA0467660	28.7081	13.9052	43.511	3.12913	1.64576	0.000145466	0.00124304	Up	0.800515	1.64287	0.97337	4.77724	2.66561	4.34047	Os07g0671000, LOC_Os07g47450; OsJ_25526, P0470D12.115	predicted protein [Hordeum vulgare subsp. vulgare]
TRIAE_CS42_6BL_TGACv1_500508_AA1605660	20.2513	9.81548	30.6871	3.1264	1.6445	0.00151045	0.00969624	Up	0.689692	0.742332	0.11571	1.44731	1.12718	1.27667		PREDICTED: 4-coumarate--CoA ligase-like 3 [Brachypodium distachyon]
TRIAE_CS42_2DL_TGACv1_159542_AA0539550	31.4521	15.2455	47.6588	3.1261	1.64436	7.1e-05	0.000656805	Up	0.659723	0.494279	0.367603	1.71113	1.79158	1.34699	CISZOG2	predicted protein [Hordeum vulgare subsp. vulgare]	GO:0008152,GO:0016740,GO:0016757,GO:0016758	metabolic process|transferase activity|transferase activity, transferring glycosyl groups|transferase activity, transferring hexosyl groups	ko00908	Zeatin biosynthesis
TRIAE_CS42_3B_TGACv1_220750_AA0718020	49.6162	24.0554	75.1771	3.12517	1.64393	6.14e-07	8.83e-06	Up	0.771283	0.83539	0.430372	2.16774	2.68266	1.89588	At2g39795; T5I7.20	unnamed protein product [Triticum aestivum]	GO:0005759	mitochondrial matrix
TRIAE_CS42_6AL_TGACv1_472021_AA1516900	42.6396	20.6789	64.6003	3.12396	1.64338	3.7e-06	4.56e-05	Up	0.983129	0.478325	0.859265	2.97705	1.8059	3.29642	PNSB4 {ECO:0000303|PubMed:21785130}; Synonyms=NDF6 {ECO:0000303|PubMed:18535009}; At1g18730 {ECO:0000312|Araport:AT1G18730}; F6A14.16 {ECO:0000312|EMBL:AAF27106.1}	predicted protein [Hordeum vulgare subsp. vulgare]	GO:0009773,GO:0009535,GO:0010598,GO:0009507	photosynthetic electron transport in photosystem I|chloroplast thylakogene_id membrane|NAD(P)H dehydrogenase complex (plastoquinone)|chloroplast
TRIAE_CS42_3AS_TGACv1_211308_AA0688330	20.9236	10.1523	31.6948	3.12193	1.64244	0.00129107	0.00846932	Up	0.117353	0.102257	0.071703	0.340136	0.482411	0.434053	GH3.3 {ECO:0000303|PubMed:15856348}; Synonyms=JAR2 {ECO:0000303|PubMed:21619871}; Os01g0221100 {ECO:0000312|EMBL:BAF04344.1}, LOC_Os01g12160 {ECO:0000305}; P0483F08.33-1	unnamed protein product [Triticum aestivum]			ko04075	Plant hormone signal transduction
TRIAE_CS42_2DL_TGACv1_159225_AA0534790	138.35	67.1376	209.562	3.12138	1.64219	2.3e-10	5.74e-09	Up	3.22421	2.55379	2.91306	7.58782	9.32476	10.555	Os04g0692600, LOC_Os04g59610; OsJ_16753, OSJNBb0020J19.16	Pentatricopeptgene_ide repeat-containing protein [Aegilops tauschii]	GO:0009658	chloroplast organization	ko00860	Porphyrin and chlorophyll metabolism
TRIAE_CS42_6BL_TGACv1_499717_AA1589830	57.9188	28.1235	87.7141	3.11888	1.64103	3.2e-07	4.84e-06	Up	0.801881	0.336786	0.490349	2.18868	1.5185	1.5585	SYT2; Synonyms=SYTB; At1g20080; T20H2.13	predicted protein [Hordeum vulgare subsp. vulgare]	GO:0016020,GO:0016021	membrane|integral component of membrane
TRIAE_CS42_2AS_TGACv1_112445_AA0338210	13.3091	6.46335	20.1549	3.11834	1.64078	0.0107916	0.050904	Up	0.0394603	0.0781318	0.237369	0.409237	0.49543	0.344828	PAT22; At1g69420; F10D13.9, F23O10.1	Putative S-acyltransferase [Aegilops tauschii]	GO:0016020,GO:0016021,GO:0016740,GO:0016746,GO:0019706	membrane|integral component of membrane|transferase activity|transferase activity, transferring acyl groups|protein-cysteine S-palmitoyltransferase activity
TRIAE_CS42_6AL_TGACv1_471646_AA1512300	29.9876	14.567	45.4083	3.11721	1.64025	0.000108838	0.000961924	Up	1.22797	0.719803	0.694551	3.64255	2.37087	3.60001	EPFL1 {ECO:0000303|PubMed:19435754}; At5g10310 {ECO:0000312|Araport:AT5G10310}; F18D22.80	hypothetical protein BRADI_3g58660 [Brachypodium distachyon]
TRIAE_CS42_2DS_TGACv1_179062_AA0604070	46.0919	22.4047	69.7792	3.1145	1.639	1.59e-06	2.11e-05	Up	0.27779	0.495713	0.512654	1.85351	1.36576	1.34211	LAC15; Os10g0346300, LOC_Os10g20610; OSJNBa0045C13.15	predicted protein [Hordeum vulgare subsp. vulgare]	GO:0016491,GO:0055114,GO:0005507,GO:0046872,GO:0005576,GO:0048046,GO:0052716,GO:0046274	oxgene_idoreductase activity|oxidation-reduction process|copper ion binding|metal ion binding|extracellular region|apoplast|hydroquinone:oxygen oxidoreductase activity|lignin catabolic process
TRIAE_CS42_2BL_TGACv1_129519_AA0386880	18.1572	8.82659	27.4878	3.1142	1.63886	0.00273618	0.0161792	Up	0.18894	0.203839	0.328654	0.653198	0.909488	0.681789	RKL1; At1g48480; T1N15.9	predicted protein [Hordeum vulgare subsp. vulgare]	GO:0016020,GO:0016021,GO:0000166,GO:0004672,GO:0005524,GO:0006468	membrane|integral component of membrane|nucleotgene_ide binding|protein kinase activity|ATP binding|protein phosphorylation
TRIAE_CS42_5BS_TGACv1_424328_AA1388780	9.0768	4.4133	13.7403	3.11338	1.63848	0.0384688	0.141649	Up	0.390229	0.081116	0.548498	0.911219	1.32096	1.0814		hypothetical protein TRIUR3_25316 [Triticum urartu]
TRIAE_CS42_3DL_TGACv1_251681_AA0883770	16.071	7.81754	24.3244	3.11151	1.63762	0.00498307	0.0268128	Up	0.185462	0.455737	0.812232	2.06356	1.05011	1.22257	PSB28; Os01g0938100, LOC_Os01g71190; OsJ_04705 {ECO:0000312|EMBL:EAZ14777.1}, P0504E02.24	unnamed protein product [Triticum aestivum]	GO:0016020,GO:0015979,GO:0009523,GO:0009654	membrane|photosynthesis|photosystem II|photosystem II oxygen evolving complex	ko00195	Photosynthesis
TRIAE_CS42_6DS_TGACv1_542582_AA1724780	9.7421	4.73968	14.7445	3.11087	1.63732	0.0324159	0.123919	Up	0.109065	0.152669	0.0218074	0.349415	0.313819	0.220882	SCPL45; At1g28110; F13K9.20	Serine carboxypeptgene_idase-like 45 [Aegilops tauschii]	GO:0016787,GO:0008233,GO:0006508,GO:0004180,GO:0004185	hydrolase activity|peptidase activity|proteolysis|carboxypeptidase activity|serine-type carboxypeptidase activity
TRIAE_CS42_3AL_TGACv1_194738_AA0638570	13.9384	6.7821	21.0947	3.11034	1.63707	0.00923925	0.0447716	Up	0.290579	0.103969	0.261886	0.66184	0.6173	0.782196	UFC; At5g10150; T31P16.140	unnamed protein product [Triticum aestivum]
TRIAE_CS42_5DL_TGACv1_434773_AA1441400	9.06909	4.41399	13.7242	3.10925	1.63657	0.0385324	0.141798	Up	0.0414278	0.026551	0.0826464	0.118876	0.208294	0.271094	RPM1; Synonyms=RPS3; At3g07040; F17A9.20	Disease resistance protein RPM1 [Triticum urartu]	GO:0043531	ADP binding
TRIAE_CS42_7BL_TGACv1_576924_AA1859980	54.3473	26.4645	82.2302	3.10719	1.63561	2.03e-07	3.19e-06	Up	2.11176	2.76189	2.761	10.0949	7.33206	7.74315	SEP1 {ECO:0000303|PubMed:10725357}; At4g34190; F28A23.50	predicted protein [Hordeum vulgare subsp. vulgare]	GO:0016020,GO:0016021	membrane|integral component of membrane
TRIAE_CS42_2DL_TGACv1_158386_AA0517110	2210.39	1076.39	3344.39	3.10705	1.63554	5.46e-106	1.72e-102	Up	25.5989	24.414	24.0247	81.6615	84.2675	80.137	GAPA; Synonyms=GPA1	predicted protein [Hordeum vulgare subsp. vulgare]	GO:0055114,GO:0016620	oxgene_idation-reduction process|oxidoreductase activity, acting on the aldehyde or oxo group of donors, NAD or NADP as acceptor	ko00710	Carbon fixation in photosynthetic organisms
TRIAE_CS42_7DS_TGACv1_622157_AA2034070	22.2355	10.8287	33.6423	3.10677	1.63542	0.00309131	0.0179379	Up	0.269731	0.170751	0.0504414	0.75916	0.606029	0.333104	1-SST	Beta-fructofuranosgene_idase 1 [Triticum urartu]	GO:0016787,GO:0016798,GO:0005975,GO:0008152,GO:0016020,GO:0016021,GO:0004553	hydrolase activity|hydrolase activity, acting on glycosyl bonds|carbohydrate metabolic process|metabolic process|membrane|integral component of membrane|hydrolase activity, hydrolyzing O-glycosyl compounds	ko00052,ko00500	Galactose metabolism|Starch and sucrose metabolism
TRIAE_CS42_5AL_TGACv1_374895_AA1211210	9.07062	4.41885	13.7224	3.10542	1.63479	0.0385197	0.141765	Up	0.0233329	0.121873	0.163852	0.196871	0.374786	0.417563	TUBB2; Synonyms=TUB2; Os03g0105600, LOC_Os03g01530; OSJNBa0009C08.10	Tubulin beta-2 chain [Triticum urartu]	GO:0000166,GO:0003924,GO:0005525,GO:0005737,GO:0005874,GO:0005856,GO:0005200,GO:0007010,GO:0007017	nucleotgene_ide binding|GTPase activity|GTP binding|cytoplasm|microtubule|cytoskeleton|structural constituent of cytoskeleton|cytoskeleton organization|microtubule-based process	ko04540,ko04145	Gap junction|Phagosome
TRIAE_CS42_3B_TGACv1_223330_AA0780290	16.7082	8.13977	25.2766	3.10532	1.63474	0.00427315	0.0235857	Up	0.135389	0.0678631	0.0510377	0.18626	0.277955	0.187656	HSP83A	unnamed protein product [Triticum aestivum]	GO:0005524,GO:0006457,GO:0051082,GO:0006950	ATP binding|protein folding|unfolded protein binding|response to stress	ko04217,ko04151,ko04141	Necroptosis|PI3K-Akt signaling pathway|Protein processing in endoplasmic reticulum
TRIAE_CS42_2BL_TGACv1_129656_AA0391850	24.349	11.869	36.829	3.10296	1.63364	0.000606021	0.0043788	Up	0.131022	0.213377	0.164358	0.735459	0.779791	0.363584	GJ17031	predicted protein, partial [Hordeum vulgare subsp. vulgare]
TRIAE_CS42_6AS_TGACv1_485264_AA1542050	45.8466	22.3533	69.34	3.10201	1.6332	1.84e-06	2.41e-05	Up	0.361643	0.211017	0.183144	0.868417	1.30784	1.397	At2g35130; T4C15.20	Pentatricopeptgene_ide repeat-containing protein [Aegilops tauschii]
TRIAE_CS42_7DS_TGACv1_621450_AA2015990	48.6151	23.7262	73.504	3.098	1.63134	1.18e-05	0.000131595	Up	2.19773	0.672574	1.59464	4.01525	5.52292	4.52109	COL5; At5g57660; MRI1.1	Zinc finger protein CONSTANS-LIKE 3 [Aegilops tauschii]	GO:0005634,GO:0005622,GO:0008270	nucleus|intracellular|zinc ion binding
TRIAE_CS42_5AL_TGACv1_376617_AA1239120	12.4867	6.09528	18.8781	3.09717	1.63095	0.0146256	0.0653848	Up	0.467226	0.090708	0.215249	0.8286	0.911549	0.631492	LRX6; At3g22800; MWI23.17	hypothetical protein F775_31106 [Aegilops tauschii]
TRIAE_CS42_U_TGACv1_642642_AA2120860	17.3581	8.47659	26.2396	3.09554	1.63019	0.00365676	0.0206761	Up	0.107434	0.0440265	0.0864533	0.466149	0.546894	0.321496	GH3.7; Os06g0499500, LOC_Os06g30440; P0012H03.1-1, P0012H03.1-2, P0596H06.21-1, P0596H06.21-2	hypothetical protein TRIUR3_00803 [Triticum urartu]			ko04075	Plant hormone signal transduction
TRIAE_CS42_4AL_TGACv1_289969_AA0979700	14.5768	7.12099	22.0326	3.09404	1.62949	0.0195132	0.0827873	Up	0.0616124	0.0901817	0.0613666	0.199144	0.13948	0.37492	PGR3; At4g31850; F11C18.50	PREDICTED: pentatricopeptgene_ide repeat-containing protein At4g31850, chloroplastic [Vitis vinifera]
TRIAE_CS42_6DS_TGACv1_543064_AA1734880	27.7037	13.5427	41.8647	3.09132	1.62822	0.00223897	0.0136295	Up	0.280087	0.194377	0.10393	0.448358	0.906968	0.50772	CERBERUS {ECO:0000312|EMBL:BAH86605.1}
TRIAE_CS42_1DL_TGACv1_062690_AA0218200	11.834	5.78695	17.8811	3.0899	1.62756	0.0172109	0.0747961	Up	0.0649356	0.20197	0.855646	0.930459	0.985744	1.62567		predicted protein [Hordeum vulgare subsp. vulgare]	GO:0003677,GO:0005634,GO:0046982,GO:0000786,GO:0005694	DNA binding|nucleus|protein heterodimerization activity|nucleosome|chromosome
TRIAE_CS42_2AL_TGACv1_093484_AA0280950	38.119	18.6407	57.5972	3.08987	1.62754	0.00466753	0.025346	Up	0.0857433	0.074842	0.128429	0.398948	0.514612	0.20133	RGA4; Synonyms=177O13.34, CB3A14.8	Putative disease resistance protein RGA3 [Aegilops tauschii]	GO:0043531	ADP binding
TRIAE_CS42_6BS_TGACv1_514515_AA1660840	27.0699	13.2399	40.8999	3.08915	1.62721	0.000256293	0.00204896	Up	0.069785	0.159347	0.150724	0.307159	0.446274	0.447281	CIN4; Os01g0966700, LOC_Os01g73580; OsJ_04889 {ECO:0000312|EMBL:EEE56070.1}, P0458E05.32	Beta-fructofuranosgene_idase, insoluble isoenzyme 4 [Aegilops tauschii]	GO:0016787,GO:0016798,GO:0005975,GO:0008152,GO:0004553	hydrolase activity|hydrolase activity, acting on glycosyl bonds|carbohydrate metabolic process|metabolic process|hydrolase activity, hydrolyzing O-glycosyl compounds	ko00052,ko00500	Galactose metabolism|Starch and sucrose metabolism
TRIAE_CS42_5DS_TGACv1_456535_AA1473330	10.3784	5.07788	15.6788	3.08767	1.62652	0.0275212	0.109077	Up	0.187648	0.162681	0.0535944	0.441263	0.553827	0.2661	AATL1; At1g47670; F16N3.4	predicted protein [Hordeum vulgare subsp. vulgare]	GO:0016020,GO:0016021,GO:0005886	membrane|integral component of membrane|plasma membrane
TRIAE_CS42_3DS_TGACv1_274339_AA0935530	38.0849	18.6441	57.5257	3.08545	1.62548	1.47e-05	0.000160117	Up	0.356101	0.474916	0.207502	0.861387	1.5178	1.33425	syc1174_c	PREDICTED: uncharacterized lipoprotein syc1174_c [Oryza sativa Japonica Group]
TRIAE_CS42_7AS_TGACv1_569331_AA1813600	132.213	64.7271	199.699	3.08524	1.62538	1.62e-10	4.11e-09	Up	2.05516	1.60983	1.42038	4.15286	5.3769	5.62949	GLU13; Os06g0256900, LOC_Os06g14540; OsJ_020012, P0624H09.19	predicted protein [Hordeum vulgare subsp. vulgare]	GO:0003824,GO:0016787,GO:0016798,GO:0005975,GO:0008152,GO:0004553,GO:0000272,GO:0008810,GO:0030245	catalytic activity|hydrolase activity|hydrolase activity, acting on glycosyl bonds|carbohydrate metabolic process|metabolic process|hydrolase activity, hydrolyzing O-glycosyl compounds|polysacchargene_ide catabolic process|cellulase activity|cellulose catabolic process
TRIAE_CS42_5DL_TGACv1_433369_AA1411160	12.481	6.11263	18.8494	3.08369	1.62466	0.0146427	0.0654341	Up	0.412925	1.01976	1.10176	2.27518	2.54472	3.04238		predicted protein, partial [Hordeum vulgare subsp. vulgare]	GO:0016020,GO:0016021	membrane|integral component of membrane
TRIAE_CS42_5AS_TGACv1_394220_AA1278910	12.4718	6.10847	18.8351	3.08344	1.62454	0.0146707	0.0655322	Up	0.632132	0.443151	0.848426	1.5748	1.65165	2.56397		hypothetical protein OsJ_35300 [Oryza sativa Japonica Group]
TRIAE_CS42_2BL_TGACv1_131860_AA0432990	18.0061	8.82034	27.1919	3.08286	1.62427	0.00313207	0.0181424	Up	0.246553	0.222297	0.456645	1.00409	0.515499	1.02969	PMAT2; At3g29670; MOD1_4	PREDICTED: phenolic glucosgene_ide malonyltransferase 2-like [Brachypodium distachyon]	GO:0016747	transferase activity, transferring acyl groups other than amino-acyl groups
TRIAE_CS42_1AL_TGACv1_000388_AA0010860	10.3788	5.08762	15.6699	3.08001	1.62293	0.0275189	0.109077	Up	0.0933846	0.0468984	0.0940215	0.246315	0.272441	0.254922	At2g38370; T19C21.14	hypothetical protein TRIUR3_08890 [Triticum urartu]
[truncated: 2,117 more rows]

## Sheet: T349-vs-WT-drought（down）
baseMean: Standardized comparison of sample expression mean values
[truncated: 2,061 more rows]
