# Supplementary material for: Overexpression of soybean DREB1 enhances drought stress tolerance of transgenic wheat in the field
Source: J Exp Bot. 2019 Dec 26;71(6):1842–57. doi: 10.1093/jxb/erz569 (PMC7242075; doi:10.1093/jxb/erz569)
Supplement: erz569_suppl_supplementary_table_S10 [file erz569_suppl_supplementary_table_s10.xlsx]

## Sheet: biological_process-BP
"id" stands for the ID of gene ontology term
"term" stands for the name of gene ontology term
"category" stands for the ontology of GOID belongs to
"Pvalue" stands for the significance testing value of the GOID, p≤0.05
"Enrichment_score" stands for the Enrichment Score value of the GOID, it equals (-log10(Pvalue))
"Gene" stands for the DE genes associated with the GOID
The red part represents our verified gene by QRT- PCR
id	term	category	p val	Enrichment_score	Gene
GO:0032259	methylation	biological_process	0.0221562	1.31405	TRIAE_CS42_7BL_TGACv1_579947_AA1911100;TRIAE_CS42_4DL_TGACv1_343385_AA1133850; TRIAE_CS42_7DL_TGACv1_603606_AA1986230; TRIAE_CS42_3AL_TGACv1_195106_AA0644850; TRIAE_CS42_3AL_TGACv1_194533_AA0635240; TRIAE_CS42_3DL_TGACv1_249256_AA0843350; TRIAE_CS42_7AS_TGACv1_570039_AA1829240; TRIAE_CS42_4BS_TGACv1_330819_AA1108930; TRIAE_CS42_6BS_TGACv1_514476_AA1660340; TRIAE_CS42_1DS_TGACv1_080197_AA0242930; …
GO:0019752	carboxylic acid metabolic process	biological_process	6.97e-08	3.61288	TRIAE_CS42_4AL_TGACv1_288392_AA0947370; TRIAE_CS42_7AS_TGACv1_569803_AA1824370; TRIAE_CS42_4DS_TGACv1_361534_AA1169730; TRIAE_CS42_4BL_TGACv1_320276_AA1033600; TRIAE_CS42_1DL_TGACv1_064248_AA0233500; TRIAE_CS42_2DL_TGACv1_159647_AA0540930; TRIAE_CS42_2AL_TGACv1_093626_AA0283990; TRIAE_CS42_3AL_TGACv1_194234_AA0629300; TRIAE_CS42_6BS_TGACv1_513226_AA1635130; TRIAE_CS42_U_TGACv1_642265_AA2114470; T…
GO:0006520	cellular amino acid metabolic process	biological_process	0.0670408	1.51652	TRIAE_CS42_4AL_TGACv1_288392_AA0947370;TRIAE_CS42_7AS_TGACv1_569803_AA1824370; TRIAE_CS42_1DL_TGACv1_064248_AA0233500; TRIAE_CS42_6BS_TGACv1_513226_AA1635130; TRIAE_CS42_5BL_TGACv1_406581_AA1347380; TRIAE_CS42_6DS_TGACv1_542496_AA1722530; TRIAE_CS42_4DL_TGACv1_343257_AA1132320; TRIAE_CS42_1DS_TGACv1_080659_AA0251780; TRIAE_CS42_7DL_TGACv1_604683_AA2000680; TRIAE_CS42_7AL_TGACv1_558438_AA1793370
GO:0009765	photosynthesis, light harvesting	biological_process	0.79076	0.481717	TRIAE_CS42_7AS_TGACv1_570660_AA1839080;TRIAE_CS42_6AS_TGACv1_485824_AA1552830;
GO:0009415	response to water	biological_process	2.84e-15	8.35631	TRIAE_CS42_6BL_TGACv1_499606_AA1587120; TRIAE_CS42_6AL_TGACv1_471708_AA1513200; TRIAE_CS42_6BL_TGACv1_503721_AA1628330; TRIAE_CS42_6DL_TGACv1_527527_AA1705260; TRIAE_CS42_5DL_TGACv1_432941_AA1395460; TRIAE_CS42_6AL_TGACv1_471582_AA1511400; TRIAE_CS42_6BL_TGACv1_500444_AA1604700; TRIAE_CS42_6AL_TGACv1_473324_AA1530170; TRIAE_CS42_6DL_TGACv1_526795_AA1692050; TRIAE_CS42_6BL_TGACv1_503808_AA1628460;…
GO:0098755	maintenance of seed dormancy by absisic acid	biological_process	0	20.473	TRIAE_CS42_5BL_TGACv1_404605_AA1305870; TRIAE_CS42_5DL_TGACv1_435998_AA1457130
GO:0010253	UDP-rhamnose biosynthetic process	biological_process	0	20.473	TRIAE_CS42_U_TGACv1_641429_AA2094850
GO:0051555	flavonol biosynthetic process	biological_process	0	20.473	TRIAE_CS42_U_TGACv1_641429_AA2094850; TRIAE_CS42_6AL_TGACv1_472594_AA1524000
GO:0045841	negative regulation of mitotic metaphase/anaphase transition	biological_process	0	20.473	TRIAE_CS42_3AS_TGACv1_211244_AA0687070; TRIAE_CS42_3B_TGACv1_223651_AA0785120; TRIAE_CS42_U_TGACv1_642574_AA2119870
GO:0031407	oxylipin metabolic process	biological_process	0	20.473	TRIAE_CS42_5AL_TGACv1_375200_AA1217570; TRIAE_CS42_5DL_TGACv1_436698_AA1462800
GO:0015853	adenine transport	biological_process	0	20.473	TRIAE_CS42_1DS_TGACv1_080189_AA0242480; TRIAE_CS42_1AS_TGACv1_020446_AA0077520; TRIAE_CS42_1BS_TGACv1_050344_AA0170930
GO:0015854	guanine transport	biological_process	0	20.473	TRIAE_CS42_1DS_TGACv1_080189_AA0242480; TRIAE_CS42_1AS_TGACv1_020446_AA0077520; TRIAE_CS42_1BS_TGACv1_050344_AA0170930
GO:0001561	fatty acid alpha-oxidation	biological_process	0	20.473	TRIAE_CS42_5DL_TGACv1_434097_AA1429100; TRIAE_CS42_3B_TGACv1_230099_AA0829520; TRIAE_CS42_4AS_TGACv1_306835_AA1013950; TRIAE_CS42_U_TGACv1_642459_AA2117910
GO:0034614	cellular response to reactive oxygen species	biological_process	0	20.473	TRIAE_CS42_5DL_TGACv1_434097_AA1429100; TRIAE_CS42_3B_TGACv1_230099_AA0829520; TRIAE_CS42_4AS_TGACv1_306835_AA1013950; TRIAE_CS42_U_TGACv1_642459_AA2117910
GO:1902609	(R)-2-hydroxy-alpha-linolenic acid biosynthetic process	biological_process	0	20.473	TRIAE_CS42_5DL_TGACv1_434097_AA1429100; TRIAE_CS42_3B_TGACv1_230099_AA0829520; TRIAE_CS42_4AS_TGACv1_306835_AA1013950; TRIAE_CS42_U_TGACv1_642459_AA2117910
GO:0045487	gibberellin catabolic process	biological_process	0	20.473	TRIAE_CS42_1AL_TGACv1_001123_AA0025430
GO:0016118	carotenoid catabolic process	biological_process	0	20.473	TRIAE_CS42_U_TGACv1_643498_AA2132620
GO:0016124	xanthophyll catabolic process	biological_process	0	20.473	TRIAE_CS42_U_TGACv1_643498_AA2132620
GO:0033274	response to vitamin B2	biological_process	0	20.473	TRIAE_CS42_6BL_TGACv1_500025_AA1597550; TRIAE_CS42_6AL_TGACv1_473807_AA1533030; TRIAE_CS42_6DL_TGACv1_527575_AA1705830
GO:0055121	response to high fluence blue light stimulus by blue high-fluence system	biological_process	0	20.473	TRIAE_CS42_6DL_TGACv1_527537_AA1705460
GO:0071284	cellular response to lead ion	biological_process	0	20.473	TRIAE_CS42_1BL_TGACv1_031957_AA0123480; TRIAE_CS42_1AL_TGACv1_001924_AA0036850; TRIAE_CS42_1DL_TGACv1_064278_AA0233700
GO:0010400	rhamnogalacturonan I side chain metabolic process	biological_process	0	20.473	TRIAE_CS42_5DL_TGACv1_433963_AA1426320; TRIAE_CS42_5AL_TGACv1_375923_AA1228920
GO:0055114	oxidation-reduction process	biological_process	4.77e-46	1.88528	TRIAE_CS42_3AL_TGACv1_194412_AA0632590; TRIAE_CS42_2BL_TGACv1_129449_AA0384150; TRIAE_CS42_2AL_TGACv1_093258_AA0276050; TRIAE_CS42_5BL_TGACv1_404418_AA1299220; TRIAE_CS42_5DL_TGACv1_433028_AA1398770; TRIAE_CS42_5AL_TGACv1_377464_AA1247030; TRIAE_CS42_2AL_TGACv1_093272_AA0276390; TRIAE_CS42_4DL_TGACv1_342480_AA1114750; TRIAE_CS42_4DS_TGACv1_362148_AA1177240; TRIAE_CS42_5AL_TGACv1_374359_AA1197930;…
GO:0008152	metabolic process	biological_process	2.9e-24	1.80505	TRIAE_CS42_U_TGACv1_641340_AA2092410; TRIAE_CS42_2BL_TGACv1_130076_AA0402890; TRIAE_CS42_2AL_TGACv1_093258_AA0276050; TRIAE_CS42_U_TGACv1_640993_AA2081700; TRIAE_CS42_1DL_TGACv1_062789_AA0219990; TRIAE_CS42_1DS_TGACv1_080102_AA0239150; TRIAE_CS42_U_TGACv1_642890_AA2124500; TRIAE_CS42_3DL_TGACv1_250950_AA0875360; TRIAE_CS42_7AL_TGACv1_558101_AA1790170; TRIAE_CS42_4DS_TGACv1_362571_AA1180680; TRIAE…
GO:0046274	lignin catabolic process	biological_process	1.3e-17	7.17883	TRIAE_CS42_3AL_TGACv1_194053_AA0625500; TRIAE_CS42_3B_TGACv1_224757_AA0801140; TRIAE_CS42_U_TGACv1_642411_AA2117170; TRIAE_CS42_3AL_TGACv1_197911_AA0667590; TRIAE_CS42_1BS_TGACv1_050399_AA0171670; TRIAE_CS42_7AS_TGACv1_569095_AA1807060; TRIAE_CS42_3DL_TGACv1_249391_AA0847480; TRIAE_CS42_3DL_TGACv1_251681_AA0883760; TRIAE_CS42_U_TGACv1_642411_AA2117200; TRIAE_CS42_4DS_TGACv1_361326_AA1165760; TRIA…
GO:0031408	oxylipin biosynthetic process	biological_process	2.52e-14	8.10388	TRIAE_CS42_5AL_TGACv1_374359_AA1197930; TRIAE_CS42_4AL_TGACv1_289219_AA0967530; TRIAE_CS42_2DL_TGACv1_159609_AA0540570; TRIAE_CS42_6AS_TGACv1_488871_AA1576410; TRIAE_CS42_4BS_TGACv1_330068_AA1105770; TRIAE_CS42_4DS_TGACv1_362339_AA1178930; TRIAE_CS42_6BS_TGACv1_514287_AA1657950; TRIAE_CS42_2AL_TGACv1_094436_AA0297550; TRIAE_CS42_4BS_TGACv1_329963_AA1105070; TRIAE_CS42_2DL_TGACv1_159519_AA0539260;…
GO:0006633	fatty acid biosynthetic process	biological_process	1.26e-13	3.32951	TRIAE_CS42_5AL_TGACv1_374359_AA1197930; TRIAE_CS42_4AL_TGACv1_289219_AA0967530; TRIAE_CS42_7AL_TGACv1_558101_AA1790150; TRIAE_CS42_4AL_TGACv1_291141_AA0992430; TRIAE_CS42_7BL_TGACv1_577387_AA1874110; TRIAE_CS42_1AS_TGACv1_019165_AA0061880; TRIAE_CS42_5DL_TGACv1_433455_AA1413580; TRIAE_CS42_2DL_TGACv1_159609_AA0540570; TRIAE_CS42_7DL_TGACv1_602722_AA1966370; TRIAE_CS42_4BL_TGACv1_321206_AA1057160;…
GO:0009800	cinnamic acid biosynthetic process	biological_process	7.25e-13	7.91001	TRIAE_CS42_1DS_TGACv1_080107_AA0239320; TRIAE_CS42_1DS_TGACv1_080107_AA0239330; TRIAE_CS42_1DS_TGACv1_080107_AA0239360; TRIAE_CS42_1BS_TGACv1_049965_AA0164870; TRIAE_CS42_6BL_TGACv1_499351_AA1578960; TRIAE_CS42_6BL_TGACv1_500556_AA1606450; TRIAE_CS42_6BL_TGACv1_500556_AA1606460; TRIAE_CS42_1AS_TGACv1_019041_AA0058700; TRIAE_CS42_1BS_TGACv1_049914_AA0164140; TRIAE_CS42_1AS_TGACv1_019041_AA0058710;…
GO:0050832	defense response to fungus	biological_process	1.23e-12	4.8067	TRIAE_CS42_1DL_TGACv1_063099_AA0223870; TRIAE_CS42_5AL_TGACv1_375200_AA1217570; TRIAE_CS42_2BS_TGACv1_146197_AA0458250; TRIAE_CS42_5DL_TGACv1_434097_AA1429100; TRIAE_CS42_5DL_TGACv1_436698_AA1462800; TRIAE_CS42_3B_TGACv1_221575_AA0744670; TRIAE_CS42_2AL_TGACv1_098345_AA0326010; TRIAE_CS42_3DL_TGACv1_251714_AA0884080; TRIAE_CS42_2BL_TGACv1_133882_AA0443340; TRIAE_CS42_6BL_TGACv1_500025_AA1597550; …
GO:0098869	cellular oxidant detoxification	biological_process	7.12e-12	2.23794	TRIAE_CS42_4DS_TGACv1_362148_AA1177240; TRIAE_CS42_2DS_TGACv1_180302_AA0610730; TRIAE_CS42_6BL_TGACv1_500983_AA1612210; TRIAE_CS42_2BS_TGACv1_147728_AA0487020; TRIAE_CS42_2BS_TGACv1_147728_AA0487030; TRIAE_CS42_7AL_TGACv1_557406_AA1780930; TRIAE_CS42_5DL_TGACv1_434349_AA1434390; TRIAE_CS42_4DS_TGACv1_361298_AA1165200; TRIAE_CS42_2BL_TGACv1_130949_AA0420440; TRIAE_CS42_7BL_TGACv1_576982_AA1861820;…
GO:0042744	hydrogen peroxide catabolic process	biological_process	7.65e-12	2.41064	TRIAE_CS42_4DS_TGACv1_362148_AA1177240; TRIAE_CS42_2BS_TGACv1_147728_AA0487020; TRIAE_CS42_2BS_TGACv1_147728_AA0487030; TRIAE_CS42_7AL_TGACv1_557406_AA1780930; TRIAE_CS42_5DL_TGACv1_434349_AA1434390; TRIAE_CS42_4DS_TGACv1_361298_AA1165200; TRIAE_CS42_7BL_TGACv1_576982_AA1861820; TRIAE_CS42_3AL_TGACv1_194890_AA0641470; TRIAE_CS42_1DL_TGACv1_062727_AA0218750; TRIAE_CS42_2BL_TGACv1_129638_AA0391270;…
GO:0009698	phenylpropanoid metabolic process	biological_process	9.6e-12	6.96081	TRIAE_CS42_1DS_TGACv1_080107_AA0239320; TRIAE_CS42_1DS_TGACv1_080107_AA0239330; TRIAE_CS42_1DS_TGACv1_080107_AA0239360; TRIAE_CS42_1BS_TGACv1_049965_AA0164870; TRIAE_CS42_6BL_TGACv1_499351_AA1578960; TRIAE_CS42_6BL_TGACv1_500556_AA1606450; TRIAE_CS42_6BL_TGACv1_500556_AA1606460; TRIAE_CS42_1AS_TGACv1_019041_AA0058700; TRIAE_CS42_1BS_TGACv1_049914_AA0164140; TRIAE_CS42_1AS_TGACv1_019041_AA0058710;…
GO:0006559	L-phenylalanine catabolic process	biological_process	2.07e-11	6.69309	TRIAE_CS42_1DS_TGACv1_080107_AA0239320; TRIAE_CS42_1DS_TGACv1_080107_AA0239330; TRIAE_CS42_1DS_TGACv1_080107_AA0239360; TRIAE_CS42_1BS_TGACv1_049965_AA0164870; TRIAE_CS42_6BL_TGACv1_499351_AA1578960; TRIAE_CS42_6BL_TGACv1_500556_AA1606450; TRIAE_CS42_6BL_TGACv1_500556_AA1606460; TRIAE_CS42_1AS_TGACv1_019041_AA0058700; TRIAE_CS42_1BS_TGACv1_049914_AA0164140; TRIAE_CS42_1AS_TGACv1_019041_AA0058710;…
GO:0006979	response to oxidative stress	biological_process	7.33e-11	2.12504	TRIAE_CS42_4DS_TGACv1_362148_AA1177240; TRIAE_CS42_2DS_TGACv1_180302_AA0610730; TRIAE_CS42_2BS_TGACv1_147728_AA0487020; TRIAE_CS42_2BS_TGACv1_147728_AA0487030; TRIAE_CS42_7AL_TGACv1_557406_AA1780930; TRIAE_CS42_1DL_TGACv1_065073_AA0236480; TRIAE_CS42_5DL_TGACv1_434349_AA1434390; TRIAE_CS42_4DS_TGACv1_361298_AA1165200; TRIAE_CS42_2BL_TGACv1_130949_AA0420440; TRIAE_CS42_7BL_TGACv1_576982_AA1861820;…
GO:0005975	carbohydrate metabolic process	biological_process	1.46e-09	1.70937	TRIAE_CS42_U_TGACv1_641340_AA2092410; TRIAE_CS42_1DS_TGACv1_080102_AA0239150; TRIAE_CS42_U_TGACv1_642890_AA2124500; TRIAE_CS42_3DL_TGACv1_250950_AA0875360; TRIAE_CS42_7AL_TGACv1_558101_AA1790170; TRIAE_CS42_4DS_TGACv1_362571_AA1180680; TRIAE_CS42_2DL_TGACv1_159841_AA0543420; TRIAE_CS42_6BS_TGACv1_514601_AA1662140; TRIAE_CS42_5BL_TGACv1_404222_AA1291150; TRIAE_CS42_3B_TGACv1_220848_AA0721200; TRIA…
GO:0006032	chitin catabolic process	biological_process	3.76e-09	5.04406	TRIAE_CS42_U_TGACv1_642890_AA2124500; TRIAE_CS42_5BL_TGACv1_404222_AA1291150; TRIAE_CS42_6AL_TGACv1_472962_AA1527570; TRIAE_CS42_6DL_TGACv1_527923_AA1709960; TRIAE_CS42_1AL_TGACv1_001221_AA0027180; TRIAE_CS42_1DL_TGACv1_061954_AA0206320; TRIAE_CS42_2DL_TGACv1_159104_AA0532500; TRIAE_CS42_6BL_TGACv1_500192_AA1600900; TRIAE_CS42_1BL_TGACv1_031032_AA0106310; TRIAE_CS42_5DL_TGACv1_433682_AA1419300; T…
GO:0016998	cell wall macromolecule catabolic process	biological_process	3.76e-09	5.04406	TRIAE_CS42_U_TGACv1_642890_AA2124500; TRIAE_CS42_5BL_TGACv1_404222_AA1291150; TRIAE_CS42_6AL_TGACv1_472962_AA1527570; TRIAE_CS42_6DL_TGACv1_527923_AA1709960; TRIAE_CS42_1AL_TGACv1_001221_AA0027180; TRIAE_CS42_1DL_TGACv1_061954_AA0206320; TRIAE_CS42_2DL_TGACv1_159104_AA0532500; TRIAE_CS42_6BL_TGACv1_500192_AA1600900; TRIAE_CS42_1BL_TGACv1_031032_AA0106310; TRIAE_CS42_5DL_TGACv1_433682_AA1419300; T…
GO:0006536	glutamate metabolic process	biological_process	4.69e-09	9.69772	TRIAE_CS42_4DS_TGACv1_361534_AA1169730; TRIAE_CS42_4BL_TGACv1_320276_AA1033600; TRIAE_CS42_2DL_TGACv1_159647_AA0540930; TRIAE_CS42_2AL_TGACv1_093626_AA0283990; TRIAE_CS42_4DS_TGACv1_363000_AA1182990; TRIAE_CS42_4BS_TGACv1_331478_AA1110020; TRIAE_CS42_4AS_TGACv1_308413_AA1027820; TRIAE_CS42_4DL_TGACv1_344775_AA1149720; TRIAE_CS42_4AL_TGACv1_291775_AA0996540
GO:0042742	defense response to bacterium	biological_process	2.18e-08	3.38956	TRIAE_CS42_2AL_TGACv1_093599_AA0283490; TRIAE_CS42_1DL_TGACv1_063099_AA0223870; TRIAE_CS42_4BL_TGACv1_320502_AA1041760; TRIAE_CS42_2BS_TGACv1_146197_AA0458250; TRIAE_CS42_5DL_TGACv1_434097_AA1429100; TRIAE_CS42_3DL_TGACv1_251714_AA0884080; TRIAE_CS42_2BL_TGACv1_133882_AA0443340; TRIAE_CS42_3B_TGACv1_223506_AA0783140; TRIAE_CS42_7DL_TGACv1_603123_AA1976350; TRIAE_CS42_3DL_TGACv1_252155_AA0887950; …
GO:0009405	pathogenesis	biological_process	6.94e-08	12.2838	TRIAE_CS42_4BL_TGACv1_320685_AA1046230; TRIAE_CS42_5AL_TGACv1_374187_AA1192830; TRIAE_CS42_U_TGACv1_642768_AA2122990; TRIAE_CS42_4BL_TGACv1_321932_AA1066960; TRIAE_CS42_4BL_TGACv1_321932_AA1066970; TRIAE_CS42_4DL_TGACv1_352475_AA1157140
GO:0005985	sucrose metabolic process	biological_process	1.07e-07	6.08656	TRIAE_CS42_U_TGACv1_642339_AA2116050; TRIAE_CS42_2AL_TGACv1_095974_AA0316300; TRIAE_CS42_4AL_TGACv1_288793_AA0958320; TRIAE_CS42_7BL_TGACv1_577109_AA1866170; TRIAE_CS42_7AS_TGACv1_569135_AA1808380; TRIAE_CS42_6DL_TGACv1_527850_AA1709240; TRIAE_CS42_4DL_TGACv1_345406_AA1153090; TRIAE_CS42_2BL_TGACv1_129563_AA0388680; TRIAE_CS42_4BL_TGACv1_320515_AA1042030; TRIAE_CS42_7DS_TGACv1_622658_AA2043420; T…
GO:0006308	DNA catabolic process	biological_process	1.97e-07	7.0868	TRIAE_CS42_3B_TGACv1_225266_AA0806590; TRIAE_CS42_2DL_TGACv1_158583_AA0522510; TRIAE_CS42_2BL_TGACv1_130259_AA0407500; TRIAE_CS42_2BL_TGACv1_130746_AA0417270; TRIAE_CS42_3B_TGACv1_223412_AA0781750; TRIAE_CS42_2DL_TGACv1_158583_AA0522480; TRIAE_CS42_2AL_TGACv1_094134_AA0293160; TRIAE_CS42_2AL_TGACv1_094134_AA0293170; TRIAE_CS42_2BL_TGACv1_132507_AA0438040
GO:0006863	purine nucleobase transport	biological_process	2.77e-07	16.3784	TRIAE_CS42_1DS_TGACv1_080189_AA0242480; TRIAE_CS42_4DS_TGACv1_361910_AA1174150; TRIAE_CS42_1AS_TGACv1_020446_AA0077520; TRIAE_CS42_1BS_TGACv1_050344_AA0170930
GO:1904823	purine nucleobase transmembrane transport	biological_process	2.77e-07	16.3784	TRIAE_CS42_1DS_TGACv1_080189_AA0242480; TRIAE_CS42_4DS_TGACv1_361910_AA1174150; TRIAE_CS42_1AS_TGACv1_020446_AA0077520; TRIAE_CS42_1BS_TGACv1_050344_AA0170930
GO:0006730	one-carbon metabolic process	biological_process	7.3e-07	4.81717	TRIAE_CS42_7BL_TGACv1_577341_AA1872850; TRIAE_CS42_2BL_TGACv1_131998_AA0434310; TRIAE_CS42_7DL_TGACv1_603882_AA1990640; TRIAE_CS42_2BL_TGACv1_129400_AA0381860; TRIAE_CS42_6AL_TGACv1_471945_AA1516140; TRIAE_CS42_6BL_TGACv1_500297_AA1602810; TRIAE_CS42_7DL_TGACv1_602799_AA1968970; TRIAE_CS42_2AL_TGACv1_094077_AA0292200; TRIAE_CS42_6AL_TGACv1_475648_AA1536640; TRIAE_CS42_7AL_TGACv1_556564_AA1765520;…
GO:0009611	response to wounding	biological_process	1.14e-06	3.29649	TRIAE_CS42_6DL_TGACv1_526560_AA1687200; TRIAE_CS42_5AL_TGACv1_375200_AA1217570; TRIAE_CS42_2DS_TGACv1_178457_AA0595850; TRIAE_CS42_1BS_TGACv1_050120_AA0167690; TRIAE_CS42_U_TGACv1_642206_AA2113320; TRIAE_CS42_3B_TGACv1_221067_AA0729130; TRIAE_CS42_2BS_TGACv1_146691_AA0470880; TRIAE_CS42_5DL_TGACv1_436698_AA1462800; TRIAE_CS42_6BL_TGACv1_500025_AA1597550; TRIAE_CS42_7DL_TGACv1_603123_AA1976350; TR…
GO:0035556	intracellular signal transduction	biological_process	1.31e-06	5.94377	TRIAE_CS42_5DL_TGACv1_435599_AA1452490; TRIAE_CS42_1AS_TGACv1_019276_AA0064280; TRIAE_CS42_1DL_TGACv1_061597_AA0199540; TRIAE_CS42_1DS_TGACv1_081394_AA0260470; TRIAE_CS42_U_TGACv1_646374_AA2146390; TRIAE_CS42_2AS_TGACv1_115380_AA0372190; TRIAE_CS42_1BL_TGACv1_030290_AA0085630; TRIAE_CS42_5AL_TGACv1_374542_AA1202770; TRIAE_CS42_1AL_TGACv1_000944_AA0022350
GO:0019510	S-adenosylhomocysteine catabolic process	biological_process	1.6e-06	13.6486	TRIAE_CS42_2BL_TGACv1_131998_AA0434310; TRIAE_CS42_2BL_TGACv1_129400_AA0381860; TRIAE_CS42_2AL_TGACv1_094077_AA0292200; TRIAE_CS42_2DL_TGACv1_158777_AA0526010
GO:0015706	nitrate transport	biological_process	1.67e-06	8.77413	TRIAE_CS42_6BL_TGACv1_501381_AA1616800; TRIAE_CS42_6AL_TGACv1_471614_AA1511800; TRIAE_CS42_5DL_TGACv1_434586_AA1438330; TRIAE_CS42_6BL_TGACv1_502018_AA1622420; TRIAE_CS42_3AL_TGACv1_197701_AA0667030; TRIAE_CS42_6AL_TGACv1_474609_AA1535560
GO:0009269	response to desiccation	biological_process	2.29e-06	6.29938	TRIAE_CS42_3DS_TGACv1_273170_AA0929130; TRIAE_CS42_4BS_TGACv1_328399_AA1087380; TRIAE_CS42_U_TGACv1_640847_AA2076980; TRIAE_CS42_3B_TGACv1_221163_AA0732400; TRIAE_CS42_1DL_TGACv1_061688_AA0201730; TRIAE_CS42_3AS_TGACv1_212779_AA0703340; TRIAE_CS42_1AL_TGACv1_000696_AA0017270; TRIAE_CS42_1DL_TGACv1_064661_AA0235290
GO:0006796	phosphate-containing compound metabolic process	biological_process	2.29e-06	6.29938	TRIAE_CS42_1DL_TGACv1_061872_AA0205050; TRIAE_CS42_3DL_TGACv1_249333_AA0845620; TRIAE_CS42_1BL_TGACv1_032408_AA0129560; TRIAE_CS42_1BS_TGACv1_050766_AA0175230; TRIAE_CS42_3AL_TGACv1_195567_AA0651340; TRIAE_CS42_3B_TGACv1_220646_AA0713510; TRIAE_CS42_1AL_TGACv1_004538_AA0053800; TRIAE_CS42_1DS_TGACv1_081241_AA0259170
GO:0045493	xylan catabolic process	biological_process	5.1e-06	7.67736	TRIAE_CS42_3DS_TGACv1_273446_AA0931250; TRIAE_CS42_3DL_TGACv1_252875_AA0892430; TRIAE_CS42_3B_TGACv1_220612_AA0711270; TRIAE_CS42_4BS_TGACv1_329606_AA1102700; TRIAE_CS42_4AL_TGACv1_291055_AA0991870; TRIAE_CS42_4DS_TGACv1_362060_AA1176240
GO:1900367	positive regulation of defense response to insect	biological_process	5.68e-06	15.3547	TRIAE_CS42_6BL_TGACv1_500025_AA1597550; TRIAE_CS42_6AL_TGACv1_473807_AA1533030; TRIAE_CS42_6DL_TGACv1_527575_AA1705830
GO:0009695	jasmonic acid biosynthetic process	biological_process	9.68e-06	8.5304	TRIAE_CS42_5AL_TGACv1_375200_AA1217570; TRIAE_CS42_5DL_TGACv1_436698_AA1462800; TRIAE_CS42_6BL_TGACv1_500025_AA1597550; TRIAE_CS42_6AL_TGACv1_473807_AA1533030; TRIAE_CS42_6DL_TGACv1_527575_AA1705830
GO:0030244	cellulose biosynthetic process	biological_process	1.37e-05	3.00035	TRIAE_CS42_3B_TGACv1_226636_AA0818250; TRIAE_CS42_2BS_TGACv1_146146_AA0456710; TRIAE_CS42_1DL_TGACv1_063091_AA0223780; TRIAE_CS42_U_TGACv1_644105_AA2137200; TRIAE_CS42_U_TGACv1_642256_AA2114390; TRIAE_CS42_3B_TGACv1_221705_AA0747940; TRIAE_CS42_3AS_TGACv1_210908_AA0681280; TRIAE_CS42_3DL_TGACv1_252155_AA0887950; TRIAE_CS42_1AL_TGACv1_003078_AA0047540; TRIAE_CS42_3DS_TGACv1_272756_AA0924850; TRIAE…
GO:0016042	lipid catabolic process	biological_process	1.78e-05	2.55912	TRIAE_CS42_5DL_TGACv1_435599_AA1452490; TRIAE_CS42_3B_TGACv1_222617_AA0767980; TRIAE_CS42_7DS_TGACv1_621382_AA2013540; TRIAE_CS42_5DL_TGACv1_433818_AA1422980; TRIAE_CS42_4AL_TGACv1_290747_AA0988920; TRIAE_CS42_1AS_TGACv1_019276_AA0064280; TRIAE_CS42_5BL_TGACv1_404299_AA1294540; TRIAE_CS42_3AS_TGACv1_211110_AA0685200; TRIAE_CS42_1BS_TGACv1_051414_AA0179560; TRIAE_CS42_1DS_TGACv1_081394_AA0260470; …
GO:0016310	phosphorylation	biological_process	2.31e-05	1.46326	TRIAE_CS42_3B_TGACv1_226076_AA0813810; TRIAE_CS42_3B_TGACv1_221165_AA0732560; TRIAE_CS42_2AL_TGACv1_094756_AA0302700; TRIAE_CS42_7DL_TGACv1_602796_AA1968870; TRIAE_CS42_1AL_TGACv1_000492_AA0013410; TRIAE_CS42_3AS_TGACv1_211040_AA0683750; TRIAE_CS42_U_TGACv1_643598_AA2133390; TRIAE_CS42_2DS_TGACv1_177329_AA0573840; TRIAE_CS42_2BL_TGACv1_129822_AA0397290; TRIAE_CS42_6AS_TGACv1_486731_AA1564490; TRI…
GO:0055129	L-proline biosynthetic process	biological_process	2.73e-05	12.2838	TRIAE_CS42_3DL_TGACv1_250063_AA0861520; TRIAE_CS42_3AL_TGACv1_195540_AA0650890; TRIAE_CS42_3B_TGACv1_225182_AA0805900
GO:0046148	pigment biosynthetic process	biological_process	2.96e-05	9.0991	TRIAE_CS42_2AL_TGACv1_093258_AA0276050; TRIAE_CS42_4DL_TGACv1_343013_AA1127540; TRIAE_CS42_2BL_TGACv1_129832_AA0397560; TRIAE_CS42_2DL_TGACv1_157983_AA0504690
GO:0010167	response to nitrate	biological_process	4.61e-05	6.82432	TRIAE_CS42_6BL_TGACv1_501381_AA1616800; TRIAE_CS42_6AL_TGACv1_471614_AA1511800; TRIAE_CS42_5DL_TGACv1_434586_AA1438330; TRIAE_CS42_6BL_TGACv1_502018_AA1622420; TRIAE_CS42_6AL_TGACv1_474609_AA1535560
GO:0006541	glutamine metabolic process	biological_process	5.47e-05	4.94175	TRIAE_CS42_4DL_TGACv1_342578_AA1117080; TRIAE_CS42_1DL_TGACv1_062158_AA0209620; TRIAE_CS42_4AS_TGACv1_308427_AA1027880; TRIAE_CS42_U_TGACv1_641929_AA2107490; TRIAE_CS42_1AL_TGACv1_000056_AA0001810; TRIAE_CS42_1BL_TGACv1_031075_AA0107150; TRIAE_CS42_3AL_TGACv1_194109_AA0626660
GO:0055085	transmembrane transport	biological_process	6.92e-05	1.39345	TRIAE_CS42_7DS_TGACv1_622918_AA2047260; TRIAE_CS42_7AS_TGACv1_569705_AA1822230; TRIAE_CS42_4BL_TGACv1_321060_AA1054580; TRIAE_CS42_2DL_TGACv1_159649_AA0541000; TRIAE_CS42_4BL_TGACv1_322243_AA1069920; TRIAE_CS42_4AL_TGACv1_290140_AA0982100; TRIAE_CS42_2BL_TGACv1_130578_AA0413940; TRIAE_CS42_7BL_TGACv1_578202_AA1891050; TRIAE_CS42_3AS_TGACv1_212907_AA0704050; TRIAE_CS42_7AS_TGACv1_569552_AA1819010;…
GO:0009625	response to insect	biological_process	7.87e-05	10.2365	TRIAE_CS42_6BL_TGACv1_500025_AA1597550; TRIAE_CS42_6AL_TGACv1_473807_AA1533030; TRIAE_CS42_6DL_TGACv1_527575_AA1705830
GO:0009864	induced systemic resistance, jasmonic acid mediated signaling pathway	biological_process	7.87e-05	10.2365	TRIAE_CS42_6BL_TGACv1_500025_AA1597550; TRIAE_CS42_6AL_TGACv1_473807_AA1533030; TRIAE_CS42_6DL_TGACv1_527575_AA1705830
GO:0009751	response to salicylic acid	biological_process	8.73e-05	4.19958	TRIAE_CS42_5DL_TGACv1_434097_AA1429100; TRIAE_CS42_6BL_TGACv1_500025_AA1597550; TRIAE_CS42_6AL_TGACv1_473807_AA1533030; TRIAE_CS42_6DL_TGACv1_527575_AA1705830; TRIAE_CS42_3B_TGACv1_230099_AA0829520; TRIAE_CS42_7BL_TGACv1_579947_AA1911100; TRIAE_CS42_4AS_TGACv1_306835_AA1013950; TRIAE_CS42_U_TGACv1_642459_AA2117910
GO:0009607	response to biotic stimulus	biological_process	9.11e-05	3.02442	TRIAE_CS42_4AS_TGACv1_308773_AA1029400; TRIAE_CS42_5BS_TGACv1_423794_AA1383400; TRIAE_CS42_2AL_TGACv1_094607_AA0300380; TRIAE_CS42_2BS_TGACv1_146136_AA0456320; TRIAE_CS42_U_TGACv1_646267_AA2146250; TRIAE_CS42_7AS_TGACv1_570591_AA1838040; TRIAE_CS42_3DL_TGACv1_251714_AA0884080; TRIAE_CS42_1BL_TGACv1_030856_AA0102420; TRIAE_CS42_5DS_TGACv1_457675_AA1488830; TRIAE_CS42_7DL_TGACv1_603560_AA1985660; T…
GO:0071446	cellular response to salicylic acid stimulus	biological_process	9.99e-05	7.44472	TRIAE_CS42_5DL_TGACv1_434097_AA1429100; TRIAE_CS42_3B_TGACv1_230099_AA0829520; TRIAE_CS42_4AS_TGACv1_306835_AA1013950; TRIAE_CS42_U_TGACv1_642459_AA2117910
GO:0009834	plant-type secondary cell wall biogenesis	biological_process	0.000109232	5.11824	TRIAE_CS42_3DL_TGACv1_252155_AA0887950; TRIAE_CS42_1AL_TGACv1_003078_AA0047540; TRIAE_CS42_5DL_TGACv1_433963_AA1426320; TRIAE_CS42_3B_TGACv1_221053_AA0728400; TRIAE_CS42_5AL_TGACv1_375923_AA1228920; TRIAE_CS42_U_TGACv1_644520_AA2140150
GO:0006560	proline metabolic process	biological_process	0.000116433	13.6486	TRIAE_CS42_1AL_TGACv1_003095_AA0047680; TRIAE_CS42_1BL_TGACv1_033285_AA0138440
GO:0006562	proline catabolic process	biological_process	0.000116433	13.6486	TRIAE_CS42_1AL_TGACv1_003095_AA0047680; TRIAE_CS42_1BL_TGACv1_033285_AA0138440
GO:0015812	gamma-aminobutyric acid transport	biological_process	0.000116433	13.6486	TRIAE_CS42_3AL_TGACv1_194180_AA0628010; TRIAE_CS42_3DL_TGACv1_250015_AA0860390
GO:0071732	cellular response to nitric oxide	biological_process	0.000256367	6.29938	TRIAE_CS42_5DL_TGACv1_434097_AA1429100; TRIAE_CS42_3B_TGACv1_230099_AA0829520; TRIAE_CS42_4AS_TGACv1_306835_AA1013950; TRIAE_CS42_U_TGACv1_642459_AA2117910
GO:0006556	S-adenosylmethionine biosynthetic process	biological_process	0.000256367	6.29938	TRIAE_CS42_6AL_TGACv1_471945_AA1516140; TRIAE_CS42_6BL_TGACv1_500297_AA1602810; TRIAE_CS42_6AL_TGACv1_475648_AA1536640; TRIAE_CS42_6BL_TGACv1_499577_AA1586520
GO:0009832	plant-type cell wall biogenesis	biological_process	0.00028934	5.11824	TRIAE_CS42_4DL_TGACv1_342592_AA1117380; TRIAE_CS42_4BL_TGACv1_322159_AA1069120; TRIAE_CS42_4AS_TGACv1_307757_AA1023300; TRIAE_CS42_5DL_TGACv1_433963_AA1426320; TRIAE_CS42_5AL_TGACv1_375923_AA1228920
GO:0006810	transport	biological_process	0.00030452	1.30591	TRIAE_CS42_3B_TGACv1_224802_AA0801730; TRIAE_CS42_7DS_TGACv1_622918_AA2047260; TRIAE_CS42_7AS_TGACv1_569705_AA1822230; TRIAE_CS42_4BL_TGACv1_321060_AA1054580; TRIAE_CS42_4BL_TGACv1_322243_AA1069920; TRIAE_CS42_4AL_TGACv1_290140_AA0982100; TRIAE_CS42_3AS_TGACv1_212907_AA0704050; TRIAE_CS42_3DL_TGACv1_249135_AA0839220; TRIAE_CS42_1DL_TGACv1_061188_AA0188250; TRIAE_CS42_7BS_TGACv1_591792_AA1921290; …
GO:0048544	recognition of pollen	biological_process	0.000308476	1.8222	TRIAE_CS42_3B_TGACv1_226076_AA0813810; TRIAE_CS42_2DS_TGACv1_177329_AA0573840; TRIAE_CS42_2BL_TGACv1_129822_AA0397290; TRIAE_CS42_3AL_TGACv1_193919_AA0622620; TRIAE_CS42_1AL_TGACv1_000627_AA0016210; TRIAE_CS42_5AL_TGACv1_374656_AA1205760; TRIAE_CS42_1BL_TGACv1_030242_AA0083290; TRIAE_CS42_U_TGACv1_642752_AA2122580; TRIAE_CS42_4AL_TGACv1_288995_AA0962950; TRIAE_CS42_2DL_TGACv1_158719_AA0524910; TR…
GO:0006865	amino acid transport	biological_process	0.000339334	7.67736	TRIAE_CS42_3DL_TGACv1_252129_AA0887800; TRIAE_CS42_U_TGACv1_641534_AA2097300; TRIAE_CS42_3B_TGACv1_225155_AA0805550
GO:0006950	response to stress	biological_process	0.00036578	1.92363	TRIAE_CS42_6BL_TGACv1_499606_AA1587120; TRIAE_CS42_1DL_TGACv1_065073_AA0236480; TRIAE_CS42_7DS_TGACv1_622927_AA2047370; TRIAE_CS42_6AL_TGACv1_471708_AA1513200; TRIAE_CS42_6BL_TGACv1_503721_AA1628330; TRIAE_CS42_5DS_TGACv1_457432_AA1486480; TRIAE_CS42_6DL_TGACv1_527527_AA1705260; TRIAE_CS42_5DL_TGACv1_432941_AA1395460; TRIAE_CS42_6AL_TGACv1_471582_AA1511400; TRIAE_CS42_6BL_TGACv1_500444_AA1604700;…
GO:0016114	terpenoid biosynthetic process	biological_process	0.00038837	4.87452	TRIAE_CS42_1BL_TGACv1_030886_AA0103100; TRIAE_CS42_2DL_TGACv1_158047_AA0507190; TRIAE_CS42_2AL_TGACv1_094713_AA0301970; TRIAE_CS42_1AL_TGACv1_004446_AA0053550; TRIAE_CS42_1DL_TGACv1_062598_AA0217030
GO:0042542	response to hydrogen peroxide	biological_process	0.000397379	4.23579	TRIAE_CS42_4DL_TGACv1_344347_AA1146290; TRIAE_CS42_6BL_TGACv1_500025_AA1597550; TRIAE_CS42_6AL_TGACv1_473807_AA1533030; TRIAE_CS42_6DL_TGACv1_527575_AA1705830; TRIAE_CS42_7BL_TGACv1_579947_AA1911100; TRIAE_CS42_4BL_TGACv1_321697_AA1064240
GO:0031640	killing of cells of other organism	biological_process	0.000448684	10.2365	TRIAE_CS42_3DL_TGACv1_251714_AA0884080; TRIAE_CS42_3AL_TGACv1_194067_AA0625780
GO:0048638	regulation of developmental growth	biological_process	0.000448684	10.2365	TRIAE_CS42_4AS_TGACv1_306460_AA1008550; TRIAE_CS42_4BL_TGACv1_321622_AA1063290
GO:0071805	potassium ion transmembrane transport	biological_process	0.000547494	2.32317	TRIAE_CS42_7DS_TGACv1_622918_AA2047260; TRIAE_CS42_7BL_TGACv1_578202_AA1891050; TRIAE_CS42_2BS_TGACv1_148441_AA0492860; TRIAE_CS42_2AL_TGACv1_096842_AA0321670; TRIAE_CS42_2DL_TGACv1_158352_AA0516430; TRIAE_CS42_5DL_TGACv1_433406_AA1412260; TRIAE_CS42_6BL_TGACv1_502060_AA1622780; TRIAE_CS42_7BS_TGACv1_593324_AA1950450; TRIAE_CS42_7AS_TGACv1_569084_AA1806850; TRIAE_CS42_2DL_TGACv1_158627_AA0523560;…
GO:0015936	coenzyme A metabolic process	biological_process	0.000587123	6.82432	TRIAE_CS42_5DL_TGACv1_436551_AA1461950; TRIAE_CS42_7DS_TGACv1_622404_AA2038940; TRIAE_CS42_5AL_TGACv1_374478_AA1201170
GO:0009414	response to water deprivation	biological_process	0.000650009	2.429	TRIAE_CS42_5BL_TGACv1_406498_AA1346300; TRIAE_CS42_3AS_TGACv1_211725_AA0693400; TRIAE_CS42_4DL_TGACv1_344264_AA1145620; TRIAE_CS42_3B_TGACv1_222685_AA0768900; TRIAE_CS42_5DL_TGACv1_434740_AA1440850; TRIAE_CS42_3DL_TGACv1_252155_AA0887950; TRIAE_CS42_5AL_TGACv1_375786_AA1227160; TRIAE_CS42_3DS_TGACv1_271986_AA0912330; TRIAE_CS42_4AS_TGACv1_307652_AA1022380; TRIAE_CS42_5DL_TGACv1_433588_AA1416820; …
GO:0006221	pyrimidine nucleotide biosynthetic process	biological_process	0.000722382	3.49538	TRIAE_CS42_2AS_TGACv1_112998_AA0349410; TRIAE_CS42_2DS_TGACv1_177920_AA0587380; TRIAE_CS42_2BL_TGACv1_132210_AA0436030; TRIAE_CS42_1DL_TGACv1_062158_AA0209620; TRIAE_CS42_1AL_TGACv1_000056_AA0001810; TRIAE_CS42_3AL_TGACv1_194109_AA0626660; TRIAE_CS42_2BS_TGACv1_146900_AA0475120
GO:0009627	systemic acquired resistance	biological_process	0.000769345	5.11824	TRIAE_CS42_5DL_TGACv1_434097_AA1429100; TRIAE_CS42_3B_TGACv1_230099_AA0829520; TRIAE_CS42_4AS_TGACv1_306835_AA1013950; TRIAE_CS42_U_TGACv1_642459_AA2117910
GO:0006568	tryptophan metabolic process	biological_process	0.000854496	3.41216	TRIAE_CS42_7BL_TGACv1_577750_AA1882530; TRIAE_CS42_5AL_TGACv1_375039_AA1214520; TRIAE_CS42_5AL_TGACv1_374079_AA1189780; TRIAE_CS42_5BL_TGACv1_406487_AA1346100; TRIAE_CS42_7AL_TGACv1_556476_AA1763920; TRIAE_CS42_5DL_TGACv1_433372_AA1411330; TRIAE_CS42_5DL_TGACv1_435329_AA1449060
GO:0006002	fructose 6-phosphate metabolic process	biological_process	0.000916555	3.72236	TRIAE_CS42_2BL_TGACv1_131551_AA0429100; TRIAE_CS42_2AL_TGACv1_093681_AA0285090; TRIAE_CS42_2DL_TGACv1_159654_AA0541070; TRIAE_CS42_1DL_TGACv1_063603_AA0229020; TRIAE_CS42_5BS_TGACv1_423221_AA1371470; TRIAE_CS42_1BL_TGACv1_032269_AA0127750
GO:0006468	protein phosphorylation	biological_process	0.00104397	1.18883	TRIAE_CS42_5AL_TGACv1_374737_AA1207850; TRIAE_CS42_5BS_TGACv1_424145_AA1387130; TRIAE_CS42_5AL_TGACv1_374737_AA1207860; TRIAE_CS42_3B_TGACv1_226076_AA0813810; TRIAE_CS42_3B_TGACv1_221165_AA0732560; TRIAE_CS42_2AL_TGACv1_093599_AA0283490; TRIAE_CS42_6AS_TGACv1_485699_AA1550350; TRIAE_CS42_2BL_TGACv1_132357_AA0437030; TRIAE_CS42_3AS_TGACv1_212081_AA0697520; TRIAE_CS42_2AL_TGACv1_094756_AA0302700; T…
GO:0006529	asparagine biosynthetic process	biological_process	0.00104622	4.81717	TRIAE_CS42_4DL_TGACv1_342578_AA1117080; TRIAE_CS42_4AS_TGACv1_308427_AA1027880; TRIAE_CS42_U_TGACv1_641929_AA2107490; TRIAE_CS42_1BL_TGACv1_031075_AA0107150
GO:0009813	flavonoid biosynthetic process	biological_process	0.00107148	4.09459	TRIAE_CS42_6DL_TGACv1_528868_AA1716610; TRIAE_CS42_7BS_TGACv1_592477_AA1938860; TRIAE_CS42_3B_TGACv1_220646_AA0713590; TRIAE_CS42_7BL_TGACv1_579947_AA1911100; TRIAE_CS42_U_TGACv1_641902_AA2106980
GO:0071555	cell wall organization	biological_process	0.00142979	1.62416	TRIAE_CS42_6BS_TGACv1_514601_AA1662140; TRIAE_CS42_3DL_TGACv1_252785_AA0891950; TRIAE_CS42_3AS_TGACv1_212195_AA0698660; TRIAE_CS42_U_TGACv1_642260_AA2114440; TRIAE_CS42_2BS_TGACv1_146146_AA0456710; TRIAE_CS42_5AL_TGACv1_376037_AA1231100; TRIAE_CS42_1DL_TGACv1_063091_AA0223780; TRIAE_CS42_5BL_TGACv1_407243_AA1354740; TRIAE_CS42_U_TGACv1_644105_AA2137200; TRIAE_CS42_7BL_TGACv1_576755_AA1853830; TRI…
GO:0006241	CTP biosynthetic process	biological_process	0.00164703	3.79129	TRIAE_CS42_1AL_TGACv1_000492_AA0013410; TRIAE_CS42_1DL_TGACv1_062158_AA0209620; TRIAE_CS42_7AL_TGACv1_556667_AA1768290; TRIAE_CS42_1AL_TGACv1_000056_AA0001810; TRIAE_CS42_3AL_TGACv1_194109_AA0626660
GO:0046037	GMP metabolic process	biological_process	0.0020828	6.82432	TRIAE_CS42_4AS_TGACv1_306460_AA1008550; TRIAE_CS42_4BL_TGACv1_321622_AA1063290
GO:0046710	GDP metabolic process	biological_process	0.0020828	6.82432	TRIAE_CS42_4AS_TGACv1_306460_AA1008550; TRIAE_CS42_4BL_TGACv1_321622_AA1063290
GO:0061615	glycolytic process through fructose-6-phosphate	biological_process	0.00218792	3.23257	TRIAE_CS42_2BL_TGACv1_131551_AA0429100; TRIAE_CS42_2AL_TGACv1_093681_AA0285090; TRIAE_CS42_2DL_TGACv1_159654_AA0541070; TRIAE_CS42_1DL_TGACv1_063603_AA0229020; TRIAE_CS42_5BS_TGACv1_423221_AA1371470; TRIAE_CS42_1BL_TGACv1_032269_AA0127750
GO:0019408	dolichol biosynthetic process	biological_process	0.00238512	10.2365	TRIAE_CS42_4DL_TGACv1_344264_AA1145620
GO:0006348	chromatin silencing at telomere	biological_process	0.00238512	10.2365	TRIAE_CS42_5DL_TGACv1_434726_AA1440630
GO:0010037	response to carbon dioxide	biological_process	0.00238512	10.2365	TRIAE_CS42_7DS_TGACv1_622658_AA2043420
GO:0015749	monosaccharide transport	biological_process	0.00238512	10.2365	TRIAE_CS42_4AS_TGACv1_307652_AA1022380
GO:0035428	hexose transmembrane transport	biological_process	0.00238512	10.2365	TRIAE_CS42_4AS_TGACv1_307652_AA1022380
GO:1904659	glucose transmembrane transport	biological_process	0.00238512	10.2365	TRIAE_CS42_4AS_TGACv1_307652_AA1022380
GO:0098655	cation transmembrane transport	biological_process	0.00256293	2.55912	TRIAE_CS42_7BL_TGACv1_578202_AA1891050; TRIAE_CS42_1BL_TGACv1_031610_AA0117120; TRIAE_CS42_2DL_TGACv1_159884_AA0543850; TRIAE_CS42_7AL_TGACv1_556497_AA1764130; TRIAE_CS42_2DL_TGACv1_157944_AA0502880; TRIAE_CS42_3DS_TGACv1_272888_AA0926160; TRIAE_CS42_6BS_TGACv1_514466_AA1660080; TRIAE_CS42_3B_TGACv1_221584_AA0745100; TRIAE_CS42_4BL_TGACv1_320494_AA1041300
GO:2000280	regulation of root development	biological_process	0.00284638	4.72453	TRIAE_CS42_3AS_TGACv1_211244_AA0687070; TRIAE_CS42_3B_TGACv1_223651_AA0785120; TRIAE_CS42_U_TGACv1_642574_AA2119870
GO:0006750	glutathione biosynthetic process	biological_process	0.00284638	4.72453	TRIAE_CS42_7BL_TGACv1_578265_AA1892110; TRIAE_CS42_7DL_TGACv1_602877_AA1970850; TRIAE_CS42_7BL_TGACv1_578265_AA1892090
GO:0044210	'de novo' CTP biosynthetic process	biological_process	0.00284638	4.72453	TRIAE_CS42_1DL_TGACv1_062158_AA0209620; TRIAE_CS42_1AL_TGACv1_000056_AA0001810; TRIAE_CS42_3AL_TGACv1_194109_AA0626660
GO:0006813	potassium ion transport	biological_process	0.00324544	2.12919	TRIAE_CS42_7DS_TGACv1_622918_AA2047260; TRIAE_CS42_2AL_TGACv1_096842_AA0321670; TRIAE_CS42_2DL_TGACv1_158352_AA0516430; TRIAE_CS42_5DL_TGACv1_433406_AA1412260; TRIAE_CS42_6BL_TGACv1_502060_AA1622780; TRIAE_CS42_7BS_TGACv1_593324_AA1950450; TRIAE_CS42_7AS_TGACv1_569084_AA1806850; TRIAE_CS42_2DL_TGACv1_158627_AA0523560; TRIAE_CS42_7AS_TGACv1_569122_AA1807860; TRIAE_CS42_2BL_TGACv1_133206_AA0441840;…
GO:0009753	response to jasmonic acid	biological_process	0.00346693	3.30209	TRIAE_CS42_5AL_TGACv1_375200_AA1217570; TRIAE_CS42_5DL_TGACv1_436698_AA1462800; TRIAE_CS42_6BL_TGACv1_500025_AA1597550; TRIAE_CS42_6AL_TGACv1_473807_AA1533030; TRIAE_CS42_6DL_TGACv1_527575_AA1705830
GO:0009737	response to abscisic acid	biological_process	0.0034851	1.96148	TRIAE_CS42_7DS_TGACv1_622927_AA2047370; TRIAE_CS42_5DL_TGACv1_434097_AA1429100; TRIAE_CS42_3AS_TGACv1_211725_AA0693400; TRIAE_CS42_3B_TGACv1_221575_AA0744670; TRIAE_CS42_3B_TGACv1_222685_AA0768900; TRIAE_CS42_6BL_TGACv1_500025_AA1597550; TRIAE_CS42_5DL_TGACv1_434740_AA1440850; TRIAE_CS42_6AL_TGACv1_473807_AA1533030; TRIAE_CS42_3DS_TGACv1_271986_AA0912330; TRIAE_CS42_6DL_TGACv1_527575_AA1705830; T…
GO:0009862	systemic acquired resistance, salicylic acid mediated signaling pathway	biological_process	0.00351251	5.84942	TRIAE_CS42_4BL_TGACv1_320502_AA1041760; TRIAE_CS42_4DL_TGACv1_345084_AA1151530
GO:0010051	xylem and phloem pattern formation	biological_process	0.00383184	4.38706	TRIAE_CS42_4DL_TGACv1_342592_AA1117380; TRIAE_CS42_4BL_TGACv1_322159_AA1069120; TRIAE_CS42_4AS_TGACv1_307757_AA1023300
GO:0010038	response to metal ion	biological_process	0.00383184	4.38706	TRIAE_CS42_6BL_TGACv1_500025_AA1597550; TRIAE_CS42_6AL_TGACv1_473807_AA1533030; TRIAE_CS42_6DL_TGACv1_527575_AA1705830
GO:0046470	phosphatidylcholine metabolic process	biological_process	0.00451866	2.85669	TRIAE_CS42_3B_TGACv1_222617_AA0767980; TRIAE_CS42_5BL_TGACv1_404457_AA1300530; TRIAE_CS42_3AS_TGACv1_210894_AA0681000; TRIAE_CS42_3DS_TGACv1_273245_AA0929840; TRIAE_CS42_5DL_TGACv1_432936_AA1395150; TRIAE_CS42_1BS_TGACv1_049952_AA0164700
GO:0006075	(1->3)-beta-D-glucan biosynthetic process	biological_process	0.00479895	3.10196	TRIAE_CS42_2BL_TGACv1_130682_AA0416000; TRIAE_CS42_U_TGACv1_643079_AA2126960; TRIAE_CS42_6DL_TGACv1_527257_AA1701370; TRIAE_CS42_7DS_TGACv1_623297_AA2051690; TRIAE_CS42_2DL_TGACv1_158113_AA0509560
GO:0080186	developmental vegetative growth	biological_process	0.00502486	4.09459	TRIAE_CS42_6BL_TGACv1_500025_AA1597550; TRIAE_CS42_6AL_TGACv1_473807_AA1533030; TRIAE_CS42_6DL_TGACv1_527575_AA1705830
GO:0033566	gamma-tubulin complex localization	biological_process	0.00541642	5.11824	TRIAE_CS42_5AL_TGACv1_374539_AA1202640; TRIAE_CS42_5DL_TGACv1_434078_AA1428480
GO:0070143	mitochondrial alanyl-tRNA aminoacylation	biological_process	0.00541642	5.11824	TRIAE_CS42_4DS_TGACv1_361487_AA1168940; TRIAE_CS42_4DS_TGACv1_361716_AA1171920
GO:0006163	purine nucleotide metabolic process	biological_process	0.00541642	5.11824	TRIAE_CS42_4AS_TGACv1_306460_AA1008550; TRIAE_CS42_4BL_TGACv1_321622_AA1063290
GO:0009734	auxin-activated signaling pathway	biological_process	0.0055652	1.80644	TRIAE_CS42_3DL_TGACv1_249135_AA0839220; TRIAE_CS42_6DS_TGACv1_542633_AA1725840; TRIAE_CS42_U_TGACv1_640950_AA2080410; TRIAE_CS42_6BL_TGACv1_500025_AA1597550; TRIAE_CS42_U_TGACv1_644432_AA2139510; TRIAE_CS42_5AL_TGACv1_379509_AA1256480; TRIAE_CS42_6DS_TGACv1_543229_AA1737230; TRIAE_CS42_6AL_TGACv1_473807_AA1533030; TRIAE_CS42_1DL_TGACv1_062287_AA0211840; TRIAE_CS42_6DL_TGACv1_526389_AA1681780; TRI…
GO:0009086	methionine biosynthetic process	biological_process	0.00559032	3.01073	TRIAE_CS42_4DL_TGACv1_343385_AA1133850; TRIAE_CS42_4BS_TGACv1_330819_AA1108930; TRIAE_CS42_4DS_TGACv1_361983_AA1175310; TRIAE_CS42_5AS_TGACv1_393328_AA1271350; TRIAE_CS42_4BL_TGACv1_320349_AA1036310
GO:0019953	sexual reproduction	biological_process	0.00568032	2.20139	TRIAE_CS42_1DL_TGACv1_063167_AA0224540; TRIAE_CS42_1BL_TGACv1_031113_AA0108080; TRIAE_CS42_1AL_TGACv1_000456_AA0012510; TRIAE_CS42_1AL_TGACv1_002200_AA0039680; TRIAE_CS42_6DL_TGACv1_527377_AA1703040; TRIAE_CS42_6AL_TGACv1_471607_AA1511690; TRIAE_CS42_6BL_TGACv1_500765_AA1609400; TRIAE_CS42_2BL_TGACv1_129731_AA0394100; TRIAE_CS42_1DL_TGACv1_062107_AA0208850; TRIAE_CS42_1BL_TGACv1_034214_AA0143800
GO:0006561	proline biosynthetic process	biological_process	0.00644336	3.83868	TRIAE_CS42_3DL_TGACv1_250063_AA0861520; TRIAE_CS42_3AL_TGACv1_195540_AA0650890; TRIAE_CS42_3B_TGACv1_225182_AA0805900
GO:0006081	cellular aldehyde metabolic process	biological_process	0.00644336	3.83868	TRIAE_CS42_U_TGACv1_642188_AA2112950; TRIAE_CS42_5AS_TGACv1_392962_AA1266890; TRIAE_CS42_5DL_TGACv1_433012_AA1398090
GO:0006629	lipid metabolic process	biological_process	0.00648117	1.45031	TRIAE_CS42_7AL_TGACv1_558101_AA1790150; TRIAE_CS42_5DL_TGACv1_435599_AA1452490; TRIAE_CS42_1BS_TGACv1_050249_AA0169670; TRIAE_CS42_3AL_TGACv1_194556_AA0635680; TRIAE_CS42_7DS_TGACv1_621382_AA2013540; TRIAE_CS42_5AL_TGACv1_379078_AA1255510; TRIAE_CS42_6DL_TGACv1_528776_AA1716190; TRIAE_CS42_5DL_TGACv1_433818_AA1422980; TRIAE_CS42_4AL_TGACv1_290747_AA0988920; TRIAE_CS42_4DL_TGACv1_342987_AA1127120;…
GO:0003333	amino acid transmembrane transport	biological_process	0.00659591	2.24703	TRIAE_CS42_3B_TGACv1_221165_AA0732570; TRIAE_CS42_3DL_TGACv1_252129_AA0887800; TRIAE_CS42_7AL_TGACv1_556426_AA1762750; TRIAE_CS42_7DL_TGACv1_603819_AA1989740; TRIAE_CS42_4DL_TGACv1_344161_AA1144470; TRIAE_CS42_U_TGACv1_641534_AA2097300; TRIAE_CS42_5DL_TGACv1_437698_AA1467160; TRIAE_CS42_3B_TGACv1_223203_AA0777900; TRIAE_CS42_3B_TGACv1_225155_AA0805550
GO:0009725	response to hormone	biological_process	0.00690366	2.33977	TRIAE_CS42_6DS_TGACv1_542633_AA1725840; TRIAE_CS42_U_TGACv1_640950_AA2080410; TRIAE_CS42_6DS_TGACv1_543229_AA1737230; TRIAE_CS42_1DL_TGACv1_062287_AA0211840; TRIAE_CS42_7AL_TGACv1_557022_AA1775320; TRIAE_CS42_6BS_TGACv1_514824_AA1664750; TRIAE_CS42_7BL_TGACv1_579596_AA1908810; TRIAE_CS42_3AS_TGACv1_211448_AA0690270
GO:0080162	intracellular auxin transport	biological_process	0.0069225	6.82432	TRIAE_CS42_3DL_TGACv1_249135_AA0839220
GO:0009970	cellular response to sulfate starvation	biological_process	0.0069225	6.82432	TRIAE_CS42_1DL_TGACv1_061115_AA0185890
GO:0006212	uracil catabolic process	biological_process	0.0069225	6.82432	TRIAE_CS42_6DL_TGACv1_526545_AA1686890
GO:0033611	oxalate catabolic process	biological_process	0.0069225	6.82432	TRIAE_CS42_2AL_TGACv1_098345_AA0326010
GO:0030835	negative regulation of actin filament depolymerization	biological_process	0.0069225	6.82432	TRIAE_CS42_1DS_TGACv1_080955_AA0256010
GO:0000024	maltose biosynthetic process	biological_process	0.0069225	6.82432	TRIAE_CS42_1BL_TGACv1_030979_AA0104980
GO:0046184	aldehyde biosynthetic process	biological_process	0.0069225	6.82432	TRIAE_CS42_6BS_TGACv1_515431_AA1670020
GO:0040029	regulation of gene expression, epigenetic	biological_process	0.0069225	6.82432	TRIAE_CS42_6DS_TGACv1_542798_AA1730590
GO:0009838	abscission	biological_process	0.0069225	6.82432	TRIAE_CS42_7BL_TGACv1_577921_AA1886230
GO:0045128	negative regulation of reciprocal meiotic recombination	biological_process	0.0069225	6.82432	TRIAE_CS42_1AS_TGACv1_019932_AA0072990
GO:0006784	heme a biosynthetic process	biological_process	0.0069225	6.82432	TRIAE_CS42_7DS_TGACv1_622848_AA2046290
GO:0080187	floral organ senescence	biological_process	0.0069225	6.82432	TRIAE_CS42_2BL_TGACv1_132507_AA0438040
GO:0010256	endomembrane system organization	biological_process	0.0069225	6.82432	TRIAE_CS42_2DS_TGACv1_178531_AA0597160
GO:0090148	membrane fission	biological_process	0.0069225	6.82432	TRIAE_CS42_2DS_TGACv1_178531_AA0597160
GO:0090158	endoplasmic reticulum membrane organization	biological_process	0.0069225	6.82432	TRIAE_CS42_2DS_TGACv1_178531_AA0597160
GO:0090693	plant organ senescence	biological_process	0.0069225	6.82432	TRIAE_CS42_2DS_TGACv1_178531_AA0597160
GO:0008219	cell death	biological_process	0.0077156	3.14969	TRIAE_CS42_5DL_TGACv1_434097_AA1429100; TRIAE_CS42_3B_TGACv1_230099_AA0829520; TRIAE_CS42_4AS_TGACv1_306835_AA1013950; TRIAE_CS42_U_TGACv1_642459_AA2117910
GO:0015671	oxygen transport	biological_process	0.00783106	4.54955	TRIAE_CS42_4DL_TGACv1_342936_AA1125660; TRIAE_CS42_4BL_TGACv1_320974_AA1052850
GO:0048235	pollen sperm cell differentiation	biological_process	0.00783106	4.54955	TRIAE_CS42_3AL_TGACv1_194383_AA0632230; TRIAE_CS42_2AL_TGACv1_094164_AA0293540
GO:0006772	thiamine metabolic process	biological_process	0.00783106	4.54955	TRIAE_CS42_1BL_TGACv1_030471_AA0091910; TRIAE_CS42_1DL_TGACv1_061568_AA0198810
GO:0009229	thiamine diphosphate biosynthetic process	biological_process	0.00783106	4.54955	TRIAE_CS42_1BL_TGACv1_030471_AA0091910; TRIAE_CS42_1DL_TGACv1_061568_AA0198810
GO:0006809	nitric oxide biosynthetic process	biological_process	0.00783106	4.54955	TRIAE_CS42_6AL_TGACv1_472117_AA1517910; TRIAE_CS42_6DS_TGACv1_543770_AA1744010
GO:0080113	regulation of seed growth	biological_process	0.00783106	4.54955	TRIAE_CS42_U_TGACv1_642542_AA2119280; TRIAE_CS42_1BS_TGACv1_049601_AA0157510
GO:0010029	regulation of seed germination	biological_process	0.00810402	3.61288	TRIAE_CS42_5BL_TGACv1_404605_AA1305870; TRIAE_CS42_U_TGACv1_641712_AA2102210; TRIAE_CS42_5DL_TGACv1_435998_AA1457130
GO:0032957	inositol trisphosphate metabolic process	biological_process	0.00810402	3.61288	TRIAE_CS42_7DS_TGACv1_621640_AA2021920; TRIAE_CS42_1DL_TGACv1_062405_AA0214010; TRIAE_CS42_7BS_TGACv1_591781_AA1920830
GO:0000272	polysaccharide catabolic process	biological_process	0.0099175	2.11789	TRIAE_CS42_7DS_TGACv1_623177_AA2050420; TRIAE_CS42_7BS_TGACv1_594065_AA1955910; TRIAE_CS42_U_TGACv1_641503_AA2096710; TRIAE_CS42_2AL_TGACv1_096605_AA0320170; TRIAE_CS42_7AS_TGACv1_569331_AA1813600; TRIAE_CS42_1BL_TGACv1_030979_AA0104980; TRIAE_CS42_2AS_TGACv1_113985_AA0363070; TRIAE_CS42_U_TGACv1_642373_AA2116470; TRIAE_CS42_5DL_TGACv1_433122_AA1402770
GO:0009646	response to absence of light	biological_process	0.0100221	3.41216	TRIAE_CS42_6BL_TGACv1_500025_AA1597550; TRIAE_CS42_6AL_TGACv1_473807_AA1533030; TRIAE_CS42_6DL_TGACv1_527575_AA1705830
GO:0008610	lipid biosynthetic process	biological_process	0.0104161	2.02703	TRIAE_CS42_7BS_TGACv1_592198_AA1933050; TRIAE_CS42_7BL_TGACv1_577498_AA1877040; TRIAE_CS42_2AS_TGACv1_112506_AA0339530; TRIAE_CS42_1DL_TGACv1_061596_AA0199520; TRIAE_CS42_5AL_TGACv1_376349_AA1235590; TRIAE_CS42_4DL_TGACv1_343518_AA1135780; TRIAE_CS42_7DL_TGACv1_605387_AA2006380; TRIAE_CS42_4BL_TGACv1_320626_AA1045020; TRIAE_CS42_6BS_TGACv1_515431_AA1670020; TRIAE_CS42_7AL_TGACv1_557623_AA1784120
GO:1901642	nucleoside transmembrane transport	biological_process	0.0107841	4.09459	TRIAE_CS42_2AS_TGACv1_112470_AA0338670; TRIAE_CS42_2BS_TGACv1_147909_AA0488910
GO:0009615	response to virus	biological_process	0.0107841	4.09459	TRIAE_CS42_4DL_TGACv1_344347_AA1146290; TRIAE_CS42_4BL_TGACv1_321697_AA1064240
GO:0015696	ammonium transport	biological_process	0.0122116	3.23257	TRIAE_CS42_4AL_TGACv1_290368_AA0984580; TRIAE_CS42_5BL_TGACv1_405370_AA1325990; TRIAE_CS42_5DL_TGACv1_433945_AA1425980
GO:0060919	auxin influx	biological_process	0.0133963	5.11824	TRIAE_CS42_4AL_TGACv1_291302_AA0993610
GO:0048278	vesicle docking	biological_process	0.0133963	5.11824	TRIAE_CS42_5AS_TGACv1_394157_AA1278470
GO:0010952	positive regulation of peptidase activity	biological_process	0.0133963	5.11824	TRIAE_CS42_7BS_TGACv1_592048_AA1929200
GO:0033554	cellular response to stress	biological_process	0.0133963	5.11824	TRIAE_CS42_U_TGACv1_643173_AA2128450
GO:0033674	positive regulation of kinase activity	biological_process	0.0133963	5.11824	TRIAE_CS42_U_TGACv1_643173_AA2128450
GO:0043447	alkane biosynthetic process	biological_process	0.0133963	5.11824	TRIAE_CS42_6BS_TGACv1_515431_AA1670020
GO:0097359	UDP-glucosylation	biological_process	0.0133963	5.11824	TRIAE_CS42_1DL_TGACv1_064213_AA0233250
GO:0052576	carbohydrate storage	biological_process	0.0133963	5.11824	TRIAE_CS42_2AL_TGACv1_096348_AA0318750
GO:0009723	response to ethylene	biological_process	0.0142298	2.72973	TRIAE_CS42_6BL_TGACv1_500025_AA1597550; TRIAE_CS42_6AL_TGACv1_473807_AA1533030; TRIAE_CS42_6DL_TGACv1_527575_AA1705830; TRIAE_CS42_7BL_TGACv1_579947_AA1911100
GO:0010112	regulation of systemic acquired resistance	biological_process	0.0142952	3.72236	TRIAE_CS42_1AL_TGACv1_002619_AA0043740; TRIAE_CS42_3B_TGACv1_229631_AA0828970
GO:0051276	chromosome organization	biological_process	0.0146846	3.07095	TRIAE_CS42_1DL_TGACv1_061156_AA0187310; TRIAE_CS42_7BL_TGACv1_585084_AA1919440; TRIAE_CS42_7AL_TGACv1_557012_AA1775000
GO:0030001	metal ion transport	biological_process	0.0152833	1.51877	TRIAE_CS42_4AL_TGACv1_290140_AA0982100; TRIAE_CS42_7DL_TGACv1_602942_AA1972460; TRIAE_CS42_1DL_TGACv1_061188_AA0188250; TRIAE_CS42_7AL_TGACv1_556074_AA1754650; TRIAE_CS42_7BL_TGACv1_577219_AA1869370; TRIAE_CS42_7AL_TGACv1_557370_AA1780480; TRIAE_CS42_2BS_TGACv1_147725_AA0486970; TRIAE_CS42_3B_TGACv1_221383_AA0738860; TRIAE_CS42_2AL_TGACv1_096819_AA0321580; TRIAE_CS42_7DL_TGACv1_604040_AA1993010; …
GO:0006811	ion transport	biological_process	0.016958	1.42057	TRIAE_CS42_7DS_TGACv1_622918_AA2047260; TRIAE_CS42_4AL_TGACv1_290140_AA0982100; TRIAE_CS42_1DL_TGACv1_061188_AA0188250; TRIAE_CS42_2AL_TGACv1_096842_AA0321670; TRIAE_CS42_2DL_TGACv1_158352_AA0516430; TRIAE_CS42_5DL_TGACv1_433406_AA1412260; TRIAE_CS42_6BL_TGACv1_502060_AA1622780; TRIAE_CS42_7BS_TGACv1_593324_AA1950450; TRIAE_CS42_1BL_TGACv1_030749_AA0099780; TRIAE_CS42_1DL_TGACv1_062322_AA0212540;…
GO:0005992	trehalose biosynthetic process	biological_process	0.0188239	2.19353	TRIAE_CS42_2BS_TGACv1_149207_AA0496530; TRIAE_CS42_1AL_TGACv1_000815_AA0019720; TRIAE_CS42_6AL_TGACv1_472402_AA1521780; TRIAE_CS42_6BL_TGACv1_500995_AA1612430; TRIAE_CS42_5AL_TGACv1_373994_AA1186960; TRIAE_CS42_5BL_TGACv1_407284_AA1355280
GO:0072488	ammonium transmembrane transport	biological_process	0.0205233	2.79177	TRIAE_CS42_4AL_TGACv1_290368_AA0984580; TRIAE_CS42_5BL_TGACv1_405370_AA1325990; TRIAE_CS42_5DL_TGACv1_433945_AA1425980
GO:0006857	oligopeptide transport	biological_process	0.0213879	1.94981	TRIAE_CS42_1AS_TGACv1_020508_AA0077910; TRIAE_CS42_5AL_TGACv1_374313_AA1196670; TRIAE_CS42_3AS_TGACv1_211129_AA0685730; TRIAE_CS42_1DL_TGACv1_061309_AA0192110; TRIAE_CS42_5AL_TGACv1_374750_AA1208150; TRIAE_CS42_5AL_TGACv1_376677_AA1239840; TRIAE_CS42_3B_TGACv1_225330_AA0807140; TRIAE_CS42_7DS_TGACv1_621856_AA2027720
GO:0045017	glycerolipid biosynthetic process	biological_process	0.0215141	2.27477	TRIAE_CS42_3B_TGACv1_222305_AA0761740; TRIAE_CS42_3DL_TGACv1_249218_AA0841750; TRIAE_CS42_3DS_TGACv1_272861_AA0925840; TRIAE_CS42_3B_TGACv1_220873_AA0722020; TRIAE_CS42_5DL_TGACv1_435242_AA1447650
GO:0009645	response to low light intensity stimulus	biological_process	0.0216067	4.09459	TRIAE_CS42_4DL_TGACv1_344264_AA1145620
GO:0030968	endoplasmic reticulum unfolded protein response	biological_process	0.0216067	4.09459	TRIAE_CS42_4DL_TGACv1_344264_AA1145620
GO:0065009	regulation of molecular function	biological_process	0.0216067	4.09459	TRIAE_CS42_U_TGACv1_642768_AA2122990
GO:0043967	histone H4 acetylation	biological_process	0.0216067	4.09459	TRIAE_CS42_5DL_TGACv1_434726_AA1440630
GO:0046467	membrane lipid biosynthetic process	biological_process	0.0216067	4.09459	TRIAE_CS42_5DL_TGACv1_432935_AA1395050
GO:0010025	wax biosynthetic process	biological_process	0.0230363	3.14969	TRIAE_CS42_1DL_TGACv1_061596_AA0199520; TRIAE_CS42_6BS_TGACv1_515431_AA1670020
GO:0009308	amine metabolic process	biological_process	0.0230363	3.14969	TRIAE_CS42_4AS_TGACv1_306804_AA1013620; TRIAE_CS42_U_TGACv1_642223_AA2113720
GO:0007623	circadian rhythm	biological_process	0.0236773	2.40858	TRIAE_CS42_6BL_TGACv1_500025_AA1597550; TRIAE_CS42_6AL_TGACv1_473807_AA1533030; TRIAE_CS42_6DL_TGACv1_527575_AA1705830; TRIAE_CS42_6DL_TGACv1_527221_AA1700760
GO:0007205	protein kinase C-activating G-protein coupled receptor signaling pathway	biological_process	0.0239059	2.67039	TRIAE_CS42_1DL_TGACv1_061597_AA0199540; TRIAE_CS42_1BL_TGACv1_030290_AA0085630; TRIAE_CS42_1AL_TGACv1_000944_AA0022350
GO:0010218	response to far red light	biological_process	0.0239059	2.67039	TRIAE_CS42_6BL_TGACv1_500025_AA1597550; TRIAE_CS42_6AL_TGACv1_473807_AA1533030; TRIAE_CS42_6DL_TGACv1_527575_AA1705830
GO:0009416	response to light stimulus	biological_process	0.0244331	2.082	TRIAE_CS42_4AS_TGACv1_308683_AA1029050; TRIAE_CS42_4DL_TGACv1_343288_AA1132770; TRIAE_CS42_6BL_TGACv1_500025_AA1597550; TRIAE_CS42_6AL_TGACv1_473807_AA1533030; TRIAE_CS42_6DL_TGACv1_527575_AA1705830; TRIAE_CS42_4BL_TGACv1_321836_AA1066060
GO:0006073	cellular glucan metabolic process	biological_process	0.0252913	1.78026	TRIAE_CS42_3AS_TGACv1_212195_AA0698660; TRIAE_CS42_7BL_TGACv1_576755_AA1853830; TRIAE_CS42_4DL_TGACv1_342781_AA1121940; TRIAE_CS42_4BS_TGACv1_328898_AA1095230; TRIAE_CS42_7BL_TGACv1_576916_AA1859680; TRIAE_CS42_7DL_TGACv1_603921_AA1991090; TRIAE_CS42_3DS_TGACv1_271881_AA0910150; TRIAE_CS42_7DL_TGACv1_602541_AA1960010; TRIAE_CS42_5AL_TGACv1_374528_AA1202440; TRIAE_CS42_6DL_TGACv1_527221_AA1700780
GO:0006165	nucleoside diphosphate phosphorylation	biological_process	0.0282739	2.92471	TRIAE_CS42_1AL_TGACv1_000492_AA0013410; TRIAE_CS42_7AL_TGACv1_556667_AA1768290
GO:0006183	GTP biosynthetic process	biological_process	0.0282739	2.92471	TRIAE_CS42_1AL_TGACv1_000492_AA0013410; TRIAE_CS42_7AL_TGACv1_556667_AA1768290
GO:0006228	UTP biosynthetic process	biological_process	0.0282739	2.92471	TRIAE_CS42_1AL_TGACv1_000492_AA0013410; TRIAE_CS42_7AL_TGACv1_556667_AA1768290
GO:0006378	mRNA polyadenylation	biological_process	0.0282739	2.92471	TRIAE_CS42_7DL_TGACv1_604021_AA1992540; TRIAE_CS42_7AL_TGACv1_555988_AA1751810
GO:0080167	response to karrikin	biological_process	0.0296241	2.27477	TRIAE_CS42_3AL_TGACv1_194383_AA0632230; TRIAE_CS42_4AS_TGACv1_308683_AA1029050; TRIAE_CS42_4DL_TGACv1_343288_AA1132770; TRIAE_CS42_4BL_TGACv1_321836_AA1066060
GO:0006631	fatty acid metabolic process	biological_process	0.0309882	1.7717	TRIAE_CS42_7AL_TGACv1_558101_AA1790150; TRIAE_CS42_7DS_TGACv1_621608_AA2020840; TRIAE_CS42_2DS_TGACv1_177309_AA0573060; TRIAE_CS42_4AL_TGACv1_288271_AA0943050; TRIAE_CS42_3AL_TGACv1_193767_AA0619440; TRIAE_CS42_2AS_TGACv1_112777_AA0345070; TRIAE_CS42_5BL_TGACv1_404111_AA1284370; TRIAE_CS42_7AS_TGACv1_569820_AA1824740; TRIAE_CS42_2DL_TGACv1_158619_AA0523320
GO:0006749	glutathione metabolic process	biological_process	0.0313686	3.41216	TRIAE_CS42_6BL_TGACv1_500983_AA1612210
GO:0061077	chaperone-mediated protein folding	biological_process	0.0313686	3.41216	TRIAE_CS42_1DL_TGACv1_065073_AA0236480
GO:0051289	protein homotetramerization	biological_process	0.0313686	3.41216	TRIAE_CS42_1DL_TGACv1_061115_AA0185890
GO:0031668	cellular response to extracellular stimulus	biological_process	0.0313686	3.41216	TRIAE_CS42_1DS_TGACv1_080807_AA0253990
GO:0009789	positive regulation of abscisic acid-activated signaling pathway	biological_process	0.0313686	3.41216	TRIAE_CS42_3B_TGACv1_221575_AA0744670
GO:0045747	positive regulation of Notch signaling pathway	biological_process	0.0313686	3.41216	TRIAE_CS42_2BL_TGACv1_132210_AA0436030
GO:0016121	carotene catabolic process	biological_process	0.0313686	3.41216	TRIAE_CS42_U_TGACv1_643498_AA2132620
GO:0006537	glutamate biosynthetic process	biological_process	0.0313686	3.41216	TRIAE_CS42_U_TGACv1_654540_AA2150720
GO:0006290	pyrimidine dimer repair	biological_process	0.0313686	3.41216	TRIAE_CS42_1AS_TGACv1_019932_AA0072990
GO:0010411	xyloglucan metabolic process	biological_process	0.031497	1.72042	TRIAE_CS42_3AS_TGACv1_212195_AA0698660; TRIAE_CS42_7BL_TGACv1_576755_AA1853830; TRIAE_CS42_4DL_TGACv1_342781_AA1121940; TRIAE_CS42_4BS_TGACv1_328898_AA1095230; TRIAE_CS42_7BL_TGACv1_576916_AA1859680; TRIAE_CS42_7DL_TGACv1_603921_AA1991090; TRIAE_CS42_3DS_TGACv1_271881_AA0910150; TRIAE_CS42_7DL_TGACv1_602541_AA1960010; TRIAE_CS42_5AL_TGACv1_374528_AA1202440; TRIAE_CS42_6DL_TGACv1_527221_AA1700780
GO:0010114	response to red light	biological_process	0.0316284	2.45676	TRIAE_CS42_6BL_TGACv1_500025_AA1597550; TRIAE_CS42_6AL_TGACv1_473807_AA1533030; TRIAE_CS42_6DL_TGACv1_527575_AA1705830
GO:0048573	photoperiodism, flowering	biological_process	0.0316284	2.45676	TRIAE_CS42_6BL_TGACv1_500025_AA1597550; TRIAE_CS42_6AL_TGACv1_473807_AA1533030; TRIAE_CS42_6DL_TGACv1_527575_AA1705830
GO:0009620	response to fungus	biological_process	0.0340862	2.72973	TRIAE_CS42_5AL_TGACv1_375200_AA1217570; TRIAE_CS42_5DL_TGACv1_436698_AA1462800
GO:0046168	glycerol-3-phosphate catabolic process	biological_process	0.0340862	2.72973	TRIAE_CS42_1DL_TGACv1_062322_AA0212530; TRIAE_CS42_3AL_TGACv1_193893_AA0622010
GO:0032147	activation of protein kinase activity	biological_process	0.0340862	2.72973	TRIAE_CS42_7AS_TGACv1_570993_AA1843400; TRIAE_CS42_7DS_TGACv1_622889_AA2046850
GO:0006970	response to osmotic stress	biological_process	0.0361497	1.91934	TRIAE_CS42_3DL_TGACv1_252155_AA0887950; TRIAE_CS42_U_TGACv1_641786_AA2104250; TRIAE_CS42_4DS_TGACv1_361106_AA1161020; TRIAE_CS42_3B_TGACv1_221053_AA0728400; TRIAE_CS42_4BS_TGACv1_329068_AA1097630; TRIAE_CS42_U_TGACv1_644520_AA2140150
GO:0006816	calcium ion transport	biological_process	0.0372459	2.00715	TRIAE_CS42_1BL_TGACv1_030749_AA0099780; TRIAE_CS42_1DL_TGACv1_062322_AA0212540; TRIAE_CS42_1AL_TGACv1_001355_AA0029220; TRIAE_CS42_1AL_TGACv1_001862_AA0035990; TRIAE_CS42_6BS_TGACv1_514466_AA1660080
GO:0008652	cellular amino acid biosynthetic process	biological_process	0.0375069	1.60572	TRIAE_CS42_4BS_TGACv1_330819_AA1108930; TRIAE_CS42_3DL_TGACv1_250063_AA0861520; TRIAE_CS42_2BS_TGACv1_148078_AA0490420; TRIAE_CS42_4DL_TGACv1_342578_AA1117080; TRIAE_CS42_4AS_TGACv1_308427_AA1027880; TRIAE_CS42_U_TGACv1_641929_AA2107490; TRIAE_CS42_2BS_TGACv1_146759_AA0472170; TRIAE_CS42_1BL_TGACv1_031075_AA0107150; TRIAE_CS42_4DS_TGACv1_361983_AA1175310; TRIAE_CS42_5AS_TGACv1_393328_AA1271350; T…
GO:0000162	tryptophan biosynthetic process	biological_process	0.0401701	2.09979	TRIAE_CS42_5AL_TGACv1_375039_AA1214520; TRIAE_CS42_5BL_TGACv1_406487_AA1346100; TRIAE_CS42_5DL_TGACv1_433372_AA1411330; TRIAE_CS42_5DL_TGACv1_435329_AA1449060
GO:0070588	calcium ion transmembrane transport	biological_process	0.0404294	1.96855	TRIAE_CS42_1BL_TGACv1_030749_AA0099780; TRIAE_CS42_1DL_TGACv1_062322_AA0212540; TRIAE_CS42_1AL_TGACv1_001355_AA0029220; TRIAE_CS42_1AL_TGACv1_001862_AA0035990; TRIAE_CS42_6BS_TGACv1_514466_AA1660080
GO:0009266	response to temperature stimulus	biological_process	0.0404653	2.55912	TRIAE_CS42_4DL_TGACv1_344347_AA1146290; TRIAE_CS42_4BL_TGACv1_321697_AA1064240
GO:0010152	pollen maturation	biological_process	0.0404653	2.55912	TRIAE_CS42_4DS_TGACv1_361106_AA1161020; TRIAE_CS42_4BS_TGACv1_329068_AA1097630
GO:1902584	positive regulation of response to water deprivation	biological_process	0.0404653	2.55912	TRIAE_CS42_4DS_TGACv1_361106_AA1161020; TRIAE_CS42_4BS_TGACv1_329068_AA1097630
GO:0010345	suberin biosynthetic process	biological_process	0.0425111	2.92471	TRIAE_CS42_3AL_TGACv1_193767_AA0619440
GO:0080022	primary root development	biological_process	0.0425111	2.92471	TRIAE_CS42_6DL_TGACv1_527537_AA1705460
GO:1904667	negative regulation of ubiquitin protein ligase activity	biological_process	0.0425111	2.92471	TRIAE_CS42_6DL_TGACv1_527537_AA1705460
GO:0048015	phosphatidylinositol-mediated signaling	biological_process	0.0425111	2.92471	TRIAE_CS42_4BS_TGACv1_331684_AA1110160
GO:0048589	developmental growth	biological_process	0.0425111	2.92471	TRIAE_CS42_7DS_TGACv1_623297_AA2051690
GO:0006207	'de novo' pyrimidine nucleobase biosynthetic process	biological_process	0.0456539	2.19353	TRIAE_CS42_2AS_TGACv1_112998_AA0349410; TRIAE_CS42_2DS_TGACv1_177920_AA0587380; TRIAE_CS42_2BS_TGACv1_146900_AA0475120
GO:0010951	negative regulation of endopeptidase activity	biological_process	0.0465848	1.41681	TRIAE_CS42_1BL_TGACv1_031247_AA0110320; TRIAE_CS42_1BL_TGACv1_031247_AA0110330; TRIAE_CS42_2DS_TGACv1_178457_AA0595850; TRIAE_CS42_3B_TGACv1_222519_AA0766290; TRIAE_CS42_1BS_TGACv1_050120_AA0167690; TRIAE_CS42_U_TGACv1_642206_AA2113320; TRIAE_CS42_3B_TGACv1_221067_AA0729130; TRIAE_CS42_2BS_TGACv1_146691_AA0470880; TRIAE_CS42_3B_TGACv1_223916_AA0789580; TRIAE_CS42_1DS_TGACv1_081598_AA0261800; TRIA…
GO:0035235	ionotropic glutamate receptor signaling pathway	biological_process	0.0468961	1.74769	TRIAE_CS42_U_TGACv1_642275_AA2114800; TRIAE_CS42_6AS_TGACv1_487611_AA1571860; TRIAE_CS42_6DL_TGACv1_526595_AA1687820; TRIAE_CS42_6BS_TGACv1_515374_AA1669750; TRIAE_CS42_6BS_TGACv1_513282_AA1637130; TRIAE_CS42_2DS_TGACv1_177198_AA0568540; TRIAE_CS42_5AL_TGACv1_376286_AA1234920
GO:0015976	carbon utilization	biological_process	0.0473999	2.40858	TRIAE_CS42_7BL_TGACv1_576824_AA1856170; TRIAE_CS42_7AL_TGACv1_556076_AA1754750
GO:0042128	nitrate assimilation	biological_process	0.0473999	2.40858	TRIAE_CS42_6AL_TGACv1_472117_AA1517910; TRIAE_CS42_6DS_TGACv1_543770_AA1744010
GO:1903506	regulation of nucleic acid-templated transcription	biological_process	0.0473999	2.40858	TRIAE_CS42_7AL_TGACv1_556972_AA1774460; TRIAE_CS42_7DL_TGACv1_605837_AA2008220
GO:0030042	actin filament depolymerization	biological_process	0.0509834	2.11789	TRIAE_CS42_5DL_TGACv1_433016_AA1398230; TRIAE_CS42_5AL_TGACv1_375015_AA1213980; TRIAE_CS42_5BL_TGACv1_406522_AA1346490
GO:0010150	leaf senescence	biological_process	0.0527271	1.94981	TRIAE_CS42_4BL_TGACv1_320502_AA1041760; TRIAE_CS42_4DL_TGACv1_345084_AA1151530; TRIAE_CS42_2BL_TGACv1_132507_AA0438040; TRIAE_CS42_U_TGACv1_642543_AA2119360
GO:0060236	regulation of mitotic spindle organization	biological_process	0.0548754	2.27477	TRIAE_CS42_7AS_TGACv1_570993_AA1843400; TRIAE_CS42_7DS_TGACv1_622889_AA2046850
GO:0006435	threonyl-tRNA aminoacylation	biological_process	0.054876	2.55912	TRIAE_CS42_1AL_TGACv1_003577_AA0050460
GO:0048829	root cap development	biological_process	0.054876	2.55912	TRIAE_CS42_4AL_TGACv1_291302_AA0993610
GO:0019521	D-gluconate metabolic process	biological_process	0.054876	2.55912	TRIAE_CS42_4AL_TGACv1_288659_AA0954680
GO:0043044	ATP-dependent chromatin remodeling	biological_process	0.054876	2.55912	TRIAE_CS42_6DS_TGACv1_542798_AA1730590
GO:0090332	stomatal closure	biological_process	0.054876	2.55912	TRIAE_CS42_U_TGACv1_641877_AA2106490
GO:0046939	nucleotide phosphorylation	biological_process	0.0622291	1.86118	TRIAE_CS42_2AS_TGACv1_112998_AA0349410; TRIAE_CS42_2DS_TGACv1_177920_AA0587380; TRIAE_CS42_2BS_TGACv1_146900_AA0475120; TRIAE_CS42_2AL_TGACv1_093077_AA0271330
GO:0009626	plant-type hypersensitive response	biological_process	0.0628749	2.15505	TRIAE_CS42_3DL_TGACv1_251714_AA0884080; TRIAE_CS42_3AL_TGACv1_194067_AA0625780
GO:0046656	folic acid biosynthetic process	biological_process	0.0683174	2.27477	TRIAE_CS42_3DS_TGACv1_271478_AA0899790
GO:0006829	zinc II ion transport	biological_process	0.0683174	2.27477	TRIAE_CS42_3B_TGACv1_221732_AA0748740
GO:0015801	aromatic amino acid transport	biological_process	0.0683174	2.27477	TRIAE_CS42_4DL_TGACv1_344161_AA1144470
GO:1900458	negative regulation of brassinosteroid mediated signaling pathway	biological_process	0.0683174	2.27477	TRIAE_CS42_2BS_TGACv1_147285_AA0481090
GO:0010099	regulation of photomorphogenesis	biological_process	0.0683174	2.27477	TRIAE_CS42_6DL_TGACv1_527537_AA1705460
GO:0051513	regulation of monopolar cell growth	biological_process	0.0683174	2.27477	TRIAE_CS42_2AS_TGACv1_115069_AA0370760
GO:0009556	microsporogenesis	biological_process	0.0683174	2.27477	TRIAE_CS42_7DS_TGACv1_623297_AA2051690
GO:0060548	negative regulation of cell death	biological_process	0.0683174	2.27477	TRIAE_CS42_U_TGACv1_641877_AA2106490
GO:0034765	regulation of ion transmembrane transport	biological_process	0.0713791	2.0473	TRIAE_CS42_7DS_TGACv1_622918_AA2047260; TRIAE_CS42_7AS_TGACv1_569084_AA1806850
GO:0030245	cellulose catabolic process	biological_process	0.072004	1.70608	TRIAE_CS42_7DS_TGACv1_623177_AA2050420; TRIAE_CS42_7BS_TGACv1_594065_AA1955910; TRIAE_CS42_2AL_TGACv1_096605_AA0320170; TRIAE_CS42_7AS_TGACv1_569331_AA1813600; TRIAE_CS42_5DL_TGACv1_433122_AA1402770
GO:0006812	cation transport	biological_process	0.0779528	1.41568	TRIAE_CS42_7BL_TGACv1_578202_AA1891050; TRIAE_CS42_5DS_TGACv1_457287_AA1484760; TRIAE_CS42_5DS_TGACv1_457287_AA1484770; TRIAE_CS42_1BL_TGACv1_031610_AA0117120; TRIAE_CS42_2DL_TGACv1_159884_AA0543850; TRIAE_CS42_7AL_TGACv1_556497_AA1764130; TRIAE_CS42_2DL_TGACv1_157944_AA0502880; TRIAE_CS42_3DS_TGACv1_272888_AA0926160; TRIAE_CS42_6BS_TGACv1_514466_AA1660080; TRIAE_CS42_3B_TGACv1_221584_AA0745100; …
GO:0000165	MAPK cascade	biological_process	0.0781671	1.74238	TRIAE_CS42_U_TGACv1_643598_AA2133390; TRIAE_CS42_U_TGACv1_641980_AA2108810; TRIAE_CS42_1AL_TGACv1_001596_AA0032670; TRIAE_CS42_1BL_TGACv1_032512_AA0130820
GO:0006419	alanyl-tRNA aminoacylation	biological_process	0.0803669	1.94981	TRIAE_CS42_4DS_TGACv1_361487_AA1168940; TRIAE_CS42_4DS_TGACv1_361716_AA1171920
GO:0009637	response to blue light	biological_process	0.0824241	1.80644	TRIAE_CS42_6BL_TGACv1_500025_AA1597550; TRIAE_CS42_6AL_TGACv1_473807_AA1533030; TRIAE_CS42_6DL_TGACv1_527575_AA1705830
GO:0006438	valyl-tRNA aminoacylation	biological_process	0.0827007	2.0473	TRIAE_CS42_3B_TGACv1_221087_AA0730000
GO:0006788	heme oxidation	biological_process	0.0827007	2.0473	TRIAE_CS42_2DL_TGACv1_160781_AA0554100
GO:0043562	cellular response to nitrogen levels	biological_process	0.0827007	2.0473	TRIAE_CS42_6DL_TGACv1_526545_AA1686890
GO:0009631	cold acclimation	biological_process	0.0827007	2.0473	TRIAE_CS42_5DL_TGACv1_434740_AA1440850
GO:0009664	plant-type cell wall organization	biological_process	0.0897254	1.48894	TRIAE_CS42_1BL_TGACv1_032018_AA0124290; TRIAE_CS42_3DL_TGACv1_253727_AA0895440; TRIAE_CS42_3DL_TGACv1_250798_AA0873340; TRIAE_CS42_1AL_TGACv1_001551_AA0032140; TRIAE_CS42_1DL_TGACv1_063845_AA0231240; TRIAE_CS42_3B_TGACv1_223925_AA0789720; TRIAE_CS42_3AL_TGACv1_194727_AA0638220; TRIAE_CS42_2AS_TGACv1_114363_AA0366370
GO:0043248	proteasome assembly	biological_process	0.0898159	1.86118	TRIAE_CS42_5AL_TGACv1_380267_AA1257350; TRIAE_CS42_5BL_TGACv1_405044_AA1318670
GO:0008299	isoprenoid biosynthetic process	biological_process	0.0911425	1.55491	TRIAE_CS42_5DL_TGACv1_436551_AA1461950; TRIAE_CS42_3AL_TGACv1_197334_AA0665860; TRIAE_CS42_1AL_TGACv1_002642_AA0044130; TRIAE_CS42_7DS_TGACv1_622404_AA2038940; TRIAE_CS42_U_TGACv1_640759_AA2072780; TRIAE_CS42_5AL_TGACv1_374478_AA1201170
GO:0009409	response to cold	biological_process	0.0953354	1.42173	TRIAE_CS42_1DL_TGACv1_065073_AA0236480; TRIAE_CS42_6AL_TGACv1_472402_AA1521780; TRIAE_CS42_5AL_TGACv1_376058_AA1231640; TRIAE_CS42_4AS_TGACv1_308683_AA1029050; TRIAE_CS42_6BL_TGACv1_500995_AA1612430; TRIAE_CS42_4DL_TGACv1_343288_AA1132770; TRIAE_CS42_4BL_TGACv1_321836_AA1066060; TRIAE_CS42_1BL_TGACv1_030979_AA0104980; TRIAE_CS42_U_TGACv1_642401_AA2117020; TRIAE_CS42_4DL_TGACv1_344545_AA1147810
GO:0006635	fatty acid beta-oxidation	biological_process	0.0971357	1.70608	TRIAE_CS42_7DS_TGACv1_621608_AA2020840; TRIAE_CS42_4AL_TGACv1_288271_AA0943050; TRIAE_CS42_7AS_TGACv1_569820_AA1824740
GO:0010315	auxin efflux	biological_process	0.097902	1.86118	TRIAE_CS42_U_TGACv1_641429_AA2094850
GO:0006839	mitochondrial transport	biological_process	0.097902	1.86118	TRIAE_CS42_5BL_TGACv1_404250_AA1292270
GO:0042631	cellular response to water deprivation	biological_process	0.097902	1.86118	TRIAE_CS42_1DL_TGACv1_061115_AA0185890
GO:0006891	intra-Golgi vesicle-mediated transport	biological_process	0.097902	1.86118	TRIAE_CS42_3DL_TGACv1_251727_AA0884290
GO:0010143	cutin biosynthetic process	biological_process	0.097902	1.86118	TRIAE_CS42_1DL_TGACv1_061596_AA0199520
GO:0046417	chorismate metabolic process	biological_process	0.097902	1.86118	TRIAE_CS42_7AS_TGACv1_571191_AA1845620
GO:0006452	translational frameshifting	biological_process	0.097902	1.86118	TRIAE_CS42_6BL_TGACv1_500113_AA1599310
GO:0045901	positive regulation of translational elongation	biological_process	0.097902	1.86118	TRIAE_CS42_6BL_TGACv1_500113_AA1599310
GO:0045905	positive regulation of translational termination	biological_process	0.097902	1.86118	TRIAE_CS42_6BL_TGACv1_500113_AA1599310
GO:0000184	nuclear-transcribed mRNA catabolic process, nonsense-mediated decay	biological_process	0.097902	1.86118	TRIAE_CS42_4BS_TGACv1_329104_AA1097870
GO:0016311	dephosphorylation	biological_process	0.111627	1.25812	TRIAE_CS42_3AS_TGACv1_210639_AA0676150; TRIAE_CS42_2BS_TGACv1_149207_AA0496530; TRIAE_CS42_4AL_TGACv1_291732_AA0996340; TRIAE_CS42_4BL_TGACv1_320653_AA1045730; TRIAE_CS42_5DL_TGACv1_433539_AA1415910; TRIAE_CS42_1AL_TGACv1_000815_AA0019720; TRIAE_CS42_2DL_TGACv1_160687_AA0553150; TRIAE_CS42_3DL_TGACv1_251394_AA0881110; TRIAE_CS42_3DL_TGACv1_251394_AA0881120; TRIAE_CS42_6BL_TGACv1_500019_AA1597330;…
GO:0009423	chorismate biosynthetic process	biological_process	0.113807	1.70608	TRIAE_CS42_2BS_TGACv1_148078_AA0490420
GO:0030007	cellular potassium ion homeostasis	biological_process	0.113807	1.70608	TRIAE_CS42_U_TGACv1_641712_AA2102210
GO:1902456	regulation of stomatal opening	biological_process	0.113807	1.70608	TRIAE_CS42_5DL_TGACv1_433532_AA1415670
GO:0006904	vesicle docking involved in exocytosis	biological_process	0.121297	1.57484	TRIAE_CS42_2DL_TGACv1_160586_AA0552040; TRIAE_CS42_2AL_TGACv1_094404_AA0297130; TRIAE_CS42_U_TGACv1_643330_AA2130760
GO:0042546	cell wall biogenesis	biological_process	0.121615	1.34049	TRIAE_CS42_5AL_TGACv1_376764_AA1240750; TRIAE_CS42_3AS_TGACv1_212195_AA0698660; TRIAE_CS42_7BL_TGACv1_576755_AA1853830; TRIAE_CS42_4DL_TGACv1_342781_AA1121940; TRIAE_CS42_4BS_TGACv1_328898_AA1095230; TRIAE_CS42_7BL_TGACv1_576916_AA1859680; TRIAE_CS42_7DL_TGACv1_603921_AA1991090; TRIAE_CS42_3DS_TGACv1_271881_AA0910150; TRIAE_CS42_7DL_TGACv1_602541_AA1960010; TRIAE_CS42_5AL_TGACv1_374528_AA1202440;…
GO:0009408	response to heat	biological_process	0.128491	1.37633	TRIAE_CS42_1DL_TGACv1_065073_AA0236480; TRIAE_CS42_4DL_TGACv1_344347_AA1146290; TRIAE_CS42_2BS_TGACv1_145998_AA0452300; TRIAE_CS42_5DL_TGACv1_434740_AA1440850; TRIAE_CS42_7AL_TGACv1_556972_AA1774460; TRIAE_CS42_7DL_TGACv1_605837_AA2008220; TRIAE_CS42_2DS_TGACv1_177836_AA0585560; TRIAE_CS42_4BL_TGACv1_321697_AA1064240
GO:0071577	zinc II ion transmembrane transport	biological_process	0.129871	1.53547	TRIAE_CS42_4AL_TGACv1_290140_AA0982100; TRIAE_CS42_1DL_TGACv1_061188_AA0188250; TRIAE_CS42_7DL_TGACv1_603178_AA1977650
GO:0009644	response to high light intensity	biological_process	0.129871	1.53547	TRIAE_CS42_4DL_TGACv1_344347_AA1146290; TRIAE_CS42_4BL_TGACv1_321697_AA1064240; TRIAE_CS42_6DL_TGACv1_527221_AA1700760
GO:0045087	innate immune response	biological_process	0.130311	1.57484	TRIAE_CS42_3B_TGACv1_221575_AA0744670
GO:0010030	positive regulation of seed germination	biological_process	0.130311	1.57484	TRIAE_CS42_2AL_TGACv1_098345_AA0326010
GO:0010214	seed coat development	biological_process	0.130311	1.57484	TRIAE_CS42_2AL_TGACv1_098345_AA0326010
GO:0006696	ergosterol biosynthetic process	biological_process	0.130311	1.57484	TRIAE_CS42_5AL_TGACv1_376343_AA1235490
GO:0006094	gluconeogenesis	biological_process	0.130311	1.57484	TRIAE_CS42_5AL_TGACv1_376506_AA1237760
GO:0009058	biosynthetic process	biological_process	0.137247	1.22393	TRIAE_CS42_U_TGACv1_641185_AA2087610; TRIAE_CS42_4BS_TGACv1_329006_AA1096780; TRIAE_CS42_1DS_TGACv1_080197_AA0242930; TRIAE_CS42_4BL_TGACv1_320502_AA1041760; TRIAE_CS42_6AS_TGACv1_485343_AA1543650; TRIAE_CS42_6DL_TGACv1_528868_AA1716610; TRIAE_CS42_4AS_TGACv1_306580_AA1010470; TRIAE_CS42_6BL_TGACv1_499623_AA1587840; TRIAE_CS42_2DS_TGACv1_178366_AA0594640; TRIAE_CS42_4DL_TGACv1_345084_AA1151530; T…
GO:0009089	lysine biosynthetic process via diaminopimelate	biological_process	0.138688	1.49802	TRIAE_CS42_4BL_TGACv1_320502_AA1041760; TRIAE_CS42_4AS_TGACv1_306580_AA1010470; TRIAE_CS42_4DL_TGACv1_345084_AA1151530
GO:0015996	chlorophyll catabolic process	biological_process	0.143125	1.51652	TRIAE_CS42_6DS_TGACv1_544181_AA1747050; TRIAE_CS42_6AS_TGACv1_485235_AA1541150
GO:0000902	cell morphogenesis	biological_process	0.147317	1.46235	TRIAE_CS42_4DL_TGACv1_344347_AA1146290
GO:0006680	glucosylceramide catabolic process	biological_process	0.147317	1.46235	TRIAE_CS42_7DL_TGACv1_604924_AA2003110
GO:0006542	glutamine biosynthetic process	biological_process	0.147317	1.46235	TRIAE_CS42_6DL_TGACv1_527226_AA1700820
GO:0006952	defense response	biological_process	0.147482	1.20738	TRIAE_CS42_4AS_TGACv1_308773_AA1029400; TRIAE_CS42_5BS_TGACv1_423794_AA1383400; TRIAE_CS42_5DL_TGACv1_433252_AA1407070; TRIAE_CS42_3B_TGACv1_221575_AA0744670; TRIAE_CS42_2AL_TGACv1_094607_AA0300380; TRIAE_CS42_2BS_TGACv1_146136_AA0456320; TRIAE_CS42_U_TGACv1_646267_AA2146250; TRIAE_CS42_7AS_TGACv1_570591_AA1838040; TRIAE_CS42_3DL_TGACv1_251714_AA0884080; TRIAE_CS42_4AL_TGACv1_289858_AA0977890; TR…
GO:0010215	cellulose microfibril organization	biological_process	0.147737	1.46235	TRIAE_CS42_5DS_TGACv1_456600_AA1474910; TRIAE_CS42_5BS_TGACv1_423719_AA1382330; TRIAE_CS42_2BS_TGACv1_146252_AA0460410
GO:0045859	regulation of protein kinase activity	biological_process	0.154821	1.46235	TRIAE_CS42_6DL_TGACv1_526370_AA1681110; TRIAE_CS42_U_TGACv1_643173_AA2128450
GO:0019441	tryptophan catabolic process to kynurenine	biological_process	0.164737	1.36486	TRIAE_CS42_6AS_TGACv1_489683_AA1576950
GO:0006486	protein glycosylation	biological_process	0.165414	1.27161	TRIAE_CS42_U_TGACv1_644171_AA2137830; TRIAE_CS42_5AL_TGACv1_374946_AA1212530; TRIAE_CS42_1DL_TGACv1_063480_AA0227730; TRIAE_CS42_5DL_TGACv1_435101_AA1446140; TRIAE_CS42_5AL_TGACv1_374864_AA1210460; TRIAE_CS42_7BL_TGACv1_577196_AA1868440; TRIAE_CS42_1DL_TGACv1_064213_AA0233250; TRIAE_CS42_1BL_TGACv1_031898_AA0122330; TRIAE_CS42_2AL_TGACv1_095378_AA0310240; TRIAE_CS42_5AL_TGACv1_376555_AA1238370
GO:0009738	abscisic acid-activated signaling pathway	biological_process	0.166802	1.41193	TRIAE_CS42_3B_TGACv1_221575_AA0744670; TRIAE_CS42_2BS_TGACv1_147285_AA0481090
GO:0016049	cell growth	biological_process	0.168667	1.36486	TRIAE_CS42_5DS_TGACv1_456600_AA1474910; TRIAE_CS42_1DS_TGACv1_080807_AA0253990; TRIAE_CS42_5BS_TGACv1_423719_AA1382330; TRIAE_CS42_2BS_TGACv1_146252_AA0460410
GO:0019318	hexose metabolic process	biological_process	0.179043	1.36486	TRIAE_CS42_2AL_TGACv1_094477_AA0298440; TRIAE_CS42_2BL_TGACv1_131391_AA0427040
GO:0006275	regulation of DNA replication	biological_process	0.18249	1.27956	TRIAE_CS42_4BL_TGACv1_321351_AA1059370
GO:0009567	double fertilization forming a zygote and endosperm	biological_process	0.18249	1.27956	TRIAE_CS42_1BL_TGACv1_031037_AA0106450
GO:0051017	actin filament bundle assembly	biological_process	0.18249	1.27956	TRIAE_CS42_1DS_TGACv1_080955_AA0256010
GO:0006890	retrograde vesicle-mediated transport, Golgi to ER	biological_process	0.18249	1.27956	TRIAE_CS42_4BL_TGACv1_321851_AA1066290
GO:0009809	lignin biosynthetic process	biological_process	0.18249	1.27956	TRIAE_CS42_3B_TGACv1_220646_AA0713590
GO:0010252	auxin homeostasis	biological_process	0.200502	1.20429	TRIAE_CS42_3DL_TGACv1_249135_AA0839220
GO:0048653	anther development	biological_process	0.200502	1.20429	TRIAE_CS42_1DL_TGACv1_061596_AA0199520
GO:0006564	L-serine biosynthetic process	biological_process	0.200502	1.20429	TRIAE_CS42_7AS_TGACv1_570269_AA1833130
GO:0034599	cellular response to oxidative stress	biological_process	0.200502	1.20429	TRIAE_CS42_5DL_TGACv1_432935_AA1395050
GO:0032012	regulation of ARF protein signal transduction	biological_process	0.200502	1.20429	TRIAE_CS42_3B_TGACv1_221696_AA0747710
GO:0042538	hyperosmotic salinity response	biological_process	0.200502	1.20429	TRIAE_CS42_4DS_TGACv1_362020_AA1175750
GO:0034220	ion transmembrane transport	biological_process	0.200564	1.24618	TRIAE_CS42_1BL_TGACv1_033292_AA0138560; TRIAE_CS42_7AS_TGACv1_569084_AA1806850; TRIAE_CS42_1DL_TGACv1_061392_AA0193950; TRIAE_CS42_3B_TGACv1_221877_AA0752340; TRIAE_CS42_6DS_TGACv1_542498_AA1722610; TRIAE_CS42_5BL_TGACv1_404418_AA1299170; TRIAE_CS42_1AL_TGACv1_001672_AA0033850
GO:0042026	protein refolding	biological_process	0.204201	1.27956	TRIAE_CS42_U_TGACv1_640776_AA2073770; TRIAE_CS42_6DS_TGACv1_542775_AA1730070
GO:0006913	nucleocytoplasmic transport	biological_process	0.216586	1.25345	TRIAE_CS42_U_TGACv1_676273_AA2156980; TRIAE_CS42_5DS_TGACv1_456806_AA1478390; TRIAE_CS42_4AS_TGACv1_307559_AA1021380
GO:0006694	steroid biosynthetic process	biological_process	0.216586	1.25345	TRIAE_CS42_U_TGACv1_648690_AA2148300; TRIAE_CS42_7AL_TGACv1_556101_AA1755800; TRIAE_CS42_5DS_TGACv1_457426_AA1486400
GO:0009617	response to bacterium	biological_process	0.21707	1.24079	TRIAE_CS42_4DL_TGACv1_344347_AA1146290; TRIAE_CS42_4BL_TGACv1_321697_AA1064240
GO:0031348	negative regulation of defense response	biological_process	0.218705	1.13739	TRIAE_CS42_3B_TGACv1_221575_AA0744670
GO:0010119	regulation of stomatal movement	biological_process	0.218705	1.13739	TRIAE_CS42_U_TGACv1_641712_AA2102210
GO:0006725	cellular aromatic compound metabolic process	biological_process	0.218705	1.13739	TRIAE_CS42_3B_TGACv1_227869_AA0825010
GO:0006366	transcription from RNA polymerase II promoter	biological_process	0.218705	1.13739	TRIAE_CS42_5BL_TGACv1_404758_AA1310270
GO:0006086	acetyl-CoA biosynthetic process from pyruvate	biological_process	0.218705	1.13739	TRIAE_CS42_7DS_TGACv1_622146_AA2033850
GO:0007064	mitotic sister chromatid cohesion	biological_process	0.218705	1.13739	TRIAE_CS42_7BL_TGACv1_585084_AA1919440
GO:0046373	L-arabinose metabolic process	biological_process	0.218705	1.13739	TRIAE_CS42_2BS_TGACv1_147295_AA0481320
GO:0005982	starch metabolic process	biological_process	0.218705	1.13739	TRIAE_CS42_5AL_TGACv1_376506_AA1237760
GO:0009911	positive regulation of flower development	biological_process	0.218705	1.13739	TRIAE_CS42_5AL_TGACv1_376506_AA1237760
GO:0042127	regulation of cell proliferation	biological_process	0.237038	1.07752	TRIAE_CS42_U_TGACv1_641429_AA2094850
GO:0006606	protein import into nucleus	biological_process	0.237038	1.07752	TRIAE_CS42_U_TGACv1_676273_AA2156980
GO:0006325	chromatin organization	biological_process	0.237038	1.07752	TRIAE_CS42_5DL_TGACv1_434726_AA1440630
GO:0006415	translational termination	biological_process	0.243269	1.16988	TRIAE_CS42_1DL_TGACv1_061597_AA0199590; TRIAE_CS42_1BL_TGACv1_030290_AA0085570
GO:0005983	starch catabolic process	biological_process	0.255445	1.02365	TRIAE_CS42_1BL_TGACv1_030979_AA0104980
GO:0006072	glycerol-3-phosphate metabolic process	biological_process	0.255445	1.02365	TRIAE_CS42_3AL_TGACv1_193893_AA0622010
GO:0000910	cytokinesis	biological_process	0.256554	1.13739	TRIAE_CS42_7BS_TGACv1_592583_AA1940760; TRIAE_CS42_4BS_TGACv1_327933_AA1079160
GO:0090502	RNA phosphodiester bond hydrolysis, endonucleolytic	biological_process	0.257145	1.14316	TRIAE_CS42_2AS_TGACv1_112486_AA0338970; TRIAE_CS42_2BL_TGACv1_132019_AA0434560; TRIAE_CS42_6DL_TGACv1_526936_AA1695430; TRIAE_CS42_2AL_TGACv1_095264_AA0308860; TRIAE_CS42_6AL_TGACv1_471523_AA1510300; TRIAE_CS42_2BS_TGACv1_146583_AA0468610; TRIAE_CS42_4DS_TGACv1_361865_AA1173740; TRIAE_CS42_6BL_TGACv1_500209_AA1601360; TRIAE_CS42_2AL_TGACv1_093636_AA0284170; TRIAE_CS42_2DL_TGACv1_160864_AA0554780;…
GO:0051260	protein homooligomerization	biological_process	0.273874	0.974903	TRIAE_CS42_U_TGACv1_641712_AA2102210
GO:0009867	jasmonic acid mediated signaling pathway	biological_process	0.273874	0.974903	TRIAE_CS42_7DL_TGACv1_603123_AA1976350
GO:0010223	secondary shoot formation	biological_process	0.273874	0.974903	TRIAE_CS42_U_TGACv1_642543_AA2119360
GO:0006885	regulation of pH	biological_process	0.273874	0.974903	TRIAE_CS42_5BS_TGACv1_424510_AA1390310
GO:0046856	phosphatidylinositol dephosphorylation	biological_process	0.292142	1.09677	TRIAE_CS42_3AS_TGACv1_211868_AA0695140; TRIAE_CS42_U_TGACv1_641786_AA2104250; TRIAE_CS42_1BL_TGACv1_030627_AA0096320
GO:0006623	protein targeting to vacuole	biological_process	0.29228	0.930589	TRIAE_CS42_3B_TGACv1_220673_AA0714810
GO:0016925	protein sumoylation	biological_process	0.29228	0.930589	TRIAE_CS42_1DS_TGACv1_080807_AA0253990
GO:0009817	defense response to fungus, incompatible interaction	biological_process	0.29228	0.930589	TRIAE_CS42_7DS_TGACv1_622199_AA2035080
GO:0006817	phosphate ion transport	biological_process	0.310621	0.890129	TRIAE_CS42_2AS_TGACv1_112554_AA0340810
GO:0048268	clathrin coat assembly	biological_process	0.323996	0.998681	TRIAE_CS42_3AL_TGACv1_194328_AA0631110; TRIAE_CS42_6DL_TGACv1_527960_AA1710240
GO:0006417	regulation of translation	biological_process	0.328859	0.85304	TRIAE_CS42_U_TGACv1_643173_AA2128450
GO:0009908	flower development	biological_process	0.333073	1.0499	TRIAE_CS42_5BS_TGACv1_424145_AA1387130; TRIAE_CS42_6BL_TGACv1_500025_AA1597550; TRIAE_CS42_6AL_TGACv1_473807_AA1533030; TRIAE_CS42_6DL_TGACv1_527575_AA1705830
GO:0000079	regulation of cyclin-dependent protein serine/threonine kinase activity	biological_process	0.34696	0.818919	TRIAE_CS42_1AL_TGACv1_000060_AA0001880
GO:0009094	L-phenylalanine biosynthetic process	biological_process	0.34696	0.818919	TRIAE_CS42_1AL_TGACv1_000012_AA0000330
GO:0009926	auxin polar transport	biological_process	0.34696	0.818919	TRIAE_CS42_4AL_TGACv1_291302_AA0993610
GO:0061025	membrane fusion	biological_process	0.351096	0.952231	TRIAE_CS42_6AS_TGACv1_486462_AA1561450; TRIAE_CS42_2DS_TGACv1_178531_AA0597160
GO:0009651	response to salt stress	biological_process	0.356116	1.0499	TRIAE_CS42_3AL_TGACv1_196498_AA0660880; TRIAE_CS42_2BS_TGACv1_146115_AA0455680; TRIAE_CS42_6AL_TGACv1_472402_AA1521780; TRIAE_CS42_6BL_TGACv1_500995_AA1612430; TRIAE_CS42_6BL_TGACv1_500025_AA1597550; TRIAE_CS42_6AL_TGACv1_473807_AA1533030; TRIAE_CS42_6DL_TGACv1_527575_AA1705830; TRIAE_CS42_4AS_TGACv1_307652_AA1022380; TRIAE_CS42_U_TGACv1_641786_AA2104250; TRIAE_CS42_3DL_TGACv1_251962_AA0886530
GO:0000278	mitotic cell cycle	biological_process	0.364896	0.787422	TRIAE_CS42_6AS_TGACv1_487367_AA1570240
GO:0009845	seed germination	biological_process	0.378064	0.90991	TRIAE_CS42_5BL_TGACv1_404605_AA1305870; TRIAE_CS42_5DL_TGACv1_435998_AA1457130
GO:0099132	ATP hydrolysis coupled cation transmembrane transport	biological_process	0.380787	1.00358	TRIAE_CS42_1BL_TGACv1_030749_AA0099780; TRIAE_CS42_1DL_TGACv1_062322_AA0212540; TRIAE_CS42_1AL_TGACv1_001355_AA0029220; TRIAE_CS42_1AL_TGACv1_001862_AA0035990; TRIAE_CS42_7BL_TGACv1_579416_AA1907150
GO:0048367	shoot system development	biological_process	0.382637	0.758258	TRIAE_CS42_5BS_TGACv1_424145_AA1387130
GO:0015914	phospholipid transport	biological_process	0.382637	0.758258	TRIAE_CS42_4AS_TGACv1_306563_AA1010240
GO:0045332	phospholipid translocation	biological_process	0.382637	0.758258	TRIAE_CS42_4AS_TGACv1_306563_AA1010240
GO:0006098	pentose-phosphate shunt	biological_process	0.391463	0.890129	TRIAE_CS42_7AS_TGACv1_569743_AA1823180; TRIAE_CS42_4AL_TGACv1_288659_AA0954680
GO:0009073	aromatic amino acid family biosynthetic process	biological_process	0.418022	0.85304	TRIAE_CS42_2BS_TGACv1_148078_AA0490420; TRIAE_CS42_7AS_TGACv1_571191_AA1845620
GO:0016573	histone acetylation	biological_process	0.418022	0.85304	TRIAE_CS42_5DL_TGACv1_434726_AA1440630; TRIAE_CS42_2BS_TGACv1_148073_AA0490380
GO:0007186	G-protein coupled receptor signaling pathway	biological_process	0.434476	0.682432	TRIAE_CS42_6DL_TGACv1_526595_AA1687820
GO:0043039	tRNA aminoacylation	biological_process	0.444187	0.818919	TRIAE_CS42_1AL_TGACv1_003577_AA0050460; TRIAE_CS42_4DS_TGACv1_361716_AA1171920
GO:0010311	lateral root formation	biological_process	0.451232	0.660418	TRIAE_CS42_4AL_TGACv1_291302_AA0993610
GO:0016571	histone methylation	biological_process	0.451232	0.660418	TRIAE_CS42_2BS_TGACv1_146551_AA0468010
GO:0018108	peptidyl-tyrosine phosphorylation	biological_process	0.459023	0.865055	TRIAE_CS42_7AS_TGACv1_569437_AA1815900; TRIAE_CS42_3DL_TGACv1_251473_AA0881810; TRIAE_CS42_3B_TGACv1_226312_AA0815930
GO:0006096	glycolytic process	biological_process	0.464732	0.952231	TRIAE_CS42_2BL_TGACv1_131551_AA0429100; TRIAE_CS42_6BL_TGACv1_501351_AA1616370; TRIAE_CS42_2AL_TGACv1_093681_AA0285090; TRIAE_CS42_2DL_TGACv1_159654_AA0541070; TRIAE_CS42_1DL_TGACv1_063603_AA0229020; TRIAE_CS42_5BS_TGACv1_423221_AA1371470; TRIAE_CS42_1BL_TGACv1_032269_AA0127750; TRIAE_CS42_5AL_TGACv1_376506_AA1237760
GO:0080156	mitochondrial mRNA modification	biological_process	0.467701	0.63978	TRIAE_CS42_5AL_TGACv1_375845_AA1228000
GO:0006888	ER to Golgi vesicle-mediated transport	biological_process	0.469873	0.787422	TRIAE_CS42_U_TGACv1_642634_AA2120760; TRIAE_CS42_5DS_TGACv1_456482_AA1471720
GO:0009741	response to brassinosteroid	biological_process	0.499731	0.602146	TRIAE_CS42_7AS_TGACv1_570229_AA1832600
GO:0006302	double-strand break repair	biological_process	0.499731	0.602146	TRIAE_CS42_5DL_TGACv1_433588_AA1416810
GO:0006596	polyamine biosynthetic process	biological_process	0.515274	0.584942	TRIAE_CS42_4AL_TGACv1_288915_AA0961290
GO:0090305	nucleic acid phosphodiester bond hydrolysis	biological_process	0.520279	0.930589	TRIAE_CS42_3B_TGACv1_225266_AA0806590; TRIAE_CS42_2DL_TGACv1_158583_AA0522510; TRIAE_CS42_2BL_TGACv1_130259_AA0407500; TRIAE_CS42_2BL_TGACv1_130746_AA0417270; TRIAE_CS42_3B_TGACv1_223412_AA0781750; TRIAE_CS42_2DS_TGACv1_177668_AA0582200; TRIAE_CS42_2DL_TGACv1_158583_AA0522480; TRIAE_CS42_2AL_TGACv1_094134_AA0293160; TRIAE_CS42_2AL_TGACv1_094134_AA0293170; TRIAE_CS42_3AL_TGACv1_194067_AA0625780; T…
GO:0009793	embryo development ending in seed dormancy	biological_process	0.526078	0.92676	TRIAE_CS42_5BL_TGACv1_404605_AA1305870; TRIAE_CS42_U_TGACv1_640757_AA2072670; TRIAE_CS42_7AS_TGACv1_570244_AA1832810; TRIAE_CS42_7AL_TGACv1_556453_AA1763360; TRIAE_CS42_5DL_TGACv1_435998_AA1457130; TRIAE_CS42_7DL_TGACv1_603768_AA1988840; TRIAE_CS42_7BL_TGACv1_577196_AA1868440; TRIAE_CS42_7BL_TGACv1_578186_AA1890760; TRIAE_CS42_7AS_TGACv1_570758_AA1840530; TRIAE_CS42_5AL_TGACv1_375435_AA1221520; T…
GO:0007015	actin filament organization	biological_process	0.530493	0.568694	TRIAE_CS42_1DS_TGACv1_080102_AA0239150
GO:0045492	xylan biosynthetic process	biological_process	0.530493	0.568694	TRIAE_CS42_U_TGACv1_641129_AA2086320
GO:0006821	chloride transport	biological_process	0.530493	0.568694	TRIAE_CS42_3B_TGACv1_221877_AA0752340
GO:0007010	cytoskeleton organization	biological_process	0.54291	0.777455	TRIAE_CS42_4DL_TGACv1_342592_AA1117380; TRIAE_CS42_4BL_TGACv1_322159_AA1069120; TRIAE_CS42_4AS_TGACv1_307757_AA1023300
GO:0006855	drug transmembrane transport	biological_process	0.553328	0.89445	TRIAE_CS42_7AS_TGACv1_569552_AA1819010; TRIAE_CS42_6DL_TGACv1_528670_AA1715470; TRIAE_CS42_1AS_TGACv1_019995_AA0073690; TRIAE_CS42_7BS_TGACv1_592818_AA1944590; TRIAE_CS42_6AL_TGACv1_473914_AA1533420; TRIAE_CS42_3B_TGACv1_221753_AA0749220; TRIAE_CS42_3AL_TGACv1_195483_AA0650100; TRIAE_CS42_1BS_TGACv1_049609_AA0157720; TRIAE_CS42_3B_TGACv1_224979_AA0803850
GO:0009690	cytokinin metabolic process	biological_process	0.559937	0.538762	TRIAE_CS42_3AL_TGACv1_194363_AA0631800
GO:0006487	protein N-linked glycosylation	biological_process	0.559937	0.538762	TRIAE_CS42_4DL_TGACv1_344264_AA1145620
GO:0030154	cell differentiation	biological_process	0.574156	0.524948	TRIAE_CS42_U_TGACv1_641429_AA2094850
GO:0006814	sodium ion transport	biological_process	0.574156	0.524948	TRIAE_CS42_5AL_TGACv1_374133_AA1191390
GO:0006298	mismatch repair	biological_process	0.574156	0.524948	TRIAE_CS42_1AS_TGACv1_019932_AA0072990
GO:0046686	response to cadmium ion	biological_process	0.598932	0.799725	TRIAE_CS42_4DL_TGACv1_344347_AA1146290; TRIAE_CS42_2AL_TGACv1_098345_AA0326010; TRIAE_CS42_1BS_TGACv1_050766_AA0175230; TRIAE_CS42_1DS_TGACv1_081241_AA0259170; TRIAE_CS42_4BL_TGACv1_321697_AA1064240
GO:0010224	response to UV-B	biological_process	0.601576	0.499341	TRIAE_CS42_2DL_TGACv1_158558_AA0521820
GO:0006807	nitrogen compound metabolic process	biological_process	0.62116	0.629938	TRIAE_CS42_6DL_TGACv1_527226_AA1700820; TRIAE_CS42_U_TGACv1_654540_AA2150720
GO:0006450	regulation of translational fidelity	biological_process	0.62764	0.476116	TRIAE_CS42_3B_TGACv1_221087_AA0730000
GO:0022900	electron transport chain	biological_process	0.62764	0.476116	TRIAE_CS42_2DL_TGACv1_158363_AA0516660
GO:0044237	cellular metabolic process	biological_process	0.640166	0.465295	TRIAE_CS42_2DL_TGACv1_161332_AA0558020
GO:0007034	vacuolar transport	biological_process	0.675745	0.435595	TRIAE_CS42_1AS_TGACv1_019686_AA0069910
GO:0030163	protein catabolic process	biological_process	0.697835	0.417816	TRIAE_CS42_U_TGACv1_642450_AA2117850
GO:0006869	lipid transport	biological_process	0.704004	0.715838	TRIAE_CS42_1AL_TGACv1_003689_AA0051080; TRIAE_CS42_3B_TGACv1_224094_AA0792230; TRIAE_CS42_3B_TGACv1_732371_AA2173990; TRIAE_CS42_4BL_TGACv1_320964_AA1052730; TRIAE_CS42_3B_TGACv1_231826_AA0830910
GO:0008643	carbohydrate transport	biological_process	0.722961	0.665788	TRIAE_CS42_7BS_TGACv1_591792_AA1921290; TRIAE_CS42_7AS_TGACv1_569456_AA1816460; TRIAE_CS42_1DL_TGACv1_065128_AA0236610; TRIAE_CS42_7DS_TGACv1_622985_AA2048230
GO:0000226	microtubule cytoskeleton organization	biological_process	0.723991	0.538762	TRIAE_CS42_7BS_TGACv1_592583_AA1940760; TRIAE_CS42_4BS_TGACv1_327933_AA1079160
GO:0016579	protein deubiquitination	biological_process	0.748373	0.644818	TRIAE_CS42_1DL_TGACv1_062188_AA0210220; TRIAE_CS42_1DL_TGACv1_062077_AA0208380; TRIAE_CS42_2DL_TGACv1_161476_AA0558770; TRIAE_CS42_6DL_TGACv1_529695_AA1718740
GO:0006418	tRNA aminoacylation for protein translation	biological_process	0.761064	0.697942	TRIAE_CS42_1AL_TGACv1_003577_AA0050460; TRIAE_CS42_3B_TGACv1_221087_AA0730000; TRIAE_CS42_3DS_TGACv1_271688_AA0905560; TRIAE_CS42_3AS_TGACv1_212705_AA0702690; TRIAE_CS42_3DS_TGACv1_273389_AA0930890; TRIAE_CS42_3B_TGACv1_226116_AA0814040
GO:1903959	regulation of anion transmembrane transport	biological_process	0.765471	0.365589	TRIAE_CS42_3B_TGACv1_221877_AA0752340
GO:0015074	DNA integration	biological_process	0.774492	0.742971	TRIAE_CS42_7BS_TGACv1_594051_AA1955750; TRIAE_CS42_6AS_TGACv1_486302_AA1559440; TRIAE_CS42_7BS_TGACv1_592684_AA1943030; TRIAE_CS42_U_TGACv1_642082_AA2110910; TRIAE_CS42_6BL_TGACv1_500432_AA1604470; TRIAE_CS42_3AS_TGACv1_213100_AA0705340; TRIAE_CS42_3DL_TGACv1_251644_AA0883470; TRIAE_CS42_4DS_TGACv1_361865_AA1173740; TRIAE_CS42_4AL_TGACv1_291541_AA0995190
GO:0050790	regulation of catalytic activity	biological_process	0.778843	0.568694	TRIAE_CS42_3DL_TGACv1_251038_AA0876420; TRIAE_CS42_5DS_TGACv1_456722_AA1476920; TRIAE_CS42_5DL_TGACv1_435334_AA1449150
GO:0036065	fucosylation	biological_process	0.790183	0.346999	TRIAE_CS42_U_TGACv1_644171_AA2137830
GO:0046488	phosphatidylinositol metabolic process	biological_process	0.790183	0.346999	TRIAE_CS42_6DL_TGACv1_527491_AA1704800
GO:0031047	gene silencing by RNA	biological_process	0.803201	0.635806	TRIAE_CS42_2BS_TGACv1_147173_AA0479070; TRIAE_CS42_7BL_TGACv1_577109_AA1866120; TRIAE_CS42_7AL_TGACv1_558610_AA1794700; TRIAE_CS42_7AL_TGACv1_557843_AA1786890; TRIAE_CS42_2DS_TGACv1_178293_AA0593840
GO:0017148	negative regulation of translation	biological_process	0.807782	0.54353	TRIAE_CS42_5DL_TGACv1_433252_AA1407070; TRIAE_CS42_3B_TGACv1_220776_AA0718900; TRIAE_CS42_7DS_TGACv1_621573_AA2019620
GO:0006139	nucleobase-containing compound metabolic process	biological_process	0.809231	0.593419	TRIAE_CS42_2AS_TGACv1_112998_AA0349410; TRIAE_CS42_2DS_TGACv1_177920_AA0587380; TRIAE_CS42_2BS_TGACv1_146900_AA0475120; TRIAE_CS42_2AL_TGACv1_093077_AA0271330
GO:0046835	carbohydrate phosphorylation	biological_process	0.812566	0.330209	TRIAE_CS42_5BS_TGACv1_423221_AA1371470
GO:0015986	ATP synthesis coupled proton transport	biological_process	0.812566	0.330209	TRIAE_CS42_4AL_TGACv1_289272_AA0968250
GO:0043547	positive regulation of GTPase activity	biological_process	0.813183	0.538762	TRIAE_CS42_U_TGACv1_641953_AA2108280; TRIAE_CS42_3DL_TGACv1_250372_AA0867120; TRIAE_CS42_3B_TGACv1_221696_AA0747710
GO:0035335	peptidyl-tyrosine dephosphorylation	biological_process	0.819539	0.324968	TRIAE_CS42_U_TGACv1_641786_AA2104250
GO:0051301	cell division	biological_process	0.826278	0.31989	TRIAE_CS42_6DL_TGACv1_526434_AA1683360
GO:0046854	phosphatidylinositol phosphorylation	biological_process	0.827359	0.449955	TRIAE_CS42_4BS_TGACv1_331684_AA1110160; TRIAE_CS42_6DL_TGACv1_527491_AA1704800
GO:0071897	DNA biosynthetic process	biological_process	0.845155	0.305567	TRIAE_CS42_2DS_TGACv1_177668_AA0582200
GO:0009451	RNA modification	biological_process	0.856683	0.29671	TRIAE_CS42_3B_TGACv1_225709_AA0811320
GO:1902600	hydrogen ion transmembrane transport	biological_process	0.857741	0.54961	TRIAE_CS42_5DS_TGACv1_457287_AA1484760; TRIAE_CS42_5DS_TGACv1_457287_AA1484770; TRIAE_CS42_1BL_TGACv1_031610_AA0117120; TRIAE_CS42_5BS_TGACv1_424510_AA1390310
GO:0010466	negative regulation of peptidase activity	biological_process	0.861591	0.545946	TRIAE_CS42_3B_TGACv1_222519_AA0766290; TRIAE_CS42_3B_TGACv1_223916_AA0789580; TRIAE_CS42_1DS_TGACv1_081598_AA0261800; TRIAE_CS42_1AS_TGACv1_019137_AA0061390
GO:0016567	protein ubiquitination	biological_process	0.861776	0.774025	TRIAE_CS42_5AL_TGACv1_374542_AA1202800; TRIAE_CS42_3AL_TGACv1_195132_AA0645170; TRIAE_CS42_2BL_TGACv1_130103_AA0403860; TRIAE_CS42_U_TGACv1_641007_AA2082120; TRIAE_CS42_4DL_TGACv1_344347_AA1146290; TRIAE_CS42_2AL_TGACv1_094165_AA0293570; TRIAE_CS42_4DS_TGACv1_361658_AA1171130; TRIAE_CS42_6BL_TGACv1_501447_AA1617650; TRIAE_CS42_7BS_TGACv1_594159_AA1956410; TRIAE_CS42_U_TGACv1_640701_AA2069610; TRI…
GO:0015991	ATP hydrolysis coupled proton transport	biological_process	0.862148	0.292471	TRIAE_CS42_2BL_TGACv1_130537_AA0413120
GO:0009733	response to auxin	biological_process	0.866849	0.710045	TRIAE_CS42_2BL_TGACv1_130566_AA0413660; TRIAE_CS42_5BL_TGACv1_404132_AA1285830; TRIAE_CS42_3AS_TGACv1_211244_AA0687070; TRIAE_CS42_2AL_TGACv1_094179_AA0293890; TRIAE_CS42_4AL_TGACv1_291302_AA0993610; TRIAE_CS42_5AL_TGACv1_374918_AA1211960; TRIAE_CS42_5DL_TGACv1_433218_AA1405930; TRIAE_CS42_5DL_TGACv1_432981_AA1396670; TRIAE_CS42_6DL_TGACv1_526440_AA1683520; TRIAE_CS42_3B_TGACv1_223651_AA0785120; …
GO:0007049	cell cycle	biological_process	0.867421	0.288352	TRIAE_CS42_2BL_TGACv1_132210_AA0436030
GO:0006470	protein dephosphorylation	biological_process	0.884079	0.705964	TRIAE_CS42_3DL_TGACv1_249262_AA0843480; TRIAE_CS42_1AL_TGACv1_000141_AA0004520; TRIAE_CS42_4DL_TGACv1_343127_AA1130270; TRIAE_CS42_6BL_TGACv1_502041_AA1622620; TRIAE_CS42_7AL_TGACv1_559622_AA1800320; TRIAE_CS42_3B_TGACv1_226451_AA0816990; TRIAE_CS42_4BL_TGACv1_320435_AA1039000; TRIAE_CS42_7BL_TGACv1_577927_AA1886320; TRIAE_CS42_5AL_TGACv1_375497_AA1222770; TRIAE_CS42_5BL_TGACv1_407961_AA1360690; …
GO:0016192	vesicle-mediated transport	biological_process	0.886047	0.653393	TRIAE_CS42_3B_TGACv1_224802_AA0801730; TRIAE_CS42_6AS_TGACv1_486462_AA1561450; TRIAE_CS42_2DL_TGACv1_160586_AA0552040; TRIAE_CS42_2BS_TGACv1_146397_AA0464200; TRIAE_CS42_2BS_TGACv1_147240_AA0480340; TRIAE_CS42_2AL_TGACv1_094404_AA0297130; TRIAE_CS42_U_TGACv1_643330_AA2130760; TRIAE_CS42_3B_TGACv1_231380_AA0830620; TRIAE_CS42_3DL_TGACv1_264274_AA0898150
GO:0018298	protein-chromophore linkage	biological_process	0.891979	0.389961	TRIAE_CS42_6AS_TGACv1_485824_AA1552830; TRIAE_CS42_7AS_TGACv1_570660_AA1839080
GO:0006099	tricarboxylic acid cycle	biological_process	0.891979	0.389961	TRIAE_CS42_2DS_TGACv1_178224_AA0592930; TRIAE_CS42_2DL_TGACv1_158363_AA0516660
GO:0042545	cell wall modification	biological_process	0.895639	0.386282	TRIAE_CS42_6DL_TGACv1_526795_AA1692060; TRIAE_CS42_4DL_TGACv1_345177_AA1152040
GO:0006310	DNA recombination	biological_process	0.89943	0.262474	TRIAE_CS42_5DL_TGACv1_433588_AA1416810
GO:0007264	small GTPase mediated signal transduction	biological_process	0.907156	0.255912	TRIAE_CS42_5DS_TGACv1_456722_AA1476920
GO:0048364	root development	biological_process	0.917709	0.246662	TRIAE_CS42_5BS_TGACv1_424145_AA1387130
GO:0009735	response to cytokinin	biological_process	0.935518	0.230033	TRIAE_CS42_2AL_TGACv1_098345_AA0326010
GO:0006508	proteolysis	biological_process	0.945663	0.843005	TRIAE_CS42_7AL_TGACv1_558821_AA1796270; TRIAE_CS42_3AL_TGACv1_196050_AA0656800; TRIAE_CS42_U_TGACv1_640850_AA2077220; TRIAE_CS42_2BS_TGACv1_146703_AA0471180; TRIAE_CS42_6DL_TGACv1_526923_AA1695140; TRIAE_CS42_3AL_TGACv1_195555_AA0651110; TRIAE_CS42_7BL_TGACv1_579494_AA1907870; TRIAE_CS42_5DL_TGACv1_435883_AA1455910; TRIAE_CS42_4BL_TGACv1_320551_AA1042920; TRIAE_CS42_U_TGACv1_641463_AA2095740; TRI…
GO:0007165	signal transduction	biological_process	0.950214	0.579424	TRIAE_CS42_1DS_TGACv1_081780_AA0262690; TRIAE_CS42_1AS_TGACv1_019276_AA0064280; TRIAE_CS42_1DS_TGACv1_081394_AA0260470; TRIAE_CS42_7DS_TGACv1_621800_AA2026470; TRIAE_CS42_5DL_TGACv1_435334_AA1449150; TRIAE_CS42_2DL_TGACv1_158558_AA0521820; TRIAE_CS42_3AS_TGACv1_211092_AA0684880; TRIAE_CS42_3DS_TGACv1_272441_AA0920740; TRIAE_CS42_2AS_TGACv1_114828_AA0369560
GO:0006887	exocytosis	biological_process	0.951275	0.391203	TRIAE_CS42_5AS_TGACv1_394157_AA1278470; TRIAE_CS42_2BL_TGACv1_129864_AA0398280; TRIAE_CS42_4AL_TGACv1_288246_AA0942170
GO:0009555	pollen development	biological_process	0.952429	0.31989	TRIAE_CS42_3DL_TGACv1_249135_AA0839220; TRIAE_CS42_7DS_TGACv1_623297_AA2051690
GO:0045490	pectin catabolic process	biological_process	0.952429	0.31989	TRIAE_CS42_6DL_TGACv1_526795_AA1692060; TRIAE_CS42_4DL_TGACv1_345177_AA1152040
GO:0006397	mRNA processing	biological_process	0.968195	0.193141	TRIAE_CS42_5BL_TGACv1_407556_AA1357930
GO:0006886	intracellular protein transport	biological_process	0.970355	0.560903	TRIAE_CS42_3B_TGACv1_224802_AA0801730; TRIAE_CS42_6AS_TGACv1_486462_AA1561450; TRIAE_CS42_U_TGACv1_642634_AA2120760; TRIAE_CS42_U_TGACv1_676273_AA2156980; TRIAE_CS42_5DS_TGACv1_456806_AA1478390; TRIAE_CS42_4AS_TGACv1_307559_AA1021380; TRIAE_CS42_3B_TGACv1_231380_AA0830620; TRIAE_CS42_5DS_TGACv1_456482_AA1471720; TRIAE_CS42_3B_TGACv1_223109_AA0776520; TRIAE_CS42_3DL_TGACv1_264274_AA0898150
GO:0034968	histone lysine methylation	biological_process	0.971983	0.187825	TRIAE_CS42_2BS_TGACv1_146551_AA0468010
GO:0008033	tRNA processing	biological_process	0.973871	0.284347	TRIAE_CS42_5DL_TGACv1_433102_AA1402060; TRIAE_CS42_5AL_TGACv1_374840_AA1209960
GO:0006974	cellular response to DNA damage stimulus	biological_process	0.975333	0.182794	TRIAE_CS42_1AS_TGACv1_019932_AA0072990
GO:0045454	cell redox homeostasis	biological_process	0.981718	0.53315	TRIAE_CS42_6BL_TGACv1_500983_AA1612210; TRIAE_CS42_7DS_TGACv1_621578_AA2019760; TRIAE_CS42_1BL_TGACv1_030512_AA0092880; TRIAE_CS42_5DS_TGACv1_458071_AA1491950; TRIAE_CS42_7AS_TGACv1_570111_AA1830630; TRIAE_CS42_5AS_TGACv1_395332_AA1282920; TRIAE_CS42_U_TGACv1_646374_AA2146390; TRIAE_CS42_5BS_TGACv1_423673_AA1381760; TRIAE_CS42_7AS_TGACv1_571770_AA1849750; TRIAE_CS42_5DS_TGACv1_456659_AA1475700
GO:0006351	transcription, DNA-templated	biological_process	0.981959	0.830663	TRIAE_CS42_6AL_TGACv1_472799_AA1526120; TRIAE_CS42_1BL_TGACv1_031346_AA0112090; TRIAE_CS42_1AL_TGACv1_002139_AA0039010; TRIAE_CS42_1BS_TGACv1_052200_AA0181490; TRIAE_CS42_3B_TGACv1_224002_AA0790780; TRIAE_CS42_6AL_TGACv1_473700_AA1532500; TRIAE_CS42_5AS_TGACv1_392798_AA1264830; TRIAE_CS42_7AL_TGACv1_556426_AA1762740; TRIAE_CS42_1BL_TGACv1_030266_AA0084590; TRIAE_CS42_5DL_TGACv1_436785_AA1463200; …
GO:0007018	microtubule-based movement	biological_process	0.982883	0.264167	TRIAE_CS42_3DS_TGACv1_271717_AA0906440; TRIAE_CS42_1AL_TGACv1_003215_AA0048760
GO:0015031	protein transport	biological_process	0.9831	0.511824	TRIAE_CS42_3B_TGACv1_224802_AA0801730; TRIAE_CS42_4DS_TGACv1_361473_AA1168630; TRIAE_CS42_4AS_TGACv1_306574_AA1010390; TRIAE_CS42_5DS_TGACv1_456722_AA1476920; TRIAE_CS42_1BL_TGACv1_031368_AA0112610; TRIAE_CS42_3B_TGACv1_231380_AA0830620; TRIAE_CS42_4BS_TGACv1_329875_AA1104470; TRIAE_CS42_3DL_TGACv1_264274_AA0898150; TRIAE_CS42_4AL_TGACv1_289688_AA0975310
GO:0015992	proton transport	biological_process	0.99436	0.140226	TRIAE_CS42_2BL_TGACv1_130537_AA0413120
GO:0045944	positive regulation of transcription from RNA polymerase II promoter	biological_process	0.996536	0.130401	TRIAE_CS42_1BS_TGACv1_049537_AA0156150
GO:0043086	negative regulation of catalytic activity	biological_process	0.996978	0.396983	TRIAE_CS42_6BL_TGACv1_501013_AA1612570; TRIAE_CS42_2BL_TGACv1_129386_AA0381170; TRIAE_CS42_2AL_TGACv1_096424_AA0319080; TRIAE_CS42_6DL_TGACv1_526795_AA1692060; TRIAE_CS42_2DL_TGACv1_159928_AA0544570; TRIAE_CS42_2AL_TGACv1_094929_AA0304970; TRIAE_CS42_1BL_TGACv1_032547_AA0131250
GO:0006260	DNA replication	biological_process	0.998663	0.187825	TRIAE_CS42_4BL_TGACv1_321351_AA1059370; TRIAE_CS42_2DS_TGACv1_177668_AA0582200
GO:0006511	ubiquitin-dependent protein catabolic process	biological_process	0.999412	0.407017	TRIAE_CS42_1DS_TGACv1_080259_AA0244550; TRIAE_CS42_1AS_TGACv1_020584_AA0078570; TRIAE_CS42_3B_TGACv1_226932_AA0820240; TRIAE_CS42_1DL_TGACv1_062188_AA0210220; TRIAE_CS42_1AL_TGACv1_005100_AA0054560; TRIAE_CS42_3B_TGACv1_223222_AA0778260; TRIAE_CS42_1DL_TGACv1_062077_AA0208380; TRIAE_CS42_2DL_TGACv1_161476_AA0558770; TRIAE_CS42_6DL_TGACv1_529695_AA1718740; TRIAE_CS42_6AS_TGACv1_486150_AA1557490
GO:0006334	nucleosome assembly	biological_process	0.999525	0.101856	TRIAE_CS42_1AS_TGACv1_019334_AA0064970
GO:0015979	photosynthesis	biological_process	0.999786	0.243003	TRIAE_CS42_6AS_TGACv1_485824_AA1552830; TRIAE_CS42_2AL_TGACv1_098232_AA0325800; TRIAE_CS42_7AS_TGACv1_570660_AA1839080; TRIAE_CS42_3B_TGACv1_227262_AA0822510
GO:0007275	multicellular organism development	biological_process	0.999861	0.235321	TRIAE_CS42_1DS_TGACv1_080259_AA0244550; TRIAE_CS42_3B_TGACv1_226932_AA0820240; TRIAE_CS42_1AL_TGACv1_005100_AA0054560; TRIAE_CS42_3B_TGACv1_223222_AA0778260
GO:0006457	protein folding	biological_process	0.999902	0.14676	TRIAE_CS42_6DS_TGACv1_542775_AA1730070; TRIAE_CS42_U_TGACv1_641106_AA2085240
GO:0000160	phosphorelay signal transduction system	biological_process	0.999986	0.0739096	TRIAE_CS42_1AL_TGACv1_002734_AA0044820
GO:0006281	DNA repair	biological_process	1	0.0842509	TRIAE_CS42_1AS_TGACv1_019932_AA0072990; TRIAE_CS42_2BL_TGACv1_132841_AA0440020
GO:0006355	regulation of transcription, DNA-templated	biological_process	1	0.65785	TRIAE_CS42_1AL_TGACv1_002175_AA0039470; TRIAE_CS42_6AL_TGACv1_472799_AA1526120; TRIAE_CS42_1BL_TGACv1_031346_AA0112090; TRIAE_CS42_1AL_TGACv1_002139_AA0039010; TRIAE_CS42_3DL_TGACv1_249255_AA0843310; TRIAE_CS42_6BL_TGACv1_501075_AA1613210; TRIAE_CS42_2BS_TGACv1_146882_AA0474780; TRIAE_CS42_5DL_TGACv1_433913_AA1425130; TRIAE_CS42_3B_TGACv1_224002_AA0790780; TRIAE_CS42_6AL_TGACv1_473700_AA1532500; …
GO:0006412	translation	biological_process	1	0.0878668	TRIAE_CS42_3B_TGACv1_221087_AA0730000; TRIAE_CS42_4DS_TGACv1_361487_AA1168940; TRIAE_CS42_4DS_TGACv1_361716_AA1171920; TRIAE_CS42_U_TGACv1_642981_AA2125570; TRIAE_CS42_6BL_TGACv1_500113_AA1599310

## Sheet: cellular_component-CC
"id" stands for the ID of gene ontology term
"term" stands for the name of gene ontology term
"category" stands for the ontology of GOID belongs to
"Pvalue" stands for the significance testing value of the GOID, p≤0.05
"Enrichment_score" stands for the Enrichment Score value of the GOID, it equals (-log10(Pvalue))
"Gene" stands for the DE genes associated with the GOID
The red part represents our verified gene by QRT- PCR
id	term	category	p val	Enrichment_score	Gene
GO:0005576	extracellular region	cellular_component	3.89e-41	2.66006	TRIAE_CS42_7DS_TGACv1_622973_AA2048060; TRIAE_CS42_1BL_TGACv1_031247_AA0110320; TRIAE_CS42_4DS_TGACv1_362148_AA1177240; TRIAE_CS42_5AL_TGACv1_384855_AA1258320; TRIAE_CS42_4AL_TGACv1_288958_AA0962110; TRIAE_CS42_1BL_TGACv1_031247_AA0110330; TRIAE_CS42_6BS_TGACv1_514601_AA1662140; TRIAE_CS42_5BL_TGACv1_405770_AA1335010; TRIAE_CS42_2BS_TGACv1_147728_AA0487020; TRIAE_CS42_2BS_TGACv1_147728_AA0487030;…
GO:0048046	apoplast	cellular_component	2.2e-08	2.17963	TRIAE_CS42_7DS_TGACv1_622973_AA2048060; TRIAE_CS42_4AL_TGACv1_288958_AA0962110; TRIAE_CS42_3AL_TGACv1_194053_AA0625500; TRIAE_CS42_3B_TGACv1_224757_AA0801140; TRIAE_CS42_3AS_TGACv1_212195_AA0698660; TRIAE_CS42_U_TGACv1_642411_AA2117170; TRIAE_CS42_3DL_TGACv1_251230_AA0879120; TRIAE_CS42_3B_TGACv1_222493_AA0765870; TRIAE_CS42_3AL_TGACv1_197911_AA0667590; TRIAE_CS42_1BS_TGACv1_050399_AA0171670; TRI…
GO:0016021	integral component of membrane	cellular_component	3.19e-06	1.12268	TRIAE_CS42_5AL_TGACv1_374737_AA1207850; TRIAE_CS42_4AL_TGACv1_288400_AA0947760; TRIAE_CS42_6DL_TGACv1_526797_AA1692110; TRIAE_CS42_5AL_TGACv1_374737_AA1207860; TRIAE_CS42_7BL_TGACv1_579821_AA1910330; TRIAE_CS42_3B_TGACv1_227354_AA0823000; TRIAE_CS42_3DL_TGACv1_250071_AA0861640; TRIAE_CS42_3B_TGACv1_226076_AA0813810; TRIAE_CS42_3B_TGACv1_221165_AA0732560; TRIAE_CS42_2BL_TGACv1_130924_AA0420040; TR…
GO:0016020	membrane	cellular_component	1.91e-05	1.1086	TRIAE_CS42_5AL_TGACv1_374737_AA1207850; TRIAE_CS42_3B_TGACv1_224802_AA0801730; TRIAE_CS42_4AL_TGACv1_288400_AA0947760; TRIAE_CS42_6DL_TGACv1_526797_AA1692110; TRIAE_CS42_5AL_TGACv1_374737_AA1207860; TRIAE_CS42_7BL_TGACv1_579821_AA1910330; TRIAE_CS42_3B_TGACv1_227354_AA0823000; TRIAE_CS42_3DL_TGACv1_250071_AA0861640; TRIAE_CS42_3B_TGACv1_226076_AA0813810; TRIAE_CS42_3B_TGACv1_221165_AA0732560; TRI…
GO:0072686	mitotic spindle	cellular_component	2.73e-05	12.2838	TRIAE_CS42_3AS_TGACv1_211244_AA0687070; TRIAE_CS42_3B_TGACv1_223651_AA0785120; TRIAE_CS42_U_TGACv1_642574_AA2119870
GO:0010330	cellulose synthase complex	cellular_component	0.000448684	10.2365	TRIAE_CS42_5DL_TGACv1_433963_AA1426320; TRIAE_CS42_5AL_TGACv1_375923_AA1228920
GO:0000781	chromosome, telomeric region	cellular_component	0.00238512	10.2365	TRIAE_CS42_5DL_TGACv1_434726_AA1440630
GO:0012511	monolayer-surrounded lipid storage body	cellular_component	0.00445608	3.56052	TRIAE_CS42_5DL_TGACv1_434097_AA1429100; TRIAE_CS42_3B_TGACv1_230099_AA0829520; TRIAE_CS42_4AS_TGACv1_306835_AA1013950; TRIAE_CS42_U_TGACv1_642459_AA2117910
GO:0000148	1,3-beta-D-glucan synthase complex	cellular_component	0.00479895	3.10196	TRIAE_CS42_2BL_TGACv1_130682_AA0416000; TRIAE_CS42_U_TGACv1_643079_AA2126960; TRIAE_CS42_6DL_TGACv1_527257_AA1701370; TRIAE_CS42_7DS_TGACv1_623297_AA2051690; TRIAE_CS42_2DL_TGACv1_158113_AA0509560
GO:0008274	gamma-tubulin ring complex	cellular_component	0.00541642	5.11824	TRIAE_CS42_5AL_TGACv1_374539_AA1202640; TRIAE_CS42_5DL_TGACv1_434078_AA1428480
GO:0031004	potassium ion-transporting ATPase complex	cellular_component	0.0069225	6.82432	TRIAE_CS42_U_TGACv1_641712_AA2102210
GO:0005796	Golgi lumen	cellular_component	0.0069225	6.82432	TRIAE_CS42_U_TGACv1_641129_AA2086320
GO:0043668	exine	cellular_component	0.0133963	5.11824	TRIAE_CS42_1DL_TGACv1_061596_AA0199520
GO:0005849	mRNA cleavage factor complex	cellular_component	0.0142952	3.72236	TRIAE_CS42_7DL_TGACv1_604021_AA1992540; TRIAE_CS42_7AL_TGACv1_555988_AA1751810
GO:0005884	actin filament	cellular_component	0.0216067	4.09459	TRIAE_CS42_3B_TGACv1_220673_AA0714810
GO:0005618	cell wall	cellular_component	0.0221629	1.42173	TRIAE_CS42_3DL_TGACv1_252785_AA0891950; TRIAE_CS42_1BL_TGACv1_032018_AA0124290; TRIAE_CS42_3AS_TGACv1_212195_AA0698660; TRIAE_CS42_3DL_TGACv1_253727_AA0895440; TRIAE_CS42_4DL_TGACv1_342936_AA1125660; TRIAE_CS42_7BL_TGACv1_576755_AA1853830; TRIAE_CS42_3DL_TGACv1_250798_AA0873340; TRIAE_CS42_4DL_TGACv1_344347_AA1146290; TRIAE_CS42_3AL_TGACv1_194836_AA0640350; TRIAE_CS42_4DL_TGACv1_342781_AA1121940;…
GO:0008278	cohesin complex	cellular_component	0.054876	2.55912	TRIAE_CS42_7BL_TGACv1_585084_AA1919440
GO:0000220	vacuolar proton-transporting V-type ATPase, V0 domain	cellular_component	0.0683174	2.27477	TRIAE_CS42_2BL_TGACv1_130537_AA0413120
GO:0016459	myosin complex	cellular_component	0.0755128	1.86118	TRIAE_CS42_3B_TGACv1_221070_AA0729190; TRIAE_CS42_3B_TGACv1_222970_AA0774390; TRIAE_CS42_3DL_TGACv1_250807_AA0873440
GO:0009504	cell plate	cellular_component	0.0827007	2.0473	TRIAE_CS42_5AL_TGACv1_376764_AA1240750
GO:0032300	mismatch repair complex	cellular_component	0.0827007	2.0473	TRIAE_CS42_1AS_TGACv1_019932_AA0072990
GO:0005770	late endosome	cellular_component	0.0827007	2.0473	TRIAE_CS42_5BS_TGACv1_424510_AA1390310
GO:0009705	plant-type vacuole membrane	cellular_component	0.0839221	1.70608	TRIAE_CS42_U_TGACv1_641712_AA2102210; TRIAE_CS42_3B_TGACv1_221877_AA0752340; TRIAE_CS42_7BL_TGACv1_577921_AA1886230; TRIAE_CS42_2DS_TGACv1_178531_AA0597160
GO:0005819	spindle	cellular_component	0.0896344	1.75483	TRIAE_CS42_7BS_TGACv1_592583_AA1940760; TRIAE_CS42_7AS_TGACv1_570993_AA1843400; TRIAE_CS42_7DS_TGACv1_622889_AA2046850
GO:0015629	actin cytoskeleton	cellular_component	0.0898938	1.67126	TRIAE_CS42_5DL_TGACv1_433016_AA1398230; TRIAE_CS42_5AL_TGACv1_375015_AA1213980; TRIAE_CS42_1DS_TGACv1_080955_AA0256010; TRIAE_CS42_5BL_TGACv1_406522_AA1346490
GO:0031225	anchored component of membrane	cellular_component	0.104919	1.65997	TRIAE_CS42_5DS_TGACv1_456600_AA1474910; TRIAE_CS42_5BS_TGACv1_423719_AA1382330; TRIAE_CS42_2BS_TGACv1_146252_AA0460410
GO:0000276	mitochondrial proton-transporting ATP synthase complex, coupling factor F(o)	cellular_component	0.113807	1.70608	TRIAE_CS42_4AL_TGACv1_289272_AA0968250
GO:0046658	anchored component of plasma membrane	cellular_component	0.120689	1.63784	TRIAE_CS42_U_TGACv1_641221_AA2088710; TRIAE_CS42_4DL_TGACv1_343819_AA1140090
GO:0000123	histone acetyltransferase complex	cellular_component	0.147317	1.46235	TRIAE_CS42_2BS_TGACv1_148073_AA0490380
GO:0005665	DNA-directed RNA polymerase II, core complex	cellular_component	0.164737	1.36486	TRIAE_CS42_5BL_TGACv1_404758_AA1310270
GO:0030127	COPII vesicle coat	cellular_component	0.179043	1.36486	TRIAE_CS42_U_TGACv1_642634_AA2120760; TRIAE_CS42_5DS_TGACv1_456482_AA1471720
GO:0009331	glycerol-3-phosphate dehydrogenase complex	cellular_component	0.200502	1.20429	TRIAE_CS42_3AL_TGACv1_193893_AA0622010
GO:0030117	membrane coat	cellular_component	0.216586	1.25345	TRIAE_CS42_3B_TGACv1_224802_AA0801730; TRIAE_CS42_3B_TGACv1_231380_AA0830620; TRIAE_CS42_3DL_TGACv1_264274_AA0898150
GO:0017119	Golgi transport complex	cellular_component	0.218705	1.13739	TRIAE_CS42_3DL_TGACv1_251727_AA0884290
GO:0030663	COPI-coated vesicle membrane	cellular_component	0.237038	1.07752	TRIAE_CS42_3B_TGACv1_224802_AA0801730
GO:0016607	nuclear speck	cellular_component	0.237038	1.07752	TRIAE_CS42_6DL_TGACv1_527537_AA1705460
GO:0030136	clathrin-coated vesicle	cellular_component	0.269934	1.10665	TRIAE_CS42_3AL_TGACv1_194328_AA0631110; TRIAE_CS42_6DL_TGACv1_527960_AA1710240
GO:0030126	COPI vesicle coat	cellular_component	0.29228	0.930589	TRIAE_CS42_3B_TGACv1_224802_AA0801730
GO:0005887	integral component of plasma membrane	cellular_component	0.29228	0.930589	TRIAE_CS42_4DL_TGACv1_344161_AA1144470
GO:0022626	cytosolic ribosome	cellular_component	0.310621	0.890129	TRIAE_CS42_3B_TGACv1_221624_AA0746130
GO:0090406	pollen tube	cellular_component	0.328859	0.85304	TRIAE_CS42_6DL_TGACv1_526560_AA1687200
GO:0005643	nuclear pore	cellular_component	0.336791	1.02365	TRIAE_CS42_6AS_TGACv1_488083_AA1574280; TRIAE_CS42_U_TGACv1_642573_AA2119850; TRIAE_CS42_6AS_TGACv1_488926_AA1576440
GO:0033179	proton-transporting V-type ATPase, V0 domain	cellular_component	0.364896	0.787422	TRIAE_CS42_2BL_TGACv1_130537_AA0413120
GO:0005667	transcription factor complex	cellular_component	0.382637	0.758258	TRIAE_CS42_6DL_TGACv1_526495_AA1685260
GO:0043231	intracellular membrane-bounded organelle	cellular_component	0.382637	0.758258	TRIAE_CS42_7DS_TGACv1_622146_AA2033850
GO:0000775	chromosome, centromeric region	cellular_component	0.382637	0.758258	TRIAE_CS42_6AS_TGACv1_487367_AA1570240
GO:0009524	phragmoplast	cellular_component	0.400161	0.731177	TRIAE_CS42_7BS_TGACv1_592583_AA1940760
GO:0009506	plasmodesma	cellular_component	0.431619	0.996811	TRIAE_CS42_U_TGACv1_641429_AA2094850; TRIAE_CS42_1DL_TGACv1_065073_AA0236480; TRIAE_CS42_3B_TGACv1_220708_AA0716120; TRIAE_CS42_4DL_TGACv1_342936_AA1125660; TRIAE_CS42_1BL_TGACv1_031037_AA0106450; TRIAE_CS42_U_TGACv1_641221_AA2088710; TRIAE_CS42_2AL_TGACv1_098345_AA0326010; TRIAE_CS42_U_TGACv1_643498_AA2132620; TRIAE_CS42_4BL_TGACv1_320974_AA1052850; TRIAE_CS42_4AS_TGACv1_307652_AA1022380; TRIAE_…
GO:0000159	protein phosphatase type 2A complex	cellular_component	0.48387	0.620393	TRIAE_CS42_5DL_TGACv1_435334_AA1449150
GO:0010287	plastoglobule	cellular_component	0.566546	0.682432	TRIAE_CS42_5AL_TGACv1_375200_AA1217570; TRIAE_CS42_5DL_TGACv1_436698_AA1462800
GO:0031966	mitochondrial membrane	cellular_component	0.708404	0.409459	TRIAE_CS42_5BL_TGACv1_404250_AA1292270
GO:0009654	photosystem II oxygen evolving complex	cellular_component	0.747919	0.518303	TRIAE_CS42_2AL_TGACv1_098232_AA0325800; TRIAE_CS42_3B_TGACv1_227262_AA0822510
GO:0031410	cytoplasmic vesicle	cellular_component	0.805353	0.335622	TRIAE_CS42_3B_TGACv1_224802_AA0801730
GO:0005774	vacuolar membrane	cellular_component	0.824983	0.669677	TRIAE_CS42_4DL_TGACv1_344347_AA1146290; TRIAE_CS42_U_TGACv1_641712_AA2102210; TRIAE_CS42_U_TGACv1_643498_AA2132620; TRIAE_CS42_5DL_TGACv1_434740_AA1440850; TRIAE_CS42_2BL_TGACv1_130848_AA0418720; TRIAE_CS42_4BL_TGACv1_321697_AA1064240; TRIAE_CS42_U_TGACv1_642543_AA2119360
GO:0009505	plant-type cell wall	cellular_component	0.83908	0.310196	TRIAE_CS42_U_TGACv1_642543_AA2119360
GO:0019898	extrinsic component of membrane	cellular_component	0.845155	0.305567	TRIAE_CS42_2AL_TGACv1_098232_AA0325800
GO:0005886	plasma membrane	cellular_component	0.857602	0.841917	TRIAE_CS42_2AL_TGACv1_094013_AA0291070; TRIAE_CS42_7BS_TGACv1_591792_AA1921290; TRIAE_CS42_1DL_TGACv1_065073_AA0236480; TRIAE_CS42_4DL_TGACv1_342936_AA1125660; TRIAE_CS42_1AL_TGACv1_001716_AA0034260; TRIAE_CS42_3AL_TGACv1_194180_AA0628010; TRIAE_CS42_7AS_TGACv1_569456_AA1816460; TRIAE_CS42_2BS_TGACv1_146197_AA0458250; TRIAE_CS42_2BS_TGACv1_146983_AA0476150; TRIAE_CS42_3B_TGACv1_221575_AA0744670; …
GO:0016592	mediator complex	cellular_component	0.891106	0.269381	TRIAE_CS42_6DL_TGACv1_526370_AA1681110
GO:0005737	cytoplasm	cellular_component	0.903262	0.852502	TRIAE_CS42_3B_TGACv1_224802_AA0801730; TRIAE_CS42_2AL_TGACv1_093599_AA0283490; TRIAE_CS42_1DS_TGACv1_080107_AA0239320; TRIAE_CS42_1DS_TGACv1_080107_AA0239330; TRIAE_CS42_4DL_TGACv1_343385_AA1133850; TRIAE_CS42_3DL_TGACv1_249248_AA0843110; TRIAE_CS42_1DS_TGACv1_080107_AA0239360; TRIAE_CS42_1AL_TGACv1_003577_AA0050460; TRIAE_CS42_3B_TGACv1_221087_AA0730000; TRIAE_CS42_4DS_TGACv1_361487_AA1168940; T…
GO:0000139	Golgi membrane	cellular_component	0.903781	0.597128	TRIAE_CS42_3B_TGACv1_224802_AA0801730; TRIAE_CS42_1DL_TGACv1_063480_AA0227730; TRIAE_CS42_5AL_TGACv1_374864_AA1210460; TRIAE_CS42_7BL_TGACv1_577196_AA1868440; TRIAE_CS42_5DL_TGACv1_433082_AA1401180; TRIAE_CS42_1BL_TGACv1_031898_AA0122330; TRIAE_CS42_5AL_TGACv1_376555_AA1238370
GO:0005874	microtubule	cellular_component	0.92689	0.514396	TRIAE_CS42_7BS_TGACv1_592583_AA1940760; TRIAE_CS42_3DS_TGACv1_271717_AA0906440; TRIAE_CS42_U_TGACv1_644216_AA2138110; TRIAE_CS42_7AS_TGACv1_570993_AA1843400; TRIAE_CS42_7DS_TGACv1_622889_AA2046850
GO:0005768	endosome	cellular_component	0.946141	0.398824	TRIAE_CS42_5AL_TGACv1_376764_AA1240750; TRIAE_CS42_3AL_TGACv1_196498_AA0660880; TRIAE_CS42_3DL_TGACv1_251962_AA0886530
GO:0009522	photosystem I	cellular_component	0.950649	0.322409	TRIAE_CS42_6AS_TGACv1_485824_AA1552830; TRIAE_CS42_7AS_TGACv1_570660_AA1839080
GO:0005802	trans-Golgi network	cellular_component	0.952429	0.31989	TRIAE_CS42_3AL_TGACv1_196498_AA0660880; TRIAE_CS42_3DL_TGACv1_251962_AA0886530
GO:0005615	extracellular space	cellular_component	0.955811	0.314969	TRIAE_CS42_6BS_TGACv1_515442_AA1670150; TRIAE_CS42_2BL_TGACv1_129885_AA0398720
GO:0005777	peroxisome	cellular_component	0.958841	0.379129	TRIAE_CS42_7DS_TGACv1_621608_AA2020840; TRIAE_CS42_4AL_TGACv1_288271_AA0943050; TRIAE_CS42_7AS_TGACv1_569820_AA1824740
GO:0000145	exocyst	cellular_component	0.960217	0.376803	TRIAE_CS42_5AS_TGACv1_394157_AA1278470; TRIAE_CS42_2BL_TGACv1_129864_AA0398280; TRIAE_CS42_4AL_TGACv1_288246_AA0942170
GO:0005794	Golgi apparatus	cellular_component	0.968554	0.652236	TRIAE_CS42_3B_TGACv1_224802_AA0801730; TRIAE_CS42_3AL_TGACv1_196498_AA0660880; TRIAE_CS42_6DL_TGACv1_526560_AA1687200; TRIAE_CS42_3B_TGACv1_220673_AA0714810; TRIAE_CS42_4DL_TGACv1_344347_AA1146290; TRIAE_CS42_U_TGACv1_641129_AA2086320; TRIAE_CS42_U_TGACv1_643498_AA2132620; TRIAE_CS42_5AL_TGACv1_374946_AA1212530; TRIAE_CS42_1DL_TGACv1_063480_AA0227730; TRIAE_CS42_5DL_TGACv1_435101_AA1446140; TRIAE…
GO:0009523	photosystem II	cellular_component	0.975544	0.395613	TRIAE_CS42_6AS_TGACv1_485824_AA1552830; TRIAE_CS42_2AL_TGACv1_098232_AA0325800; TRIAE_CS42_7AS_TGACv1_570660_AA1839080; TRIAE_CS42_3B_TGACv1_227262_AA0822510
GO:0005623	cell	cellular_component	0.976727	0.529473	TRIAE_CS42_7DS_TGACv1_621578_AA2019760; TRIAE_CS42_1BL_TGACv1_030512_AA0092880; TRIAE_CS42_5DS_TGACv1_458071_AA1491950; TRIAE_CS42_7AS_TGACv1_570111_AA1830630; TRIAE_CS42_5AS_TGACv1_395332_AA1282920; TRIAE_CS42_U_TGACv1_646374_AA2146390; TRIAE_CS42_5BS_TGACv1_423673_AA1381760; TRIAE_CS42_7AS_TGACv1_571770_AA1849750; TRIAE_CS42_5DS_TGACv1_456659_AA1475700
GO:0005773	vacuole	cellular_component	0.984672	0.370551	TRIAE_CS42_3AL_TGACv1_193767_AA0619440; TRIAE_CS42_U_TGACv1_643498_AA2132620; TRIAE_CS42_2BL_TGACv1_130848_AA0418720; TRIAE_CS42_U_TGACv1_642543_AA2119360
GO:0005743	mitochondrial inner membrane	cellular_component	0.99384	0.142173	TRIAE_CS42_2DL_TGACv1_158363_AA0516660
GO:0005789	endoplasmic reticulum membrane	cellular_component	0.994142	0.365589	TRIAE_CS42_5AL_TGACv1_374929_AA1212280; TRIAE_CS42_U_TGACv1_641853_AA2105730; TRIAE_CS42_5DL_TGACv1_436551_AA1461950; TRIAE_CS42_7DS_TGACv1_622404_AA2038940; TRIAE_CS42_5AL_TGACv1_374478_AA1201170
GO:0005730	nucleolus	cellular_component	0.995103	0.277914	TRIAE_CS42_7AL_TGACv1_556972_AA1774460; TRIAE_CS42_7DL_TGACv1_605837_AA2008220; TRIAE_CS42_1AL_TGACv1_000020_AA0000620
GO:0005783	endoplasmic reticulum	cellular_component	0.996351	0.517367	TRIAE_CS42_3DL_TGACv1_249135_AA0839220; TRIAE_CS42_5AL_TGACv1_375017_AA1214050; TRIAE_CS42_1DL_TGACv1_061596_AA0199520; TRIAE_CS42_4AS_TGACv1_308683_AA1029050; TRIAE_CS42_5AL_TGACv1_374929_AA1212280; TRIAE_CS42_4DL_TGACv1_343288_AA1132770; TRIAE_CS42_U_TGACv1_641853_AA2105730; TRIAE_CS42_5DL_TGACv1_436551_AA1461950; TRIAE_CS42_7DS_TGACv1_622404_AA2038940; TRIAE_CS42_4BL_TGACv1_321836_AA1066060; T…
GO:0009534	chloroplast thylakoid	cellular_component	0.99842	0.191336	TRIAE_CS42_5AL_TGACv1_375200_AA1217570; TRIAE_CS42_5DL_TGACv1_436698_AA1462800
GO:0005829	cytosol	cellular_component	0.999358	0.521604	TRIAE_CS42_U_TGACv1_641429_AA2094850; TRIAE_CS42_4AL_TGACv1_291732_AA0996340; TRIAE_CS42_4DL_TGACv1_342936_AA1125660; TRIAE_CS42_2BS_TGACv1_146197_AA0458250; TRIAE_CS42_1DL_TGACv1_061115_AA0185890; TRIAE_CS42_5AL_TGACv1_376058_AA1231640; TRIAE_CS42_7DS_TGACv1_622199_AA2035080; TRIAE_CS42_4DL_TGACv1_344347_AA1146290; TRIAE_CS42_5DL_TGACv1_434726_AA1440630; TRIAE_CS42_4BL_TGACv1_320974_AA1052850; T…
GO:0009579	thylakoid	cellular_component	0.999799	0.273703	TRIAE_CS42_3B_TGACv1_220673_AA0714810; TRIAE_CS42_6AS_TGACv1_485824_AA1552830; TRIAE_CS42_5AL_TGACv1_375200_AA1217570; TRIAE_CS42_5DL_TGACv1_436698_AA1462800; TRIAE_CS42_7AS_TGACv1_570660_AA1839080
GO:0009941	chloroplast envelope	cellular_component	0.999987	0.230033	TRIAE_CS42_5AL_TGACv1_375200_AA1217570; TRIAE_CS42_4AS_TGACv1_306645_AA1011450; TRIAE_CS42_5DL_TGACv1_436698_AA1462800; TRIAE_CS42_2BL_TGACv1_130848_AA0418720; TRIAE_CS42_5AL_TGACv1_376506_AA1237760
GO:0009535	chloroplast thylakoid membrane	cellular_component	0.999996	0.216875	TRIAE_CS42_6AS_TGACv1_485824_AA1552830; TRIAE_CS42_5AL_TGACv1_375200_AA1217570; TRIAE_CS42_5DL_TGACv1_436698_AA1462800; TRIAE_CS42_7AS_TGACv1_570660_AA1839080; TRIAE_CS42_6DL_TGACv1_527221_AA1700760
GO:0009536	plastid	cellular_component	1	0.164046	TRIAE_CS42_7AL_TGACv1_558101_AA1790150; TRIAE_CS42_6AS_TGACv1_485824_AA1552830; TRIAE_CS42_2BS_TGACv1_148078_AA0490420; TRIAE_CS42_6DL_TGACv1_526545_AA1686890; TRIAE_CS42_7AS_TGACv1_570660_AA1839080
GO:0009570	chloroplast stroma	cellular_component	1	0.139035	TRIAE_CS42_6DL_TGACv1_526545_AA1686890; TRIAE_CS42_2AL_TGACv1_098345_AA0326010; TRIAE_CS42_1BL_TGACv1_030979_AA0104980; TRIAE_CS42_5AL_TGACv1_376506_AA1237760
GO:0005694	chromosome	cellular_component	1	0.151652	TRIAE_CS42_2BS_TGACv1_146551_AA0468010; TRIAE_CS42_1DL_TGACv1_061156_AA0187310; TRIAE_CS42_7BL_TGACv1_585084_AA1919440; TRIAE_CS42_1AS_TGACv1_019334_AA0064970; TRIAE_CS42_7AL_TGACv1_557012_AA1775000
GO:0005622	intracellular	cellular_component	1	0.369746	TRIAE_CS42_6AS_TGACv1_486462_AA1561450; TRIAE_CS42_5DL_TGACv1_435599_AA1452490; TRIAE_CS42_U_TGACv1_643598_AA2133390; TRIAE_CS42_U_TGACv1_641980_AA2108810; TRIAE_CS42_7DS_TGACv1_621640_AA2021920; TRIAE_CS42_1AS_TGACv1_019276_AA0064280; TRIAE_CS42_1AL_TGACv1_002734_AA0044820; TRIAE_CS42_1DL_TGACv1_062405_AA0214010; TRIAE_CS42_5DL_TGACv1_433016_AA1398230; TRIAE_CS42_1DL_TGACv1_061597_AA0199540; TRI…
GO:0000786	nucleosome	cellular_component	1	0.0368882	TRIAE_CS42_1AS_TGACv1_019334_AA0064970
GO:0005739	mitochondrion	cellular_component	1	0.190545	TRIAE_CS42_4DS_TGACv1_361487_AA1168940; TRIAE_CS42_5AL_TGACv1_375200_AA1217570; TRIAE_CS42_3AL_TGACv1_194383_AA0632230; TRIAE_CS42_5DL_TGACv1_436698_AA1462800; TRIAE_CS42_4DL_TGACv1_344347_AA1146290; TRIAE_CS42_5AL_TGACv1_375845_AA1228000; TRIAE_CS42_4DS_TGACv1_361716_AA1171920; TRIAE_CS42_4BL_TGACv1_321697_AA1064240; TRIAE_CS42_7DS_TGACv1_622848_AA2046290
GO:0005634	nucleus	cellular_component	1	0.541401	TRIAE_CS42_3B_TGACv1_228193_AA0826230; TRIAE_CS42_1AL_TGACv1_002175_AA0039470; TRIAE_CS42_6AL_TGACv1_472799_AA1526120; TRIAE_CS42_2AL_TGACv1_093599_AA0283490; TRIAE_CS42_1BL_TGACv1_031346_AA0112090; TRIAE_CS42_1AL_TGACv1_002139_AA0039010; TRIAE_CS42_5AL_TGACv1_376764_AA1240750; TRIAE_CS42_6BL_TGACv1_501075_AA1613210; TRIAE_CS42_1DS_TGACv1_080259_AA0244550; TRIAE_CS42_3DL_TGACv1_249248_AA0843110; …
GO:0009507	chloroplast	cellular_component	1	0.212682	TRIAE_CS42_7AL_TGACv1_558101_AA1790150; TRIAE_CS42_6AS_TGACv1_485824_AA1552830; TRIAE_CS42_5AL_TGACv1_375200_AA1217570; TRIAE_CS42_U_TGACv1_676273_AA2156980; TRIAE_CS42_3AS_TGACv1_211725_AA0693400; TRIAE_CS42_5DL_TGACv1_436698_AA1462800; TRIAE_CS42_2BS_TGACv1_148078_AA0490420; TRIAE_CS42_6DL_TGACv1_526545_AA1686890; TRIAE_CS42_2AL_TGACv1_098345_AA0326010; TRIAE_CS42_3B_TGACv1_222685_AA0768900; TR…
GO:0005840	ribosome	cellular_component	1	0.0217335	TRIAE_CS42_U_TGACv1_642981_AA2125570

## Sheet: molecular_function-MF
"id" stands for the ID of gene ontology term
"term" stands for the name of gene ontology term
"category" stands for the ontology of GOID belongs to
"Pvalue" stands for the significance testing value of the GOID, p≤0.05
"Enrichment_score" stands for the Enrichment Score value of the GOID, it equals (-log10(Pvalue))
"Gene" stands for the DE genes associated with the GOID
The red part represents our verified gene by QRT- PCR
id	term	category	Pvalue	Enrichment_score	Gene
GO:0008171	O-methyltransferase activity	molecular_function	9.06e-11	3.74506	TRIAE_CS42_7BL_TGACv1_579947_AA1911100; TRIAE_CS42_7DL_TGACv1_603606_AA1986230; TRIAE_CS42_3AL_TGACv1_195106_AA0644850; TRIAE_CS42_3DL_TGACv1_249256_AA0843350; TRIAE_CS42_7AS_TGACv1_570039_AA1829240; TRIAE_CS42_6BS_TGACv1_514476_AA1660340; TRIAE_CS42_1DS_TGACv1_081406_AA0260550; TRIAE_CS42_7DS_TGACv1_624041_AA2058460; TRIAE_CS42_5DL_TGACv1_449063_AA1470470; TRIAE_CS42_U_TGACv1_641953_AA2108250; T…
GO:0008168	methyltransferase activity	molecular_function	0.0550535	1.24736	TRIAE_CS42_7BL_TGACv1_579947_AA1911100;TRIAE_CS42_4DL_TGACv1_343385_AA1133850; TRIAE_CS42_7DL_TGACv1_603606_AA1986230; TRIAE_CS42_3AL_TGACv1_195106_AA0644850; TRIAE_CS42_3AL_TGACv1_194533_AA0635240; TRIAE_CS42_3DL_TGACv1_249256_AA0843350; TRIAE_CS42_7AS_TGACv1_570039_AA1829240; TRIAE_CS42_6BS_TGACv1_514476_AA1660340; TRIAE_CS42_1DS_TGACv1_080197_AA0242930; TRIAE_CS42_1DS_TGACv1_081406_AA0260550; …
GO:0003824	catalytic activity	molecular_function	4.3e-14	1.61154	TRIAE_CS42_4AL_TGACv1_288392_AA0947370;TRIAE_CS42_2BL_TGACv1_129449_AA0384150; TRIAE_CS42_4DS_TGACv1_361278_AA1164820; TRIAE_CS42_1DS_TGACv1_080107_AA0239320; TRIAE_CS42_1DS_TGACv1_080107_AA0239330; TRIAE_CS42_7DS_TGACv1_623813_AA2056510; TRIAE_CS42_1DS_TGACv1_080107_AA0239360; TRIAE_CS42_3DL_TGACv1_249262_AA0843480; TRIAE_CS42_U_TGACv1_641185_AA2087610; TRIAE_CS42_2DS_TGACv1_177309_AA0573050; TR…
GO:0016829	lyase activity	molecular_function	5.19e-09	2.20139	TRIAE_CS42_4AL_TGACv1_288392_AA0947370; TRIAE_CS42_1DS_TGACv1_080107_AA0239320; TRIAE_CS42_1DS_TGACv1_080107_AA0239330; TRIAE_CS42_7BL_TGACv1_576824_AA1856170; TRIAE_CS42_1DS_TGACv1_080107_AA0239360; TRIAE_CS42_2BL_TGACv1_130133_AA0404640; TRIAE_CS42_6BS_TGACv1_513355_AA1638750; TRIAE_CS42_1BS_TGACv1_049965_AA0164870; TRIAE_CS42_7AS_TGACv1_569803_AA1824370; TRIAE_CS42_4BL_TGACv1_320276_AA1033600;…
GO:0016168	chlorophyll binding	molecular_function	0.888205	0.393711	TRIAE_CS42_7AS_TGACv1_570660_AA1839080;TRIAE_CS42_6AS_TGACv1_485824_AA1552830
GO:0016740	transferase activity	molecular_function	9.18e-16	1.57683	TRIAE_CS42_2BL_TGACv1_130076_AA0402890; TRIAE_CS42_3B_TGACv1_226076_AA0813810; TRIAE_CS42_3B_TGACv1_221165_AA0732560; TRIAE_CS42_2AL_TGACv1_094756_AA0302700; TRIAE_CS42_4DL_TGACv1_343385_AA1133850; TRIAE_CS42_7DL_TGACv1_603606_AA1986230; TRIAE_CS42_4DL_TGACv1_343117_AA1130150; TRIAE_CS42_7DL_TGACv1_602796_AA1968870; TRIAE_CS42_3AL_TGACv1_195106_AA0644850; TRIAE_CS42_1AL_TGACv1_000492_AA0013410; T…
GO:0003735	structural constituent of ribosome	molecular_function	1	0.0216188	TRIAE_CS42_U_TGACv1_642981_AA2125570
GO:0046982	protein heterodimerization activity	molecular_function	1	0.063978	TRIAE_CS42_7BL_TGACv1_585084_AA1919440; TRIAE_CS42_1AS_TGACv1_019334_AA0064970
GO:0004386	helicase activity	molecular_function	0.999699	0.0970283	TRIAE_CS42_2DL_TGACv1_158230_AA0513160
GO:0051082	unfolded protein binding	molecular_function	0.999525	0.101856	TRIAE_CS42_U_TGACv1_641106_AA2085240
GO:0004222	metalloendopeptidase activity	molecular_function	0.999059	0.11007	TRIAE_CS42_6DL_TGACv1_526968_AA1696370
GO:0000977	RNA polymerase II regulatory region sequence-specific DNA binding	molecular_function	0.992655	0.146235	TRIAE_CS42_1BS_TGACv1_049537_AA0156150
GO:0008080	N-acetyltransferase activity	molecular_function	0.982481	0.170608	TRIAE_CS42_5DL_TGACv1_434726_AA1440630
GO:0003682	chromatin binding	molecular_function	0.980074	0.174983	TRIAE_CS42_7BL_TGACv1_585084_AA1919440
GO:0008237	metallopeptidase activity	molecular_function	0.976361	0.181177	TRIAE_CS42_6DL_TGACv1_526968_AA1696370
GO:0003924	GTPase activity	molecular_function	0.999997	0.185696	TRIAE_CS42_5AL_TGACv1_376764_AA1240750; TRIAE_CS42_3AS_TGACv1_212026_AA0696870; TRIAE_CS42_2AL_TGACv1_094739_AA0302370; TRIAE_CS42_5BS_TGACv1_423811_AA1383650
GO:0018024	histone-lysine N-methyltransferase activity	molecular_function	0.971983	0.187825	TRIAE_CS42_2BS_TGACv1_146551_AA0468010
GO:0004523	RNA-DNA hybrid ribonuclease activity	molecular_function	0.9654	0.196855	TRIAE_CS42_4DS_TGACv1_361865_AA1173740
GO:0004518	nuclease activity	molecular_function	0.947502	0.217798	TRIAE_CS42_3AL_TGACv1_194067_AA0625780
GO:0005525	GTP binding	molecular_function	1	0.23152	TRIAE_CS42_5AL_TGACv1_376764_AA1240750; TRIAE_CS42_3AS_TGACv1_211244_AA0687070; TRIAE_CS42_3AS_TGACv1_212026_AA0696870; TRIAE_CS42_2AL_TGACv1_094739_AA0302370; TRIAE_CS42_3B_TGACv1_223651_AA0785120; TRIAE_CS42_U_TGACv1_642574_AA2119870; TRIAE_CS42_5BS_TGACv1_423811_AA1383650
GO:0003723	RNA binding	molecular_function	1	0.23212	TRIAE_CS42_6AL_TGACv1_473056_AA1528310; TRIAE_CS42_2AS_TGACv1_112486_AA0338970; TRIAE_CS42_4DS_TGACv1_361487_AA1168940; TRIAE_CS42_2BL_TGACv1_132019_AA0434560; TRIAE_CS42_6DL_TGACv1_526936_AA1695430; TRIAE_CS42_5BL_TGACv1_407556_AA1357930; TRIAE_CS42_5DL_TGACv1_433602_AA1417260; TRIAE_CS42_1BS_TGACv1_049417_AA0152890; TRIAE_CS42_2AL_TGACv1_095264_AA0308860; TRIAE_CS42_6AL_TGACv1_471523_AA1510300;…
GO:0042393	histone binding	molecular_function	0.924106	0.240858	TRIAE_CS42_2BS_TGACv1_146551_AA0468010
GO:0003777	microtubule motor activity	molecular_function	0.982883	0.264167	TRIAE_CS42_3DS_TGACv1_271717_AA0906440; TRIAE_CS42_1AL_TGACv1_003215_AA0048760
GO:0008408	3'-5' exonuclease activity	molecular_function	0.895345	0.265883	TRIAE_CS42_2DS_TGACv1_177668_AA0582200
GO:0008374	O-acyltransferase activity	molecular_function	0.862148	0.292471	TRIAE_CS42_1BS_TGACv1_050249_AA0169670
GO:0003746	translation elongation factor activity	molecular_function	0.83908	0.310196	TRIAE_CS42_6BL_TGACv1_500113_AA1599310
GO:0004725	protein tyrosine phosphatase activity	molecular_function	0.819539	0.324968	TRIAE_CS42_U_TGACv1_641786_AA2104250
GO:0016844	strictosidine synthase activity	molecular_function	0.805353	0.335622	TRIAE_CS42_2DS_TGACv1_178366_AA0594640
GO:0003676	nucleic acid binding	molecular_function	1	0.339863	TRIAE_CS42_3B_TGACv1_225266_AA0806590; TRIAE_CS42_6AL_TGACv1_473056_AA1528310; TRIAE_CS42_2BS_TGACv1_147173_AA0479070; TRIAE_CS42_1DL_TGACv1_062343_AA0212910; TRIAE_CS42_5AS_TGACv1_393865_AA1276600; TRIAE_CS42_2DL_TGACv1_158583_AA0522510; TRIAE_CS42_2DL_TGACv1_158230_AA0513160; TRIAE_CS42_5AL_TGACv1_376808_AA1241070; TRIAE_CS42_5AL_TGACv1_374542_AA1202800; TRIAE_CS42_7BL_TGACv1_577109_AA1866120; …
GO:0016307	phosphatidylinositol phosphate kinase activity	molecular_function	0.790183	0.346999	TRIAE_CS42_6DL_TGACv1_527491_AA1704800
GO:0003887	DNA-directed DNA polymerase activity	molecular_function	0.790183	0.346999	TRIAE_CS42_2DS_TGACv1_177668_AA0582200
GO:0004180	carboxypeptidase activity	molecular_function	0.918275	0.362353	TRIAE_CS42_6AS_TGACv1_486447_AA1561350; TRIAE_CS42_6AS_TGACv1_488020_AA1574010
GO:0003684	damaged DNA binding	molecular_function	0.765471	0.365589	TRIAE_CS42_1AS_TGACv1_019932_AA0072990
GO:0030599	pectinesterase activity	molecular_function	0.895639	0.386282	TRIAE_CS42_6DL_TGACv1_526795_AA1692060; TRIAE_CS42_4DL_TGACv1_345177_AA1152040
GO:0045330	aspartyl esterase activity	molecular_function	0.895639	0.386282	TRIAE_CS42_6DL_TGACv1_526795_AA1692060; TRIAE_CS42_4DL_TGACv1_345177_AA1152040
GO:0005198	structural molecule activity	molecular_function	0.728613	0.393711	TRIAE_CS42_3B_TGACv1_224802_AA0801730
GO:0003729	mRNA binding	molecular_function	0.936473	0.412207	TRIAE_CS42_7DL_TGACv1_604021_AA1992540; TRIAE_CS42_7AL_TGACv1_555988_AA1751810; TRIAE_CS42_1AL_TGACv1_000020_AA0000620
GO:0004857	enzyme inhibitor activity	molecular_function	0.993151	0.427793	TRIAE_CS42_6BL_TGACv1_501013_AA1612570; TRIAE_CS42_2BL_TGACv1_129386_AA0381170; TRIAE_CS42_2AL_TGACv1_096424_AA0319080; TRIAE_CS42_6DL_TGACv1_526795_AA1692060; TRIAE_CS42_2DL_TGACv1_159928_AA0544570; TRIAE_CS42_2AL_TGACv1_094929_AA0304970; TRIAE_CS42_1BL_TGACv1_032547_AA0131250
GO:0008270	zinc ion binding	molecular_function	1	0.446051	TRIAE_CS42_3B_TGACv1_227354_AA0823000; TRIAE_CS42_7BL_TGACv1_576824_AA1856170; TRIAE_CS42_4DL_TGACv1_343385_AA1133850; TRIAE_CS42_2BS_TGACv1_146882_AA0474780; TRIAE_CS42_U_TGACv1_643278_AA2130090; TRIAE_CS42_1DL_TGACv1_062343_AA0212910; TRIAE_CS42_4AL_TGACv1_289132_AA0965430; TRIAE_CS42_5AL_TGACv1_376972_AA1242830; TRIAE_CS42_3B_TGACv1_226932_AA0820240; TRIAE_CS42_4DS_TGACv1_361487_AA1168940; TRI…
GO:0008146	sulfotransferase activity	molecular_function	0.883802	0.472453	TRIAE_CS42_3B_TGACv1_223565_AA0784050; TRIAE_CS42_2BS_TGACv1_148491_AA0493200; TRIAE_CS42_4AL_TGACv1_289850_AA0977840
GO:0005484	SNAP receptor activity	molecular_function	0.588036	0.511824	TRIAE_CS42_6AS_TGACv1_486462_AA1561450
GO:0004402	histone acetyltransferase activity	molecular_function	0.588036	0.511824	TRIAE_CS42_5DL_TGACv1_434726_AA1440630
GO:0005315	inorganic phosphate transmembrane transporter activity	molecular_function	0.588036	0.511824	TRIAE_CS42_2AS_TGACv1_112554_AA0340810
GO:0004565	beta-galactosidase activity	molecular_function	0.574156	0.524948	TRIAE_CS42_4DL_TGACv1_345018_AA1151080
GO:0042802	identical protein binding	molecular_function	0.740134	0.524948	TRIAE_CS42_6DL_TGACv1_528868_AA1716610; TRIAE_CS42_U_TGACv1_641902_AA2106980
GO:0030983	mismatched DNA binding	molecular_function	0.559937	0.538762	TRIAE_CS42_1AS_TGACv1_019932_AA0072990
GO:0030414	peptidase inhibitor activity	molecular_function	0.861591	0.545946	TRIAE_CS42_3B_TGACv1_222519_AA0766290; TRIAE_CS42_3B_TGACv1_223916_AA0789580; TRIAE_CS42_1DS_TGACv1_081598_AA0261800; TRIAE_CS42_1AS_TGACv1_019137_AA0061390
GO:0030598	rRNA N-glycosylase activity	molecular_function	0.790811	0.558354	TRIAE_CS42_5DL_TGACv1_433252_AA1407070; TRIAE_CS42_3B_TGACv1_220776_AA0718900; TRIAE_CS42_7DS_TGACv1_621573_AA2019620
GO:0019139	cytokinin dehydrogenase activity	molecular_function	0.530493	0.568694	TRIAE_CS42_3AL_TGACv1_194363_AA0631800
GO:0002161	aminoacyl-tRNA editing activity	molecular_function	0.530493	0.568694	TRIAE_CS42_3B_TGACv1_221087_AA0730000
GO:0019888	protein phosphatase regulator activity	molecular_function	0.530493	0.568694	TRIAE_CS42_5DL_TGACv1_435334_AA1449150
GO:0003774	motor activity	molecular_function	0.87444	0.571871	TRIAE_CS42_3DS_TGACv1_271717_AA0906440; TRIAE_CS42_3B_TGACv1_221070_AA0729190; TRIAE_CS42_3B_TGACv1_222970_AA0774390; TRIAE_CS42_3DL_TGACv1_250807_AA0873440; TRIAE_CS42_1AL_TGACv1_003215_AA0048760
GO:0008017	microtubule binding	molecular_function	0.924825	0.573243	TRIAE_CS42_7BS_TGACv1_592583_AA1940760; TRIAE_CS42_4DL_TGACv1_342592_AA1117380; TRIAE_CS42_3DS_TGACv1_271717_AA0906440; TRIAE_CS42_4BL_TGACv1_322159_AA1069120; TRIAE_CS42_4AS_TGACv1_307757_AA1023300; TRIAE_CS42_4BS_TGACv1_327933_AA1079160; TRIAE_CS42_1AL_TGACv1_003215_AA0048760
GO:0004871	signal transducer activity	molecular_function	0.772659	0.574008	TRIAE_CS42_1AS_TGACv1_019276_AA0064280; TRIAE_CS42_1AL_TGACv1_002734_AA0044820; TRIAE_CS42_1DS_TGACv1_081394_AA0260470
GO:0008970	phosphatidylcholine 1-acylhydrolase activity	molecular_function	0.515274	0.584942	TRIAE_CS42_1DL_TGACv1_063581_AA0228820
GO:0000049	tRNA binding	molecular_function	0.651588	0.602146	TRIAE_CS42_4DS_TGACv1_361487_AA1168940; TRIAE_CS42_4DS_TGACv1_361716_AA1171920
GO:0005247	voltage-gated chloride channel activity	molecular_function	0.48387	0.620393	TRIAE_CS42_3B_TGACv1_221877_AA0752340
GO:0008094	DNA-dependent ATPase activity	molecular_function	0.48387	0.620393	TRIAE_CS42_6DS_TGACv1_542798_AA1730590
GO:0051539	4 iron, 4 sulfur cluster binding	molecular_function	0.718219	0.620393	TRIAE_CS42_5AL_TGACv1_376232_AA1234150; TRIAE_CS42_2BS_TGACv1_146759_AA0472170; TRIAE_CS42_2DS_TGACv1_177668_AA0582200
GO:0016791	phosphatase activity	molecular_function	0.777648	0.620393	TRIAE_CS42_4AL_TGACv1_291732_AA0996340; TRIAE_CS42_3DL_TGACv1_251394_AA0881110; TRIAE_CS42_3DL_TGACv1_251394_AA0881120; TRIAE_CS42_3DL_TGACv1_250760_AA0872700
GO:0008234	cysteine-type peptidase activity	molecular_function	0.959908	0.631325	TRIAE_CS42_U_TGACv1_641463_AA2095740; TRIAE_CS42_7DL_TGACv1_606879_AA2010680; TRIAE_CS42_5AL_TGACv1_375996_AA1230340; TRIAE_CS42_6DL_TGACv1_526761_AA1691610; TRIAE_CS42_1BS_TGACv1_050206_AA0168990; TRIAE_CS42_4DL_TGACv1_353134_AA1157190; TRIAE_CS42_1AS_TGACv1_020848_AA0080230; TRIAE_CS42_5BL_TGACv1_404371_AA1297150; TRIAE_CS42_3AL_TGACv1_194088_AA0626080; TRIAE_CS42_3DL_TGACv1_251414_AA0881370; T…
GO:0016779	nucleotidyltransferase activity	molecular_function	0.824736	0.646515	TRIAE_CS42_7AL_TGACv1_556079_AA1754840; TRIAE_CS42_3AL_TGACv1_194674_AA0637530; TRIAE_CS42_6BS_TGACv1_513915_AA1652030; TRIAE_CS42_7BL_TGACv1_579021_AA1903080; TRIAE_CS42_5BL_TGACv1_404758_AA1310270; TRIAE_CS42_2DS_TGACv1_177668_AA0582200
GO:0015078	hydrogen ion transmembrane transporter activity	molecular_function	0.599891	0.649936	TRIAE_CS42_2BL_TGACv1_130537_AA0413120; TRIAE_CS42_4AL_TGACv1_289272_AA0968250
GO:0036459	thiol-dependent ubiquitinyl hydrolase activity	molecular_function	0.742187	0.649936	TRIAE_CS42_1DL_TGACv1_062188_AA0210220; TRIAE_CS42_1DL_TGACv1_062077_AA0208380; TRIAE_CS42_2DL_TGACv1_161476_AA0558770; TRIAE_CS42_6DL_TGACv1_529695_AA1718740
GO:0004040	amidase activity	molecular_function	0.451232	0.660418	TRIAE_CS42_4AL_TGACv1_289146_AA0965970
GO:0019829	cation-transporting ATPase activity	molecular_function	0.434476	0.682432	TRIAE_CS42_7BL_TGACv1_579416_AA1907150
GO:0042803	protein homodimerization activity	molecular_function	0.628561	0.697942	TRIAE_CS42_2DL_TGACv1_158558_AA0521820; TRIAE_CS42_7DL_TGACv1_602877_AA1970850; TRIAE_CS42_7BL_TGACv1_578265_AA1892090
GO:0003677	DNA binding	molecular_function	1	0.704108	TRIAE_CS42_3B_TGACv1_228193_AA0826230; TRIAE_CS42_1AL_TGACv1_002175_AA0039470; TRIAE_CS42_6AL_TGACv1_472799_AA1526120; TRIAE_CS42_1BL_TGACv1_031346_AA0112090; TRIAE_CS42_1AL_TGACv1_002139_AA0039010; TRIAE_CS42_6BL_TGACv1_501605_AA1619280; TRIAE_CS42_4DS_TGACv1_361225_AA1163930; TRIAE_CS42_2DS_TGACv1_179192_AA0605090; TRIAE_CS42_6BL_TGACv1_501075_AA1613210; TRIAE_CS42_4BL_TGACv1_321351_AA1059370; …
GO:0016308	1-phosphatidylinositol-4-phosphate 5-kinase activity	molecular_function	0.417447	0.705964	TRIAE_CS42_6DL_TGACv1_527491_AA1704800
GO:0016765	transferase activity, transferring alkyl or aryl (other than methyl) groups	molecular_function	0.51953	0.731177	TRIAE_CS42_4DL_TGACv1_344264_AA1145620; TRIAE_CS42_5AL_TGACv1_376343_AA1235490
GO:0008483	transaminase activity	molecular_function	0.591779	0.731177	TRIAE_CS42_4BL_TGACv1_320502_AA1041760; TRIAE_CS42_4DL_TGACv1_345084_AA1151530; TRIAE_CS42_7BL_TGACv1_578621_AA1897850
GO:0004012	phospholipid-translocating ATPase activity	molecular_function	0.382637	0.758258	TRIAE_CS42_4AS_TGACv1_306563_AA1010240
GO:0003712	transcription cofactor activity	molecular_function	0.482513	0.772565	TRIAE_CS42_7AS_TGACv1_570112_AA1830680; TRIAE_CS42_7BL_TGACv1_578292_AA1892530
GO:0035091	phosphatidylinositol binding	molecular_function	0.364896	0.787422	TRIAE_CS42_3DL_TGACv1_261279_AA0897990
GO:0015297	antiporter activity	molecular_function	0.710757	0.787422	TRIAE_CS42_7AS_TGACv1_569552_AA1819010; TRIAE_CS42_6DL_TGACv1_528670_AA1715470; TRIAE_CS42_1AS_TGACv1_019995_AA0073690; TRIAE_CS42_7BS_TGACv1_592818_AA1944590; TRIAE_CS42_6AL_TGACv1_473914_AA1533420; TRIAE_CS42_3B_TGACv1_221753_AA0749220; TRIAE_CS42_3AL_TGACv1_195483_AA0650100; TRIAE_CS42_1BS_TGACv1_049609_AA0157720; TRIAE_CS42_3B_TGACv1_224979_AA0803850
GO:0008289	lipid binding	molecular_function	0.685725	0.791226	TRIAE_CS42_2DL_TGACv1_157968_AA0504190; TRIAE_CS42_3B_TGACv1_224094_AA0792230; TRIAE_CS42_3B_TGACv1_732371_AA2173990; TRIAE_CS42_1AL_TGACv1_002906_AA0046200; TRIAE_CS42_2BL_TGACv1_129769_AA0395280; TRIAE_CS42_2DL_TGACv1_159206_AA0534410; TRIAE_CS42_4BL_TGACv1_320964_AA1052730; TRIAE_CS42_3B_TGACv1_231826_AA0830910
GO:0003899	DNA-directed 5'-3' RNA polymerase activity	molecular_function	0.657005	0.796171	TRIAE_CS42_1BS_TGACv1_052200_AA0181490; TRIAE_CS42_7AL_TGACv1_556079_AA1754840; TRIAE_CS42_3AL_TGACv1_194674_AA0637530; TRIAE_CS42_6BS_TGACv1_513915_AA1652030; TRIAE_CS42_7BL_TGACv1_579021_AA1903080; TRIAE_CS42_5BL_TGACv1_404758_AA1310270; TRIAE_CS42_2DL_TGACv1_161332_AA0558020
GO:0004812	aminoacyl-tRNA ligase activity	molecular_function	0.674693	0.798945	TRIAE_CS42_1AL_TGACv1_003577_AA0050460; TRIAE_CS42_3B_TGACv1_221087_AA0730000; TRIAE_CS42_4DS_TGACv1_361487_AA1168940; TRIAE_CS42_3DS_TGACv1_271688_AA0905560; TRIAE_CS42_4DS_TGACv1_361716_AA1171920; TRIAE_CS42_3AS_TGACv1_212705_AA0702690; TRIAE_CS42_3DS_TGACv1_273389_AA0930890; TRIAE_CS42_3B_TGACv1_226116_AA0814040
GO:0003950	NAD+ ADP-ribosyltransferase activity	molecular_function	0.34696	0.818919	TRIAE_CS42_4DL_TGACv1_343117_AA1130150
GO:0044212	transcription regulatory region DNA binding	molecular_function	0.34696	0.818919	TRIAE_CS42_4BS_TGACv1_327856_AA1076450
GO:0043565	sequence-specific DNA binding	molecular_function	0.82894	0.835082	TRIAE_CS42_3DL_TGACv1_249255_AA0843310; TRIAE_CS42_6BL_TGACv1_501075_AA1613210; TRIAE_CS42_7AS_TGACv1_570344_AA1834180; TRIAE_CS42_3B_TGACv1_226290_AA0815720; TRIAE_CS42_2BS_TGACv1_147253_AA0480620; TRIAE_CS42_7DS_TGACv1_625563_AA2065540; TRIAE_CS42_7AL_TGACv1_557448_AA1781460; TRIAE_CS42_1DL_TGACv1_061103_AA0185430; TRIAE_CS42_1AL_TGACv1_002906_AA0046200; TRIAE_CS42_3B_TGACv1_223275_AA0779450; T…
GO:0043022	ribosome binding	molecular_function	0.43116	0.835631	TRIAE_CS42_U_TGACv1_643173_AA2128450; TRIAE_CS42_6BL_TGACv1_500113_AA1599310
GO:0004185	serine-type carboxypeptidase activity	molecular_function	0.610057	0.844246	TRIAE_CS42_U_TGACv1_642672_AA2121310; TRIAE_CS42_5BL_TGACv1_405225_AA1322490; TRIAE_CS42_6AS_TGACv1_486447_AA1561350; TRIAE_CS42_2BL_TGACv1_130573_AA0413880; TRIAE_CS42_2BL_TGACv1_132646_AA0438820; TRIAE_CS42_2DL_TGACv1_161283_AA0557700; TRIAE_CS42_6AS_TGACv1_488020_AA1574010; TRIAE_CS42_4AL_TGACv1_289250_AA0967970
GO:0051536	iron-sulfur cluster binding	molecular_function	0.625207	0.845214	TRIAE_CS42_2BL_TGACv1_129449_AA0384150; TRIAE_CS42_7BL_TGACv1_576942_AA1860630; TRIAE_CS42_5BL_TGACv1_406885_AA1351090; TRIAE_CS42_7BL_TGACv1_577913_AA1885930; TRIAE_CS42_5DL_TGACv1_433226_AA1406250; TRIAE_CS42_5AL_TGACv1_376232_AA1234150; TRIAE_CS42_5AL_TGACv1_376087_AA1231980; TRIAE_CS42_2DS_TGACv1_177668_AA0582200; TRIAE_CS42_2DL_TGACv1_159586_AA0540210
GO:0015035	protein disulfide oxidoreductase activity	molecular_function	0.611583	0.863838	TRIAE_CS42_7DS_TGACv1_621578_AA2019760; TRIAE_CS42_1BL_TGACv1_030512_AA0092880; TRIAE_CS42_5DS_TGACv1_458071_AA1491950; TRIAE_CS42_7DS_TGACv1_622199_AA2035080; TRIAE_CS42_7AS_TGACv1_570111_AA1830630; TRIAE_CS42_5AS_TGACv1_395332_AA1282920; TRIAE_CS42_U_TGACv1_646374_AA2146390; TRIAE_CS42_5BS_TGACv1_423673_AA1381760; TRIAE_CS42_7AS_TGACv1_571770_AA1849750; TRIAE_CS42_5DS_TGACv1_456659_AA1475700
GO:0004713	protein tyrosine kinase activity	molecular_function	0.448142	0.877413	TRIAE_CS42_7AS_TGACv1_569437_AA1815900; TRIAE_CS42_3DL_TGACv1_251473_AA0881810; TRIAE_CS42_3B_TGACv1_226312_AA0815930
GO:0015238	drug transmembrane transporter activity	molecular_function	0.553328	0.89445	TRIAE_CS42_7AS_TGACv1_569552_AA1819010; TRIAE_CS42_6DL_TGACv1_528670_AA1715470; TRIAE_CS42_1AS_TGACv1_019995_AA0073690; TRIAE_CS42_7BS_TGACv1_592818_AA1944590; TRIAE_CS42_6AL_TGACv1_473914_AA1533420; TRIAE_CS42_3B_TGACv1_221753_AA0749220; TRIAE_CS42_3AL_TGACv1_195483_AA0650100; TRIAE_CS42_1BS_TGACv1_049609_AA0157720; TRIAE_CS42_3B_TGACv1_224979_AA0803850
GO:0005516	calmodulin binding	molecular_function	0.516856	0.901326	TRIAE_CS42_4BL_TGACv1_322745_AA1072900; TRIAE_CS42_1BL_TGACv1_030749_AA0099780; TRIAE_CS42_2BS_TGACv1_146136_AA0456320; TRIAE_CS42_5DS_TGACv1_457432_AA1486480; TRIAE_CS42_1BL_TGACv1_030856_AA0102420; TRIAE_CS42_5BS_TGACv1_423222_AA1371490; TRIAE_CS42_1AL_TGACv1_001714_AA0034230
GO:0003700	transcription factor activity, sequence-specific DNA binding	molecular_function	0.803724	0.903219	TRIAE_CS42_6AL_TGACv1_472799_AA1526120; TRIAE_CS42_1BL_TGACv1_031346_AA0112090; TRIAE_CS42_3DL_TGACv1_249255_AA0843310; TRIAE_CS42_6BL_TGACv1_501075_AA1613210; TRIAE_CS42_5DL_TGACv1_433913_AA1425130; TRIAE_CS42_6AL_TGACv1_473700_AA1532500; TRIAE_CS42_5AS_TGACv1_392798_AA1264830; TRIAE_CS42_7AS_TGACv1_570344_AA1834180; TRIAE_CS42_1BL_TGACv1_030266_AA0084590; TRIAE_CS42_3B_TGACv1_226290_AA0815720; …
GO:0043621	protein self-association	molecular_function	0.378064	0.90991	TRIAE_CS42_U_TGACv1_641221_AA2088710; TRIAE_CS42_6DL_TGACv1_527536_AA1705450
GO:0016853	isomerase activity	molecular_function	0.624792	0.923097	TRIAE_CS42_7DS_TGACv1_622973_AA2048060; TRIAE_CS42_4AL_TGACv1_288958_AA0962110; TRIAE_CS42_3DL_TGACv1_251230_AA0879120; TRIAE_CS42_3B_TGACv1_222493_AA0765870; TRIAE_CS42_7DS_TGACv1_622835_AA2046010; TRIAE_CS42_2AL_TGACv1_094477_AA0298440; TRIAE_CS42_7BL_TGACv1_578643_AA1898250; TRIAE_CS42_6AS_TGACv1_487008_AA1567400; TRIAE_CS42_7DS_TGACv1_621992_AA2030750; TRIAE_CS42_4AL_TGACv1_288348_AA0945730; …
GO:0003779	actin binding	molecular_function	0.492294	0.930589	TRIAE_CS42_5DL_TGACv1_433016_AA1398230; TRIAE_CS42_5AL_TGACv1_375015_AA1213980; TRIAE_CS42_3DS_TGACv1_271874_AA0909880; TRIAE_CS42_3B_TGACv1_221070_AA0729190; TRIAE_CS42_1DS_TGACv1_080955_AA0256010; TRIAE_CS42_5AS_TGACv1_393233_AA1270140; TRIAE_CS42_3B_TGACv1_222970_AA0774390; TRIAE_CS42_5BL_TGACv1_406522_AA1346490
GO:0016874	ligase activity	molecular_function	0.481106	0.952231	TRIAE_CS42_3B_TGACv1_221087_AA0730000; TRIAE_CS42_4DS_TGACv1_361487_AA1168940; TRIAE_CS42_1DL_TGACv1_062158_AA0209620; TRIAE_CS42_1AL_TGACv1_000056_AA0001810; TRIAE_CS42_6DL_TGACv1_527226_AA1700820; TRIAE_CS42_4DS_TGACv1_361716_AA1171920; TRIAE_CS42_3AL_TGACv1_194109_AA0626660; TRIAE_CS42_7DL_TGACv1_602877_AA1970850; TRIAE_CS42_6DL_TGACv1_527824_AA1708980; TRIAE_CS42_7BL_TGACv1_578265_AA1892090
GO:0008233	peptidase activity	molecular_function	0.585018	0.954813	TRIAE_CS42_7AL_TGACv1_558821_AA1796270; TRIAE_CS42_U_TGACv1_640850_AA2077220; TRIAE_CS42_2BS_TGACv1_146703_AA0471180; TRIAE_CS42_3AL_TGACv1_195555_AA0651110; TRIAE_CS42_6DS_TGACv1_544633_AA1749000; TRIAE_CS42_7DS_TGACv1_622346_AA2038110; TRIAE_CS42_6AS_TGACv1_486447_AA1561350; TRIAE_CS42_7BS_TGACv1_591895_AA1924870; TRIAE_CS42_3B_TGACv1_731892_AA2173720; TRIAE_CS42_2AL_TGACv1_093757_AA0286150; TR…
GO:0015299	solute:proton antiporter activity	molecular_function	0.401519	0.963434	TRIAE_CS42_5DS_TGACv1_457287_AA1484760; TRIAE_CS42_5DS_TGACv1_457287_AA1484770; TRIAE_CS42_1BL_TGACv1_031610_AA0117120; TRIAE_CS42_5BS_TGACv1_424510_AA1390310
GO:0004842	ubiquitin-protein transferase activity	molecular_function	0.462296	0.987275	TRIAE_CS42_5AL_TGACv1_374542_AA1202800; TRIAE_CS42_3AL_TGACv1_195132_AA0645170; TRIAE_CS42_2BL_TGACv1_130103_AA0403860; TRIAE_CS42_U_TGACv1_641007_AA2082120; TRIAE_CS42_2AL_TGACv1_094165_AA0293570; TRIAE_CS42_4DS_TGACv1_361658_AA1171130; TRIAE_CS42_6BL_TGACv1_501447_AA1617650; TRIAE_CS42_7BS_TGACv1_594159_AA1956410; TRIAE_CS42_U_TGACv1_640701_AA2069610; TRIAE_CS42_7DL_TGACv1_603123_AA1976350; TRI…
GO:0008565	protein transporter activity	molecular_function	0.362384	1.01101	TRIAE_CS42_U_TGACv1_676273_AA2156980; TRIAE_CS42_5DS_TGACv1_456806_AA1478390; TRIAE_CS42_1BL_TGACv1_031368_AA0112610; TRIAE_CS42_4AS_TGACv1_307559_AA1021380
GO:0046912	transferase activity, transferring acyl groups, acyl groups converted into alkyl on transfer	molecular_function	0.255445	1.02365	TRIAE_CS42_3DS_TGACv1_273018_AA0927550
GO:0008097	5S rRNA binding	molecular_function	0.255445	1.02365	TRIAE_CS42_U_TGACv1_642981_AA2125570
GO:0004190	aspartic-type endopeptidase activity	molecular_function	0.374884	1.03718	TRIAE_CS42_7AL_TGACv1_558821_AA1796270; TRIAE_CS42_2BS_TGACv1_146703_AA0471180; TRIAE_CS42_3DS_TGACv1_273446_AA0931250; TRIAE_CS42_7DS_TGACv1_623028_AA2048720; TRIAE_CS42_7BS_TGACv1_591895_AA1924870; TRIAE_CS42_3B_TGACv1_226686_AA0818750; TRIAE_CS42_3DS_TGACv1_272184_AA0916520; TRIAE_CS42_4AL_TGACv1_288288_AA0943710; TRIAE_CS42_3AS_TGACv1_210630_AA0675980; TRIAE_CS42_3AL_TGACv1_193611_AA0614990; …
GO:0051015	actin filament binding	molecular_function	0.296894	1.0499	TRIAE_CS42_1DS_TGACv1_080102_AA0239150; TRIAE_CS42_1DS_TGACv1_080955_AA0256010
GO:0003951	NAD+ kinase activity	molecular_function	0.314398	1.05895	TRIAE_CS42_1DL_TGACv1_061597_AA0199540; TRIAE_CS42_1BL_TGACv1_030290_AA0085630; TRIAE_CS42_1AL_TGACv1_000944_AA0022350
GO:0008515	sucrose transmembrane transporter activity	molecular_function	0.237038	1.07752	TRIAE_CS42_6DL_TGACv1_526560_AA1687200
GO:0004664	prephenate dehydratase activity	molecular_function	0.237038	1.07752	TRIAE_CS42_1AL_TGACv1_000012_AA0000330
GO:0016868	intramolecular transferase activity, phosphotransferases	molecular_function	0.237038	1.07752	TRIAE_CS42_6BL_TGACv1_501351_AA1616370
GO:0016701	oxidoreductase activity, acting on single donors with incorporation of molecular oxygen	molecular_function	0.237038	1.07752	TRIAE_CS42_3B_TGACv1_227869_AA0825010
GO:0019887	protein kinase regulator activity	molecular_function	0.237038	1.07752	TRIAE_CS42_U_TGACv1_643173_AA2128450
GO:0005543	phospholipid binding	molecular_function	0.283387	1.07752	TRIAE_CS42_3AL_TGACv1_194328_AA0631110; TRIAE_CS42_6DL_TGACv1_527960_AA1710240
GO:0004721	phosphoprotein phosphatase activity	molecular_function	0.318881	1.08271	TRIAE_CS42_3DL_TGACv1_249262_AA0843480; TRIAE_CS42_4DL_TGACv1_343127_AA1130270; TRIAE_CS42_6BL_TGACv1_502041_AA1622620; TRIAE_CS42_7AL_TGACv1_559622_AA1800320; TRIAE_CS42_3B_TGACv1_226451_AA0816990; TRIAE_CS42_4BL_TGACv1_320435_AA1039000; TRIAE_CS42_7BL_TGACv1_577927_AA1886320; TRIAE_CS42_5AL_TGACv1_375497_AA1222770; TRIAE_CS42_5BL_TGACv1_407961_AA1360690; TRIAE_CS42_7DL_TGACv1_604802_AA2001810; …
GO:0051087	chaperone binding	molecular_function	0.292142	1.09677	TRIAE_CS42_6AL_TGACv1_472754_AA1525620; TRIAE_CS42_7BL_TGACv1_577054_AA1864300; TRIAE_CS42_6DL_TGACv1_526560_AA1687190
GO:0005085	guanyl-nucleotide exchange factor activity	molecular_function	0.269934	1.10665	TRIAE_CS42_U_TGACv1_641953_AA2108280; TRIAE_CS42_3DL_TGACv1_250372_AA0867120
GO:0004722	protein serine/threonine phosphatase activity	molecular_function	0.285966	1.10895	TRIAE_CS42_3DL_TGACv1_249262_AA0843480; TRIAE_CS42_1AL_TGACv1_000141_AA0004520; TRIAE_CS42_4DL_TGACv1_343127_AA1130270; TRIAE_CS42_6BL_TGACv1_502041_AA1622620; TRIAE_CS42_7AL_TGACv1_559622_AA1800320; TRIAE_CS42_3B_TGACv1_226451_AA0816990; TRIAE_CS42_4BL_TGACv1_320435_AA1039000; TRIAE_CS42_7BL_TGACv1_577927_AA1886320; TRIAE_CS42_5AL_TGACv1_375497_AA1222770; TRIAE_CS42_5BL_TGACv1_407961_AA1360690; …
GO:0005524	ATP binding	molecular_function	0.00591446	1.11675	TRIAE_CS42_5AL_TGACv1_374737_AA1207850; TRIAE_CS42_5BS_TGACv1_424145_AA1387130; TRIAE_CS42_5AL_TGACv1_374737_AA1207860; TRIAE_CS42_3B_TGACv1_226076_AA0813810; TRIAE_CS42_3B_TGACv1_221165_AA0732560; TRIAE_CS42_2AL_TGACv1_093599_AA0283490; TRIAE_CS42_4DL_TGACv1_342480_AA1114720; TRIAE_CS42_6AS_TGACv1_485699_AA1550350; TRIAE_CS42_5BL_TGACv1_410683_AA1367160; TRIAE_CS42_2BL_TGACv1_132357_AA0437030; T…
GO:0004499	N,N-dimethylaniline monooxygenase activity	molecular_function	0.288552	1.11962	TRIAE_CS42_5BL_TGACv1_406240_AA1342700; TRIAE_CS42_7BL_TGACv1_585693_AA1919580; TRIAE_CS42_U_TGACv1_641636_AA2100210; TRIAE_CS42_5BL_TGACv1_404651_AA1307290; TRIAE_CS42_7DL_TGACv1_605483_AA2006750; TRIAE_CS42_5AL_TGACv1_374669_AA1206140; TRIAE_CS42_7DL_TGACv1_603776_AA1989070
GO:0016872	intramolecular lyase activity	molecular_function	0.218705	1.13739	TRIAE_CS42_7BS_TGACv1_592477_AA1938860
GO:0045430	chalcone isomerase activity	molecular_function	0.218705	1.13739	TRIAE_CS42_7BS_TGACv1_592477_AA1938860
GO:0008198	ferrous iron binding	molecular_function	0.218705	1.13739	TRIAE_CS42_3B_TGACv1_227869_AA0825010
GO:0004739	pyruvate dehydrogenase (acetyl-transferring) activity	molecular_function	0.218705	1.13739	TRIAE_CS42_7DS_TGACv1_622146_AA2033850
GO:0046556	alpha-L-arabinofuranosidase activity	molecular_function	0.218705	1.13739	TRIAE_CS42_2BS_TGACv1_147295_AA0481320
GO:0016891	endoribonuclease activity, producing 5'-phosphomonoesters	molecular_function	0.218705	1.13739	TRIAE_CS42_2BL_TGACv1_132507_AA0438040
GO:0005545	1-phosphatidylinositol binding	molecular_function	0.256554	1.13739	TRIAE_CS42_3AL_TGACv1_194328_AA0631110; TRIAE_CS42_6DL_TGACv1_527960_AA1710240
GO:0005089	Rho guanyl-nucleotide exchange factor activity	molecular_function	0.256554	1.13739	TRIAE_CS42_U_TGACv1_641953_AA2108280; TRIAE_CS42_3DL_TGACv1_250372_AA0867120
GO:0050664	oxidoreductase activity, acting on NAD(P)H, oxygen as acceptor	molecular_function	0.256554	1.13739	TRIAE_CS42_1BL_TGACv1_031365_AA0112470; TRIAE_CS42_1AL_TGACv1_002060_AA0038250
GO:0048038	quinone binding	molecular_function	0.256554	1.13739	TRIAE_CS42_4AS_TGACv1_306804_AA1013620; TRIAE_CS42_U_TGACv1_642223_AA2113720
GO:0008236	serine-type peptidase activity	molecular_function	0.220003	1.16988	TRIAE_CS42_U_TGACv1_640850_AA2077220; TRIAE_CS42_7BL_TGACv1_579494_AA1907870; TRIAE_CS42_4BL_TGACv1_320551_AA1042920; TRIAE_CS42_6DS_TGACv1_544633_AA1749000; TRIAE_CS42_7DS_TGACv1_622346_AA2038110; TRIAE_CS42_3B_TGACv1_731892_AA2173720; TRIAE_CS42_3DL_TGACv1_249381_AA0847170; TRIAE_CS42_7DS_TGACv1_621612_AA2021030; TRIAE_CS42_3AS_TGACv1_211043_AA0683810; TRIAE_CS42_3B_TGACv1_224164_AA0793230; TRI…
GO:0016876	ligase activity, forming aminoacyl-tRNA and related compounds	molecular_function	0.243269	1.16988	TRIAE_CS42_1AL_TGACv1_003577_AA0050460; TRIAE_CS42_4DS_TGACv1_361716_AA1171920
GO:0004672	protein kinase activity	molecular_function	0.00158784	1.18113	TRIAE_CS42_5AL_TGACv1_374737_AA1207850; TRIAE_CS42_5BS_TGACv1_424145_AA1387130; TRIAE_CS42_5AL_TGACv1_374737_AA1207860; TRIAE_CS42_3B_TGACv1_226076_AA0813810; TRIAE_CS42_3B_TGACv1_221165_AA0732560; TRIAE_CS42_2AL_TGACv1_093599_AA0283490; TRIAE_CS42_6AS_TGACv1_485699_AA1550350; TRIAE_CS42_2BL_TGACv1_132357_AA0437030; TRIAE_CS42_3AS_TGACv1_212081_AA0697520; TRIAE_CS42_2AL_TGACv1_094756_AA0302700; T…
GO:0004471	malate dehydrogenase (decarboxylating) (NAD+) activity	molecular_function	0.200502	1.20429	TRIAE_CS42_1AS_TGACv1_019501_AA0067410
GO:0005086	ARF guanyl-nucleotide exchange factor activity	molecular_function	0.200502	1.20429	TRIAE_CS42_3B_TGACv1_221696_AA0747710
GO:0019901	protein kinase binding	molecular_function	0.2301	1.20429	TRIAE_CS42_1AL_TGACv1_000060_AA0001880; TRIAE_CS42_U_TGACv1_643173_AA2128450
GO:0003747	translation release factor activity	molecular_function	0.2301	1.20429	TRIAE_CS42_1DL_TGACv1_061597_AA0199590; TRIAE_CS42_1BL_TGACv1_030290_AA0085570
GO:0050661	NADP binding	molecular_function	0.195273	1.21022	TRIAE_CS42_6BL_TGACv1_500983_AA1612210; TRIAE_CS42_5BL_TGACv1_406240_AA1342700; TRIAE_CS42_7BL_TGACv1_585693_AA1919580; TRIAE_CS42_U_TGACv1_641636_AA2100210; TRIAE_CS42_5AL_TGACv1_374929_AA1212280; TRIAE_CS42_5BL_TGACv1_404651_AA1307290; TRIAE_CS42_5DL_TGACv1_436551_AA1461950; TRIAE_CS42_7DL_TGACv1_605483_AA2006750; TRIAE_CS42_7DS_TGACv1_622404_AA2038940; TRIAE_CS42_5AL_TGACv1_374669_AA1206140; T…
GO:0046983	protein dimerization activity	molecular_function	0.0459769	1.21496	TRIAE_CS42_7BS_TGACv1_592977_AA1946950; TRIAE_CS42_7DL_TGACv1_603606_AA1986230; TRIAE_CS42_5AL_TGACv1_375353_AA1220330; TRIAE_CS42_3AL_TGACv1_195106_AA0644850; TRIAE_CS42_5BL_TGACv1_406498_AA1346300; TRIAE_CS42_7AS_TGACv1_569497_AA1817540; TRIAE_CS42_5AL_TGACv1_377681_AA1248720; TRIAE_CS42_3DL_TGACv1_249256_AA0843350; TRIAE_CS42_7AS_TGACv1_570039_AA1829240; TRIAE_CS42_6BS_TGACv1_514476_AA1660340;…
GO:0071949	FAD binding	molecular_function	0.228976	1.22227	TRIAE_CS42_7DS_TGACv1_621608_AA2020840; TRIAE_CS42_4AL_TGACv1_288271_AA0943050; TRIAE_CS42_7AS_TGACv1_569820_AA1824740; TRIAE_CS42_4DS_TGACv1_361731_AA1172170
GO:0043531	ADP binding	molecular_function	0.00811858	1.23035	TRIAE_CS42_6DL_TGACv1_526797_AA1692110; TRIAE_CS42_2BS_TGACv1_147423_AA0482940; TRIAE_CS42_3B_TGACv1_223228_AA0778430; TRIAE_CS42_5BL_TGACv1_404500_AA1302100; TRIAE_CS42_3AL_TGACv1_193655_AA0616430; TRIAE_CS42_7DS_TGACv1_621450_AA2015970; TRIAE_CS42_2AL_TGACv1_096166_AA0317550; TRIAE_CS42_6BS_TGACv1_515091_AA1667200; TRIAE_CS42_U_TGACv1_641070_AA2084170; TRIAE_CS42_6DL_TGACv1_526431_AA1683250; TR…
GO:0005509	calcium ion binding	molecular_function	0.020478	1.27353	TRIAE_CS42_5BL_TGACv1_410683_AA1367160; TRIAE_CS42_3B_TGACv1_222617_AA0767980; TRIAE_CS42_1DL_TGACv1_063778_AA0230750; TRIAE_CS42_6DL_TGACv1_526541_AA1686560; TRIAE_CS42_3B_TGACv1_222792_AA0770830; TRIAE_CS42_7BL_TGACv1_577352_AA1873180; TRIAE_CS42_6BL_TGACv1_500144_AA1599940; TRIAE_CS42_1AL_TGACv1_000627_AA0016200; TRIAE_CS42_1DL_TGACv1_061944_AA0206110; TRIAE_CS42_U_TGACv1_641230_AA2089060; TRI…
GO:0004470	malic enzyme activity	molecular_function	0.18249	1.27956	TRIAE_CS42_1AS_TGACv1_019501_AA0067410
GO:0004560	alpha-L-fucosidase activity	molecular_function	0.18249	1.27956	TRIAE_CS42_5AL_TGACv1_376571_AA1238580
GO:0000166	nucleotide binding	molecular_function	1.62e-05	1.28139	TRIAE_CS42_3B_TGACv1_226076_AA0813810; TRIAE_CS42_3B_TGACv1_221165_AA0732560; TRIAE_CS42_2AL_TGACv1_093599_AA0283490; TRIAE_CS42_4DL_TGACv1_342480_AA1114720; TRIAE_CS42_2BL_TGACv1_132357_AA0437030; TRIAE_CS42_2AL_TGACv1_094756_AA0302700; TRIAE_CS42_7DL_TGACv1_602796_AA1968870; TRIAE_CS42_1AL_TGACv1_000492_AA0013410; TRIAE_CS42_3AS_TGACv1_211040_AA0683750; TRIAE_CS42_U_TGACv1_643598_AA2133390; TRI…
GO:0043169	cation binding	molecular_function	0.137331	1.30932	TRIAE_CS42_3DL_TGACv1_249262_AA0843480; TRIAE_CS42_4DL_TGACv1_343127_AA1130270; TRIAE_CS42_6BL_TGACv1_502041_AA1622620; TRIAE_CS42_7AL_TGACv1_559622_AA1800320; TRIAE_CS42_3B_TGACv1_226451_AA0816990; TRIAE_CS42_4BL_TGACv1_320435_AA1039000; TRIAE_CS42_7BL_TGACv1_577927_AA1886320; TRIAE_CS42_5AL_TGACv1_375497_AA1222770; TRIAE_CS42_5BL_TGACv1_407961_AA1360690; TRIAE_CS42_7DL_TGACv1_604802_AA2001810; …
GO:0051537	2 iron, 2 sulfur cluster binding	molecular_function	0.164183	1.31478	TRIAE_CS42_2BL_TGACv1_129449_AA0384150; TRIAE_CS42_7BL_TGACv1_576942_AA1860630; TRIAE_CS42_5BL_TGACv1_406885_AA1351090; TRIAE_CS42_7BL_TGACv1_577913_AA1885930; TRIAE_CS42_5DL_TGACv1_433226_AA1406250; TRIAE_CS42_5AL_TGACv1_376087_AA1231980; TRIAE_CS42_2DL_TGACv1_159586_AA0540210
GO:0016787	hydrolase activity	molecular_function	2.58e-06	1.31902	TRIAE_CS42_U_TGACv1_641340_AA2092410; TRIAE_CS42_3AS_TGACv1_210639_AA0676150; TRIAE_CS42_1DS_TGACv1_080102_AA0239150; TRIAE_CS42_U_TGACv1_642890_AA2124500; TRIAE_CS42_3DL_TGACv1_250950_AA0875360; TRIAE_CS42_7AL_TGACv1_558101_AA1790150; TRIAE_CS42_7AL_TGACv1_558821_AA1796270; TRIAE_CS42_7AL_TGACv1_558101_AA1790170; TRIAE_CS42_4DS_TGACv1_362571_AA1180680; TRIAE_CS42_2DL_TGACv1_159841_AA0543420; TRI…
GO:0004616	phosphogluconate dehydrogenase (decarboxylating) activity	molecular_function	0.191518	1.32084	TRIAE_CS42_7AS_TGACv1_569743_AA1823180; TRIAE_CS42_4AL_TGACv1_288659_AA0954680
GO:0022857	transmembrane transporter activity	molecular_function	0.042513	1.34396	TRIAE_CS42_2DL_TGACv1_159649_AA0541000; TRIAE_CS42_4BL_TGACv1_322243_AA1069920; TRIAE_CS42_3AS_TGACv1_212907_AA0704050; TRIAE_CS42_2AS_TGACv1_112861_AA0346250; TRIAE_CS42_2DS_TGACv1_178409_AA0595120; TRIAE_CS42_2DS_TGACv1_178409_AA0595130; TRIAE_CS42_5BS_TGACv1_423325_AA1374320; TRIAE_CS42_2DS_TGACv1_180140_AA0610290; TRIAE_CS42_2DS_TGACv1_178102_AA0590800; TRIAE_CS42_1BS_TGACv1_049648_AA0158790;…
GO:0042626	ATPase activity, coupled to transmembrane movement of substances	molecular_function	0.0976563	1.36486	TRIAE_CS42_4BL_TGACv1_321060_AA1054580; TRIAE_CS42_6DS_TGACv1_542956_AA1733270; TRIAE_CS42_3AL_TGACv1_196503_AA0660930; TRIAE_CS42_3DL_TGACv1_250315_AA0866010; TRIAE_CS42_4DL_TGACv1_345036_AA1151190; TRIAE_CS42_3DL_TGACv1_250417_AA0867840; TRIAE_CS42_3B_TGACv1_222779_AA0770480; TRIAE_CS42_2AL_TGACv1_095357_AA0309890; TRIAE_CS42_7AS_TGACv1_570792_AA1840950; TRIAE_CS42_7DS_TGACv1_625271_AA2064770; …
GO:0016668	oxidoreductase activity, acting on a sulfur group of donors, NAD(P) as acceptor	molecular_function	0.164737	1.36486	TRIAE_CS42_6BL_TGACv1_500983_AA1612210
GO:0004061	arylformamidase activity	molecular_function	0.164737	1.36486	TRIAE_CS42_6AS_TGACv1_489683_AA1576950
GO:0008536	Ran GTPase binding	molecular_function	0.176158	1.36486	TRIAE_CS42_U_TGACv1_676273_AA2156980; TRIAE_CS42_5DS_TGACv1_456806_AA1478390; TRIAE_CS42_4AS_TGACv1_307559_AA1021380
GO:0004034	aldose 1-epimerase activity	molecular_function	0.179043	1.36486	TRIAE_CS42_2AL_TGACv1_094477_AA0298440; TRIAE_CS42_2BL_TGACv1_131391_AA0427040
GO:0030247	polysaccharide binding	molecular_function	0.0294372	1.36763	TRIAE_CS42_5BL_TGACv1_410683_AA1367160; TRIAE_CS42_3B_TGACv1_221987_AA0754650; TRIAE_CS42_3B_TGACv1_226043_AA0813630; TRIAE_CS42_3AS_TGACv1_212977_AA0704510; TRIAE_CS42_3AS_TGACv1_212977_AA0704540; TRIAE_CS42_6DL_TGACv1_526541_AA1686560; TRIAE_CS42_3B_TGACv1_225331_AA0807200; TRIAE_CS42_3DL_TGACv1_251869_AA0885600; TRIAE_CS42_U_TGACv1_641230_AA2089060; TRIAE_CS42_3B_TGACv1_221406_AA0739940; TRIAE…
GO:0004650	polygalacturonase activity	molecular_function	0.104508	1.41736	TRIAE_CS42_6BS_TGACv1_514601_AA1662140; TRIAE_CS42_U_TGACv1_642260_AA2114440; TRIAE_CS42_5AL_TGACv1_376037_AA1231100; TRIAE_CS42_5BL_TGACv1_407243_AA1354740; TRIAE_CS42_U_TGACv1_645148_AA2143290; TRIAE_CS42_3AL_TGACv1_196767_AA0662810; TRIAE_CS42_5BL_TGACv1_405854_AA1336540; TRIAE_CS42_5DL_TGACv1_434588_AA1438370; TRIAE_CS42_5DL_TGACv1_434588_AA1438380
GO:0004602	glutathione peroxidase activity	molecular_function	0.147317	1.46235	TRIAE_CS42_2BL_TGACv1_130949_AA0420440
GO:0004348	glucosylceramidase activity	molecular_function	0.147317	1.46235	TRIAE_CS42_7DL_TGACv1_604924_AA2003110
GO:0004356	glutamate-ammonia ligase activity	molecular_function	0.147317	1.46235	TRIAE_CS42_6DL_TGACv1_527226_AA1700820
GO:0009055	electron carrier activity	molecular_function	0.00651046	1.47023	TRIAE_CS42_2BL_TGACv1_129449_AA0384150; TRIAE_CS42_7DS_TGACv1_623813_AA2056500; TRIAE_CS42_6BL_TGACv1_500983_AA1612210; TRIAE_CS42_7BL_TGACv1_576942_AA1860630; TRIAE_CS42_2DL_TGACv1_158922_AA0528740; TRIAE_CS42_5BL_TGACv1_406885_AA1351090; TRIAE_CS42_2DL_TGACv1_158477_AA0519670; TRIAE_CS42_6BL_TGACv1_500616_AA1607280; TRIAE_CS42_7BL_TGACv1_577913_AA1885930; TRIAE_CS42_2DL_TGACv1_158477_AA0519690;…
GO:0016758	transferase activity, transferring hexosyl groups	molecular_function	0.00115943	1.47444	TRIAE_CS42_2BL_TGACv1_130076_AA0402890; TRIAE_CS42_U_TGACv1_640993_AA2081700; TRIAE_CS42_1DL_TGACv1_062789_AA0219990; TRIAE_CS42_6BL_TGACv1_502770_AA1626300; TRIAE_CS42_5AL_TGACv1_376013_AA1230760; TRIAE_CS42_6DL_TGACv1_528657_AA1715420; TRIAE_CS42_7AS_TGACv1_570513_AA1836860; TRIAE_CS42_2AL_TGACv1_095607_AA0312790; TRIAE_CS42_2BL_TGACv1_134379_AA0444050; TRIAE_CS42_2DL_TGACv1_157894_AA0500710; T…
GO:0016757	transferase activity, transferring glycosyl groups	molecular_function	9.73e-05	1.49717	TRIAE_CS42_2BL_TGACv1_130076_AA0402890; TRIAE_CS42_4DL_TGACv1_343117_AA1130150; TRIAE_CS42_6BL_TGACv1_502770_AA1626300; TRIAE_CS42_3DS_TGACv1_271669_AA0905200; TRIAE_CS42_3AS_TGACv1_210796_AA0679220; TRIAE_CS42_2BS_TGACv1_147022_AA0476710; TRIAE_CS42_U_TGACv1_642339_AA2116050; TRIAE_CS42_2AL_TGACv1_095974_AA0316300; TRIAE_CS42_6DL_TGACv1_528657_AA1715420; TRIAE_CS42_7AS_TGACv1_570513_AA1836860; T…
GO:0008081	phosphoric diester hydrolase activity	molecular_function	0.105834	1.49802	TRIAE_CS42_5DL_TGACv1_435599_AA1452490; TRIAE_CS42_1AS_TGACv1_019276_AA0064280; TRIAE_CS42_1DS_TGACv1_081394_AA0260470; TRIAE_CS42_2AL_TGACv1_096397_AA0319020; TRIAE_CS42_2AS_TGACv1_115380_AA0372190; TRIAE_CS42_5AL_TGACv1_374542_AA1202770
GO:0051287	NAD binding	molecular_function	0.0484341	1.50064	TRIAE_CS42_5BL_TGACv1_404418_AA1299220; TRIAE_CS42_5DL_TGACv1_433028_AA1398770; TRIAE_CS42_5AL_TGACv1_374561_AA1203290; TRIAE_CS42_2BL_TGACv1_131998_AA0434310; TRIAE_CS42_1DL_TGACv1_062322_AA0212530; TRIAE_CS42_1AS_TGACv1_019501_AA0067410; TRIAE_CS42_2BL_TGACv1_129400_AA0381860; TRIAE_CS42_4DS_TGACv1_361591_AA1170510; TRIAE_CS42_5DL_TGACv1_436541_AA1461810; TRIAE_CS42_2AL_TGACv1_094077_AA0292200;…
GO:0003993	acid phosphatase activity	molecular_function	0.0758205	1.5103	TRIAE_CS42_3AS_TGACv1_210639_AA0676150; TRIAE_CS42_4BL_TGACv1_320653_AA1045730; TRIAE_CS42_5DL_TGACv1_433539_AA1415910; TRIAE_CS42_2DL_TGACv1_160687_AA0553150; TRIAE_CS42_6BL_TGACv1_500019_AA1597330; TRIAE_CS42_2BL_TGACv1_130197_AA0406140; TRIAE_CS42_2AL_TGACv1_096442_AA0319200; TRIAE_CS42_3B_TGACv1_225808_AA0812000; TRIAE_CS42_5AL_TGACv1_373974_AA1186210
GO:0005216	ion channel activity	molecular_function	0.0758205	1.5103	TRIAE_CS42_7DS_TGACv1_622918_AA2047260; TRIAE_CS42_1BL_TGACv1_033292_AA0138560; TRIAE_CS42_7AS_TGACv1_569084_AA1806850; TRIAE_CS42_1DL_TGACv1_061392_AA0193950; TRIAE_CS42_U_TGACv1_641712_AA2102210; TRIAE_CS42_3B_TGACv1_221877_AA0752340; TRIAE_CS42_6DS_TGACv1_542498_AA1722610; TRIAE_CS42_5BL_TGACv1_404418_AA1299170; TRIAE_CS42_1AL_TGACv1_001672_AA0033850
GO:0003713	transcription coactivator activity	molecular_function	0.143125	1.51652	TRIAE_CS42_7AL_TGACv1_556972_AA1774460; TRIAE_CS42_7DL_TGACv1_605837_AA2008220
GO:0030276	clathrin binding	molecular_function	0.129871	1.53547	TRIAE_CS42_3B_TGACv1_220673_AA0714810; TRIAE_CS42_3AL_TGACv1_194328_AA0631110; TRIAE_CS42_6DL_TGACv1_527960_AA1710240
GO:0016301	kinase activity	molecular_function	1.95e-06	1.55265	TRIAE_CS42_3B_TGACv1_226076_AA0813810; TRIAE_CS42_3B_TGACv1_221165_AA0732560; TRIAE_CS42_2AL_TGACv1_094756_AA0302700; TRIAE_CS42_7DL_TGACv1_602796_AA1968870; TRIAE_CS42_1AL_TGACv1_000492_AA0013410; TRIAE_CS42_3AS_TGACv1_211040_AA0683750; TRIAE_CS42_U_TGACv1_643598_AA2133390; TRIAE_CS42_2DS_TGACv1_177329_AA0573840; TRIAE_CS42_2BL_TGACv1_129822_AA0397290; TRIAE_CS42_6AS_TGACv1_486731_AA1564490; TRI…
GO:0004674	protein serine/threonine kinase activity	molecular_function	1.56e-07	1.55736	TRIAE_CS42_3B_TGACv1_226076_AA0813810; TRIAE_CS42_3B_TGACv1_221165_AA0732560; TRIAE_CS42_2AL_TGACv1_093599_AA0283490; TRIAE_CS42_2BL_TGACv1_132357_AA0437030; TRIAE_CS42_2AL_TGACv1_094756_AA0302700; TRIAE_CS42_7DL_TGACv1_602796_AA1968870; TRIAE_CS42_3AS_TGACv1_211040_AA0683750; TRIAE_CS42_U_TGACv1_643598_AA2133390; TRIAE_CS42_2DS_TGACv1_177329_AA0573840; TRIAE_CS42_1BL_TGACv1_036839_AA0147460; TRI…
GO:0030246	carbohydrate binding	molecular_function	0.00166398	1.56365	TRIAE_CS42_5AL_TGACv1_374737_AA1207850; TRIAE_CS42_5AL_TGACv1_374737_AA1207860; TRIAE_CS42_7BL_TGACv1_579821_AA1910330; TRIAE_CS42_3AS_TGACv1_212081_AA0697520; TRIAE_CS42_4BS_TGACv1_328726_AA1092680; TRIAE_CS42_4DL_TGACv1_345555_AA1153690; TRIAE_CS42_4AL_TGACv1_288345_AA0945480; TRIAE_CS42_6BL_TGACv1_501043_AA1612890; TRIAE_CS42_2AL_TGACv1_094477_AA0298440; TRIAE_CS42_7BL_TGACv1_578643_AA1898250;…
GO:0008378	galactosyltransferase activity	molecular_function	0.0768636	1.57484	TRIAE_CS42_5AL_TGACv1_374946_AA1212530; TRIAE_CS42_1DL_TGACv1_063480_AA0227730; TRIAE_CS42_5DL_TGACv1_435101_AA1446140; TRIAE_CS42_5AL_TGACv1_374864_AA1210460; TRIAE_CS42_7BL_TGACv1_577196_AA1868440; TRIAE_CS42_1BL_TGACv1_031898_AA0122330; TRIAE_CS42_5AL_TGACv1_376555_AA1238370
GO:0005385	zinc ion transmembrane transporter activity	molecular_function	0.121297	1.57484	TRIAE_CS42_4AL_TGACv1_290140_AA0982100; TRIAE_CS42_1DL_TGACv1_061188_AA0188250; TRIAE_CS42_7DL_TGACv1_603178_AA1977650
GO:0004106	chorismate mutase activity	molecular_function	0.130311	1.57484	TRIAE_CS42_7AS_TGACv1_571191_AA1845620
GO:0005092	GDP-dissociation inhibitor activity	molecular_function	0.130311	1.57484	TRIAE_CS42_5DS_TGACv1_456722_AA1476920
GO:0015369	calcium:proton antiporter activity	molecular_function	0.130311	1.57484	TRIAE_CS42_6BS_TGACv1_514466_AA1660080
GO:0004310	farnesyl-diphosphate farnesyltransferase activity	molecular_function	0.130311	1.57484	TRIAE_CS42_5AL_TGACv1_376343_AA1235490
GO:0051996	squalene synthase activity	molecular_function	0.130311	1.57484	TRIAE_CS42_5AL_TGACv1_376343_AA1235490
GO:0052866	phosphatidylinositol phosphate phosphatase activity	molecular_function	0.130311	1.57484	TRIAE_CS42_U_TGACv1_641786_AA2104250
GO:0004252	serine-type endopeptidase activity	molecular_function	0.00502312	1.57876	TRIAE_CS42_3AL_TGACv1_196050_AA0656800; TRIAE_CS42_U_TGACv1_640850_AA2077220; TRIAE_CS42_6DL_TGACv1_526923_AA1695140; TRIAE_CS42_5DL_TGACv1_435883_AA1455910; TRIAE_CS42_5AL_TGACv1_376056_AA1231620; TRIAE_CS42_3B_TGACv1_225452_AA0808500; TRIAE_CS42_6DS_TGACv1_544633_AA1749000; TRIAE_CS42_7DS_TGACv1_622346_AA2038110; TRIAE_CS42_3B_TGACv1_731892_AA2173720; TRIAE_CS42_5DL_TGACv1_433721_AA1420580; TRI…
GO:0016788	hydrolase activity, acting on ester bonds	molecular_function	0.000672557	1.59271	TRIAE_CS42_3B_TGACv1_225266_AA0806590; TRIAE_CS42_5BL_TGACv1_408030_AA1361210; TRIAE_CS42_2DL_TGACv1_158583_AA0522510; TRIAE_CS42_4DL_TGACv1_342978_AA1126740; TRIAE_CS42_6DL_TGACv1_526661_AA1689230; TRIAE_CS42_5BL_TGACv1_405494_AA1328610; TRIAE_CS42_2BS_TGACv1_147260_AA0480740; TRIAE_CS42_5BL_TGACv1_406838_AA1350360; TRIAE_CS42_5DS_TGACv1_457241_AA1484160; TRIAE_CS42_2BL_TGACv1_130259_AA0407500; …
GO:0005249	voltage-gated potassium channel activity	molecular_function	0.102474	1.60572	TRIAE_CS42_7DS_TGACv1_622918_AA2047260; TRIAE_CS42_7AS_TGACv1_569084_AA1806850; TRIAE_CS42_U_TGACv1_641712_AA2102210; TRIAE_CS42_6DS_TGACv1_542498_AA1722610
GO:0016717	oxidoreductase activity, acting on paired donors, with oxidation of a pair of donors resulting in the reduction of molecular oxygen to two molecules of water	molecular_function	0.120689	1.63784	TRIAE_CS42_4DL_TGACv1_343409_AA1134090; TRIAE_CS42_U_TGACv1_641493_AA2096420
GO:0030151	molybdenum ion binding	molecular_function	0.120689	1.63784	TRIAE_CS42_6AL_TGACv1_472117_AA1517910; TRIAE_CS42_6DS_TGACv1_543770_AA1744010
GO:0016746	transferase activity, transferring acyl groups	molecular_function	0.00137497	1.66254	TRIAE_CS42_7BL_TGACv1_577387_AA1874110; TRIAE_CS42_1AS_TGACv1_019165_AA0061880; TRIAE_CS42_5DL_TGACv1_433455_AA1413580; TRIAE_CS42_7DL_TGACv1_602722_AA1966370; TRIAE_CS42_4BL_TGACv1_321206_AA1057160; TRIAE_CS42_3AL_TGACv1_194383_AA0632230; TRIAE_CS42_6BS_TGACv1_514929_AA1665950; TRIAE_CS42_6AS_TGACv1_485343_AA1543650; TRIAE_CS42_1AL_TGACv1_001921_AA0036720; TRIAE_CS42_6DL_TGACv1_528868_AA1716610;…
GO:0005534	galactose binding	molecular_function	0.113807	1.70608	TRIAE_CS42_6AS_TGACv1_487596_AA1571710
GO:0019789	SUMO transferase activity	molecular_function	0.113807	1.70608	TRIAE_CS42_1DS_TGACv1_080807_AA0253990
GO:0004619	phosphoglycerate mutase activity	molecular_function	0.113807	1.70608	TRIAE_CS42_6BL_TGACv1_501351_AA1616370
GO:0009881	photoreceptor activity	molecular_function	0.113807	1.70608	TRIAE_CS42_2DL_TGACv1_158558_AA0521820
GO:0047334	diphosphate-fructose-6-phosphate 1-phosphotransferase activity	molecular_function	0.113807	1.70608	TRIAE_CS42_5BS_TGACv1_423221_AA1371470
GO:0008422	beta-glucosidase activity	molecular_function	0.113807	1.70608	TRIAE_CS42_4DL_TGACv1_345018_AA1151080
GO:0016762	xyloglucan:xyloglucosyl transferase activity	molecular_function	0.031497	1.72042	TRIAE_CS42_3AS_TGACv1_212195_AA0698660; TRIAE_CS42_7BL_TGACv1_576755_AA1853830; TRIAE_CS42_4DL_TGACv1_342781_AA1121940; TRIAE_CS42_4BS_TGACv1_328898_AA1095230; TRIAE_CS42_7BL_TGACv1_576916_AA1859680; TRIAE_CS42_7DL_TGACv1_603921_AA1991090; TRIAE_CS42_3DS_TGACv1_271881_AA0910150; TRIAE_CS42_7DL_TGACv1_602541_AA1960010; TRIAE_CS42_5AL_TGACv1_374528_AA1202440; TRIAE_CS42_6DL_TGACv1_527221_AA1700780
GO:0016616	oxidoreductase activity, acting on the CH-OH group of donors, NAD or NADP as acceptor	molecular_function	0.016435	1.72664	TRIAE_CS42_5BL_TGACv1_404418_AA1299220; TRIAE_CS42_5DL_TGACv1_433028_AA1398770; TRIAE_CS42_1DL_TGACv1_062322_AA0212530; TRIAE_CS42_U_TGACv1_642265_AA2114470; TRIAE_CS42_5DL_TGACv1_436551_AA1461950; TRIAE_CS42_4DS_TGACv1_361591_AA1170510; TRIAE_CS42_7DS_TGACv1_622404_AA2038940; TRIAE_CS42_5AL_TGACv1_375282_AA1219100; TRIAE_CS42_U_TGACv1_648690_AA2148300; TRIAE_CS42_3AL_TGACv1_193893_AA0622010; TRI…
GO:0005215	transporter activity	molecular_function	8.07e-07	1.73868	TRIAE_CS42_2DL_TGACv1_159649_AA0541000; TRIAE_CS42_4BL_TGACv1_322243_AA1069920; TRIAE_CS42_3AS_TGACv1_212907_AA0704050; TRIAE_CS42_1AS_TGACv1_020508_AA0077910; TRIAE_CS42_5DL_TGACv1_434124_AA1429850; TRIAE_CS42_4AL_TGACv1_292586_AA0999260; TRIAE_CS42_2BL_TGACv1_129823_AA0397330; TRIAE_CS42_2AS_TGACv1_112861_AA0346250; TRIAE_CS42_5AL_TGACv1_374313_AA1196670; TRIAE_CS42_2DS_TGACv1_178409_AA0595120;…
GO:0004970	ionotropic glutamate receptor activity	molecular_function	0.0468961	1.74769	TRIAE_CS42_U_TGACv1_642275_AA2114800; TRIAE_CS42_6AS_TGACv1_487611_AA1571860; TRIAE_CS42_6DL_TGACv1_526595_AA1687820; TRIAE_CS42_6BS_TGACv1_515374_AA1669750; TRIAE_CS42_6BS_TGACv1_513282_AA1637130; TRIAE_CS42_2DS_TGACv1_177198_AA0568540; TRIAE_CS42_5AL_TGACv1_376286_AA1234920
GO:0008810	cellulase activity	molecular_function	0.0630816	1.76491	TRIAE_CS42_7DS_TGACv1_623177_AA2050420; TRIAE_CS42_7BS_TGACv1_594065_AA1955910; TRIAE_CS42_2AL_TGACv1_096605_AA0320170; TRIAE_CS42_7AS_TGACv1_569331_AA1813600; TRIAE_CS42_5DL_TGACv1_433122_AA1402770
GO:0046872	metal ion binding	molecular_function	6.51e-37	1.78106	TRIAE_CS42_3AL_TGACv1_194412_AA0632590; TRIAE_CS42_3B_TGACv1_228193_AA0826230; TRIAE_CS42_3AS_TGACv1_210639_AA0676150; TRIAE_CS42_2BL_TGACv1_129449_AA0384150; TRIAE_CS42_3B_TGACv1_227354_AA0823000; TRIAE_CS42_2AL_TGACv1_093258_AA0276050; TRIAE_CS42_5AL_TGACv1_377464_AA1247030; TRIAE_CS42_2AL_TGACv1_093272_AA0276390; TRIAE_CS42_4DS_TGACv1_362148_AA1177240; TRIAE_CS42_4DL_TGACv1_343385_AA1133850; T…
GO:0019205	nucleobase-containing compound kinase activity	molecular_function	0.0824241	1.80644	TRIAE_CS42_2AS_TGACv1_112998_AA0349410; TRIAE_CS42_2DS_TGACv1_177920_AA0587380; TRIAE_CS42_2BS_TGACv1_146900_AA0475120
GO:0000287	magnesium ion binding	molecular_function	0.000224183	1.81982	TRIAE_CS42_2BL_TGACv1_130133_AA0404640; TRIAE_CS42_6BS_TGACv1_513355_AA1638750; TRIAE_CS42_7BL_TGACv1_579942_AA1911070; TRIAE_CS42_2BS_TGACv1_146805_AA0473160; TRIAE_CS42_4AS_TGACv1_308983_AA1030080; TRIAE_CS42_2AS_TGACv1_112552_AA0340710; TRIAE_CS42_U_TGACv1_640989_AA2081620; TRIAE_CS42_7DS_TGACv1_621640_AA2021920; TRIAE_CS42_6BS_TGACv1_513708_AA1647800; TRIAE_CS42_U_TGACv1_641065_AA2083870; TRI…
GO:0022891	substrate-specific transmembrane transporter activity	molecular_function	0.00575273	1.83179	TRIAE_CS42_4BL_TGACv1_322243_AA1069920; TRIAE_CS42_3AS_TGACv1_212907_AA0704050; TRIAE_CS42_2AS_TGACv1_112861_AA0346250; TRIAE_CS42_2DS_TGACv1_178409_AA0595120; TRIAE_CS42_2DS_TGACv1_178409_AA0595130; TRIAE_CS42_5BS_TGACv1_423325_AA1374320; TRIAE_CS42_2DS_TGACv1_180140_AA0610290; TRIAE_CS42_4BL_TGACv1_320381_AA1037280; TRIAE_CS42_5DS_TGACv1_456526_AA1473040; TRIAE_CS42_1BL_TGACv1_031982_AA0123750;…
GO:0050660	flavin adenine dinucleotide binding	molecular_function	5.06e-05	1.85716	TRIAE_CS42_2BL_TGACv1_129449_AA0384150; TRIAE_CS42_6BL_TGACv1_500983_AA1612210; TRIAE_CS42_4DL_TGACv1_342400_AA1112630; TRIAE_CS42_7DS_TGACv1_621608_AA2020840; TRIAE_CS42_7BL_TGACv1_576942_AA1860630; TRIAE_CS42_7AS_TGACv1_569696_AA1822040; TRIAE_CS42_4AL_TGACv1_288271_AA0943050; TRIAE_CS42_3AL_TGACv1_194363_AA0631800; TRIAE_CS42_5BL_TGACv1_406885_AA1351090; TRIAE_CS42_7BL_TGACv1_577913_AA1885930;…
GO:0046873	metal ion transmembrane transporter activity	molecular_function	0.0341489	1.86118	TRIAE_CS42_4AL_TGACv1_290140_AA0982100; TRIAE_CS42_1DL_TGACv1_061188_AA0188250; TRIAE_CS42_7AL_TGACv1_556074_AA1754650; TRIAE_CS42_7BL_TGACv1_577219_AA1869370; TRIAE_CS42_7DL_TGACv1_604040_AA1993010; TRIAE_CS42_3B_TGACv1_221732_AA0748740; TRIAE_CS42_7DL_TGACv1_603178_AA1977650
GO:0004707	MAP kinase activity	molecular_function	0.0622291	1.86118	TRIAE_CS42_U_TGACv1_643598_AA2133390; TRIAE_CS42_U_TGACv1_641980_AA2108810; TRIAE_CS42_1AL_TGACv1_001596_AA0032670; TRIAE_CS42_1BL_TGACv1_032512_AA0130820
GO:0016407	acetyltransferase activity	molecular_function	0.097902	1.86118	TRIAE_CS42_U_TGACv1_641129_AA2086320
GO:0003885	D-arabinono-1,4-lactone oxidase activity	molecular_function	0.0472988	1.89565	TRIAE_CS42_7DL_TGACv1_602686_AA1965190; TRIAE_CS42_4DL_TGACv1_345842_AA1154550; TRIAE_CS42_7AL_TGACv1_556530_AA1764860; TRIAE_CS42_5AS_TGACv1_392978_AA1267030; TRIAE_CS42_6DL_TGACv1_526687_AA1689860
GO:0004553	hydrolase activity, hydrolyzing O-glycosyl compounds	molecular_function	1.3e-09	1.91804	TRIAE_CS42_U_TGACv1_641340_AA2092410; TRIAE_CS42_1DS_TGACv1_080102_AA0239150; TRIAE_CS42_3DL_TGACv1_250950_AA0875360; TRIAE_CS42_7AL_TGACv1_558101_AA1790170; TRIAE_CS42_4DS_TGACv1_362571_AA1180680; TRIAE_CS42_2DL_TGACv1_159841_AA0543420; TRIAE_CS42_3B_TGACv1_220848_AA0721200; TRIAE_CS42_7DS_TGACv1_623177_AA2050420; TRIAE_CS42_7BS_TGACv1_594065_AA1955910; TRIAE_CS42_2BL_TGACv1_130187_AA0405800; TR…
GO:0031625	ubiquitin protein ligase binding	molecular_function	0.0689073	1.91934	TRIAE_CS42_1AS_TGACv1_020584_AA0078570; TRIAE_CS42_4DL_TGACv1_344347_AA1146290; TRIAE_CS42_4BL_TGACv1_321697_AA1064240
GO:0004519	endonuclease activity	molecular_function	0.0176953	1.93954	TRIAE_CS42_3B_TGACv1_225266_AA0806590; TRIAE_CS42_2DL_TGACv1_158583_AA0522510; TRIAE_CS42_2BL_TGACv1_130259_AA0407500; TRIAE_CS42_2BL_TGACv1_130746_AA0417270; TRIAE_CS42_3B_TGACv1_223412_AA0781750; TRIAE_CS42_2DL_TGACv1_158583_AA0522480; TRIAE_CS42_2AL_TGACv1_094134_AA0293160; TRIAE_CS42_2AL_TGACv1_094134_AA0293170; TRIAE_CS42_2BL_TGACv1_132507_AA0438040
GO:0004813	alanine-tRNA ligase activity	molecular_function	0.0803669	1.94981	TRIAE_CS42_4DS_TGACv1_361487_AA1168940; TRIAE_CS42_4DS_TGACv1_361716_AA1171920
GO:0016846	carbon-sulfur lyase activity	molecular_function	0.0803669	1.94981	TRIAE_CS42_1BS_TGACv1_049382_AA0151450; TRIAE_CS42_3AL_TGACv1_194322_AA0630990
GO:0016747	transferase activity, transferring acyl groups other than amino-acyl groups	molecular_function	1.12e-08	1.98298	TRIAE_CS42_1DS_TGACv1_080597_AA0250760; TRIAE_CS42_7DS_TGACv1_621442_AA2015560; TRIAE_CS42_5BL_TGACv1_404312_AA1295080; TRIAE_CS42_7BL_TGACv1_577387_AA1874110; TRIAE_CS42_1AS_TGACv1_019165_AA0061880; TRIAE_CS42_5DL_TGACv1_433455_AA1413580; TRIAE_CS42_7DL_TGACv1_602722_AA1966370; TRIAE_CS42_2DL_TGACv1_162434_AA0562680; TRIAE_CS42_5AL_TGACv1_377495_AA1247310; TRIAE_CS42_7DL_TGACv1_602767_AA1968000;…
GO:0004144	diacylglycerol O-acyltransferase activity	molecular_function	0.0372459	2.00715	TRIAE_CS42_3B_TGACv1_222305_AA0761740; TRIAE_CS42_3DL_TGACv1_249218_AA0841750; TRIAE_CS42_3DS_TGACv1_272861_AA0925840; TRIAE_CS42_3B_TGACv1_220873_AA0722020; TRIAE_CS42_5DL_TGACv1_435242_AA1447650
GO:0016491	oxidoreductase activity	molecular_function	1.61e-47	2.02939	TRIAE_CS42_3AL_TGACv1_194412_AA0632590; TRIAE_CS42_2BL_TGACv1_129449_AA0384150; TRIAE_CS42_2AL_TGACv1_093258_AA0276050; TRIAE_CS42_5BL_TGACv1_404418_AA1299220; TRIAE_CS42_5DL_TGACv1_433028_AA1398770; TRIAE_CS42_5AL_TGACv1_377464_AA1247030; TRIAE_CS42_2AL_TGACv1_093272_AA0276390; TRIAE_CS42_4DL_TGACv1_342480_AA1114750; TRIAE_CS42_4DS_TGACv1_362148_AA1177240; TRIAE_CS42_5AL_TGACv1_374359_AA1197930;…
GO:0030337	DNA polymerase processivity factor activity	molecular_function	0.0827007	2.0473	TRIAE_CS42_4BL_TGACv1_321351_AA1059370
GO:0004832	valine-tRNA ligase activity	molecular_function	0.0827007	2.0473	TRIAE_CS42_3B_TGACv1_221087_AA0730000
GO:0005094	Rho GDP-dissociation inhibitor activity	molecular_function	0.0827007	2.0473	TRIAE_CS42_3DL_TGACv1_251038_AA0876420
GO:0004392	heme oxygenase (decyclizing) activity	molecular_function	0.0827007	2.0473	TRIAE_CS42_2DL_TGACv1_160781_AA0554100
GO:0005093	Rab GDP-dissociation inhibitor activity	molecular_function	0.0827007	2.0473	TRIAE_CS42_5DS_TGACv1_456722_AA1476920
GO:0016798	hydrolase activity, acting on glycosyl bonds	molecular_function	1.78e-11	2.10099	TRIAE_CS42_U_TGACv1_641340_AA2092410; TRIAE_CS42_1DS_TGACv1_080102_AA0239150; TRIAE_CS42_U_TGACv1_642890_AA2124500; TRIAE_CS42_3DL_TGACv1_250950_AA0875360; TRIAE_CS42_7AL_TGACv1_558101_AA1790170; TRIAE_CS42_4DS_TGACv1_362571_AA1180680; TRIAE_CS42_2DL_TGACv1_159841_AA0543420; TRIAE_CS42_6BS_TGACv1_514601_AA1662140; TRIAE_CS42_3B_TGACv1_220848_AA0721200; TRIAE_CS42_7DS_TGACv1_623177_AA2050420; TRIA…
GO:0004497	monooxygenase activity	molecular_function	3.57e-16	2.11845	TRIAE_CS42_5AL_TGACv1_377464_AA1247030; TRIAE_CS42_2DL_TGACv1_158634_AA0523640; TRIAE_CS42_4DL_TGACv1_343530_AA1136080; TRIAE_CS42_2AL_TGACv1_094975_AA0305450; TRIAE_CS42_7BL_TGACv1_579054_AA1903530; TRIAE_CS42_5BL_TGACv1_405879_AA1336910; TRIAE_CS42_4DL_TGACv1_343315_AA1133050; TRIAE_CS42_2DS_TGACv1_178278_AA0593740; TRIAE_CS42_1AS_TGACv1_021389_AA0081640; TRIAE_CS42_4BS_TGACv1_329140_AA1098230;…
GO:0016627	oxidoreductase activity, acting on the CH-CH group of donors	molecular_function	0.0205817	2.15505	TRIAE_CS42_7DS_TGACv1_621608_AA2020840; TRIAE_CS42_4AL_TGACv1_288271_AA0943050; TRIAE_CS42_6DL_TGACv1_526545_AA1686890; TRIAE_CS42_7AS_TGACv1_569820_AA1824740; TRIAE_CS42_2DL_TGACv1_158363_AA0516660; TRIAE_CS42_7DS_TGACv1_622848_AA2046290
GO:0033926	glycopeptide alpha-N-acetylgalactosaminidase activity	molecular_function	0.0628749	2.15505	TRIAE_CS42_4BS_TGACv1_327958_AA1079730; TRIAE_CS42_2BL_TGACv1_129467_AA0384920
GO:0004462	lactoylglutathione lyase activity	molecular_function	0.0628749	2.15505	TRIAE_CS42_5AL_TGACv1_375415_AA1221260; TRIAE_CS42_U_TGACv1_669274_AA2155170
GO:0016887	ATPase activity	molecular_function	5.17e-08	2.15926	TRIAE_CS42_4BL_TGACv1_321060_AA1054580; TRIAE_CS42_5BL_TGACv1_405613_AA1331430; TRIAE_CS42_5AL_TGACv1_376851_AA1241560; TRIAE_CS42_5DL_TGACv1_437657_AA1467020; TRIAE_CS42_5BL_TGACv1_405550_AA1330040; TRIAE_CS42_6DS_TGACv1_542956_AA1733270; TRIAE_CS42_7DS_TGACv1_621941_AA2029830; TRIAE_CS42_5AL_TGACv1_375935_AA1229090; TRIAE_CS42_5DL_TGACv1_435874_AA1455800; TRIAE_CS42_1BL_TGACv1_031953_AA0123360;…
GO:0005506	iron ion binding	molecular_function	1.2e-20	2.17056	TRIAE_CS42_5AL_TGACv1_377464_AA1247030; TRIAE_CS42_2DL_TGACv1_158634_AA0523640; TRIAE_CS42_4DL_TGACv1_343530_AA1136080; TRIAE_CS42_2AL_TGACv1_094975_AA0305450; TRIAE_CS42_7BL_TGACv1_579054_AA1903530; TRIAE_CS42_5BL_TGACv1_405879_AA1336910; TRIAE_CS42_4DL_TGACv1_343315_AA1133050; TRIAE_CS42_2DS_TGACv1_178278_AA0593740; TRIAE_CS42_1AS_TGACv1_021389_AA0081640; TRIAE_CS42_7BL_TGACv1_576942_AA1860630;…
GO:0016614	oxidoreductase activity, acting on CH-OH group of donors	molecular_function	7.09e-05	2.18155	TRIAE_CS42_2BL_TGACv1_129449_AA0384150; TRIAE_CS42_7BL_TGACv1_576942_AA1860630; TRIAE_CS42_3AL_TGACv1_194363_AA0631800; TRIAE_CS42_5BL_TGACv1_406885_AA1351090; TRIAE_CS42_7BL_TGACv1_577913_AA1885930; TRIAE_CS42_2BS_TGACv1_147406_AA0482770; TRIAE_CS42_3AL_TGACv1_196783_AA0662870; TRIAE_CS42_7DL_TGACv1_605335_AA2006150; TRIAE_CS42_7AL_TGACv1_556088_AA1755100; TRIAE_CS42_2DS_TGACv1_177564_AA0580170;…
GO:0050662	coenzyme binding	molecular_function	0.000112316	2.19353	TRIAE_CS42_7AS_TGACv1_570526_AA1837100; TRIAE_CS42_6AL_TGACv1_471862_AA1515490; TRIAE_CS42_6AL_TGACv1_472246_AA1519790; TRIAE_CS42_7DL_TGACv1_605311_AA2005970; TRIAE_CS42_5AL_TGACv1_374108_AA1190530; TRIAE_CS42_3DL_TGACv1_249782_AA0856210; TRIAE_CS42_3DL_TGACv1_249782_AA0856230; TRIAE_CS42_5DL_TGACv1_436551_AA1461950; TRIAE_CS42_2DS_TGACv1_177251_AA0570520; TRIAE_CS42_5BL_TGACv1_406204_AA1342180;…
GO:0016705	oxidoreductase activity, acting on paired donors, with incorporation or reduction of molecular oxygen	molecular_function	9.99e-20	2.21778	TRIAE_CS42_5AL_TGACv1_377464_AA1247030; TRIAE_CS42_2DL_TGACv1_158634_AA0523640; TRIAE_CS42_4DL_TGACv1_343530_AA1136080; TRIAE_CS42_2AL_TGACv1_094975_AA0305450; TRIAE_CS42_7BL_TGACv1_579054_AA1903530; TRIAE_CS42_5BL_TGACv1_405879_AA1336910; TRIAE_CS42_4DL_TGACv1_343315_AA1133050; TRIAE_CS42_2DS_TGACv1_178278_AA0593740; TRIAE_CS42_1AS_TGACv1_021389_AA0081640; TRIAE_CS42_4BS_TGACv1_329140_AA1098230;…
GO:0015171	amino acid transmembrane transporter activity	molecular_function	0.0090521	2.24361	TRIAE_CS42_3B_TGACv1_221165_AA0732570; TRIAE_CS42_3DL_TGACv1_252129_AA0887800; TRIAE_CS42_7AL_TGACv1_556426_AA1762750; TRIAE_CS42_7DL_TGACv1_603819_AA1989740; TRIAE_CS42_U_TGACv1_641534_AA2097300; TRIAE_CS42_5DL_TGACv1_437698_AA1467160; TRIAE_CS42_3B_TGACv1_223203_AA0777900; TRIAE_CS42_3B_TGACv1_225155_AA0805550
GO:0020037	heme binding	molecular_function	7.31e-31	2.25499	TRIAE_CS42_5AL_TGACv1_377464_AA1247030; TRIAE_CS42_4DS_TGACv1_362148_AA1177240; TRIAE_CS42_2DL_TGACv1_158634_AA0523640; TRIAE_CS42_4DL_TGACv1_343530_AA1136080; TRIAE_CS42_2DS_TGACv1_180302_AA0610730; TRIAE_CS42_2AL_TGACv1_094975_AA0305450; TRIAE_CS42_7BL_TGACv1_579054_AA1903530; TRIAE_CS42_5BL_TGACv1_405879_AA1336910; TRIAE_CS42_2BS_TGACv1_147728_AA0487020; TRIAE_CS42_2BS_TGACv1_147728_AA0487030;…
GO:0004867	serine-type endopeptidase inhibitor activity	molecular_function	0.000207561	2.27477	TRIAE_CS42_1BL_TGACv1_031247_AA0110320; TRIAE_CS42_1BL_TGACv1_031247_AA0110330; TRIAE_CS42_2DS_TGACv1_178457_AA0595850; TRIAE_CS42_3B_TGACv1_222519_AA0766290; TRIAE_CS42_1BS_TGACv1_050120_AA0167690; TRIAE_CS42_U_TGACv1_642206_AA2113320; TRIAE_CS42_3B_TGACv1_221067_AA0729130; TRIAE_CS42_2BS_TGACv1_146691_AA0470880; TRIAE_CS42_3B_TGACv1_223916_AA0789580; TRIAE_CS42_1DS_TGACv1_081598_AA0261800; TRIA…
GO:0016790	thiolester hydrolase activity	molecular_function	0.0683174	2.27477	TRIAE_CS42_7AL_TGACv1_558101_AA1790150
GO:0015173	aromatic amino acid transmembrane transporter activity	molecular_function	0.0683174	2.27477	TRIAE_CS42_4DL_TGACv1_344161_AA1144470
GO:0004930	G-protein coupled receptor activity	molecular_function	0.0683174	2.27477	TRIAE_CS42_6DL_TGACv1_526595_AA1687820
GO:0004647	phosphoserine phosphatase activity	molecular_function	0.0683174	2.27477	TRIAE_CS42_7AS_TGACv1_570269_AA1833130
GO:0016538	cyclin-dependent protein serine/threonine kinase regulator activity	molecular_function	0.0683174	2.27477	TRIAE_CS42_6DL_TGACv1_526370_AA1681110
GO:0004601	peroxidase activity	molecular_function	2.69e-12	2.29389	TRIAE_CS42_4DS_TGACv1_362148_AA1177240; TRIAE_CS42_2DS_TGACv1_180302_AA0610730; TRIAE_CS42_2BS_TGACv1_147728_AA0487020; TRIAE_CS42_2BS_TGACv1_147728_AA0487030; TRIAE_CS42_7AL_TGACv1_557406_AA1780930; TRIAE_CS42_5DL_TGACv1_434349_AA1434390; TRIAE_CS42_4DS_TGACv1_361298_AA1165200; TRIAE_CS42_2BL_TGACv1_130949_AA0420440; TRIAE_CS42_7BL_TGACv1_576982_AA1861820; TRIAE_CS42_5DL_TGACv1_434097_AA1429100;…
GO:0003854	3-beta-hydroxy-delta5-steroid dehydrogenase activity	molecular_function	0.0359761	2.36227	TRIAE_CS42_U_TGACv1_648690_AA2148300; TRIAE_CS42_7AL_TGACv1_556101_AA1755800; TRIAE_CS42_5DS_TGACv1_457426_AA1486400
GO:0045300	acyl-[acyl-carrier-protein] desaturase activity	molecular_function	0.0236773	2.40858	TRIAE_CS42_2DS_TGACv1_177309_AA0573060; TRIAE_CS42_2AS_TGACv1_112777_AA0345070; TRIAE_CS42_5BL_TGACv1_404111_AA1284370; TRIAE_CS42_2DL_TGACv1_158619_AA0523320
GO:0005244	voltage-gated ion channel activity	molecular_function	0.0473999	2.40858	TRIAE_CS42_7DS_TGACv1_622918_AA2047260; TRIAE_CS42_7AS_TGACv1_569084_AA1806850
GO:0030170	pyridoxal phosphate binding	molecular_function	9.69e-07	2.43024	TRIAE_CS42_U_TGACv1_641185_AA2087610; TRIAE_CS42_4BS_TGACv1_329006_AA1096780; TRIAE_CS42_1DS_TGACv1_080197_AA0242930; TRIAE_CS42_4BL_TGACv1_320502_AA1041760; TRIAE_CS42_3DS_TGACv1_271478_AA0899790; TRIAE_CS42_7AS_TGACv1_569803_AA1824370; TRIAE_CS42_4DS_TGACv1_361534_AA1169730; TRIAE_CS42_4BL_TGACv1_320276_AA1033600; TRIAE_CS42_1DL_TGACv1_061115_AA0185890; TRIAE_CS42_1DL_TGACv1_064248_AA0233500; T…
GO:0005267	potassium channel activity	molecular_function	0.0316284	2.45676	TRIAE_CS42_7DS_TGACv1_622918_AA2047260; TRIAE_CS42_7AS_TGACv1_569084_AA1806850; TRIAE_CS42_U_TGACv1_641712_AA2102210
GO:0005388	calcium-transporting ATPase activity	molecular_function	0.0210175	2.48157	TRIAE_CS42_1BL_TGACv1_030749_AA0099780; TRIAE_CS42_1DL_TGACv1_062322_AA0212540; TRIAE_CS42_1AL_TGACv1_001355_AA0029220; TRIAE_CS42_1AL_TGACv1_001862_AA0035990
GO:0030976	thiamine pyrophosphate binding	molecular_function	0.0185601	2.55912	TRIAE_CS42_4AS_TGACv1_308983_AA1030080; TRIAE_CS42_2DS_TGACv1_178224_AA0592930; TRIAE_CS42_4BL_TGACv1_321001_AA1053360; TRIAE_CS42_4DL_TGACv1_346216_AA1155370
GO:0004829	threonine-tRNA ligase activity	molecular_function	0.054876	2.55912	TRIAE_CS42_1AL_TGACv1_003577_AA0050460
GO:0016639	oxidoreductase activity, acting on the CH-NH2 group of donors, NAD or NADP as acceptor	molecular_function	0.054876	2.55912	TRIAE_CS42_5BL_TGACv1_406581_AA1347380
GO:0003994	aconitate hydratase activity	molecular_function	0.054876	2.55912	TRIAE_CS42_5AL_TGACv1_376232_AA1234150
GO:0004576	oligosaccharyl transferase activity	molecular_function	0.054876	2.55912	TRIAE_CS42_2AL_TGACv1_095378_AA0310240
GO:0005507	copper ion binding	molecular_function	3.2e-07	2.58947	TRIAE_CS42_3AL_TGACv1_194053_AA0625500; TRIAE_CS42_3B_TGACv1_224757_AA0801140; TRIAE_CS42_U_TGACv1_642411_AA2117170; TRIAE_CS42_3AL_TGACv1_197911_AA0667590; TRIAE_CS42_5AL_TGACv1_374543_AA1202830; TRIAE_CS42_U_TGACv1_641199_AA2087980; TRIAE_CS42_1BS_TGACv1_050399_AA0171670; TRIAE_CS42_7AS_TGACv1_569095_AA1807060; TRIAE_CS42_3DL_TGACv1_249391_AA0847480; TRIAE_CS42_3DL_TGACv1_251681_AA0883760; TRIA…
GO:0004630	phospholipase D activity	molecular_function	0.00661167	2.67039	TRIAE_CS42_3B_TGACv1_222617_AA0767980; TRIAE_CS42_5BL_TGACv1_404457_AA1300530; TRIAE_CS42_3AS_TGACv1_210894_AA0681000; TRIAE_CS42_3DS_TGACv1_273245_AA0929840; TRIAE_CS42_5DL_TGACv1_432936_AA1395150; TRIAE_CS42_1BS_TGACv1_049952_AA0164700
GO:0004143	diacylglycerol kinase activity	molecular_function	0.0239059	2.67039	TRIAE_CS42_1DL_TGACv1_061597_AA0199540; TRIAE_CS42_1BL_TGACv1_030290_AA0085630; TRIAE_CS42_1AL_TGACv1_000944_AA0022350
GO:0008324	cation transmembrane transporter activity	molecular_function	0.00165731	2.70966	TRIAE_CS42_7BL_TGACv1_578202_AA1891050; TRIAE_CS42_1BL_TGACv1_031610_AA0117120; TRIAE_CS42_2DL_TGACv1_159884_AA0543850; TRIAE_CS42_7AL_TGACv1_556497_AA1764130; TRIAE_CS42_2DL_TGACv1_157944_AA0502880; TRIAE_CS42_3DS_TGACv1_272888_AA0926160; TRIAE_CS42_6BS_TGACv1_514466_AA1660080; TRIAE_CS42_3B_TGACv1_221584_AA0745100; TRIAE_CS42_4BL_TGACv1_320494_AA1041300
GO:0004834	tryptophan synthase activity	molecular_function	0.0142298	2.72973	TRIAE_CS42_5AL_TGACv1_375039_AA1214520; TRIAE_CS42_5BL_TGACv1_406487_AA1346100; TRIAE_CS42_5DL_TGACv1_433372_AA1411330; TRIAE_CS42_5DL_TGACv1_435329_AA1449060
GO:0004367	glycerol-3-phosphate dehydrogenase [NAD+] activity	molecular_function	0.0340862	2.72973	TRIAE_CS42_1DL_TGACv1_062322_AA0212530; TRIAE_CS42_3AL_TGACv1_193893_AA0622010
GO:0015079	potassium ion transmembrane transporter activity	molecular_function	0.000382125	2.7604	TRIAE_CS42_7BL_TGACv1_578202_AA1891050; TRIAE_CS42_2BS_TGACv1_148441_AA0492860; TRIAE_CS42_2AL_TGACv1_096842_AA0321670; TRIAE_CS42_2DL_TGACv1_158352_AA0516430; TRIAE_CS42_5DL_TGACv1_433406_AA1412260; TRIAE_CS42_6BL_TGACv1_502060_AA1622780; TRIAE_CS42_7BS_TGACv1_593324_AA1950450; TRIAE_CS42_2DL_TGACv1_158627_AA0523560; TRIAE_CS42_7AS_TGACv1_569122_AA1807860; TRIAE_CS42_2BL_TGACv1_133206_AA0441840;…
GO:0016161	beta-amylase activity	molecular_function	0.012344	2.82386	TRIAE_CS42_U_TGACv1_641503_AA2096710; TRIAE_CS42_1BL_TGACv1_030979_AA0104980; TRIAE_CS42_2AS_TGACv1_113985_AA0363070; TRIAE_CS42_U_TGACv1_642373_AA2116470
GO:0102229	amylopectin maltohydrolase activity	molecular_function	0.012344	2.82386	TRIAE_CS42_U_TGACv1_641503_AA2096710; TRIAE_CS42_1BL_TGACv1_030979_AA0104980; TRIAE_CS42_2AS_TGACv1_113985_AA0363070; TRIAE_CS42_U_TGACv1_642373_AA2116470
GO:0070290	N-acylphosphatidylethanolamine-specific phospholipase D activity	molecular_function	0.00451866	2.85669	TRIAE_CS42_3B_TGACv1_222617_AA0767980; TRIAE_CS42_5BL_TGACv1_404457_AA1300530; TRIAE_CS42_3AS_TGACv1_210894_AA0681000; TRIAE_CS42_3DS_TGACv1_273245_AA0929840; TRIAE_CS42_5DL_TGACv1_432936_AA1395150; TRIAE_CS42_1BS_TGACv1_049952_AA0164700
GO:0004550	nucleoside diphosphate kinase activity	molecular_function	0.0282739	2.92471	TRIAE_CS42_1AL_TGACv1_000492_AA0013410; TRIAE_CS42_7AL_TGACv1_556667_AA1768290
GO:0047746	chlorophyllase activity	molecular_function	0.0282739	2.92471	TRIAE_CS42_6DS_TGACv1_544181_AA1747050; TRIAE_CS42_6AS_TGACv1_485235_AA1541150
GO:0032947	protein complex scaffold	molecular_function	0.0425111	2.92471	TRIAE_CS42_5BL_TGACv1_405044_AA1318670
GO:0005242	inward rectifier potassium channel activity	molecular_function	0.0425111	2.92471	TRIAE_CS42_U_TGACv1_641712_AA2102210
GO:0016836	hydro-lyase activity	molecular_function	0.0425111	2.92471	TRIAE_CS42_2BS_TGACv1_146759_AA0472170
GO:0008177	succinate dehydrogenase (ubiquinone) activity	molecular_function	0.0425111	2.92471	TRIAE_CS42_2DL_TGACv1_158363_AA0516660
GO:0033907	beta-D-fucosidase activity	molecular_function	0.0425111	2.92471	TRIAE_CS42_4DL_TGACv1_345018_AA1151080
GO:0080079	cellobiose glucosidase activity	molecular_function	0.0425111	2.92471	TRIAE_CS42_4DL_TGACv1_345018_AA1151080
GO:0080083	beta-gentiobiose beta-glucosidase activity	molecular_function	0.0425111	2.92471	TRIAE_CS42_4DL_TGACv1_345018_AA1151080
GO:0052861	glucan endo-1,3-beta-glucanase activity, C-3 substituted reducing group	molecular_function	0.0425111	2.92471	TRIAE_CS42_7DL_TGACv1_603560_AA1985660
GO:0004347	glucose-6-phosphate isomerase activity	molecular_function	0.0425111	2.92471	TRIAE_CS42_5AL_TGACv1_376506_AA1237760
GO:0010333	terpene synthase activity	molecular_function	1.64e-06	3.02769	TRIAE_CS42_2BL_TGACv1_130133_AA0404640; TRIAE_CS42_6BS_TGACv1_513355_AA1638750; TRIAE_CS42_7BL_TGACv1_579942_AA1911070; TRIAE_CS42_2BS_TGACv1_146805_AA0473160; TRIAE_CS42_2BS_TGACv1_146805_AA0473190; TRIAE_CS42_2AS_TGACv1_112552_AA0340710; TRIAE_CS42_U_TGACv1_640989_AA2081620; TRIAE_CS42_6BS_TGACv1_513708_AA1647800; TRIAE_CS42_U_TGACv1_641065_AA2083870; TRIAE_CS42_U_TGACv1_644565_AA2140430; TRIAE…
GO:0003843	1,3-beta-D-glucan synthase activity	molecular_function	0.00479895	3.10196	TRIAE_CS42_2BL_TGACv1_130682_AA0416000; TRIAE_CS42_U_TGACv1_643079_AA2126960; TRIAE_CS42_6DL_TGACv1_527257_AA1701370; TRIAE_CS42_7DS_TGACv1_623297_AA2051690; TRIAE_CS42_2DL_TGACv1_158113_AA0509560
GO:0008131	primary amine oxidase activity	molecular_function	0.0230363	3.14969	TRIAE_CS42_4AS_TGACv1_306804_AA1013620; TRIAE_CS42_U_TGACv1_642223_AA2113720
GO:0010181	FMN binding	molecular_function	1.08e-06	3.1989	TRIAE_CS42_4DL_TGACv1_342480_AA1114750; TRIAE_CS42_U_TGACv1_642357_AA2116290; TRIAE_CS42_2AL_TGACv1_094081_AA0292290; TRIAE_CS42_7BL_TGACv1_576937_AA1860490; TRIAE_CS42_7AS_TGACv1_571347_AA1847010; TRIAE_CS42_2DL_TGACv1_162095_AA0561750; TRIAE_CS42_5AL_TGACv1_374929_AA1212280; TRIAE_CS42_1DS_TGACv1_082303_AA0264390; TRIAE_CS42_2BL_TGACv1_132444_AA0437740; TRIAE_CS42_1AS_TGACv1_019551_AA0068100; T…
GO:0016831	carboxy-lyase activity	molecular_function	9.5e-07	3.22409	TRIAE_CS42_7AS_TGACv1_569803_AA1824370; TRIAE_CS42_4DS_TGACv1_361534_AA1169730; TRIAE_CS42_4BL_TGACv1_320276_AA1033600; TRIAE_CS42_1DL_TGACv1_064248_AA0233500; TRIAE_CS42_2DL_TGACv1_159647_AA0540930; TRIAE_CS42_2AL_TGACv1_093626_AA0283990; TRIAE_CS42_3AL_TGACv1_194234_AA0629300; TRIAE_CS42_6BS_TGACv1_513226_AA1635130; TRIAE_CS42_4AL_TGACv1_288392_AA0947370; TRIAE_CS42_4DS_TGACv1_363000_AA1182990;…
GO:0003872	6-phosphofructokinase activity	molecular_function	0.00218792	3.23257	TRIAE_CS42_2BL_TGACv1_131551_AA0429100; TRIAE_CS42_2AL_TGACv1_093681_AA0285090; TRIAE_CS42_2DL_TGACv1_159654_AA0541070; TRIAE_CS42_1DL_TGACv1_063603_AA0229020; TRIAE_CS42_5BS_TGACv1_423221_AA1371470; TRIAE_CS42_1BL_TGACv1_032269_AA0127750
GO:0008519	ammonium transmembrane transporter activity	molecular_function	0.0122116	3.23257	TRIAE_CS42_4AL_TGACv1_290368_AA0984580; TRIAE_CS42_5BL_TGACv1_405370_AA1325990; TRIAE_CS42_5DL_TGACv1_433945_AA1425980
GO:0016760	cellulose synthase (UDP-forming) activity	molecular_function	1.24e-05	3.26696	TRIAE_CS42_2BS_TGACv1_146146_AA0456710; TRIAE_CS42_1DL_TGACv1_063091_AA0223780; TRIAE_CS42_U_TGACv1_644105_AA2137200; TRIAE_CS42_3B_TGACv1_221705_AA0747940; TRIAE_CS42_3AS_TGACv1_210908_AA0681280; TRIAE_CS42_3DL_TGACv1_252155_AA0887950; TRIAE_CS42_1AL_TGACv1_003078_AA0047540; TRIAE_CS42_3DS_TGACv1_272756_AA0924850; TRIAE_CS42_2DS_TGACv1_179076_AA0604160; TRIAE_CS42_1DS_TGACv1_080839_AA0254470; TR…
GO:0004089	carbonate dehydratase activity	molecular_function	0.00186247	3.31994	TRIAE_CS42_7BL_TGACv1_576824_AA1856170; TRIAE_CS42_7BL_TGACv1_577341_AA1872850; TRIAE_CS42_7DL_TGACv1_603882_AA1990640; TRIAE_CS42_7AL_TGACv1_556076_AA1754750; TRIAE_CS42_7DL_TGACv1_602799_AA1968970; TRIAE_CS42_7AL_TGACv1_556564_AA1765520
GO:0004362	glutathione-disulfide reductase activity	molecular_function	0.0313686	3.41216	TRIAE_CS42_6BL_TGACv1_500983_AA1612210
GO:0018685	alkane 1-monooxygenase activity	molecular_function	0.0313686	3.41216	TRIAE_CS42_3AL_TGACv1_193767_AA0619440
GO:0003849	3-deoxy-7-phosphoheptulonate synthase activity	molecular_function	0.0313686	3.41216	TRIAE_CS42_2BS_TGACv1_148078_AA0490420
GO:0008417	fucosyltransferase activity	molecular_function	0.0313686	3.41216	TRIAE_CS42_U_TGACv1_644171_AA2137830
GO:0003958	NADPH-hemoprotein reductase activity	molecular_function	0.0313686	3.41216	TRIAE_CS42_5AL_TGACv1_374929_AA1212280
GO:0016638	oxidoreductase activity, acting on the CH-NH2 group of donors	molecular_function	0.0313686	3.41216	TRIAE_CS42_U_TGACv1_654540_AA2150720
GO:0070300	phosphatidic acid binding	molecular_function	0.0313686	3.41216	TRIAE_CS42_U_TGACv1_641786_AA2104250
GO:0008061	chitin binding	molecular_function	5.54e-05	3.51879	TRIAE_CS42_U_TGACv1_642890_AA2124500; TRIAE_CS42_6AL_TGACv1_472962_AA1527570; TRIAE_CS42_6DL_TGACv1_527923_AA1709960; TRIAE_CS42_U_TGACv1_641221_AA2088710; TRIAE_CS42_2DL_TGACv1_159104_AA0532500; TRIAE_CS42_6BL_TGACv1_500192_AA1600900; TRIAE_CS42_3DL_TGACv1_251513_AA0882150; TRIAE_CS42_2AS_TGACv1_112882_AA0346500; TRIAE_CS42_3B_TGACv1_226118_AA0814050; TRIAE_CS42_3DL_TGACv1_250209_AA0864280; TRIA…
GO:0047325	inositol tetrakisphosphate 1-kinase activity	molecular_function	0.00810402	3.61288	TRIAE_CS42_7DS_TGACv1_621640_AA2021920; TRIAE_CS42_1DL_TGACv1_062405_AA0214010; TRIAE_CS42_7BS_TGACv1_591781_AA1920830
GO:0052725	inositol-1,3,4-trisphosphate 6-kinase activity	molecular_function	0.00810402	3.61288	TRIAE_CS42_7DS_TGACv1_621640_AA2021920; TRIAE_CS42_1DL_TGACv1_062405_AA0214010; TRIAE_CS42_7BS_TGACv1_591781_AA1920830
GO:0052726	inositol-1,3,4-trisphosphate 5-kinase activity	molecular_function	0.00810402	3.61288	TRIAE_CS42_7DS_TGACv1_621640_AA2021920; TRIAE_CS42_1DL_TGACv1_062405_AA0214010; TRIAE_CS42_7BS_TGACv1_591781_AA1920830
GO:0016624	oxidoreductase activity, acting on the aldehyde or oxo group of donors, disulfide as acceptor	molecular_function	0.00644336	3.83868	TRIAE_CS42_7BS_TGACv1_592687_AA1943090; TRIAE_CS42_2DS_TGACv1_178224_AA0592930; TRIAE_CS42_7DS_TGACv1_622146_AA2033850
GO:0004030	aldehyde dehydrogenase [NAD(P)+] activity	molecular_function	0.00644336	3.83868	TRIAE_CS42_U_TGACv1_642188_AA2112950; TRIAE_CS42_5AS_TGACv1_392962_AA1266890; TRIAE_CS42_5DL_TGACv1_433012_AA1398090
GO:0005544	calcium-dependent phospholipid binding	molecular_function	0.000160894	3.89961	TRIAE_CS42_1AL_TGACv1_000627_AA0016200; TRIAE_CS42_7BS_TGACv1_594170_AA1956450; TRIAE_CS42_1DL_TGACv1_061338_AA0192540; TRIAE_CS42_1DL_TGACv1_061338_AA0192550; TRIAE_CS42_1BL_TGACv1_032156_AA0126120; TRIAE_CS42_7DS_TGACv1_621393_AA2014030; TRIAE_CS42_U_TGACv1_641877_AA2106490; TRIAE_CS42_1AL_TGACv1_000627_AA0016190
GO:0045735	nutrient reservoir activity	molecular_function	2.05e-18	3.9457	TRIAE_CS42_5AL_TGACv1_384855_AA1258320; TRIAE_CS42_4DL_TGACv1_355281_AA1157330; TRIAE_CS42_7DL_TGACv1_602942_AA1972480; TRIAE_CS42_U_TGACv1_674760_AA2156580; TRIAE_CS42_U_TGACv1_695532_AA2162310; TRIAE_CS42_5DL_TGACv1_435521_AA1451570; TRIAE_CS42_U_TGACv1_684486_AA2159180; TRIAE_CS42_4DL_TGACv1_356984_AA1157470; TRIAE_CS42_4DL_TGACv1_346129_AA1155190; TRIAE_CS42_7DL_TGACv1_604406_AA1997870; TRIAE…
GO:0004805	trehalose-phosphatase activity	molecular_function	0.000614534	3.96251	TRIAE_CS42_2BS_TGACv1_149207_AA0496530; TRIAE_CS42_1AL_TGACv1_000815_AA0019720; TRIAE_CS42_6AL_TGACv1_472402_AA1521780; TRIAE_CS42_6BL_TGACv1_500995_AA1612430; TRIAE_CS42_5AL_TGACv1_373994_AA1186960; TRIAE_CS42_5BL_TGACv1_407284_AA1355280
GO:0004427	inorganic diphosphatase activity	molecular_function	0.000132116	3.99473	TRIAE_CS42_1DL_TGACv1_061872_AA0205050; TRIAE_CS42_3DL_TGACv1_249333_AA0845620; TRIAE_CS42_1BL_TGACv1_032408_AA0129560; TRIAE_CS42_1BS_TGACv1_050766_AA0175230; TRIAE_CS42_3AL_TGACv1_195567_AA0651340; TRIAE_CS42_3B_TGACv1_220646_AA0713510; TRIAE_CS42_1AL_TGACv1_004538_AA0053800; TRIAE_CS42_1DS_TGACv1_081241_AA0259170
GO:0003955	NAD(P)H dehydrogenase (quinone) activity	molecular_function	0.00049658	4.09459	TRIAE_CS42_4DL_TGACv1_342480_AA1114750; TRIAE_CS42_U_TGACv1_642357_AA2116290; TRIAE_CS42_2DL_TGACv1_162095_AA0561750; TRIAE_CS42_2BL_TGACv1_132444_AA0437740; TRIAE_CS42_4AS_TGACv1_307219_AA1018540; TRIAE_CS42_2AL_TGACv1_097151_AA0323190
GO:0005337	nucleoside transmembrane transporter activity	molecular_function	0.0107841	4.09459	TRIAE_CS42_2AS_TGACv1_112470_AA0338670; TRIAE_CS42_2BS_TGACv1_147909_AA0488910
GO:0004802	transketolase activity	molecular_function	0.0216067	4.09459	TRIAE_CS42_2DS_TGACv1_177309_AA0573050
GO:0004591	oxoglutarate dehydrogenase (succinyl-transferring) activity	molecular_function	0.0216067	4.09459	TRIAE_CS42_2DS_TGACv1_178224_AA0592930
GO:0004459	L-lactate dehydrogenase activity	molecular_function	0.0216067	4.09459	TRIAE_CS42_U_TGACv1_642265_AA2114470
GO:0001047	core promoter binding	molecular_function	0.0216067	4.09459	TRIAE_CS42_4BS_TGACv1_327856_AA1076450
GO:0000989	transcription factor activity, transcription factor binding	molecular_function	0.0216067	4.09459	TRIAE_CS42_3DL_TGACv1_249070_AA0836610
GO:0000014	single-stranded DNA endodeoxyribonuclease activity	molecular_function	0.0216067	4.09459	TRIAE_CS42_2BL_TGACv1_132507_AA0438040
GO:0016866	intramolecular transferase activity	molecular_function	1.57e-05	4.2652	TRIAE_CS42_3B_TGACv1_226636_AA0818250; TRIAE_CS42_7DS_TGACv1_622835_AA2046010; TRIAE_CS42_6AS_TGACv1_487008_AA1567400; TRIAE_CS42_U_TGACv1_642256_AA2114390; TRIAE_CS42_6BS_TGACv1_515650_AA1671540; TRIAE_CS42_4AS_TGACv1_307510_AA1020950; TRIAE_CS42_5DS_TGACv1_457135_AA1482770; TRIAE_CS42_6BS_TGACv1_513662_AA1646760; TRIAE_CS42_5AS_TGACv1_393631_AA1274680; TRIAE_CS42_6DS_TGACv1_542575_AA1724570
GO:0003997	acyl-CoA oxidase activity	molecular_function	0.00383184	4.38706	TRIAE_CS42_7DS_TGACv1_621608_AA2020840; TRIAE_CS42_4AL_TGACv1_288271_AA0943050; TRIAE_CS42_7AS_TGACv1_569820_AA1824740
GO:0004575	sucrose alpha-glucosidase activity	molecular_function	0.000246352	4.54955	TRIAE_CS42_2BL_TGACv1_130187_AA0405800; TRIAE_CS42_4AL_TGACv1_288223_AA0941200; TRIAE_CS42_2DL_TGACv1_159966_AA0545000; TRIAE_CS42_2AL_TGACv1_094021_AA0291190; TRIAE_CS42_7DS_TGACv1_621614_AA2021150; TRIAE_CS42_7AS_TGACv1_570274_AA1833190
GO:0047150	betaine-homocysteine S-methyltransferase activity	molecular_function	0.00783106	4.54955	TRIAE_CS42_4DL_TGACv1_343385_AA1133850; TRIAE_CS42_4BL_TGACv1_320349_AA1036310
GO:0005344	oxygen transporter activity	molecular_function	0.00783106	4.54955	TRIAE_CS42_4DL_TGACv1_342936_AA1125660; TRIAE_CS42_4BL_TGACv1_320974_AA1052850
GO:0019825	oxygen binding	molecular_function	0.00783106	4.54955	TRIAE_CS42_4DL_TGACv1_342936_AA1125660; TRIAE_CS42_4BL_TGACv1_320974_AA1052850
GO:0004075	biotin carboxylase activity	molecular_function	0.00783106	4.54955	TRIAE_CS42_2BS_TGACv1_148632_AA0494200; TRIAE_CS42_2DS_TGACv1_177213_AA0569190
GO:0004788	thiamine diphosphokinase activity	molecular_function	0.00783106	4.54955	TRIAE_CS42_1BL_TGACv1_030471_AA0091910; TRIAE_CS42_1DL_TGACv1_061568_AA0198810
GO:0030975	thiamine binding	molecular_function	0.00783106	4.54955	TRIAE_CS42_1BL_TGACv1_030471_AA0091910; TRIAE_CS42_1DL_TGACv1_061568_AA0198810
GO:0043546	molybdopterin cofactor binding	molecular_function	0.00783106	4.54955	TRIAE_CS42_6AL_TGACv1_472117_AA1517910; TRIAE_CS42_6DS_TGACv1_543770_AA1744010
GO:0050464	nitrate reductase (NADPH) activity	molecular_function	0.00783106	4.54955	TRIAE_CS42_6AL_TGACv1_472117_AA1517910; TRIAE_CS42_6DS_TGACv1_543770_AA1744010
GO:0043295	glutathione binding	molecular_function	0.00783106	4.54955	TRIAE_CS42_7DL_TGACv1_602877_AA1970850; TRIAE_CS42_7BL_TGACv1_578265_AA1892090
GO:0030145	manganese ion binding	molecular_function	2.12e-20	4.56986	TRIAE_CS42_5AL_TGACv1_384855_AA1258320; TRIAE_CS42_4DL_TGACv1_355281_AA1157330; TRIAE_CS42_7DL_TGACv1_602942_AA1972480; TRIAE_CS42_U_TGACv1_674760_AA2156580; TRIAE_CS42_4AL_TGACv1_291732_AA0996340; TRIAE_CS42_U_TGACv1_695532_AA2162310; TRIAE_CS42_U_TGACv1_684486_AA2159180; TRIAE_CS42_4DL_TGACv1_356984_AA1157470; TRIAE_CS42_4DL_TGACv1_346129_AA1155190; TRIAE_CS42_7DL_TGACv1_604406_AA1997870; TRIAE…
GO:0080019	fatty-acyl-CoA reductase (alcohol-forming) activity	molecular_function	6.37e-06	4.65295	TRIAE_CS42_5AL_TGACv1_379078_AA1255510; TRIAE_CS42_4DL_TGACv1_342987_AA1127120; TRIAE_CS42_4AL_TGACv1_290524_AA0986280; TRIAE_CS42_4DS_TGACv1_361529_AA1169630; TRIAE_CS42_4AL_TGACv1_289417_AA0970700; TRIAE_CS42_4BS_TGACv1_327871_AA1077160; TRIAE_CS42_7DS_TGACv1_622446_AA2039790; TRIAE_CS42_7DL_TGACv1_603476_AA1984470; TRIAE_CS42_7AS_TGACv1_569301_AA1812990; TRIAE_CS42_3AS_TGACv1_210771_AA0678600
GO:0003883	CTP synthase activity	molecular_function	0.00284638	4.72453	TRIAE_CS42_1DL_TGACv1_062158_AA0209620; TRIAE_CS42_1AL_TGACv1_000056_AA0001810; TRIAE_CS42_3AL_TGACv1_194109_AA0626660
GO:0004066	asparagine synthase (glutamine-hydrolyzing) activity	molecular_function	0.00104622	4.81717	TRIAE_CS42_4DL_TGACv1_342578_AA1117080; TRIAE_CS42_4AS_TGACv1_308427_AA1027880; TRIAE_CS42_U_TGACv1_641929_AA2107490; TRIAE_CS42_1BL_TGACv1_031075_AA0107150
GO:0004568	chitinase activity	molecular_function	3.76e-09	5.04406	TRIAE_CS42_U_TGACv1_642890_AA2124500; TRIAE_CS42_5BL_TGACv1_404222_AA1291150; TRIAE_CS42_6AL_TGACv1_472962_AA1527570; TRIAE_CS42_6DL_TGACv1_527923_AA1709960; TRIAE_CS42_1AL_TGACv1_001221_AA0027180; TRIAE_CS42_1DL_TGACv1_061954_AA0206320; TRIAE_CS42_2DL_TGACv1_159104_AA0532500; TRIAE_CS42_6BL_TGACv1_500192_AA1600900; TRIAE_CS42_1BL_TGACv1_031032_AA0106310; TRIAE_CS42_5DL_TGACv1_433682_AA1419300; T…
GO:0004097	catechol oxidase activity	molecular_function	0.000109232	5.11824	TRIAE_CS42_2AL_TGACv1_093258_AA0276050; TRIAE_CS42_6BS_TGACv1_514527_AA1661030; TRIAE_CS42_4DL_TGACv1_343013_AA1127540; TRIAE_CS42_2BL_TGACv1_129832_AA0397560; TRIAE_CS42_6BS_TGACv1_515661_AA1671630; TRIAE_CS42_2DL_TGACv1_157983_AA0504690
GO:0009041	uridylate kinase activity	molecular_function	0.00204946	5.11824	TRIAE_CS42_2AS_TGACv1_112998_AA0349410; TRIAE_CS42_2DS_TGACv1_177920_AA0587380; TRIAE_CS42_2BS_TGACv1_146900_AA0475120
GO:0042973	glucan endo-1,3-beta-D-glucosidase activity	molecular_function	0.00204946	5.11824	TRIAE_CS42_3AL_TGACv1_193635_AA0615870; TRIAE_CS42_4AL_TGACv1_289858_AA0977890; TRIAE_CS42_4DL_TGACv1_345018_AA1151080
GO:0002020	protease binding	molecular_function	0.0133963	5.11824	TRIAE_CS42_3B_TGACv1_220673_AA0714810
GO:0010328	auxin influx transmembrane transporter activity	molecular_function	0.0133963	5.11824	TRIAE_CS42_4AL_TGACv1_291302_AA0993610
GO:0003861	3-isopropylmalate dehydratase activity	molecular_function	0.0133963	5.11824	TRIAE_CS42_2BS_TGACv1_146759_AA0472170
GO:0016504	peptidase activator activity	molecular_function	0.0133963	5.11824	TRIAE_CS42_7BS_TGACv1_592048_AA1929200
GO:0070577	lysine-acetylated histone binding	molecular_function	0.0133963	5.11824	TRIAE_CS42_7BS_TGACv1_592048_AA1929200
GO:0070628	proteasome binding	molecular_function	0.0133963	5.11824	TRIAE_CS42_7BS_TGACv1_592048_AA1929200
GO:0015930	glutamate synthase activity	molecular_function	0.0133963	5.11824	TRIAE_CS42_U_TGACv1_654540_AA2150720
GO:0003980	UDP-glucose:glycoprotein glucosyltransferase activity	molecular_function	0.0133963	5.11824	TRIAE_CS42_1DL_TGACv1_064213_AA0233250
GO:0004564	beta-fructofuranosidase activity	molecular_function	5.87e-05	5.58354	TRIAE_CS42_2BL_TGACv1_130187_AA0405800; TRIAE_CS42_4AL_TGACv1_288223_AA0941200; TRIAE_CS42_2DL_TGACv1_159966_AA0545000; TRIAE_CS42_2AL_TGACv1_094021_AA0291190; TRIAE_CS42_7DS_TGACv1_621614_AA2021150; TRIAE_CS42_7AS_TGACv1_570274_AA1833190
GO:0010285	L,L-diaminopimelate aminotransferase activity	molecular_function	0.0014211	5.58354	TRIAE_CS42_4BL_TGACv1_320502_AA1041760; TRIAE_CS42_4AS_TGACv1_306580_AA1010470; TRIAE_CS42_4DL_TGACv1_345084_AA1151530
GO:0004127	cytidylate kinase activity	molecular_function	0.000382745	5.84942	TRIAE_CS42_2AS_TGACv1_112998_AA0349410; TRIAE_CS42_2DS_TGACv1_177920_AA0587380; TRIAE_CS42_2BS_TGACv1_146900_AA0475120; TRIAE_CS42_2AL_TGACv1_093077_AA0271330
GO:0016702	oxidoreductase activity, acting on single donors with incorporation of molecular oxygen, incorporation of two atoms of oxygen	molecular_function	4.77e-17	6.14189	TRIAE_CS42_5AL_TGACv1_374359_AA1197930; TRIAE_CS42_4AL_TGACv1_289219_AA0967530; TRIAE_CS42_2DL_TGACv1_159609_AA0540570; TRIAE_CS42_6AS_TGACv1_488871_AA1576410; TRIAE_CS42_5DL_TGACv1_434097_AA1429100; TRIAE_CS42_5DS_TGACv1_456712_AA1476700; TRIAE_CS42_5BL_TGACv1_404125_AA1285180; TRIAE_CS42_4BS_TGACv1_330068_AA1105770; TRIAE_CS42_4DS_TGACv1_362339_AA1178930; TRIAE_CS42_6BS_TGACv1_514287_AA1657950;…
GO:0004425	indole-3-glycerol-phosphate synthase activity	molecular_function	0.000940673	6.14189	TRIAE_CS42_7BL_TGACv1_577750_AA1882530; TRIAE_CS42_5AL_TGACv1_374079_AA1189780; TRIAE_CS42_7AL_TGACv1_556476_AA1763920
GO:0004363	glutathione synthase activity	molecular_function	0.000940673	6.14189	TRIAE_CS42_7BL_TGACv1_578265_AA1892110; TRIAE_CS42_7DL_TGACv1_602877_AA1970850; TRIAE_CS42_7BL_TGACv1_578265_AA1892090
GO:0004478	methionine adenosyltransferase activity	molecular_function	0.000256367	6.29938	TRIAE_CS42_6AL_TGACv1_471945_AA1516140; TRIAE_CS42_6BL_TGACv1_500297_AA1602810; TRIAE_CS42_6AL_TGACv1_475648_AA1536640; TRIAE_CS42_6BL_TGACv1_499577_AA1586520
GO:0004420	hydroxymethylglutaryl-CoA reductase (NADPH) activity	molecular_function	0.000587123	6.82432	TRIAE_CS42_5DL_TGACv1_436551_AA1461950; TRIAE_CS42_7DS_TGACv1_622404_AA2038940; TRIAE_CS42_5AL_TGACv1_374478_AA1201170
GO:0004385	guanylate kinase activity	molecular_function	0.0020828	6.82432	TRIAE_CS42_4AS_TGACv1_306460_AA1008550; TRIAE_CS42_4BL_TGACv1_321622_AA1063290
GO:0080161	auxin transmembrane transporter activity	molecular_function	0.0069225	6.82432	TRIAE_CS42_3DL_TGACv1_249135_AA0839220
GO:0008696	4-amino-4-deoxychorismate lyase activity	molecular_function	0.0069225	6.82432	TRIAE_CS42_3DS_TGACv1_271478_AA0899790
GO:0018826	methionine gamma-lyase activity	molecular_function	0.0069225	6.82432	TRIAE_CS42_1DL_TGACv1_061115_AA0185890
GO:0090447	glycerol-3-phosphate 2-O-acyltransferase activity	molecular_function	0.0069225	6.82432	TRIAE_CS42_3AL_TGACv1_194383_AA0632230
GO:0017113	dihydropyrimidine dehydrogenase (NADP+) activity	molecular_function	0.0069225	6.82432	TRIAE_CS42_6DL_TGACv1_526545_AA1686890
GO:0050203	oxalate-CoA ligase activity	molecular_function	0.0069225	6.82432	TRIAE_CS42_2AL_TGACv1_098345_AA0326010
GO:0008240	tripeptidyl-peptidase activity	molecular_function	0.0069225	6.82432	TRIAE_CS42_U_TGACv1_641028_AA2082680
GO:0010295	(+)-abscisic acid 8'-hydroxylase activity	molecular_function	0.0069225	6.82432	TRIAE_CS42_5DL_TGACv1_433651_AA1418390
GO:0043765	T/G mismatch-specific endonuclease activity	molecular_function	0.0069225	6.82432	TRIAE_CS42_2BL_TGACv1_132507_AA0438040
GO:0016841	ammonia-lyase activity	molecular_function	6.44e-12	7.10287	TRIAE_CS42_1DS_TGACv1_080107_AA0239320; TRIAE_CS42_1DS_TGACv1_080107_AA0239330; TRIAE_CS42_1DS_TGACv1_080107_AA0239360; TRIAE_CS42_1BS_TGACv1_049965_AA0164870; TRIAE_CS42_6BL_TGACv1_499351_AA1578960; TRIAE_CS42_6BL_TGACv1_500556_AA1606450; TRIAE_CS42_6BL_TGACv1_500556_AA1606460; TRIAE_CS42_1AS_TGACv1_019041_AA0058700; TRIAE_CS42_1BS_TGACv1_049914_AA0164140; TRIAE_CS42_1AS_TGACv1_019041_AA0058710;…
GO:0052716	hydroquinone:oxygen oxidoreductase activity	molecular_function	1.3e-17	7.17883	TRIAE_CS42_3AL_TGACv1_194053_AA0625500; TRIAE_CS42_3B_TGACv1_224757_AA0801140; TRIAE_CS42_U_TGACv1_642411_AA2117170; TRIAE_CS42_3AL_TGACv1_197911_AA0667590; TRIAE_CS42_1BS_TGACv1_050399_AA0171670; TRIAE_CS42_7AS_TGACv1_569095_AA1807060; TRIAE_CS42_3DL_TGACv1_249391_AA0847480; TRIAE_CS42_3DL_TGACv1_251681_AA0883760; TRIAE_CS42_U_TGACv1_642411_AA2117200; TRIAE_CS42_4DS_TGACv1_361326_AA1165760; TRIA…
GO:0016157	sucrose synthase activity	molecular_function	1.07e-08	7.2646	TRIAE_CS42_U_TGACv1_642339_AA2116050; TRIAE_CS42_2AL_TGACv1_095974_AA0316300; TRIAE_CS42_4AL_TGACv1_288793_AA0958320; TRIAE_CS42_7BL_TGACv1_577109_AA1866170; TRIAE_CS42_7AS_TGACv1_569135_AA1808380; TRIAE_CS42_6DL_TGACv1_527850_AA1709240; TRIAE_CS42_4DL_TGACv1_345406_AA1153090; TRIAE_CS42_2BL_TGACv1_129563_AA0388680; TRIAE_CS42_4BL_TGACv1_320515_AA1042030; TRIAE_CS42_7DS_TGACv1_622658_AA2043420; T…
GO:0033897	ribonuclease T2 activity	molecular_function	1.27e-07	7.37027	TRIAE_CS42_2AS_TGACv1_112486_AA0338970; TRIAE_CS42_2BL_TGACv1_132019_AA0434560; TRIAE_CS42_6DL_TGACv1_526936_AA1695430; TRIAE_CS42_2AL_TGACv1_095264_AA0308860; TRIAE_CS42_6AL_TGACv1_471523_AA1510300; TRIAE_CS42_2BS_TGACv1_146583_AA0468610; TRIAE_CS42_6BL_TGACv1_500209_AA1601360; TRIAE_CS42_2AL_TGACv1_093636_AA0284170; TRIAE_CS42_2DL_TGACv1_160864_AA0554780
GO:0004435	phosphatidylinositol phospholipase C activity	molecular_function	1.72e-05	7.87422	TRIAE_CS42_5DL_TGACv1_435599_AA1452490; TRIAE_CS42_1AS_TGACv1_019276_AA0064280; TRIAE_CS42_1DS_TGACv1_081394_AA0260470; TRIAE_CS42_2AS_TGACv1_115380_AA0372190; TRIAE_CS42_5AL_TGACv1_374542_AA1202770
GO:0045548	phenylalanine ammonia-lyase activity	molecular_function	7.25e-13	7.91001	TRIAE_CS42_1DS_TGACv1_080107_AA0239320; TRIAE_CS42_1DS_TGACv1_080107_AA0239330; TRIAE_CS42_1DS_TGACv1_080107_AA0239360; TRIAE_CS42_1BS_TGACv1_049965_AA0164870; TRIAE_CS42_6BL_TGACv1_499351_AA1578960; TRIAE_CS42_6BL_TGACv1_500556_AA1606450; TRIAE_CS42_6BL_TGACv1_500556_AA1606460; TRIAE_CS42_1AS_TGACv1_019041_AA0058700; TRIAE_CS42_1BS_TGACv1_049914_AA0164140; TRIAE_CS42_1AS_TGACv1_019041_AA0058710;…
GO:0051213	dioxygenase activity	molecular_function	7.23e-18	7.99725	TRIAE_CS42_5AL_TGACv1_374359_AA1197930; TRIAE_CS42_4AL_TGACv1_289219_AA0967530; TRIAE_CS42_2DL_TGACv1_159609_AA0540570; TRIAE_CS42_6AS_TGACv1_488871_AA1576410; TRIAE_CS42_5DL_TGACv1_434097_AA1429100; TRIAE_CS42_5BL_TGACv1_404125_AA1285180; TRIAE_CS42_4BS_TGACv1_330068_AA1105770; TRIAE_CS42_4DS_TGACv1_362339_AA1178930; TRIAE_CS42_6BS_TGACv1_514287_AA1657950; TRIAE_CS42_2AL_TGACv1_094436_AA0297550;…
GO:0003979	UDP-glucose 6-dehydrogenase activity	molecular_function	9.68e-06	8.5304	TRIAE_CS42_5BL_TGACv1_404418_AA1299220; TRIAE_CS42_5DL_TGACv1_433028_AA1398770; TRIAE_CS42_4DS_TGACv1_361591_AA1170510; TRIAE_CS42_5AL_TGACv1_375282_AA1219100; TRIAE_CS42_4DS_TGACv1_362004_AA1175590
GO:0004351	glutamate decarboxylase activity	molecular_function	4.69e-09	9.69772	TRIAE_CS42_4DS_TGACv1_361534_AA1169730; TRIAE_CS42_4BL_TGACv1_320276_AA1033600; TRIAE_CS42_2DL_TGACv1_159647_AA0540930; TRIAE_CS42_2AL_TGACv1_093626_AA0283990; TRIAE_CS42_4DS_TGACv1_363000_AA1182990; TRIAE_CS42_4BS_TGACv1_331478_AA1110020; TRIAE_CS42_4AS_TGACv1_308413_AA1027820; TRIAE_CS42_4DL_TGACv1_344775_AA1149720; TRIAE_CS42_4AL_TGACv1_291775_AA0996540
GO:0030732	methionine S-methyltransferase activity	molecular_function	1.37e-05	10.2365	TRIAE_CS42_1DS_TGACv1_080197_AA0242930; TRIAE_CS42_4AL_TGACv1_289850_AA0977820; TRIAE_CS42_1BS_TGACv1_051495_AA0180110; TRIAE_CS42_1AS_TGACv1_019763_AA0071160
GO:0003871	5-methyltetrahydropteroyltriglutamate-homocysteine S-methyltransferase activity	molecular_function	7.87e-05	10.2365	TRIAE_CS42_4BS_TGACv1_330819_AA1108930; TRIAE_CS42_4DS_TGACv1_361983_AA1175310; TRIAE_CS42_5AS_TGACv1_393328_AA1271350
GO:0004337	geranyltranstransferase activity	molecular_function	7.87e-05	10.2365	TRIAE_CS42_3AL_TGACv1_197334_AA0665860; TRIAE_CS42_1AL_TGACv1_002642_AA0044130; TRIAE_CS42_U_TGACv1_640759_AA2072780
GO:0045547	dehydrodolichyl diphosphate synthase activity	molecular_function	0.00238512	10.2365	TRIAE_CS42_4DL_TGACv1_344264_AA1145620
GO:0008200	ion channel inhibitor activity	molecular_function	0.00238512	10.2365	TRIAE_CS42_U_TGACv1_642768_AA2122990
GO:0010485	H4 histone acetyltransferase activity	molecular_function	0.00238512	10.2365	TRIAE_CS42_5DL_TGACv1_434726_AA1440630
GO:0005358	high-affinity hydrogen:glucose symporter activity	molecular_function	0.00238512	10.2365	TRIAE_CS42_4AS_TGACv1_307652_AA1022380
GO:0009679	hexose:proton symporter activity	molecular_function	0.00238512	10.2365	TRIAE_CS42_4AS_TGACv1_307652_AA1022380
GO:0015145	monosaccharide transmembrane transporter activity	molecular_function	0.00238512	10.2365	TRIAE_CS42_4AS_TGACv1_307652_AA1022380
GO:0008661	1-deoxy-D-xylulose-5-phosphate synthase activity	molecular_function	9.99e-07	11.3739	TRIAE_CS42_1BL_TGACv1_030886_AA0103100; TRIAE_CS42_2DL_TGACv1_158047_AA0507190; TRIAE_CS42_2AL_TGACv1_094713_AA0301970; TRIAE_CS42_1AL_TGACv1_004446_AA0053550; TRIAE_CS42_1DL_TGACv1_062598_AA0217030
GO:0004013	adenosylhomocysteinase activity	molecular_function	1.6e-06	13.6486	TRIAE_CS42_2BL_TGACv1_131998_AA0434310; TRIAE_CS42_2BL_TGACv1_129400_AA0381860; TRIAE_CS42_2AL_TGACv1_094077_AA0292200; TRIAE_CS42_2DL_TGACv1_158777_AA0526010
GO:0004506	squalene monooxygenase activity	molecular_function	0.000116433	13.6486	TRIAE_CS42_4DL_TGACv1_342400_AA1112630; TRIAE_CS42_4AS_TGACv1_307232_AA1018630
GO:0004657	proline dehydrogenase activity	molecular_function	0.000116433	13.6486	TRIAE_CS42_1AL_TGACv1_003095_AA0047680; TRIAE_CS42_1BL_TGACv1_033285_AA0138440
GO:0015185	gamma-aminobutyric acid transmembrane transporter activity	molecular_function	0.000116433	13.6486	TRIAE_CS42_3AL_TGACv1_194180_AA0628010; TRIAE_CS42_3DL_TGACv1_250015_AA0860390
GO:0016621	cinnamoyl-CoA reductase activity	molecular_function	0.000116433	13.6486	TRIAE_CS42_5BL_TGACv1_405004_AA1317680; TRIAE_CS42_5AL_TGACv1_375041_AA1214580
GO:0004349	glutamate 5-kinase activity	molecular_function	5.68e-06	15.3547	TRIAE_CS42_3DL_TGACv1_250063_AA0861520; TRIAE_CS42_3AL_TGACv1_195540_AA0650890; TRIAE_CS42_3B_TGACv1_225182_AA0805900
GO:0004350	glutamate-5-semialdehyde dehydrogenase activity	molecular_function	5.68e-06	15.3547	TRIAE_CS42_3DL_TGACv1_250063_AA0861520; TRIAE_CS42_3AL_TGACv1_195540_AA0650890; TRIAE_CS42_3B_TGACv1_225182_AA0805900
GO:0005345	purine nucleobase transmembrane transporter activity	molecular_function	2.77e-07	16.3784	TRIAE_CS42_1DS_TGACv1_080189_AA0242480; TRIAE_CS42_4DS_TGACv1_361910_AA1174150; TRIAE_CS42_1AS_TGACv1_020446_AA0077520; TRIAE_CS42_1BS_TGACv1_050344_AA0170930
GO:0004503	monophenol monooxygenase activity	molecular_function	0	20.473	TRIAE_CS42_2AL_TGACv1_093258_AA0276050
GO:0010280	UDP-L-rhamnose synthase activity	molecular_function	0	20.473	TRIAE_CS42_U_TGACv1_641429_AA2094850
GO:0050377	UDP-glucose 4,6-dehydratase activity	molecular_function	0	20.473	TRIAE_CS42_U_TGACv1_641429_AA2094850
GO:0009978	allene oxide synthase activity	molecular_function	0	20.473	TRIAE_CS42_5AL_TGACv1_375200_AA1217570; TRIAE_CS42_5DL_TGACv1_436698_AA1462800
GO:0045431	flavonol synthase activity	molecular_function	0	20.473	TRIAE_CS42_6AL_TGACv1_472594_AA1524000
GO:0045549	9-cis-epoxycarotenoid dioxygenase activity	molecular_function	0	20.473	TRIAE_CS42_U_TGACv1_643498_AA2132620
GO:0102293	pheophytinase b activity	molecular_function	0	20.473	TRIAE_CS42_6DS_TGACv1_544181_AA1747050
GO:0046423	allene-oxide cyclase activity	molecular_function	0	20.473	TRIAE_CS42_6BL_TGACv1_500025_AA1597550; TRIAE_CS42_6AL_TGACv1_473807_AA1533030; TRIAE_CS42_6DL_TGACv1_527575_AA1705830
GO:0009815	1-aminocyclopropane-1-carboxylate oxidase activity	molecular_function	0	20.473	TRIAE_CS42_6BL_TGACv1_500886_AA1611300
GO:0052862	glucan endo-1,4-beta-glucanase activity, C-3 substituted reducing group	molecular_function	0	20.473	TRIAE_CS42_7DL_TGACv1_603560_AA1985660
TRIAE_CS42_5DL_TGACv1_435242_AA1447650; TRIAE_CS42_3B_TGACv1_221053_AA0728400; TRIAE_CS42_3B_TGACv1_225331_AA0807170; TRIAE_CS42_U_TGACv1_644191_AA2137930; TRIAE_CS42_5BL_TGACv1_405370_AA1325990; TRIAE_CS42_2BL_TGACv1_131277_AA0425400; TRIAE_CS42_2BS_TGACv1_147345_AA0482010; TRIAE_CS42_2AS_TGACv1_113245_AA0353450; TRIAE_CS42_4BL_TGACv1_321851_AA1066290; TRIAE_CS42_5DL_TGACv1_433945_AA1425980; TRI…
TRIAE_CS42_5AL_TGACv1_375686_AA1225640; TRIAE_CS42_5DL_TGACv1_434363_AA1434590; TRIAE_CS42_3B_TGACv1_221161_AA0732280; TRIAE_CS42_3B_TGACv1_223114_AA0776610; TRIAE_CS42_2AL_TGACv1_094021_AA0291190; TRIAE_CS42_3B_TGACv1_223925_AA0789720; TRIAE_CS42_1BL_TGACv1_031255_AA0110440; TRIAE_CS42_7DS_TGACv1_622218_AA2035580; TRIAE_CS42_3DL_TGACv1_253391_AA0894360; TRIAE_CS42_6AL_TGACv1_470860_AA1496720; TR…
