# Supplementary material for: Overexpression of soybean DREB1 enhances drought stress tolerance of transgenic wheat in the field
Source: J Exp Bot. 2019 Dec 26;71(6):1842–57. doi: 10.1093/jxb/erz569 (PMC7242075; doi:10.1093/jxb/erz569)
Supplement: erz569_suppl_supplementary_table_S11 [file erz569_suppl_supplementary_table_s11.xlsx]

## Sheet: biological_process-BP
"id" stands for the ID of gene ontology term
"term" stands for the name of gene ontology term
"category" stands for the ontology of GOID belongs to
"Pvalue" stands for the significance testing value of the GOID, p≤0.05
"Enrichment_score" stands for the Enrichment Score value of the GOID, it equals (-log10(Pvalue))
"Gene" stands for the DE genes associated with the GOID
The red part represents our verified gene by QRT- PCR
id	term	category	pval	Enrichment_score	Gene
GO:0000481	maturation of 5S rRNA	biological_process	0	23.8128	TRIAE_CS42_5BL_TGACv1_407129_AA1353680
GO:0043488	regulation of mRNA stability	biological_process	0	23.8128	TRIAE_CS42_1BL_TGACv1_030276_AA0084910; TRIAE_CS42_1DL_TGACv1_062506_AA0215590; TRIAE_CS42_1AL_TGACv1_004297_AA0053120
GO:0016032	viral process	biological_process	0	23.8128	TRIAE_CS42_U_TGACv1_640782_AA2074030
GO:0007568	aging	biological_process	0	23.8128	TRIAE_CS42_2BS_TGACv1_146914_AA0475310
GO:0072489	methylammonium transmembrane transport	biological_process	0	23.8128	TRIAE_CS42_7DL_TGACv1_603883_AA1990650; TRIAE_CS42_7BL_TGACv1_577301_AA1871590; TRIAE_CS42_7AL_TGACv1_557529_AA1782600
GO:0090691	formation of plant organ boundary	biological_process	0	23.8128	TRIAE_CS42_2AL_TGACv1_093763_AA0286280
GO:0010081	regulation of inflorescence meristem growth	biological_process	0	23.8128	TRIAE_CS42_5AL_TGACv1_376998_AA1243110; TRIAE_CS42_U_TGACv1_641293_AA2090980; TRIAE_CS42_5BL_TGACv1_406184_AA1341930
GO:0000725	recombinational repair	biological_process	0	23.8128	TRIAE_CS42_3B_TGACv1_224126_AA0792670
GO:0010597	green leaf volatile biosynthetic process	biological_process	0	23.8128	TRIAE_CS42_6AS_TGACv1_488396_AA1575340; TRIAE_CS42_6BS_TGACv1_513139_AA1631600
GO:0000738	DNA catabolic process, exonucleolytic	biological_process	0	23.8128	TRIAE_CS42_2AL_TGACv1_094929_AA0304980
GO:0015979	photosynthesis	biological_process	5.91235e-92	9.32727	TRIAE_CS42_7BS_TGACv1_592029_AA1928690; TRIAE_CS42_1BL_TGACv1_032695_AA0133030; TRIAE_CS42_1AL_TGACv1_009365_AA0055660; TRIAE_CS42_5BL_TGACv1_404388_AA1298080; TRIAE_CS42_5DL_TGACv1_434747_AA1440950; TRIAE_CS42_5DL_TGACv1_434747_AA1440970; TRIAE_CS42_2AS_TGACv1_112955_AA0348610; TRIAE_CS42_2DL_TGACv1_159907_AA0544190; TRIAE_CS42_7BS_TGACv1_592591_AA1940910; TRIAE_CS42_U_TGACv1_641298_AA2091200; T…
GO:0009765	photosynthesis, light harvesting	biological_process	5.57639e-61	16.2487	TRIAE_CS42_7BS_TGACv1_592029_AA1928690; TRIAE_CS42_1BL_TGACv1_032695_AA0133030; TRIAE_CS42_1AL_TGACv1_009365_AA0055660; TRIAE_CS42_5DL_TGACv1_434747_AA1440950; TRIAE_CS42_5DL_TGACv1_434747_AA1440970; TRIAE_CS42_2AS_TGACv1_112955_AA0348610; TRIAE_CS42_7BS_TGACv1_592591_AA1940910; TRIAE_CS42_6AS_TGACv1_485824_AA1552840; TRIAE_CS42_5AL_TGACv1_377798_AA1249570; TRIAE_CS42_6AS_TGACv1_485824_AA1552860;…
GO:0018298	protein-chromophore linkage	biological_process	2.258e-54	13.3805	TRIAE_CS42_7BS_TGACv1_592029_AA1928690; TRIAE_CS42_1BL_TGACv1_032695_AA0133030; TRIAE_CS42_1AL_TGACv1_009365_AA0055660; TRIAE_CS42_5DL_TGACv1_434747_AA1440950; TRIAE_CS42_5DL_TGACv1_434747_AA1440970; TRIAE_CS42_2AS_TGACv1_112955_AA0348610; TRIAE_CS42_7BS_TGACv1_592591_AA1940910; TRIAE_CS42_6AS_TGACv1_485824_AA1552840; TRIAE_CS42_5AL_TGACv1_377798_AA1249570; TRIAE_CS42_6AS_TGACv1_485824_AA1552860;…
GO:0009658	chloroplast organization	biological_process	6.42171e-19	6.22796	TRIAE_CS42_1DL_TGACv1_061095_AA0184940; TRIAE_CS42_6AL_TGACv1_472254_AA1519880; TRIAE_CS42_2BS_TGACv1_146768_AA0472450; TRIAE_CS42_1DS_TGACv1_081371_AA0260290; TRIAE_CS42_7DS_TGACv1_621528_AA2018460; TRIAE_CS42_6AS_TGACv1_488086_AA1574300; TRIAE_CS42_6BL_TGACv1_499775_AA1591430; TRIAE_CS42_7BS_TGACv1_593096_AA1948120; TRIAE_CS42_2AS_TGACv1_113915_AA0362390; TRIAE_CS42_3AS_TGACv1_212358_AA0700290;…
GO:0009853	photorespiration	biological_process	3.13294e-17	11.0352	TRIAE_CS42_2AS_TGACv1_113196_AA0352860; TRIAE_CS42_2AS_TGACv1_113196_AA0352880; TRIAE_CS42_2AS_TGACv1_113196_AA0352890; TRIAE_CS42_2DS_TGACv1_177171_AA0567540; TRIAE_CS42_2DS_TGACv1_177171_AA0567550; TRIAE_CS42_2DS_TGACv1_177171_AA0567560; TRIAE_CS42_2DS_TGACv1_177171_AA0567580; TRIAE_CS42_2DS_TGACv1_177171_AA0567590; TRIAE_CS42_5BL_TGACv1_408001_AA1360910; TRIAE_CS42_2BS_TGACv1_145925_AA0449600;…
GO:0009773	photosynthetic electron transport in photosystem I	biological_process	5.17253e-17	13.6073	TRIAE_CS42_4AS_TGACv1_306678_AA1011970; TRIAE_CS42_7DS_TGACv1_622219_AA2035620; TRIAE_CS42_6DL_TGACv1_526376_AA1681230; TRIAE_CS42_5BL_TGACv1_404244_AA1291940; TRIAE_CS42_5AL_TGACv1_374916_AA1211930; TRIAE_CS42_4BL_TGACv1_321721_AA1064590; TRIAE_CS42_4DL_TGACv1_342775_AA1121720; TRIAE_CS42_4AS_TGACv1_309150_AA1030460; TRIAE_CS42_7BS_TGACv1_591843_AA1923350; TRIAE_CS42_6AL_TGACv1_472021_AA1516900;…
GO:0015977	carbon fixation	biological_process	9.04902e-14	8.99594	TRIAE_CS42_2AS_TGACv1_113196_AA0352860; TRIAE_CS42_2AS_TGACv1_113196_AA0352880; TRIAE_CS42_2AS_TGACv1_113196_AA0352890; TRIAE_CS42_2DS_TGACv1_177171_AA0567540; TRIAE_CS42_2DS_TGACv1_177171_AA0567550; TRIAE_CS42_2DS_TGACv1_177171_AA0567560; TRIAE_CS42_2DS_TGACv1_177171_AA0567580; TRIAE_CS42_2DS_TGACv1_177171_AA0567590; TRIAE_CS42_2BS_TGACv1_145925_AA0449600; TRIAE_CS42_2BS_TGACv1_145925_AA0449610;…
GO:0010196	nonphotochemical quenching	biological_process	8.30585e-11	11.9064	TRIAE_CS42_3B_TGACv1_221316_AA0737000; TRIAE_CS42_4AL_TGACv1_291250_AA0993200; TRIAE_CS42_2DL_TGACv1_157999_AA0505460; TRIAE_CS42_3DL_TGACv1_249227_AA0842370; TRIAE_CS42_3AL_TGACv1_195748_AA0653430; TRIAE_CS42_2AL_TGACv1_093824_AA0287580; TRIAE_CS42_5BL_TGACv1_405871_AA1336790; TRIAE_CS42_4BS_TGACv1_327904_AA1078170; TRIAE_CS42_4DS_TGACv1_362641_AA1181180; TRIAE_CS42_2BL_TGACv1_129468_AA0384990
GO:0007017	microtubule-based process	biological_process	4.48169e-10	5.78311	TRIAE_CS42_6BL_TGACv1_502314_AA1624220; TRIAE_CS42_6AS_TGACv1_486373_AA1560720; TRIAE_CS42_1AL_TGACv1_003346_AA0049250; TRIAE_CS42_3DL_TGACv1_252143_AA0887870; TRIAE_CS42_1BL_TGACv1_034119_AA0143500; TRIAE_CS42_1AS_TGACv1_019520_AA0067630; TRIAE_CS42_2DS_TGACv1_177956_AA0588140; TRIAE_CS42_3B_TGACv1_227843_AA0824880; TRIAE_CS42_2BL_TGACv1_131574_AA0429320; TRIAE_CS42_3DL_TGACv1_249494_AA0850050; …
GO:0010218	response to far red light	biological_process	5.94804e-10	10.3534	TRIAE_CS42_5AL_TGACv1_377798_AA1249570; TRIAE_CS42_2DS_TGACv1_178734_AA0600230; TRIAE_CS42_2AL_TGACv1_093763_AA0286280; TRIAE_CS42_4DS_TGACv1_362677_AA1181480; TRIAE_CS42_3B_TGACv1_222305_AA0761750; TRIAE_CS42_4AL_TGACv1_291250_AA0993200; TRIAE_CS42_2AS_TGACv1_113596_AA0358300; TRIAE_CS42_2BS_TGACv1_147491_AA0483780; TRIAE_CS42_4BS_TGACv1_327904_AA1078170; TRIAE_CS42_4DS_TGACv1_362641_AA1181180
GO:0042372	phylloquinone biosynthetic process	biological_process	1.41062e-09	15.1536	TRIAE_CS42_2DL_TGACv1_160336_AA0549420; TRIAE_CS42_7DS_TGACv1_624080_AA2058760; TRIAE_CS42_7AL_TGACv1_556853_AA1772100; TRIAE_CS42_4DL_TGACv1_345108_AA1151720; TRIAE_CS42_7BL_TGACv1_577310_AA1871820; TRIAE_CS42_2AL_TGACv1_093410_AA0279600; TRIAE_CS42_7DL_TGACv1_603431_AA1983600
GO:0010207	photosystem II assembly	biological_process	1.59494e-09	12.7002	TRIAE_CS42_7BS_TGACv1_593434_AA1951600; TRIAE_CS42_5DS_TGACv1_458158_AA1492430; TRIAE_CS42_4AL_TGACv1_291250_AA0993200; TRIAE_CS42_5AS_TGACv1_392723_AA1263620; TRIAE_CS42_5BL_TGACv1_404185_AA1288970; TRIAE_CS42_5BS_TGACv1_423276_AA1372960; TRIAE_CS42_4BS_TGACv1_327904_AA1078170; TRIAE_CS42_4DS_TGACv1_362641_AA1181180
GO:0015995	chlorophyll biosynthetic process	biological_process	1.69754e-09	7.72307	TRIAE_CS42_U_TGACv1_641298_AA2091200; TRIAE_CS42_2DS_TGACv1_179327_AA0606210; TRIAE_CS42_6BL_TGACv1_500154_AA1600140; TRIAE_CS42_3AS_TGACv1_212358_AA0700290; TRIAE_CS42_2AS_TGACv1_113806_AA0360900; TRIAE_CS42_3DS_TGACv1_271589_AA0903120; TRIAE_CS42_2BS_TGACv1_147485_AA0483770; TRIAE_CS42_7DS_TGACv1_622422_AA2039360; TRIAE_CS42_7AS_TGACv1_570263_AA1833000; TRIAE_CS42_2DL_TGACv1_160970_AA0555660; T…
GO:0048564	photosystem I assembly	biological_process	3.86894e-09	10.2055	TRIAE_CS42_1BL_TGACv1_030328_AA0086840; TRIAE_CS42_6BL_TGACv1_499775_AA1591430; TRIAE_CS42_1DL_TGACv1_061814_AA0203790; TRIAE_CS42_1AL_TGACv1_001085_AA0024640; TRIAE_CS42_6DL_TGACv1_527009_AA1697150; TRIAE_CS42_2AS_TGACv1_114585_AA0368210; TRIAE_CS42_6AL_TGACv1_474658_AA1535700; TRIAE_CS42_3AL_TGACv1_194213_AA0628750; TRIAE_CS42_3AS_TGACv1_211121_AA0685440
GO:0051513	regulation of monopolar cell growth	biological_process	7.63942e-09	15.8752	TRIAE_CS42_2BS_TGACv1_147626_AA0485790; TRIAE_CS42_2DS_TGACv1_178991_AA0603290; TRIAE_CS42_2DL_TGACv1_158902_AA0528350; TRIAE_CS42_7DL_TGACv1_602736_AA1967010; TRIAE_CS42_2AS_TGACv1_115069_AA0370760; TRIAE_CS42_7AL_TGACv1_556132_AA1756580
GO:1900865	chloroplast RNA modification	biological_process	2.29166e-08	11.9064	TRIAE_CS42_U_TGACv1_640698_AA2069200; TRIAE_CS42_7DL_TGACv1_602578_AA1961500; TRIAE_CS42_7BL_TGACv1_577507_AA1877300; TRIAE_CS42_7AL_TGACv1_558524_AA1794020; TRIAE_CS42_3AS_TGACv1_211672_AA0692890; TRIAE_CS42_3DS_TGACv1_272032_AA0913450; TRIAE_CS42_2BL_TGACv1_129695_AA0392870
GO:0042793	transcription from plastid promoter	biological_process	2.52575e-08	10.0264	TRIAE_CS42_2BS_TGACv1_146768_AA0472450; TRIAE_CS42_2AS_TGACv1_113915_AA0362390; TRIAE_CS42_3AL_TGACv1_194464_AA0633550; TRIAE_CS42_1AL_TGACv1_000466_AA0012780; TRIAE_CS42_3B_TGACv1_222305_AA0761750; TRIAE_CS42_1DL_TGACv1_062733_AA0218910; TRIAE_CS42_1BL_TGACv1_031981_AA0123730; TRIAE_CS42_2DS_TGACv1_177357_AA0574410
GO:0010114	response to red light	biological_process	3.0722e-08	8.57261	TRIAE_CS42_5AL_TGACv1_377798_AA1249570; TRIAE_CS42_2DS_TGACv1_178734_AA0600230; TRIAE_CS42_3B_TGACv1_222305_AA0761750; TRIAE_CS42_4AL_TGACv1_291250_AA0993200; TRIAE_CS42_2AS_TGACv1_113596_AA0358300; TRIAE_CS42_2BS_TGACv1_147491_AA0483780; TRIAE_CS42_4BS_TGACv1_327904_AA1078170; TRIAE_CS42_4DS_TGACv1_362641_AA1181180; TRIAE_CS42_4DL_TGACv1_343812_AA1140000
GO:0009902	chloroplast relocation	biological_process	3.68218e-08	17.0091	TRIAE_CS42_5BL_TGACv1_406363_AA1344530; TRIAE_CS42_3B_TGACv1_222885_AA0772560; TRIAE_CS42_5DL_TGACv1_435852_AA1455580; TRIAE_CS42_3AS_TGACv1_211627_AA0692400; TRIAE_CS42_5AL_TGACv1_375379_AA1220680
GO:0045454	cell redox homeostasis	biological_process	5.89657e-08	2.4805	TRIAE_CS42_1DS_TGACv1_080858_AA0254720; TRIAE_CS42_2DS_TGACv1_178007_AA0589210; TRIAE_CS42_U_TGACv1_641444_AA2095210; TRIAE_CS42_5DS_TGACv1_458071_AA1491950; TRIAE_CS42_5DS_TGACv1_458071_AA1491960; TRIAE_CS42_5DS_TGACv1_458071_AA1491970; TRIAE_CS42_3B_TGACv1_225284_AA0806800; TRIAE_CS42_5DS_TGACv1_456490_AA1471980; TRIAE_CS42_7DS_TGACv1_622235_AA2035980; TRIAE_CS42_7AS_TGACv1_570111_AA1830630; TR…
GO:0000373	Group II intron splicing	biological_process	1.0986e-07	7.65411	TRIAE_CS42_7AL_TGACv1_556887_AA1772840; TRIAE_CS42_4DS_TGACv1_361528_AA1169600; TRIAE_CS42_3DL_TGACv1_249314_AA0845020; TRIAE_CS42_2BL_TGACv1_129863_AA0398250; TRIAE_CS42_4AL_TGACv1_289784_AA0976760; TRIAE_CS42_7DL_TGACv1_602786_AA1968620; TRIAE_CS42_5DL_TGACv1_433011_AA1398000; TRIAE_CS42_2AL_TGACv1_095250_AA0308660; TRIAE_CS42_U_TGACv1_643048_AA2126540
GO:0006364	rRNA processing	biological_process	1.9622e-07	3.33682	TRIAE_CS42_1DS_TGACv1_081371_AA0260290; TRIAE_CS42_2AL_TGACv1_095911_AA0315760; TRIAE_CS42_6DL_TGACv1_528366_AA1713680; TRIAE_CS42_4BS_TGACv1_329062_AA1097510; TRIAE_CS42_2DL_TGACv1_158900_AA0528310; TRIAE_CS42_7BL_TGACv1_579004_AA1902920; TRIAE_CS42_7AS_TGACv1_570586_AA1837970; TRIAE_CS42_4AL_TGACv1_292468_AA0998950; TRIAE_CS42_1BL_TGACv1_032512_AA0130780; TRIAE_CS42_1AL_TGACv1_002057_AA0038230;…
GO:0005975	carbohydrate metabolic process	biological_process	3.31555e-07	1.63646	TRIAE_CS42_1AL_TGACv1_003227_AA0048810; TRIAE_CS42_5DL_TGACv1_433740_AA1420990; TRIAE_CS42_4DS_TGACv1_362234_AA1178020; TRIAE_CS42_7AL_TGACv1_557197_AA1777940; TRIAE_CS42_3DL_TGACv1_250950_AA0875360; TRIAE_CS42_4AL_TGACv1_288406_AA0947960; TRIAE_CS42_7DL_TGACv1_603134_AA1976600; TRIAE_CS42_3AL_TGACv1_194363_AA0631810; TRIAE_CS42_4AS_TGACv1_306678_AA1011970; TRIAE_CS42_7BL_TGACv1_578664_AA1898450;…
GO:0006352	DNA-templated transcription, initiation	biological_process	3.39557e-07	4.83697	TRIAE_CS42_1AL_TGACv1_003423_AA0049660; TRIAE_CS42_4DL_TGACv1_343390_AA1133870; TRIAE_CS42_4DL_TGACv1_342870_AA1124330; TRIAE_CS42_4BL_TGACv1_321194_AA1057030; TRIAE_CS42_1AL_TGACv1_001537_AA0031900; TRIAE_CS42_1BL_TGACv1_034527_AA0144760; TRIAE_CS42_3AL_TGACv1_195150_AA0645470; TRIAE_CS42_U_TGACv1_640762_AA2072930; TRIAE_CS42_3B_TGACv1_224089_AA0792130; TRIAE_CS42_4AL_TGACv1_289361_AA0969680; TR…
GO:0009637	response to blue light	biological_process	8.71229e-07	6.30339	TRIAE_CS42_5AL_TGACv1_377798_AA1249570; TRIAE_CS42_2DS_TGACv1_178734_AA0600230; TRIAE_CS42_2AL_TGACv1_093763_AA0286280; TRIAE_CS42_3B_TGACv1_222305_AA0761750; TRIAE_CS42_4AL_TGACv1_291250_AA0993200; TRIAE_CS42_2AS_TGACv1_113596_AA0358300; TRIAE_CS42_2BS_TGACv1_147491_AA0483780; TRIAE_CS42_4BS_TGACv1_327904_AA1078170; TRIAE_CS42_4DS_TGACv1_362641_AA1181180
GO:0006353	DNA-templated transcription, termination	biological_process	9.90008e-07	11.9064	TRIAE_CS42_4DS_TGACv1_361919_AA1174280; TRIAE_CS42_U_TGACv1_640698_AA2069210; TRIAE_CS42_4AL_TGACv1_291406_AA0994470; TRIAE_CS42_3AS_TGACv1_211672_AA0692880; TRIAE_CS42_U_TGACv1_641362_AA2093060
GO:0022900	electron transport chain	biological_process	1.16316e-06	5.53786	TRIAE_CS42_4BS_TGACv1_330345_AA1107270; TRIAE_CS42_4AL_TGACv1_290824_AA0989750; TRIAE_CS42_7DL_TGACv1_606170_AA2009380; TRIAE_CS42_7BL_TGACv1_577522_AA1877690; TRIAE_CS42_4DS_TGACv1_363056_AA1183180; TRIAE_CS42_7AL_TGACv1_556170_AA1757330; TRIAE_CS42_4DS_TGACv1_363252_AA1183590; TRIAE_CS42_7BL_TGACv1_577306_AA1871720; TRIAE_CS42_4AL_TGACv1_291588_AA0995480; TRIAE_CS42_7AL_TGACv1_560215_AA1801900
GO:0090391	granum assembly	biological_process	2.54566e-06	13.6073	TRIAE_CS42_6AS_TGACv1_486063_AA1556170; TRIAE_CS42_3B_TGACv1_221316_AA0737000; TRIAE_CS42_3DL_TGACv1_249227_AA0842370; TRIAE_CS42_3AL_TGACv1_195748_AA0653430
GO:2001141	regulation of RNA biosynthetic process	biological_process	3.10357e-06	17.8596	TRIAE_CS42_1AL_TGACv1_003423_AA0049660; TRIAE_CS42_U_TGACv1_640762_AA2072930; TRIAE_CS42_1DL_TGACv1_061426_AA0195040
GO:0071482	cellular response to light stimulus	biological_process	4.04976e-06	9.922	TRIAE_CS42_1AL_TGACv1_003423_AA0049660; TRIAE_CS42_U_TGACv1_640762_AA2072930; TRIAE_CS42_4AL_TGACv1_289361_AA0969680; TRIAE_CS42_1DL_TGACv1_061426_AA0195040; TRIAE_CS42_5DL_TGACv1_433168_AA1404380
GO:0010258	NADH dehydrogenase complex (plastoquinone) assembly	biological_process	7.25209e-06	9.15877	TRIAE_CS42_2AL_TGACv1_096087_AA0317070; TRIAE_CS42_3AL_TGACv1_194012_AA0624520; TRIAE_CS42_2AL_TGACv1_093123_AA0272520; TRIAE_CS42_3B_TGACv1_221731_AA0748630; TRIAE_CS42_3DL_TGACv1_251594_AA0882860
GO:0019953	sexual reproduction	biological_process	7.58915e-06	3.58472	TRIAE_CS42_1DL_TGACv1_063167_AA0224540; TRIAE_CS42_6AL_TGACv1_471789_AA1514340; TRIAE_CS42_1BL_TGACv1_031037_AA0106440; TRIAE_CS42_6DL_TGACv1_527377_AA1703040; TRIAE_CS42_1AL_TGACv1_001658_AA0033700; TRIAE_CS42_6DL_TGACv1_527571_AA1705770; TRIAE_CS42_5AL_TGACv1_373992_AA1186910; TRIAE_CS42_6AL_TGACv1_471607_AA1511690; TRIAE_CS42_6AL_TGACv1_471087_AA1502540; TRIAE_CS42_4DL_TGACv1_342467_AA1114210;…
GO:0009704	de-etiolation	biological_process	1.42281e-05	10.5835	TRIAE_CS42_6BL_TGACv1_499775_AA1591430; TRIAE_CS42_6DL_TGACv1_527009_AA1697150; TRIAE_CS42_6AL_TGACv1_474658_AA1535700; TRIAE_CS42_6DL_TGACv1_526671_AA1689500
GO:0080113	regulation of seed growth	biological_process	1.42281e-05	10.5835	TRIAE_CS42_4AS_TGACv1_306984_AA1015830; TRIAE_CS42_U_TGACv1_642542_AA2119280; TRIAE_CS42_6DL_TGACv1_527829_AA1709060; TRIAE_CS42_6AL_TGACv1_472680_AA1524810
GO:1900457	regulation of brassinosteroid mediated signaling pathway	biological_process	1.49972e-05	14.2877	TRIAE_CS42_U_TGACv1_643831_AA2135370; TRIAE_CS42_3B_TGACv1_220878_AA0722150; TRIAE_CS42_4DL_TGACv1_342812_AA1122580
GO:0010588	cotyledon vascular tissue pattern formation	biological_process	1.49972e-05	14.2877	TRIAE_CS42_U_TGACv1_640698_AA2069200; TRIAE_CS42_3AS_TGACv1_211672_AA0692890; TRIAE_CS42_3DS_TGACv1_272032_AA0913450
GO:0009416	response to light stimulus	biological_process	3.05e-05	4.03607	TRIAE_CS42_7BS_TGACv1_591830_AA1922930; TRIAE_CS42_5AL_TGACv1_374757_AA1208250; TRIAE_CS42_1AL_TGACv1_000466_AA0012780; TRIAE_CS42_3B_TGACv1_222305_AA0761750; TRIAE_CS42_1DL_TGACv1_062733_AA0218910; TRIAE_CS42_1DL_TGACv1_062954_AA0222090; TRIAE_CS42_1BL_TGACv1_031981_AA0123730; TRIAE_CS42_U_TGACv1_640762_AA2072930; TRIAE_CS42_1BL_TGACv1_033287_AA0138450; TRIAE_CS42_4BL_TGACv1_320471_AA1040620
GO:0009553	embryo sac development	biological_process	3.59355e-05	3.9688	TRIAE_CS42_2DL_TGACv1_158900_AA0528310; TRIAE_CS42_7AS_TGACv1_569990_AA1828200; TRIAE_CS42_7AL_TGACv1_558517_AA1793920; TRIAE_CS42_7BL_TGACv1_579004_AA1902920; TRIAE_CS42_1AL_TGACv1_002057_AA0038230; TRIAE_CS42_7BS_TGACv1_593143_AA1948540; TRIAE_CS42_1BL_TGACv1_030330_AA0086930; TRIAE_CS42_1AL_TGACv1_002583_AA0043340; TRIAE_CS42_2AL_TGACv1_095387_AA0310370; TRIAE_CS42_7AL_TGACv1_556614_AA1767170
GO:0010027	thylakoid membrane organization	biological_process	3.69466e-05	4.2863	TRIAE_CS42_6AS_TGACv1_486063_AA1556170; TRIAE_CS42_3B_TGACv1_221316_AA0737000; TRIAE_CS42_2AS_TGACv1_114585_AA0368210; TRIAE_CS42_1AL_TGACv1_000466_AA0012780; TRIAE_CS42_1DL_TGACv1_062733_AA0218910; TRIAE_CS42_1BL_TGACv1_031981_AA0123730; TRIAE_CS42_6AS_TGACv1_488143_AA1574440; TRIAE_CS42_3DL_TGACv1_249227_AA0842370; TRIAE_CS42_3AL_TGACv1_195748_AA0653430
GO:0010028	xanthophyll cycle	biological_process	4.34844e-05	11.9064	TRIAE_CS42_2AL_TGACv1_093600_AA0283510; TRIAE_CS42_2BL_TGACv1_132985_AA0440790; TRIAE_CS42_4BS_TGACv1_329699_AA1103360
GO:0009662	etioplast organization	biological_process	4.34844e-05	11.9064	TRIAE_CS42_2BS_TGACv1_146768_AA0472450; TRIAE_CS42_2AS_TGACv1_113915_AA0362390; TRIAE_CS42_2DS_TGACv1_177357_AA0574410
GO:0010080	regulation of floral meristem growth	biological_process	4.34844e-05	11.9064	TRIAE_CS42_5AL_TGACv1_376998_AA1243110; TRIAE_CS42_U_TGACv1_641293_AA2090980; TRIAE_CS42_5BL_TGACv1_406184_AA1341930
GO:0010206	photosystem II repair	biological_process	4.52281e-05	7.00376	TRIAE_CS42_1BL_TGACv1_032072_AA0124950; TRIAE_CS42_4AS_TGACv1_306924_AA1015080; TRIAE_CS42_1AL_TGACv1_004325_AA0053180; TRIAE_CS42_4DL_TGACv1_342788_AA1122140; TRIAE_CS42_1DL_TGACv1_061143_AA0186830
GO:0000079	regulation of cyclin-dependent protein serine/threonine kinase activity	biological_process	5.63209e-05	5.71507	TRIAE_CS42_2AL_TGACv1_093071_AA0271210; TRIAE_CS42_1BL_TGACv1_030337_AA0087290; TRIAE_CS42_2AL_TGACv1_096777_AA0321330; TRIAE_CS42_2DL_TGACv1_160031_AA0545750; TRIAE_CS42_2DL_TGACv1_160878_AA0554900; TRIAE_CS42_1AL_TGACv1_002780_AA0045120
GO:0010729	positive regulation of hydrogen peroxide biosynthetic process	biological_process	7.3981e-05	15.8752	TRIAE_CS42_1AL_TGACv1_001498_AA0031430; TRIAE_CS42_1DL_TGACv1_062348_AA0213030
GO:0043686	co-translational protein modification	biological_process	7.3981e-05	15.8752	TRIAE_CS42_3AL_TGACv1_193892_AA0621990; TRIAE_CS42_3DL_TGACv1_249041_AA0835740
GO:0030388	fructose 1,6-bisphosphate metabolic process	biological_process	7.3981e-05	15.8752	TRIAE_CS42_4AS_TGACv1_306678_AA1011970; TRIAE_CS42_4BL_TGACv1_321861_AA1066350
GO:0051179	localization	biological_process	7.3981e-05	15.8752	TRIAE_CS42_1BL_TGACv1_031129_AA0108320; TRIAE_CS42_1AL_TGACv1_002304_AA0040720
GO:0090626	plant epidermis morphogenesis	biological_process	7.3981e-05	15.8752	TRIAE_CS42_1BL_TGACv1_031129_AA0108320; TRIAE_CS42_1AL_TGACv1_002304_AA0040720
GO:0006828	manganese ion transport	biological_process	7.3981e-05	15.8752	TRIAE_CS42_3B_TGACv1_221971_AA0754090; TRIAE_CS42_3AS_TGACv1_212091_AA0697610
GO:0010270	photosystem II oxygen evolving complex assembly	biological_process	7.3981e-05	15.8752	TRIAE_CS42_3B_TGACv1_221971_AA0754090; TRIAE_CS42_3AS_TGACv1_212091_AA0697610
GO:1901401	regulation of tetrapyrrole metabolic process	biological_process	7.3981e-05	15.8752	TRIAE_CS42_3AS_TGACv1_212358_AA0700290; TRIAE_CS42_3DS_TGACv1_271589_AA0903120
GO:0009780	photosynthetic NADP+ reduction	biological_process	7.3981e-05	15.8752	TRIAE_CS42_5BL_TGACv1_404244_AA1291940; TRIAE_CS42_5AL_TGACv1_374916_AA1211930
GO:0042550	photosystem I stabilization	biological_process	7.3981e-05	15.8752	TRIAE_CS42_5BL_TGACv1_404244_AA1291940; TRIAE_CS42_5AL_TGACv1_374916_AA1211930
GO:0010115	regulation of abscisic acid biosynthetic process	biological_process	7.3981e-05	15.8752	TRIAE_CS42_5DL_TGACv1_434775_AA1441440; TRIAE_CS42_5BL_TGACv1_404599_AA1305750
GO:0000372	Group I intron splicing	biological_process	7.3981e-05	15.8752	TRIAE_CS42_2BL_TGACv1_129863_AA0398250; TRIAE_CS42_2AL_TGACv1_095250_AA0308660
GO:0019048	modulation by virus of host morphology or physiology	biological_process	7.3981e-05	15.8752	TRIAE_CS42_5BL_TGACv1_408001_AA1360910; TRIAE_CS42_5AL_TGACv1_376721_AA1240350
GO:0010205	photoinhibition	biological_process	7.3981e-05	15.8752	TRIAE_CS42_7BL_TGACv1_578256_AA1892050; TRIAE_CS42_7DL_TGACv1_602813_AA1969330
GO:0010930	negative regulation of auxin mediated signaling pathway	biological_process	7.3981e-05	15.8752	TRIAE_CS42_3AL_TGACv1_196564_AA0661460; TRIAE_CS42_3DL_TGACv1_251723_AA0884200
GO:0071483	cellular response to blue light	biological_process	7.3981e-05	15.8752	TRIAE_CS42_4AL_TGACv1_289361_AA0969680; TRIAE_CS42_5DL_TGACv1_433168_AA1404380
GO:0015805	S-adenosyl-L-methionine transport	biological_process	7.3981e-05	15.8752	TRIAE_CS42_5DL_TGACv1_433082_AA1401190; TRIAE_CS42_5BL_TGACv1_405683_AA1332820
GO:0010020	chloroplast fission	biological_process	7.42774e-05	5.49526	TRIAE_CS42_6AL_TGACv1_472524_AA1523160; TRIAE_CS42_1DL_TGACv1_061095_AA0184940; TRIAE_CS42_6AS_TGACv1_488086_AA1574300; TRIAE_CS42_7DS_TGACv1_622168_AA2034390; TRIAE_CS42_6BL_TGACv1_499683_AA1589070; TRIAE_CS42_6BS_TGACv1_515620_AA1671420
GO:0010305	leaf vascular tissue pattern formation	biological_process	9.66426e-05	5.29173	TRIAE_CS42_U_TGACv1_640698_AA2069200; TRIAE_CS42_5AL_TGACv1_376998_AA1243110; TRIAE_CS42_U_TGACv1_641293_AA2090980; TRIAE_CS42_5BL_TGACv1_406184_AA1341930; TRIAE_CS42_3AS_TGACv1_211672_AA0692890; TRIAE_CS42_3DS_TGACv1_272032_AA0913450
GO:0080092	regulation of pollen tube growth	biological_process	9.80695e-05	10.2055	TRIAE_CS42_5DL_TGACv1_435393_AA1450020; TRIAE_CS42_6AL_TGACv1_473155_AA1529000; TRIAE_CS42_5BL_TGACv1_406334_AA1344130
GO:0006073	cellular glucan metabolic process	biological_process	9.80857e-05	2.89895	TRIAE_CS42_7AL_TGACv1_557197_AA1777940; TRIAE_CS42_7DL_TGACv1_603134_AA1976600; TRIAE_CS42_1DL_TGACv1_061461_AA0195950; TRIAE_CS42_2BL_TGACv1_131468_AA0428210; TRIAE_CS42_1BL_TGACv1_034629_AA0145150; TRIAE_CS42_4BL_TGACv1_320826_AA1049570; TRIAE_CS42_7AL_TGACv1_557229_AA1778500; TRIAE_CS42_7BL_TGACv1_576891_AA1858830; TRIAE_CS42_7BL_TGACv1_576920_AA1859780; TRIAE_CS42_6BL_TGACv1_501954_AA1621920;…
GO:0045893	positive regulation of transcription, DNA-templated	biological_process	9.83556e-05	3.17504	TRIAE_CS42_1BL_TGACv1_031235_AA0110070; TRIAE_CS42_1AL_TGACv1_001845_AA0035770; TRIAE_CS42_1DL_TGACv1_062411_AA0214140; TRIAE_CS42_3B_TGACv1_222305_AA0761750; TRIAE_CS42_4BL_TGACv1_321465_AA1061000; TRIAE_CS42_3DL_TGACv1_249138_AA0839300; TRIAE_CS42_4AL_TGACv1_289361_AA0969680; TRIAE_CS42_5DL_TGACv1_433168_AA1404380; TRIAE_CS42_4DL_TGACv1_342817_AA1122800; TRIAE_CS42_1DL_TGACv1_061339_AA0192600; …
GO:0006696	ergosterol biosynthetic process	biological_process	0.000126165	7.32701	TRIAE_CS42_5DS_TGACv1_457369_AA1485620; TRIAE_CS42_7DL_TGACv1_602786_AA1968580; TRIAE_CS42_5AS_TGACv1_393034_AA1267500; TRIAE_CS42_7AL_TGACv1_559638_AA1800400
GO:0016559	peroxisome fission	biological_process	0.000127061	5.9532	TRIAE_CS42_4BL_TGACv1_322152_AA1069020; TRIAE_CS42_2AL_TGACv1_095370_AA0310110; TRIAE_CS42_4DL_TGACv1_342519_AA1115730; TRIAE_CS42_5AL_TGACv1_375287_AA1219220; TRIAE_CS42_2DL_TGACv1_158478_AA0519730
GO:0010411	xyloglucan metabolic process	biological_process	0.00014482	2.8015	TRIAE_CS42_7AL_TGACv1_557197_AA1777940; TRIAE_CS42_7DL_TGACv1_603134_AA1976600; TRIAE_CS42_1DL_TGACv1_061461_AA0195950; TRIAE_CS42_2BL_TGACv1_131468_AA0428210; TRIAE_CS42_1BL_TGACv1_034629_AA0145150; TRIAE_CS42_4BL_TGACv1_320826_AA1049570; TRIAE_CS42_7AL_TGACv1_557229_AA1778500; TRIAE_CS42_7BL_TGACv1_576891_AA1858830; TRIAE_CS42_7BL_TGACv1_576920_AA1859780; TRIAE_CS42_6BL_TGACv1_501954_AA1621920;…
GO:0031425	chloroplast RNA processing	biological_process	0.000189458	6.80365	TRIAE_CS42_2BL_TGACv1_130418_AA0410950; TRIAE_CS42_2DL_TGACv1_158564_AA0521930; TRIAE_CS42_2DS_TGACv1_177275_AA0571760; TRIAE_CS42_2AL_TGACv1_094930_AA0305030
GO:0019318	hexose metabolic process	biological_process	0.000198371	4.76256	TRIAE_CS42_2AL_TGACv1_098119_AA0325700; TRIAE_CS42_2BL_TGACv1_131851_AA0432880; TRIAE_CS42_2DL_TGACv1_158049_AA0507280; TRIAE_CS42_2DL_TGACv1_158049_AA0507290; TRIAE_CS42_2AL_TGACv1_092975_AA0268370; TRIAE_CS42_2BL_TGACv1_132066_AA0434930
GO:0009638	phototropism	biological_process	0.000274354	6.35008	TRIAE_CS42_4DS_TGACv1_361424_AA1167750; TRIAE_CS42_4DS_TGACv1_362677_AA1181480; TRIAE_CS42_6BS_TGACv1_513215_AA1634860; TRIAE_CS42_4AL_TGACv1_289938_AA0979140
GO:0070125	mitochondrial translational elongation	biological_process	0.000286613	11.9064	TRIAE_CS42_2BL_TGACv1_129419_AA0382860; TRIAE_CS42_2AL_TGACv1_093757_AA0286190
GO:0051865	protein autoubiquitination	biological_process	0.000286613	11.9064	TRIAE_CS42_1BS_TGACv1_049980_AA0165340; TRIAE_CS42_1AS_TGACv1_019076_AA0059880
GO:0006627	protein processing involved in protein targeting to mitochondrion	biological_process	0.000286613	11.9064	TRIAE_CS42_7DL_TGACv1_604032_AA1992780; TRIAE_CS42_7BL_TGACv1_578415_AA1894400
GO:0070370	cellular heat acclimation	biological_process	0.000286613	11.9064	TRIAE_CS42_3DS_TGACv1_271727_AA0906740; TRIAE_CS42_3AS_TGACv1_211904_AA0695490
GO:0019253	reductive pentose-phosphate cycle	biological_process	0.000329874	7.9376	TRIAE_CS42_4AS_TGACv1_306678_AA1011970; TRIAE_CS42_2DS_TGACv1_177171_AA0567550; TRIAE_CS42_2DS_TGACv1_177171_AA0567580
GO:0045038	protein import into chloroplast thylakoid membrane	biological_process	0.000329874	7.9376	TRIAE_CS42_5AL_TGACv1_374757_AA1208250; TRIAE_CS42_4BL_TGACv1_320471_AA1040620; TRIAE_CS42_7AL_TGACv1_557349_AA1780120
GO:0015801	aromatic amino acid transport	biological_process	0.000329874	7.9376	TRIAE_CS42_2DS_TGACv1_177436_AA0577080; TRIAE_CS42_2BS_TGACv1_146815_AA0473320; TRIAE_CS42_2AS_TGACv1_112747_AA0344480
GO:0009640	photomorphogenesis	biological_process	0.000372805	4.3296	TRIAE_CS42_2AL_TGACv1_093763_AA0286280; TRIAE_CS42_5AL_TGACv1_376998_AA1243110; TRIAE_CS42_4DS_TGACv1_362677_AA1181480; TRIAE_CS42_U_TGACv1_641293_AA2090980; TRIAE_CS42_5BL_TGACv1_406184_AA1341930; TRIAE_CS42_1BL_TGACv1_031149_AA0108710
GO:0009733	response to auxin	biological_process	0.000373331	1.92705	TRIAE_CS42_5AL_TGACv1_374918_AA1212020; TRIAE_CS42_2BS_TGACv1_147057_AA0477410; TRIAE_CS42_5AL_TGACv1_374266_AA1195510; TRIAE_CS42_5DL_TGACv1_433218_AA1405870; TRIAE_CS42_5AL_TGACv1_374113_AA1190900; TRIAE_CS42_5AL_TGACv1_375958_AA1229470; TRIAE_CS42_7DL_TGACv1_603396_AA1982740; TRIAE_CS42_7DS_TGACv1_621472_AA2016650; TRIAE_CS42_7DS_TGACv1_621408_AA2014650; TRIAE_CS42_7DS_TGACv1_621408_AA2014660;…
GO:0009113	purine nucleobase biosynthetic process	biological_process	0.00053148	7.14384	TRIAE_CS42_3B_TGACv1_220994_AA0726170; TRIAE_CS42_3DL_TGACv1_249808_AA0856740; TRIAE_CS42_3AL_TGACv1_196547_AA0661250
GO:0010236	plastoquinone biosynthetic process	biological_process	0.000694038	9.52512	TRIAE_CS42_2BL_TGACv1_130367_AA0409590; TRIAE_CS42_2DL_TGACv1_162716_AA0563420
GO:1901259	chloroplast rRNA processing	biological_process	0.000704456	5.29173	TRIAE_CS42_2BL_TGACv1_130418_AA0410950; TRIAE_CS42_2DL_TGACv1_158564_AA0521930; TRIAE_CS42_3DS_TGACv1_272364_AA0919610; TRIAE_CS42_2AL_TGACv1_094930_AA0305030
GO:0009561	megagametogenesis	biological_process	0.000704456	5.29173	TRIAE_CS42_7BL_TGACv1_579004_AA1902920; TRIAE_CS42_2AS_TGACv1_114585_AA0368210; TRIAE_CS42_1AL_TGACv1_000028_AA0000860; TRIAE_CS42_7AL_TGACv1_556614_AA1767170
GO:0009052	pentose-phosphate shunt, non-oxidative branch	biological_process	0.000807409	6.4944	TRIAE_CS42_5BL_TGACv1_405558_AA1330260; TRIAE_CS42_5DL_TGACv1_435042_AA1445280; TRIAE_CS42_5AL_TGACv1_376389_AA1236180
GO:0009058	biosynthetic process	biological_process	0.000993257	1.81184	TRIAE_CS42_1DL_TGACv1_061068_AA0184030; TRIAE_CS42_5DS_TGACv1_457369_AA1485620; TRIAE_CS42_1DL_TGACv1_061095_AA0184940; TRIAE_CS42_2DS_TGACv1_179327_AA0606210; TRIAE_CS42_3AS_TGACv1_211381_AA0689460; TRIAE_CS42_6BS_TGACv1_513882_AA1651280; TRIAE_CS42_7DL_TGACv1_602786_AA1968580; TRIAE_CS42_2AS_TGACv1_113806_AA0360900; TRIAE_CS42_5DL_TGACv1_434446_AA1436130; TRIAE_CS42_6AS_TGACv1_485343_AA1543650;…
GO:0009644	response to high light intensity	biological_process	0.00125899	3.57192	TRIAE_CS42_4AL_TGACv1_288474_AA0949660; TRIAE_CS42_5AL_TGACv1_374757_AA1208250; TRIAE_CS42_3B_TGACv1_220912_AA0723490; TRIAE_CS42_6AL_TGACv1_471007_AA1500880; TRIAE_CS42_4BL_TGACv1_320471_AA1040620; TRIAE_CS42_U_TGACv1_646103_AA2146030
GO:0051188	cofactor biosynthetic process	biological_process	0.00134459	7.9376	TRIAE_CS42_U_TGACv1_641298_AA2091200; TRIAE_CS42_6BL_TGACv1_500154_AA1600140
GO:0070208	protein heterotrimerization	biological_process	0.00134459	7.9376	TRIAE_CS42_5AL_TGACv1_374757_AA1208250; TRIAE_CS42_4BL_TGACv1_320471_AA1040620
GO:0071492	cellular response to UV-A	biological_process	0.00134459	7.9376	TRIAE_CS42_3B_TGACv1_220912_AA0723490; TRIAE_CS42_U_TGACv1_646103_AA2146030
GO:0071421	manganese ion transmembrane transport	biological_process	0.00134459	7.9376	TRIAE_CS42_3B_TGACv1_221971_AA0754090; TRIAE_CS42_3AS_TGACv1_212091_AA0697610
GO:0009750	response to fructose	biological_process	0.00134459	7.9376	TRIAE_CS42_5DL_TGACv1_434775_AA1441440; TRIAE_CS42_5BL_TGACv1_404599_AA1305750
GO:0009439	cyanate metabolic process	biological_process	0.00134459	7.9376	TRIAE_CS42_4DL_TGACv1_343288_AA1132790; TRIAE_CS42_4BL_TGACv1_321836_AA1066040
GO:0010024	phytochromobilin biosynthetic process	biological_process	0.00134459	7.9376	TRIAE_CS42_3B_TGACv1_225264_AA0806540; TRIAE_CS42_3AL_TGACv1_194505_AA0634490
GO:0006801	superoxide metabolic process	biological_process	0.00150624	4.53577	TRIAE_CS42_4AL_TGACv1_289135_AA0965570; TRIAE_CS42_7DS_TGACv1_625535_AA2065460; TRIAE_CS42_7AS_TGACv1_570531_AA1837180; TRIAE_CS42_4AL_TGACv1_291448_AA0994630
GO:0051457	maintenance of protein location in nucleus	biological_process	0.00176291	11.9064	TRIAE_CS42_4AL_TGACv1_288257_AA0942540
GO:0010363	regulation of plant-type hypersensitive response	biological_process	0.00176291	11.9064	TRIAE_CS42_6AS_TGACv1_485180_AA1539150
GO:0010375	stomatal complex patterning	biological_process	0.00176291	11.9064	TRIAE_CS42_3B_TGACv1_224739_AA0800870
GO:2000038	regulation of stomatal complex development	biological_process	0.00176291	11.9064	TRIAE_CS42_3B_TGACv1_224739_AA0800870
GO:0034635	glutathione transport	biological_process	0.00176291	11.9064	TRIAE_CS42_U_TGACv1_643424_AA2131910
GO:0006437	tyrosyl-tRNA aminoacylation	biological_process	0.00176291	11.9064	TRIAE_CS42_1AL_TGACv1_000843_AA0020210
GO:1905157	positive regulation of photosynthesis	biological_process	0.00176291	11.9064	TRIAE_CS42_5AS_TGACv1_393346_AA1271580
GO:0007097	nuclear migration	biological_process	0.00176291	11.9064	TRIAE_CS42_5BS_TGACv1_424185_AA1387430
GO:0031534	minus-end directed microtubule sliding	biological_process	0.00176291	11.9064	TRIAE_CS42_5BS_TGACv1_424185_AA1387430
GO:0051647	nucleus localization	biological_process	0.00176291	11.9064	TRIAE_CS42_5BS_TGACv1_424185_AA1387430
GO:0006164	purine nucleotide biosynthetic process	biological_process	0.00192882	3.72075	TRIAE_CS42_1BL_TGACv1_030458_AA0091270; TRIAE_CS42_3B_TGACv1_220994_AA0726170; TRIAE_CS42_3DL_TGACv1_249808_AA0856740; TRIAE_CS42_U_TGACv1_641607_AA2099330; TRIAE_CS42_3AL_TGACv1_196547_AA0661250
GO:0042546	cell wall biogenesis	biological_process	0.0020115	2.12614	TRIAE_CS42_7AL_TGACv1_557197_AA1777940; TRIAE_CS42_7DL_TGACv1_603134_AA1976600; TRIAE_CS42_1DL_TGACv1_061461_AA0195950; TRIAE_CS42_2BL_TGACv1_131468_AA0428210; TRIAE_CS42_1BL_TGACv1_034629_AA0145150; TRIAE_CS42_4BL_TGACv1_320826_AA1049570; TRIAE_CS42_7AL_TGACv1_557229_AA1778500; TRIAE_CS42_6DL_TGACv1_528499_AA1714610; TRIAE_CS42_7BL_TGACv1_576891_AA1858830; TRIAE_CS42_7BL_TGACv1_576920_AA1859780;…
GO:0042254	ribosome biogenesis	biological_process	0.00212711	2.40313	TRIAE_CS42_4BS_TGACv1_329062_AA1097510; TRIAE_CS42_4AL_TGACv1_292468_AA0998950; TRIAE_CS42_4AL_TGACv1_289784_AA0976760; TRIAE_CS42_4DL_TGACv1_343566_AA1136650; TRIAE_CS42_1AS_TGACv1_019285_AA0064330; TRIAE_CS42_7AS_TGACv1_569425_AA1815490; TRIAE_CS42_1DL_TGACv1_061111_AA0185760; TRIAE_CS42_4DL_TGACv1_344929_AA1150540; TRIAE_CS42_5DL_TGACv1_433011_AA1398000; TRIAE_CS42_5AL_TGACv1_374668_AA1206130;…
GO:0009630	gravitropism	biological_process	0.00221353	5.10274	TRIAE_CS42_4AL_TGACv1_288257_AA0942540; TRIAE_CS42_4DS_TGACv1_362677_AA1181480; TRIAE_CS42_4AS_TGACv1_306984_AA1015830
GO:0015770	sucrose transport	biological_process	0.00221353	5.10274	TRIAE_CS42_2AL_TGACv1_094339_AA0296040; TRIAE_CS42_7AS_TGACv1_570345_AA1834200; TRIAE_CS42_U_TGACv1_641589_AA2098880
GO:0051252	regulation of RNA metabolic process	biological_process	0.00221353	5.10274	TRIAE_CS42_7DL_TGACv1_603514_AA1985080; TRIAE_CS42_7DL_TGACv1_604390_AA1997670; TRIAE_CS42_7AL_TGACv1_556724_AA1769640
GO:0044375	regulation of peroxisome size	biological_process	0.00227948	6.80365	TRIAE_CS42_2AL_TGACv1_095370_AA0310110; TRIAE_CS42_2DL_TGACv1_158478_AA0519730
GO:0009650	UV protection	biological_process	0.00227948	6.80365	TRIAE_CS42_3DL_TGACv1_254184_AA0896080; TRIAE_CS42_3AL_TGACv1_196884_AA0663520
GO:0060918	auxin transport	biological_process	0.00227948	6.80365	TRIAE_CS42_2AL_TGACv1_093763_AA0286280; TRIAE_CS42_4AS_TGACv1_306984_AA1015830
GO:0071555	cell wall organization	biological_process	0.00228417	1.64055	TRIAE_CS42_7AL_TGACv1_557197_AA1777940; TRIAE_CS42_4AL_TGACv1_288406_AA0947960; TRIAE_CS42_7DL_TGACv1_603134_AA1976600; TRIAE_CS42_2BS_TGACv1_148608_AA0494060; TRIAE_CS42_7AS_TGACv1_571676_AA1849280; TRIAE_CS42_7BS_TGACv1_592198_AA1933030; TRIAE_CS42_2BS_TGACv1_147976_AA0489530; TRIAE_CS42_1DL_TGACv1_061461_AA0195950; TRIAE_CS42_2BL_TGACv1_131468_AA0428210; TRIAE_CS42_3DL_TGACv1_249099_AA0837620;…
GO:0006006	glucose metabolic process	biological_process	0.00266505	3.50188	TRIAE_CS42_4BL_TGACv1_321146_AA1056160; TRIAE_CS42_5AL_TGACv1_376050_AA1231400; TRIAE_CS42_4DL_TGACv1_342886_AA1124730; TRIAE_CS42_2BL_TGACv1_129410_AA0382570; TRIAE_CS42_2AL_TGACv1_093283_AA0276660
GO:0006857	oligopeptide transport	biological_process	0.00273281	2.55137	TRIAE_CS42_1AS_TGACv1_020508_AA0077910; TRIAE_CS42_5AL_TGACv1_373992_AA1186890; TRIAE_CS42_2AS_TGACv1_113142_AA0351900; TRIAE_CS42_7DL_TGACv1_603221_AA1978630; TRIAE_CS42_4DL_TGACv1_344254_AA1145530; TRIAE_CS42_1DS_TGACv1_081860_AA0263070; TRIAE_CS42_1BL_TGACv1_030423_AA0090300; TRIAE_CS42_2DS_TGACv1_177275_AA0571880; TRIAE_CS42_1BS_TGACv1_050312_AA0170510
GO:0006869	lipid transport	biological_process	0.00289203	2.1648	TRIAE_CS42_3AL_TGACv1_193771_AA0619560; TRIAE_CS42_2BL_TGACv1_130384_AA0410080; TRIAE_CS42_5DL_TGACv1_433481_AA1414390; TRIAE_CS42_4DS_TGACv1_361510_AA1169300; TRIAE_CS42_3DL_TGACv1_251092_AA0877280; TRIAE_CS42_4BL_TGACv1_321570_AA1062390; TRIAE_CS42_2AS_TGACv1_112553_AA0340730; TRIAE_CS42_3DL_TGACv1_252182_AA0888140; TRIAE_CS42_2DS_TGACv1_178638_AA0598900; TRIAE_CS42_7BL_TGACv1_579546_AA1908345;…
GO:0007050	cell cycle arrest	biological_process	0.00291869	4.76256	TRIAE_CS42_7AS_TGACv1_569709_AA1822270; TRIAE_CS42_7BS_TGACv1_593441_AA1951670; TRIAE_CS42_5BL_TGACv1_405848_AA1336360
GO:0048507	meristem development	biological_process	0.00291869	4.76256	TRIAE_CS42_5AL_TGACv1_376998_AA1243110; TRIAE_CS42_U_TGACv1_641293_AA2090980; TRIAE_CS42_5BL_TGACv1_406184_AA1341930
GO:0045489	pectin biosynthetic process	biological_process	0.00329098	3.03993	TRIAE_CS42_7AS_TGACv1_571676_AA1849280; TRIAE_CS42_7BS_TGACv1_592198_AA1933030; TRIAE_CS42_3DL_TGACv1_249099_AA0837620; TRIAE_CS42_3B_TGACv1_223333_AA0780430; TRIAE_CS42_3AL_TGACv1_194839_AA0640480; TRIAE_CS42_7BL_TGACv1_576925_AA1860080
GO:0001510	RNA methylation	biological_process	0.00350169	2.77816	TRIAE_CS42_5DL_TGACv1_433902_AA1424900; TRIAE_CS42_4AL_TGACv1_291187_AA0992750; TRIAE_CS42_3AS_TGACv1_211303_AA0688230; TRIAE_CS42_4DS_TGACv1_362865_AA1182430; TRIAE_CS42_3B_TGACv1_222045_AA0755700; TRIAE_CS42_1DL_TGACv1_061111_AA0185760; TRIAE_CS42_3B_TGACv1_223927_AA0789760
GO:0071493	cellular response to UV-B	biological_process	0.00353342	5.9532	TRIAE_CS42_3DL_TGACv1_254184_AA0896080; TRIAE_CS42_3AL_TGACv1_196884_AA0663520
GO:0009688	abscisic acid biosynthetic process	biological_process	0.00353342	5.9532	TRIAE_CS42_5DL_TGACv1_434775_AA1441440; TRIAE_CS42_5BL_TGACv1_404599_AA1305750
GO:0010109	regulation of photosynthesis	biological_process	0.00353342	5.9532	TRIAE_CS42_5BL_TGACv1_408001_AA1360910; TRIAE_CS42_5AL_TGACv1_376721_AA1240350
GO:0009643	photosynthetic acclimation	biological_process	0.00353342	5.9532	TRIAE_CS42_5AS_TGACv1_393346_AA1271580; TRIAE_CS42_3AL_TGACv1_195836_AA0654600
GO:0000910	cytokinesis	biological_process	0.00359383	3.30733	TRIAE_CS42_5BL_TGACv1_404462_AA1300590; TRIAE_CS42_6AL_TGACv1_471163_AA1503860; TRIAE_CS42_6DL_TGACv1_526930_AA1695370; TRIAE_CS42_4DS_TGACv1_361697_AA1171680; TRIAE_CS42_7AS_TGACv1_571234_AA1846170
GO:0009809	lignin biosynthetic process	biological_process	0.00376316	4.4649	TRIAE_CS42_2DL_TGACv1_160590_AA0552120; TRIAE_CS42_2BL_TGACv1_129378_AA0380880; TRIAE_CS42_2AL_TGACv1_094530_AA0299270
GO:0010190	cytochrome b6f complex assembly	biological_process	0.00376316	4.4649	TRIAE_CS42_2BL_TGACv1_132719_AA0439380; TRIAE_CS42_3AL_TGACv1_195481_AA0650080; TRIAE_CS42_3B_TGACv1_224116_AA0792540
GO:0009116	nucleoside metabolic process	biological_process	0.00474644	2.64587	TRIAE_CS42_6AS_TGACv1_486180_AA1557910; TRIAE_CS42_3B_TGACv1_220994_AA0726170; TRIAE_CS42_3DL_TGACv1_249808_AA0856740; TRIAE_CS42_3AL_TGACv1_196547_AA0661250; TRIAE_CS42_1AL_TGACv1_001146_AA0025940; TRIAE_CS42_3B_TGACv1_221867_AA0752050; TRIAE_CS42_3DS_TGACv1_274344_AA0935540
GO:0002229	defense response to oomycetes	biological_process	0.00475892	4.20226	TRIAE_CS42_1AL_TGACv1_001498_AA0031430; TRIAE_CS42_1DL_TGACv1_062348_AA0213030; TRIAE_CS42_U_TGACv1_643424_AA2131910
GO:0042128	nitrate assimilation	biological_process	0.00475892	4.20226	TRIAE_CS42_4BS_TGACv1_330402_AA1107550; TRIAE_CS42_4AL_TGACv1_289048_AA0964040; TRIAE_CS42_4DS_TGACv1_361866_AA1173760
GO:0010087	phloem or xylem histogenesis	biological_process	0.00475892	4.20226	TRIAE_CS42_U_TGACv1_640698_AA2069200; TRIAE_CS42_3AS_TGACv1_211672_AA0692890; TRIAE_CS42_3DS_TGACv1_272032_AA0913450
GO:0010082	regulation of root meristem growth	biological_process	0.00475892	4.20226	TRIAE_CS42_5AL_TGACv1_376998_AA1243110; TRIAE_CS42_U_TGACv1_641293_AA2090980; TRIAE_CS42_5BL_TGACv1_406184_AA1341930
GO:0060321	acceptance of pollen	biological_process	0.00513519	5.29173	TRIAE_CS42_2AS_TGACv1_112596_AA0341890; TRIAE_CS42_2DS_TGACv1_178752_AA0600550
GO:0042138	meiotic DNA double-strand break formation	biological_process	0.00513519	5.29173	TRIAE_CS42_7DL_TGACv1_602888_AA1971220; TRIAE_CS42_7AL_TGACv1_556574_AA1765990
GO:0071486	cellular response to high light intensity	biological_process	0.00513519	5.29173	TRIAE_CS42_3B_TGACv1_220912_AA0723490; TRIAE_CS42_U_TGACv1_646103_AA2146030
GO:0002949	tRNA threonylcarbamoyladenosine modification	biological_process	0.00513519	5.29173	TRIAE_CS42_1AS_TGACv1_019101_AA0060630; TRIAE_CS42_5BS_TGACv1_424669_AA1391210
GO:0000733	DNA strand renaturation	biological_process	0.00514076	7.9376	TRIAE_CS42_6AL_TGACv1_472765_AA1525790
GO:0034337	RNA folding	biological_process	0.00514076	7.9376	TRIAE_CS42_5BL_TGACv1_407129_AA1353680
GO:0010275	NAD(P)H dehydrogenase complex assembly	biological_process	0.00514076	7.9376	TRIAE_CS42_3B_TGACv1_221153_AA0731940
GO:0006560	proline metabolic process	biological_process	0.00514076	7.9376	TRIAE_CS42_1DL_TGACv1_061465_AA0196020
GO:0006562	proline catabolic process	biological_process	0.00514076	7.9376	TRIAE_CS42_1DL_TGACv1_061465_AA0196020
GO:0008618	7-methylguanosine metabolic process	biological_process	0.00514076	7.9376	TRIAE_CS42_5BL_TGACv1_405557_AA1330230
GO:0036265	RNA (guanine-N7)-methylation	biological_process	0.00514076	7.9376	TRIAE_CS42_5BL_TGACv1_405557_AA1330230
GO:0071557	histone H3-K27 demethylation	biological_process	0.00514076	7.9376	TRIAE_CS42_3AL_TGACv1_193702_AA0617970
GO:0010541	acropetal auxin transport	biological_process	0.00514076	7.9376	TRIAE_CS42_2AL_TGACv1_093763_AA0286280
GO:0043481	anthocyanin accumulation in tissues in response to UV light	biological_process	0.00514076	7.9376	TRIAE_CS42_2AL_TGACv1_093763_AA0286280
GO:0000412	histone peptidyl-prolyl isomerization	biological_process	0.00514076	7.9376	TRIAE_CS42_2AL_TGACv1_092946_AA0267790
GO:0018208	peptidyl-proline modification	biological_process	0.00514076	7.9376	TRIAE_CS42_2AL_TGACv1_092946_AA0267790
GO:0031122	cytoplasmic microtubule organization	biological_process	0.00514076	7.9376	TRIAE_CS42_1AS_TGACv1_019520_AA0067630
GO:0010201	response to continuous far red light stimulus by the high-irradiance response system	biological_process	0.00514076	7.9376	TRIAE_CS42_4DS_TGACv1_362677_AA1181480
GO:0010203	response to very low fluence red light stimulus	biological_process	0.00514076	7.9376	TRIAE_CS42_4DS_TGACv1_362677_AA1181480
GO:0010336	gibberellic acid homeostasis	biological_process	0.00514076	7.9376	TRIAE_CS42_7DS_TGACv1_622196_AA2034950
GO:0090228	positive regulation of red or far-red light signaling pathway	biological_process	0.00514076	7.9376	TRIAE_CS42_3B_TGACv1_222305_AA0761750
GO:0040020	regulation of meiotic nuclear division	biological_process	0.00514076	7.9376	TRIAE_CS42_7DS_TGACv1_625391_AA2065010
GO:0035407	histone H3-T11 phosphorylation	biological_process	0.00514076	7.9376	TRIAE_CS42_2BS_TGACv1_146338_AA0462950
GO:0072355	histone H3-T3 phosphorylation	biological_process	0.00514076	7.9376	TRIAE_CS42_2BS_TGACv1_146338_AA0462950
GO:0034196	acylglycerol transport	biological_process	0.00514076	7.9376	TRIAE_CS42_3AS_TGACv1_212201_AA0698720
GO:1990052	ER to chloroplast lipid transport	biological_process	0.00514076	7.9376	TRIAE_CS42_3AS_TGACv1_212201_AA0698720
GO:0043007	maintenance of rDNA	biological_process	0.00514076	7.9376	TRIAE_CS42_3B_TGACv1_224126_AA0792670
GO:0006780	uroporphyrinogen III biosynthetic process	biological_process	0.00514076	7.9376	TRIAE_CS42_4AS_TGACv1_307210_AA1018480
GO:0000453	enzyme-directed rRNA 2'-O-methylation	biological_process	0.00514076	7.9376	TRIAE_CS42_1DL_TGACv1_061111_AA0185760
GO:0071277	cellular response to calcium ion	biological_process	0.00514076	7.9376	TRIAE_CS42_6DL_TGACv1_526671_AA1689500
GO:0048572	short-day photoperiodism	biological_process	0.00514076	7.9376	TRIAE_CS42_7DS_TGACv1_623966_AA2057920
GO:0048576	positive regulation of short-day photoperiodism, flowering	biological_process	0.00514076	7.9376	TRIAE_CS42_7DS_TGACv1_623966_AA2057920
GO:0009786	regulation of asymmetric cell division	biological_process	0.00514076	7.9376	TRIAE_CS42_7BL_TGACv1_579609_AA1908900
GO:0090627	plant epidermal cell differentiation	biological_process	0.00514076	7.9376	TRIAE_CS42_7BL_TGACv1_579609_AA1908900
GO:0006223	uracil salvage	biological_process	0.00514076	7.9376	TRIAE_CS42_1AL_TGACv1_001146_AA0025940
GO:0071266	'de novo' L-methionine biosynthetic process	biological_process	0.00514076	7.9376	TRIAE_CS42_7AS_TGACv1_569717_AA1822560
GO:0015882	L-ascorbic acid transport	biological_process	0.00514076	7.9376	TRIAE_CS42_4BS_TGACv1_329699_AA1103360
GO:0044070	regulation of anion transport	biological_process	0.00514076	7.9376	TRIAE_CS42_6BL_TGACv1_500204_AA1601070
GO:0090322	regulation of superoxide metabolic process	biological_process	0.00514076	7.9376	TRIAE_CS42_3AL_TGACv1_195836_AA0654600
GO:0061635	regulation of protein complex stability	biological_process	0.00514076	7.9376	TRIAE_CS42_1AL_TGACv1_002904_AA0046140
GO:1902458	positive regulation of stomatal opening	biological_process	0.00514076	7.9376	TRIAE_CS42_7AL_TGACv1_557349_AA1780120
GO:1903426	regulation of reactive oxygen species biosynthetic process	biological_process	0.00514076	7.9376	TRIAE_CS42_7AL_TGACv1_557349_AA1780120
GO:2000070	regulation of response to water deprivation	biological_process	0.00514076	7.9376	TRIAE_CS42_7AL_TGACv1_557349_AA1780120
GO:0052542	defense response by callose deposition	biological_process	0.00514076	7.9376	TRIAE_CS42_U_TGACv1_642091_AA2111160
GO:1902749	regulation of cell cycle G2/M phase transition	biological_process	0.00514076	7.9376	TRIAE_CS42_1BL_TGACv1_031149_AA0108710
GO:1990067	intrachromosomal DNA recombination	biological_process	0.00514076	7.9376	TRIAE_CS42_1BL_TGACv1_031149_AA0108710
GO:0006233	dTDP biosynthetic process	biological_process	0.00514076	7.9376	TRIAE_CS42_2AS_TGACv1_113005_AA0349570
GO:1901918	negative regulation of exoribonuclease activity	biological_process	0.00514076	7.9376	TRIAE_CS42_4DL_TGACv1_343812_AA1140000
GO:0018026	peptidyl-lysine monomethylation	biological_process	0.00514076	7.9376	TRIAE_CS42_3AL_TGACv1_195215_AA0646610
GO:0010638	positive regulation of organelle organization	biological_process	0.00514076	7.9376	TRIAE_CS42_7DL_TGACv1_602941_AA1972400
GO:0019430	removal of superoxide radicals	biological_process	0.00570158	3.40183	TRIAE_CS42_4AL_TGACv1_289135_AA0965570; TRIAE_CS42_7DS_TGACv1_625535_AA2065460; TRIAE_CS42_7AS_TGACv1_570531_AA1837180; TRIAE_CS42_4AL_TGACv1_291448_AA0994630
GO:0007010	cytoskeleton organization	biological_process	0.00585211	2.41142	TRIAE_CS42_6AS_TGACv1_486373_AA1560720; TRIAE_CS42_1AL_TGACv1_003346_AA0049250; TRIAE_CS42_3DL_TGACv1_252143_AA0887870; TRIAE_CS42_1BL_TGACv1_034119_AA0143500; TRIAE_CS42_2DS_TGACv1_177956_AA0588140; TRIAE_CS42_5AL_TGACv1_374895_AA1211210; TRIAE_CS42_4BL_TGACv1_321129_AA1055890; TRIAE_CS42_4AL_TGACv1_291622_AA0995640
GO:0009089	lysine biosynthetic process via diaminopimelate	biological_process	0.0069446	2.904	TRIAE_CS42_4BL_TGACv1_320817_AA1049390; TRIAE_CS42_2DL_TGACv1_157940_AA0502760; TRIAE_CS42_1BS_TGACv1_050308_AA0170440; TRIAE_CS42_5AL_TGACv1_374664_AA1206100; TRIAE_CS42_1DS_TGACv1_080269_AA0244780
GO:0009793	embryo development ending in seed dormancy	biological_process	0.00733189	1.76391	TRIAE_CS42_2AL_TGACv1_095911_AA0315760; TRIAE_CS42_5DL_TGACv1_434499_AA1437000; TRIAE_CS42_7DL_TGACv1_603396_AA1982740; TRIAE_CS42_5BS_TGACv1_423494_AA1378080; TRIAE_CS42_5AL_TGACv1_376998_AA1243110; TRIAE_CS42_6BS_TGACv1_515435_AA1670100; TRIAE_CS42_6AL_TGACv1_474076_AA1534010; TRIAE_CS42_6DL_TGACv1_527925_AA1709970; TRIAE_CS42_U_TGACv1_641293_AA2090980; TRIAE_CS42_4AL_TGACv1_289349_AA0969580; T…
GO:0048364	root development	biological_process	0.00805816	2.29521	TRIAE_CS42_7AS_TGACv1_569990_AA1828200; TRIAE_CS42_2AL_TGACv1_093763_AA0286280; TRIAE_CS42_5AL_TGACv1_376998_AA1243110; TRIAE_CS42_U_TGACv1_641293_AA2090980; TRIAE_CS42_3B_TGACv1_224126_AA0792670; TRIAE_CS42_5BL_TGACv1_406184_AA1341930; TRIAE_CS42_7BS_TGACv1_593143_AA1948540; TRIAE_CS42_7BL_TGACv1_579609_AA1908900
GO:0043547	positive regulation of GTPase activity	biological_process	0.00862089	2.08884	TRIAE_CS42_U_TGACv1_641055_AA2083640; TRIAE_CS42_3B_TGACv1_220708_AA0716130; TRIAE_CS42_5DL_TGACv1_435393_AA1450020; TRIAE_CS42_3DL_TGACv1_250372_AA0867120; TRIAE_CS42_7BS_TGACv1_593044_AA1947660; TRIAE_CS42_6AL_TGACv1_473155_AA1529000; TRIAE_CS42_1BL_TGACv1_032547_AA0131280; TRIAE_CS42_2AL_TGACv1_093732_AA0285750; TRIAE_CS42_1DL_TGACv1_061709_AA0202040; TRIAE_CS42_5BL_TGACv1_406334_AA1344130
GO:0031167	rRNA methylation	biological_process	0.00876429	3.57192	TRIAE_CS42_5DL_TGACv1_433536_AA1415820; TRIAE_CS42_1DL_TGACv1_061111_AA0185760; TRIAE_CS42_5BL_TGACv1_406599_AA1347620
GO:0006259	DNA metabolic process	biological_process	0.00877156	2.76893	TRIAE_CS42_3B_TGACv1_221521_AA0742830; TRIAE_CS42_2BL_TGACv1_130418_AA0410960; TRIAE_CS42_7AL_TGACv1_558517_AA1793920; TRIAE_CS42_5BL_TGACv1_404129_AA1285520; TRIAE_CS42_5DL_TGACv1_435342_AA1449300
GO:0006729	tetrahydrobiopterin biosynthetic process	biological_process	0.00947101	4.3296	TRIAE_CS42_5AL_TGACv1_375999_AA1230440; TRIAE_CS42_4DL_TGACv1_342399_AA1112520
GO:0009306	protein secretion	biological_process	0.00947101	4.3296	TRIAE_CS42_5BL_TGACv1_404158_AA1287310; TRIAE_CS42_7AL_TGACv1_557349_AA1780120
GO:0010143	cutin biosynthetic process	biological_process	0.00947101	4.3296	TRIAE_CS42_1BL_TGACv1_031129_AA0108320; TRIAE_CS42_1AL_TGACv1_002304_AA0040720
GO:0010019	chloroplast-nucleus signaling pathway	biological_process	0.00947101	4.3296	TRIAE_CS42_3B_TGACv1_225264_AA0806540; TRIAE_CS42_3AL_TGACv1_194505_AA0634490
GO:0006400	tRNA modification	biological_process	0.00980342	2.706	TRIAE_CS42_5BL_TGACv1_405557_AA1330230; TRIAE_CS42_5AS_TGACv1_393918_AA1277160; TRIAE_CS42_5BL_TGACv1_406995_AA1352300; TRIAE_CS42_5DS_TGACv1_458016_AA1491410; TRIAE_CS42_2AL_TGACv1_096097_AA0317130
GO:0009880	embryonic pattern specification	biological_process	0.00999492	5.9532	TRIAE_CS42_2AL_TGACv1_095911_AA0315760
GO:0009312	oligosaccharide biosynthetic process	biological_process	0.00999492	5.9532	TRIAE_CS42_U_TGACv1_640826_AA2075940
GO:0071461	cellular response to redox state	biological_process	0.00999492	5.9532	TRIAE_CS42_U_TGACv1_640762_AA2072930
GO:0048571	long-day photoperiodism	biological_process	0.00999492	5.9532	TRIAE_CS42_7DS_TGACv1_623966_AA2057920
GO:0016556	mRNA modification	biological_process	0.00999492	5.9532	TRIAE_CS42_5DL_TGACv1_433108_AA1402290
GO:0071901	negative regulation of protein serine/threonine kinase activity	biological_process	0.0104721	3.40183	TRIAE_CS42_7AS_TGACv1_569709_AA1822270; TRIAE_CS42_7BS_TGACv1_593441_AA1951670; TRIAE_CS42_5BL_TGACv1_405848_AA1336360
GO:0006334	nucleosome assembly	biological_process	0.0111757	1.77707	TRIAE_CS42_U_TGACv1_643178_AA2128470; TRIAE_CS42_6BS_TGACv1_513293_AA1637680; TRIAE_CS42_2AL_TGACv1_092946_AA0267790; TRIAE_CS42_5AL_TGACv1_376556_AA1238410; TRIAE_CS42_5DL_TGACv1_433727_AA1420720; TRIAE_CS42_U_TGACv1_641129_AA2086300; TRIAE_CS42_6BS_TGACv1_513781_AA1649430; TRIAE_CS42_5BL_TGACv1_407099_AA1353300; TRIAE_CS42_5DL_TGACv1_433265_AA1407530; TRIAE_CS42_5BL_TGACv1_405766_AA1335000; TRI…
GO:0048366	leaf development	biological_process	0.011568	2.42164	TRIAE_CS42_4AL_TGACv1_288257_AA0942540; TRIAE_CS42_U_TGACv1_640698_AA2069200; TRIAE_CS42_2DL_TGACv1_158410_AA0517940; TRIAE_CS42_3AS_TGACv1_211672_AA0692890; TRIAE_CS42_6AS_TGACv1_485334_AA1543400; TRIAE_CS42_3DS_TGACv1_272032_AA0913450
GO:0009767	photosynthetic electron transport chain	biological_process	0.0115842	2.8864	TRIAE_CS42_2BL_TGACv1_129798_AA0396380; TRIAE_CS42_U_TGACv1_644185_AA2137890; TRIAE_CS42_6AL_TGACv1_470902_AA1498160; TRIAE_CS42_1DS_TGACv1_080134_AA0240970
GO:0009607	response to biotic stimulus	biological_process	0.0116434	2.1648	TRIAE_CS42_2BL_TGACv1_130116_AA0404130; TRIAE_CS42_1DL_TGACv1_063158_AA0224470; TRIAE_CS42_4BS_TGACv1_328113_AA1083020; TRIAE_CS42_4DS_TGACv1_363146_AA1183430; TRIAE_CS42_2DL_TGACv1_158937_AA0529150; TRIAE_CS42_2BL_TGACv1_130389_AA0410180; TRIAE_CS42_1BS_TGACv1_052573_AA0181860; TRIAE_CS42_4AL_TGACv1_288874_AA0960310
GO:0015994	chlorophyll metabolic process	biological_process	0.0122377	3.9688	TRIAE_CS42_2AL_TGACv1_093600_AA0283510; TRIAE_CS42_2BL_TGACv1_132985_AA0440790
GO:0040007	growth	biological_process	0.0122377	3.9688	TRIAE_CS42_1DL_TGACv1_062954_AA0222090; TRIAE_CS42_1BL_TGACv1_033287_AA0138450
GO:0006662	glycerol ether metabolic process	biological_process	0.0123476	2.25256	TRIAE_CS42_5DS_TGACv1_456490_AA1471980; TRIAE_CS42_2AL_TGACv1_093139_AA0273100; TRIAE_CS42_6AL_TGACv1_472257_AA1520000; TRIAE_CS42_2DL_TGACv1_161069_AA0556430; TRIAE_CS42_6BL_TGACv1_499707_AA1589610; TRIAE_CS42_6DL_TGACv1_526721_AA1690520; TRIAE_CS42_2BL_TGACv1_129991_AA0401170
GO:0009245	lipid A biosynthetic process	biological_process	0.0154185	3.66351	TRIAE_CS42_4AS_TGACv1_306245_AA1004980; TRIAE_CS42_3B_TGACv1_228547_AA0827140
GO:0044210	'de novo' CTP biosynthetic process	biological_process	0.0154185	3.66351	TRIAE_CS42_3DL_TGACv1_250677_AA0871910; TRIAE_CS42_3AL_TGACv1_194543_AA0635360
GO:0000741	karyogamy	biological_process	0.0154185	3.66351	TRIAE_CS42_1BL_TGACv1_030330_AA0086930; TRIAE_CS42_1AL_TGACv1_002583_AA0043340
GO:0000002	mitochondrial genome maintenance	biological_process	0.0161955	4.76256	TRIAE_CS42_3B_TGACv1_221521_AA0742830
GO:0031930	mitochondria-nucleus signaling pathway	biological_process	0.0161955	4.76256	TRIAE_CS42_3B_TGACv1_220591_AA0710000
GO:1903866	palisade mesophyll development	biological_process	0.0161955	4.76256	TRIAE_CS42_6AS_TGACv1_486063_AA1556170
GO:0009768	photosynthesis, light harvesting in photosystem I	biological_process	0.0161955	4.76256	TRIAE_CS42_5AL_TGACv1_377798_AA1249570
GO:0090610	bundle sheath cell fate specification	biological_process	0.0161955	4.76256	TRIAE_CS42_4AL_TGACv1_288257_AA0942540
GO:0045815	positive regulation of gene expression, epigenetic	biological_process	0.0161955	4.76256	TRIAE_CS42_3AL_TGACv1_193702_AA0617970
GO:0008361	regulation of cell size	biological_process	0.0161955	4.76256	TRIAE_CS42_2AL_TGACv1_093763_AA0286280
GO:0010540	basipetal auxin transport	biological_process	0.0161955	4.76256	TRIAE_CS42_2AL_TGACv1_093763_AA0286280
GO:0010161	red light signaling pathway	biological_process	0.0161955	4.76256	TRIAE_CS42_4DS_TGACv1_362677_AA1181480
GO:0015940	pantothenate biosynthetic process	biological_process	0.0161955	4.76256	TRIAE_CS42_4AL_TGACv1_289349_AA0969580
GO:0080005	photosystem stoichiometry adjustment	biological_process	0.0161955	4.76256	TRIAE_CS42_U_TGACv1_640762_AA2072930
GO:0048439	flower morphogenesis	biological_process	0.0161955	4.76256	TRIAE_CS42_7BL_TGACv1_579609_AA1908900
GO:0006566	threonine metabolic process	biological_process	0.0161955	4.76256	TRIAE_CS42_2AL_TGACv1_096507_AA0319530
GO:0042549	photosystem II stabilization	biological_process	0.0161955	4.76256	TRIAE_CS42_1AL_TGACv1_003123_AA0047980
GO:2000011	regulation of adaxial/abaxial pattern formation	biological_process	0.0161955	4.76256	TRIAE_CS42_1BL_TGACv1_031149_AA0108710
GO:0045492	xylan biosynthetic process	biological_process	0.0165979	2.64587	TRIAE_CS42_7BL_TGACv1_579516_AA1908060; TRIAE_CS42_5BL_TGACv1_404170_AA1287990; TRIAE_CS42_5DL_TGACv1_433863_AA1424040; TRIAE_CS42_7DL_TGACv1_605163_AA2005220
GO:0030488	tRNA methylation	biological_process	0.0178609	2.38128	TRIAE_CS42_4AL_TGACv1_291514_AA0995000; TRIAE_CS42_3AL_TGACv1_199219_AA0669580; TRIAE_CS42_5BL_TGACv1_405557_AA1330230; TRIAE_CS42_2AS_TGACv1_113867_AA0361650; TRIAE_CS42_3AS_TGACv1_214014_AA0708280
GO:0009409	response to cold	biological_process	0.0186394	1.81903	TRIAE_CS42_5BL_TGACv1_407129_AA1353680; TRIAE_CS42_4AS_TGACv1_306678_AA1011970; TRIAE_CS42_2BL_TGACv1_129798_AA0396380; TRIAE_CS42_3AS_TGACv1_211303_AA0688230; TRIAE_CS42_6DL_TGACv1_526376_AA1681230; TRIAE_CS42_5DL_TGACv1_434053_AA1428030; TRIAE_CS42_4BL_TGACv1_321861_AA1066350; TRIAE_CS42_7AL_TGACv1_557349_AA1780120; TRIAE_CS42_4DL_TGACv1_342636_AA1118730; TRIAE_CS42_U_TGACv1_642388_AA2116790; T…
GO:0015969	guanosine tetraphosphate metabolic process	biological_process	0.0190198	3.40183	TRIAE_CS42_1DS_TGACv1_080457_AA0248330; TRIAE_CS42_1AS_TGACv1_020272_AA0076190
GO:0010628	positive regulation of gene expression	biological_process	0.0190198	3.40183	TRIAE_CS42_5DL_TGACv1_433712_AA1420120; TRIAE_CS42_5AL_TGACv1_375120_AA1216400
GO:0009926	auxin polar transport	biological_process	0.0193858	2.85754	TRIAE_CS42_3AL_TGACv1_199376_AA0669700; TRIAE_CS42_2AL_TGACv1_093763_AA0286280; TRIAE_CS42_3DL_TGACv1_249022_AA0834710
GO:0006850	mitochondrial pyruvate transport	biological_process	0.0230451	3.17504	TRIAE_CS42_1BS_TGACv1_050100_AA0167400; TRIAE_CS42_1BS_TGACv1_049656_AA0158990
GO:0009657	plastid organization	biological_process	0.0230451	3.17504	TRIAE_CS42_5DS_TGACv1_456490_AA1471980; TRIAE_CS42_4DL_TGACv1_343812_AA1140000
GO:0006825	copper ion transport	biological_process	0.0230451	3.17504	TRIAE_CS42_7AS_TGACv1_570345_AA1834200; TRIAE_CS42_U_TGACv1_641589_AA2098880
GO:0006359	regulation of transcription from RNA polymerase III promoter	biological_process	0.0230451	3.17504	TRIAE_CS42_4BS_TGACv1_328293_AA1085830; TRIAE_CS42_3B_TGACv1_224506_AA0797460
GO:0032502	developmental process	biological_process	0.0232258	2.24649	TRIAE_CS42_6DL_TGACv1_527403_AA1703400; TRIAE_CS42_7BS_TGACv1_592255_AA1934360; TRIAE_CS42_2AL_TGACv1_094065_AA0291920; TRIAE_CS42_1AL_TGACv1_001146_AA0025940; TRIAE_CS42_6AL_TGACv1_472296_AA1520540
GO:0015768	maltose transport	biological_process	0.023621	3.9688	TRIAE_CS42_2AL_TGACv1_094339_AA0296040
GO:0009625	response to insect	biological_process	0.023621	3.9688	TRIAE_CS42_7DL_TGACv1_603396_AA1982740
GO:0040010	positive regulation of growth rate	biological_process	0.023621	3.9688	TRIAE_CS42_3AL_TGACv1_193702_AA0617970
GO:0009639	response to red or far red light	biological_process	0.023621	3.9688	TRIAE_CS42_2AL_TGACv1_093763_AA0286280
GO:0009156	ribonucleoside monophosphate biosynthetic process	biological_process	0.023621	3.9688	TRIAE_CS42_6AS_TGACv1_486180_AA1557910
GO:0017006	protein-tetrapyrrole linkage	biological_process	0.023621	3.9688	TRIAE_CS42_4DS_TGACv1_362677_AA1181480
GO:0010929	positive regulation of auxin mediated signaling pathway	biological_process	0.023621	3.9688	TRIAE_CS42_4AS_TGACv1_306984_AA1015830
GO:0101030	tRNA-guanine transglycosylation	biological_process	0.023621	3.9688	TRIAE_CS42_5BL_TGACv1_406995_AA1352300
GO:2000123	positive regulation of stomatal complex development	biological_process	0.023621	3.9688	TRIAE_CS42_3B_TGACv1_224739_AA0800870
GO:0080183	response to photooxidative stress	biological_process	0.023621	3.9688	TRIAE_CS42_3AL_TGACv1_194213_AA0628750
GO:0006000	fructose metabolic process	biological_process	0.023621	3.9688	TRIAE_CS42_1AS_TGACv1_019973_AA0073360
GO:0006003	fructose 2,6-bisphosphate metabolic process	biological_process	0.023621	3.9688	TRIAE_CS42_1AS_TGACv1_019973_AA0073360
GO:0090333	regulation of stomatal closure	biological_process	0.023621	3.9688	TRIAE_CS42_6DL_TGACv1_526671_AA1689500
GO:0006402	mRNA catabolic process	biological_process	0.023621	3.9688	TRIAE_CS42_U_TGACv1_640986_AA2081500
GO:0051289	protein homotetramerization	biological_process	0.023621	3.9688	TRIAE_CS42_U_TGACv1_643851_AA2135470
GO:0006241	CTP biosynthetic process	biological_process	0.0251786	2.64587	TRIAE_CS42_1AL_TGACv1_000492_AA0013410; TRIAE_CS42_3DL_TGACv1_250677_AA0871910; TRIAE_CS42_3AL_TGACv1_194543_AA0635360
GO:0009451	RNA modification	biological_process	0.0255728	2.07068	TRIAE_CS42_2AL_TGACv1_095974_AA0316310; TRIAE_CS42_3AL_TGACv1_195149_AA0645420; TRIAE_CS42_7BL_TGACv1_579004_AA1902910; TRIAE_CS42_1DL_TGACv1_062954_AA0222090; TRIAE_CS42_4DL_TGACv1_342754_AA1121300; TRIAE_CS42_1BL_TGACv1_033287_AA0138450
GO:0055114	oxidation-reduction process	biological_process	0.0266072	1.11783	TRIAE_CS42_2DS_TGACv1_178097_AA0590740; TRIAE_CS42_2BS_TGACv1_148182_AA0491170; TRIAE_CS42_3DS_TGACv1_272229_AA0917310; TRIAE_CS42_2AL_TGACv1_093600_AA0283510; TRIAE_CS42_4BS_TGACv1_330345_AA1107270; TRIAE_CS42_6BS_TGACv1_513252_AA1636180; TRIAE_CS42_2DL_TGACv1_160590_AA0552120; TRIAE_CS42_3AL_TGACv1_195455_AA0649810; TRIAE_CS42_2DS_TGACv1_179062_AA0604070; TRIAE_CS42_2DL_TGACv1_159181_AA0533940;…
GO:0010091	trichome branching	biological_process	0.0274948	2.9766	TRIAE_CS42_3DS_TGACv1_272680_AA0923800; TRIAE_CS42_6BS_TGACv1_514206_AA1656930
GO:0006561	proline biosynthetic process	biological_process	0.0274948	2.9766	TRIAE_CS42_5DL_TGACv1_434775_AA1441440; TRIAE_CS42_5BL_TGACv1_404599_AA1305750
GO:0051017	actin filament bundle assembly	biological_process	0.0274948	2.9766	TRIAE_CS42_3B_TGACv1_222885_AA0772560; TRIAE_CS42_3AS_TGACv1_211627_AA0692400
GO:0009567	double fertilization forming a zygote and endosperm	biological_process	0.0274948	2.9766	TRIAE_CS42_1BL_TGACv1_030330_AA0086930; TRIAE_CS42_1AL_TGACv1_002583_AA0043340
GO:0008360	regulation of cell shape	biological_process	0.0321575	3.40183	TRIAE_CS42_1DL_TGACv1_061095_AA0184940
GO:0002238	response to molecule of fungal origin	biological_process	0.0321575	3.40183	TRIAE_CS42_2BS_TGACv1_146914_AA0475310
GO:0045910	negative regulation of DNA recombination	biological_process	0.0321575	3.40183	TRIAE_CS42_3B_TGACv1_224126_AA0792670
GO:0010310	regulation of hydrogen peroxide metabolic process	biological_process	0.0321575	3.40183	TRIAE_CS42_3AL_TGACv1_195836_AA0654600
GO:0006529	asparagine biosynthetic process	biological_process	0.0323667	2.8015	TRIAE_CS42_5BS_TGACv1_423270_AA1372860; TRIAE_CS42_5DS_TGACv1_457404_AA1486080
GO:0006388	tRNA splicing, via endonucleolytic cleavage and ligation	biological_process	0.0323667	2.8015	TRIAE_CS42_7DL_TGACv1_602666_AA1964660; TRIAE_CS42_U_TGACv1_640928_AA2079480
GO:0043067	regulation of programmed cell death	biological_process	0.0323667	2.8015	TRIAE_CS42_6AS_TGACv1_485180_AA1539150; TRIAE_CS42_4DL_TGACv1_343786_AA1139630
GO:0006564	L-serine biosynthetic process	biological_process	0.0323667	2.8015	TRIAE_CS42_7BL_TGACv1_580117_AA1912080; TRIAE_CS42_7AL_TGACv1_558056_AA1789690
GO:0090351	seedling development	biological_process	0.0323667	2.8015	TRIAE_CS42_4AL_TGACv1_289361_AA0969680; TRIAE_CS42_5DL_TGACv1_433168_AA1404380
GO:0000413	protein peptidyl-prolyl isomerization	biological_process	0.0365059	1.64743	TRIAE_CS42_4DS_TGACv1_362233_AA1177990; TRIAE_CS42_3B_TGACv1_245844_AA0834230; TRIAE_CS42_4BS_TGACv1_328589_AA1090600; TRIAE_CS42_7AS_TGACv1_569625_AA1820560; TRIAE_CS42_6BL_TGACv1_501103_AA1613510; TRIAE_CS42_7AL_TGACv1_556054_AA1753850; TRIAE_CS42_3AS_TGACv1_212447_AA0700930; TRIAE_CS42_6DL_TGACv1_526666_AA1689380; TRIAE_CS42_3DS_TGACv1_273247_AA0929860; TRIAE_CS42_6AL_TGACv1_471630_AA1512040; …
GO:0046373	L-arabinose metabolic process	biological_process	0.0376566	2.64587	TRIAE_CS42_7DL_TGACv1_604860_AA2002360; TRIAE_CS42_7BL_TGACv1_577355_AA1873230
GO:0050821	protein stabilization	biological_process	0.0376566	2.64587	TRIAE_CS42_5BL_TGACv1_404244_AA1291940; TRIAE_CS42_5AL_TGACv1_374916_AA1211930
GO:0009958	positive gravitropism	biological_process	0.0376566	2.64587	TRIAE_CS42_2AL_TGACv1_093763_AA0286280; TRIAE_CS42_4DS_TGACv1_361293_AA1165150
GO:0045017	glycerolipid biosynthetic process	biological_process	0.039577	2.11669	TRIAE_CS42_5AL_TGACv1_374355_AA1197830; TRIAE_CS42_5BL_TGACv1_409004_AA1365160; TRIAE_CS42_5DL_TGACv1_435242_AA1447650; TRIAE_CS42_5BL_TGACv1_404443_AA1299940
GO:0009624	response to nematode	biological_process	0.0395923	2.30446	TRIAE_CS42_6BL_TGACv1_500204_AA1601170; TRIAE_CS42_3B_TGACv1_224606_AA0798690; TRIAE_CS42_2BS_TGACv1_146914_AA0475310
GO:0008033	tRNA processing	biological_process	0.0408549	1.65367	TRIAE_CS42_1AS_TGACv1_019101_AA0060630; TRIAE_CS42_3AL_TGACv1_199219_AA0669580; TRIAE_CS42_5BL_TGACv1_405557_AA1330230; TRIAE_CS42_5AS_TGACv1_393918_AA1277160; TRIAE_CS42_5BL_TGACv1_404968_AA1316540; TRIAE_CS42_5BL_TGACv1_406995_AA1352300; TRIAE_CS42_5BS_TGACv1_424669_AA1391210; TRIAE_CS42_5DS_TGACv1_458016_AA1491410; TRIAE_CS42_2BL_TGACv1_129445_AA0383980; TRIAE_CS42_7DL_TGACv1_604439_AA1998150
GO:0016180	snRNA processing	biological_process	0.0416989	2.9766	TRIAE_CS42_3DL_TGACv1_250736_AA0872530
GO:0048574	long-day photoperiodism, flowering	biological_process	0.0416989	2.9766	TRIAE_CS42_5AL_TGACv1_374717_AA1207310
GO:0045814	negative regulation of gene expression, epigenetic	biological_process	0.0416989	2.9766	TRIAE_CS42_3AL_TGACv1_193702_AA0617970
GO:0009584	detection of visible light	biological_process	0.0416989	2.9766	TRIAE_CS42_4DS_TGACv1_362677_AA1181480
GO:0046685	response to arsenic-containing substance	biological_process	0.0416989	2.9766	TRIAE_CS42_4DS_TGACv1_362677_AA1181480
GO:0006177	GMP biosynthetic process	biological_process	0.0416989	2.9766	TRIAE_CS42_U_TGACv1_641607_AA2099330
GO:0048829	root cap development	biological_process	0.0416989	2.9766	TRIAE_CS42_7BL_TGACv1_579609_AA1908900
GO:0071918	urea transmembrane transport	biological_process	0.0416989	2.9766	TRIAE_CS42_3DL_TGACv1_250216_AA0864470
GO:2001289	lipid X metabolic process	biological_process	0.0416989	2.9766	TRIAE_CS42_3B_TGACv1_228547_AA0827140
GO:0006955	immune response	biological_process	0.0416989	2.9766	TRIAE_CS42_U_TGACv1_642091_AA2111160
GO:0010337	regulation of salicylic acid metabolic process	biological_process	0.0416989	2.9766	TRIAE_CS42_U_TGACv1_642091_AA2111160
GO:0007021	tubulin complex assembly	biological_process	0.0416989	2.9766	TRIAE_CS42_1BL_TGACv1_032547_AA0131280
GO:0009098	leucine biosynthetic process	biological_process	0.0416989	2.9766	TRIAE_CS42_3B_TGACv1_220626_AA0712220
GO:0033566	gamma-tubulin complex localization	biological_process	0.0416989	2.9766	TRIAE_CS42_1DL_TGACv1_061449_AA0195530
GO:0006260	DNA replication	biological_process	0.0428126	1.52926	TRIAE_CS42_1BL_TGACv1_030955_AA0104350; TRIAE_CS42_5BL_TGACv1_404158_AA1287300; TRIAE_CS42_4DS_TGACv1_362355_AA1179020; TRIAE_CS42_5DL_TGACv1_436663_AA1462610; TRIAE_CS42_7BL_TGACv1_578537_AA1896770; TRIAE_CS42_7DL_TGACv1_602671_AA1964870; TRIAE_CS42_4BS_TGACv1_328100_AA1082820; TRIAE_CS42_6BL_TGACv1_500464_AA1605220; TRIAE_CS42_3AL_TGACv1_194354_AA0631530; TRIAE_CS42_5DL_TGACv1_434543_AA1437830;…
GO:0009555	pollen development	biological_process	0.043723	1.67434	TRIAE_CS42_5DL_TGACv1_434221_AA1432030; TRIAE_CS42_2DL_TGACv1_158900_AA0528310; TRIAE_CS42_7AS_TGACv1_569990_AA1828200; TRIAE_CS42_7AL_TGACv1_558517_AA1793920; TRIAE_CS42_3B_TGACv1_224126_AA0792670; TRIAE_CS42_7BS_TGACv1_593143_AA1948540; TRIAE_CS42_1BL_TGACv1_030330_AA0086930; TRIAE_CS42_1AL_TGACv1_002583_AA0043340; TRIAE_CS42_2AL_TGACv1_095387_AA0310370
GO:0006189	'de novo' IMP biosynthetic process	biological_process	0.0437949	2.23245	TRIAE_CS42_3B_TGACv1_220994_AA0726170; TRIAE_CS42_3DL_TGACv1_249808_AA0856740; TRIAE_CS42_3AL_TGACv1_196547_AA0661250
GO:0042026	protein refolding	biological_process	0.0437949	2.23245	TRIAE_CS42_2DL_TGACv1_158976_AA0529760; TRIAE_CS42_U_TGACv1_640699_AA2069370; TRIAE_CS42_2AL_TGACv1_096719_AA0320910
GO:0009908	flower development	biological_process	0.0454983	1.83175	TRIAE_CS42_5AL_TGACv1_376998_AA1243110; TRIAE_CS42_2DL_TGACv1_157916_AA0501640; TRIAE_CS42_U_TGACv1_641293_AA2090980; TRIAE_CS42_5BL_TGACv1_406184_AA1341930; TRIAE_CS42_2BL_TGACv1_129445_AA0383990; TRIAE_CS42_2AL_TGACv1_093753_AA0286040
GO:0070084	protein initiator methionine removal	biological_process	0.0494628	2.38128	TRIAE_CS42_7BL_TGACv1_579667_AA1909260; TRIAE_CS42_6DL_TGACv1_528468_AA1714320
GO:0048579	negative regulation of long-day photoperiodism, flowering	biological_process	0.0494628	2.38128	TRIAE_CS42_3AL_TGACv1_193702_AA0617970; TRIAE_CS42_7DS_TGACv1_623966_AA2057920
GO:0048235	pollen sperm cell differentiation	biological_process	0.0521457	2.64587	TRIAE_CS42_5AL_TGACv1_374717_AA1207310
GO:1900458	negative regulation of brassinosteroid mediated signaling pathway	biological_process	0.0521457	2.64587	TRIAE_CS42_2BS_TGACv1_147285_AA0481090
GO:0044249	cellular biosynthetic process	biological_process	0.0521457	2.64587	TRIAE_CS42_6AS_TGACv1_486180_AA1557910
GO:0006488	dolichol-linked oligosaccharide biosynthetic process	biological_process	0.0521457	2.64587	TRIAE_CS42_2DL_TGACv1_158410_AA0517940
GO:0000463	maturation of LSU-rRNA from tricistronic rRNA transcript (SSU-rRNA, 5.8S rRNA, LSU-rRNA)	biological_process	0.0521457	2.64587	TRIAE_CS42_4AL_TGACv1_292468_AA0998950
GO:0000466	maturation of 5.8S rRNA from tricistronic rRNA transcript (SSU-rRNA, 5.8S rRNA, LSU-rRNA)	biological_process	0.0521457	2.64587	TRIAE_CS42_4AL_TGACv1_292468_AA0998950
GO:0010582	floral meristem determinacy	biological_process	0.0521457	2.64587	TRIAE_CS42_5AS_TGACv1_394115_AA1278200
GO:0009411	response to UV	biological_process	0.0521457	2.64587	TRIAE_CS42_6AS_TGACv1_485577_AA1547920
GO:0000290	deadenylation-dependent decapping of nuclear-transcribed mRNA	biological_process	0.0521457	2.64587	TRIAE_CS42_5DL_TGACv1_436307_AA1459890
GO:0006772	thiamine metabolic process	biological_process	0.0521457	2.64587	TRIAE_CS42_2DS_TGACv1_177265_AA0571210
GO:0009229	thiamine diphosphate biosynthetic process	biological_process	0.0521457	2.64587	TRIAE_CS42_2DS_TGACv1_177265_AA0571210
GO:0009741	response to brassinosteroid	biological_process	0.0529199	2.10113	TRIAE_CS42_7BS_TGACv1_592615_AA1941450; TRIAE_CS42_7AS_TGACv1_570229_AA1832600; TRIAE_CS42_7DS_TGACv1_621689_AA2023210
GO:0006284	base-excision repair	biological_process	0.0550449	1.83175	TRIAE_CS42_1DL_TGACv1_062028_AA0207740; TRIAE_CS42_1BL_TGACv1_033382_AA0139040; TRIAE_CS42_2BL_TGACv1_131827_AA0432640; TRIAE_CS42_2DS_TGACv1_178876_AA0602030; TRIAE_CS42_1AL_TGACv1_000403_AA0011210
GO:0051026	chiasma assembly	biological_process	0.0559613	2.26788	TRIAE_CS42_7AL_TGACv1_558517_AA1793920; TRIAE_CS42_5DL_TGACv1_435342_AA1449300
GO:0042273	ribosomal large subunit biogenesis	biological_process	0.0559613	2.26788	TRIAE_CS42_4AL_TGACv1_292468_AA0998950; TRIAE_CS42_4AL_TGACv1_290844_AA0989970
GO:0006415	translational termination	biological_process	0.0578397	2.0411	TRIAE_CS42_1BL_TGACv1_030276_AA0084910; TRIAE_CS42_1DL_TGACv1_062506_AA0215590; TRIAE_CS42_1AL_TGACv1_004297_AA0053120
GO:0009860	pollen tube growth	biological_process	0.0578397	2.0411	TRIAE_CS42_5DL_TGACv1_435393_AA1450020; TRIAE_CS42_U_TGACv1_642040_AA2110080; TRIAE_CS42_5BL_TGACv1_406334_AA1344130
GO:0010197	polar nucleus fusion	biological_process	0.0628424	2.1648	TRIAE_CS42_1BL_TGACv1_030330_AA0086930; TRIAE_CS42_1AL_TGACv1_002583_AA0043340
GO:0009817	defense response to fungus, incompatible interaction	biological_process	0.0628424	2.1648	TRIAE_CS42_3AL_TGACv1_194012_AA0624520; TRIAE_CS42_3B_TGACv1_221731_AA0748630
GO:0006506	GPI anchor biosynthetic process	biological_process	0.0629949	1.9844	TRIAE_CS42_U_TGACv1_642040_AA2110080; TRIAE_CS42_1DL_TGACv1_064387_AA0234180; TRIAE_CS42_4DL_TGACv1_342399_AA1112540
GO:0009236	cobalamin biosynthetic process	biological_process	0.0634051	2.38128	TRIAE_CS42_6DS_TGACv1_544105_AA1746500
GO:0042819	vitamin B6 biosynthetic process	biological_process	0.0634051	2.38128	TRIAE_CS42_U_TGACv1_645018_AA2142720
GO:0009814	defense response, incompatible interaction	biological_process	0.0634051	2.38128	TRIAE_CS42_6AS_TGACv1_485180_AA1539150
GO:0046901	tetrahydrofolylpolyglutamate biosynthetic process	biological_process	0.0634051	2.38128	TRIAE_CS42_1BL_TGACv1_030850_AA0102280
GO:0030261	chromosome condensation	biological_process	0.0634051	2.38128	TRIAE_CS42_U_TGACv1_641505_AA2096850
GO:0048577	negative regulation of short-day photoperiodism, flowering	biological_process	0.0634051	2.38128	TRIAE_CS42_5AL_TGACv1_377315_AA1245850
GO:0002213	defense response to insect	biological_process	0.0634051	2.38128	TRIAE_CS42_7AS_TGACv1_572298_AA1851860
GO:0009249	protein lipoylation	biological_process	0.0634051	2.38128	TRIAE_CS42_4BL_TGACv1_322187_AA1069410
GO:0009405	pathogenesis	biological_process	0.0634051	2.38128	TRIAE_CS42_2AL_TGACv1_093618_AA0283730
GO:0048825	cotyledon development	biological_process	0.0634051	2.38128	TRIAE_CS42_3B_TGACv1_228966_AA0828000
GO:0006631	fatty acid metabolic process	biological_process	0.0716056	1.60278	TRIAE_CS42_2AL_TGACv1_093600_AA0283510; TRIAE_CS42_1BS_TGACv1_050332_AA0170800; TRIAE_CS42_5AL_TGACv1_375463_AA1222130; TRIAE_CS42_1DL_TGACv1_061504_AA0197110; TRIAE_CS42_2BL_TGACv1_132985_AA0440790; TRIAE_CS42_5DL_TGACv1_435061_AA1445500; TRIAE_CS42_1AS_TGACv1_019860_AA0072280
GO:0009082	branched-chain amino acid biosynthetic process	biological_process	0.0740001	1.87996	TRIAE_CS42_7AS_TGACv1_569990_AA1828200; TRIAE_CS42_7BS_TGACv1_593143_AA1948540; TRIAE_CS42_3B_TGACv1_220626_AA0712220
GO:0006487	protein N-linked glycosylation	biological_process	0.0740001	1.87996	TRIAE_CS42_2AL_TGACv1_093179_AA0274220; TRIAE_CS42_2DL_TGACv1_158410_AA0517940; TRIAE_CS42_6AS_TGACv1_486879_AA1566000
GO:0010315	auxin efflux	biological_process	0.0753904	2.1648	TRIAE_CS42_2AL_TGACv1_093763_AA0286280
GO:0006406	mRNA export from nucleus	biological_process	0.0753904	2.1648	TRIAE_CS42_3DL_TGACv1_253780_AA0895530
GO:0007023	post-chaperonin tubulin folding pathway	biological_process	0.0753904	2.1648	TRIAE_CS42_1BL_TGACv1_032547_AA0131280
GO:0010090	trichome morphogenesis	biological_process	0.0777029	1.9844	TRIAE_CS42_1BL_TGACv1_031129_AA0108320; TRIAE_CS42_1AL_TGACv1_002304_AA0040720
GO:0016311	dephosphorylation	biological_process	0.0793512	1.33032	TRIAE_CS42_4AL_TGACv1_288750_AA0957210; TRIAE_CS42_5AL_TGACv1_374648_AA1205550; TRIAE_CS42_4AS_TGACv1_306678_AA1011970; TRIAE_CS42_2BL_TGACv1_129536_AA0387600; TRIAE_CS42_2AS_TGACv1_114089_AA0363940; TRIAE_CS42_5AL_TGACv1_375014_AA1213910; TRIAE_CS42_7DL_TGACv1_602571_AA1961060; TRIAE_CS42_3AL_TGACv1_195795_AA0654050; TRIAE_CS42_4DL_TGACv1_344184_AA1144680; TRIAE_CS42_7AS_TGACv1_569862_AA1825730;…
GO:0008152	metabolic process	biological_process	0.080489	1.10789	TRIAE_CS42_3AS_TGACv1_211460_AA0690360; TRIAE_CS42_1AL_TGACv1_003227_AA0048810; TRIAE_CS42_1DL_TGACv1_062789_AA0219990; TRIAE_CS42_7AL_TGACv1_557197_AA1777940; TRIAE_CS42_2BS_TGACv1_148182_AA0491170; TRIAE_CS42_3DL_TGACv1_250950_AA0875360; TRIAE_CS42_4AL_TGACv1_288406_AA0947960; TRIAE_CS42_7DL_TGACv1_603134_AA1976600; TRIAE_CS42_4BS_TGACv1_327915_AA1078530; TRIAE_CS42_5AL_TGACv1_375188_AA1217460;…
GO:0001522	pseudouridine synthesis	biological_process	0.0818418	1.65367	TRIAE_CS42_2AL_TGACv1_095974_AA0316310; TRIAE_CS42_4BS_TGACv1_329062_AA1097510; TRIAE_CS42_3AL_TGACv1_195149_AA0645420; TRIAE_CS42_7BL_TGACv1_579004_AA1902910; TRIAE_CS42_4DL_TGACv1_342754_AA1121300
GO:0009813	flavonoid biosynthetic process	biological_process	0.0856552	1.90502	TRIAE_CS42_1BS_TGACv1_050332_AA0170800; TRIAE_CS42_1AS_TGACv1_019860_AA0072280
GO:1903830	magnesium ion transmembrane transport	biological_process	0.0859073	1.78596	TRIAE_CS42_3B_TGACv1_221971_AA0754090; TRIAE_CS42_3B_TGACv1_221616_AA0745940; TRIAE_CS42_3AS_TGACv1_212091_AA0697610
GO:0000737	DNA catabolic process, endonucleolytic	biological_process	0.088021	1.9844	TRIAE_CS42_7AL_TGACv1_558517_AA1793920
GO:0010332	response to gamma radiation	biological_process	0.088021	1.9844	TRIAE_CS42_7DS_TGACv1_625391_AA2065010
GO:1902456	regulation of stomatal opening	biological_process	0.088021	1.9844	TRIAE_CS42_1DL_TGACv1_061746_AA0202810
GO:0099402	plant organ development	biological_process	0.088021	1.9844	TRIAE_CS42_7BL_TGACv1_579609_AA1908900
GO:0009423	chorismate biosynthetic process	biological_process	0.088021	1.9844	TRIAE_CS42_1BL_TGACv1_030342_AA0087400
GO:0007031	peroxisome organization	biological_process	0.0939363	1.83175	TRIAE_CS42_2AL_TGACv1_095370_AA0310110; TRIAE_CS42_2DL_TGACv1_158478_AA0519730
GO:0006368	transcription elongation from RNA polymerase II promoter	biological_process	0.0939363	1.83175	TRIAE_CS42_5AL_TGACv1_374539_AA1202650; TRIAE_CS42_4DS_TGACv1_362776_AA1182090
GO:0000226	microtubule cytoskeleton organization	biological_process	0.0998952	1.56663	TRIAE_CS42_5BL_TGACv1_404462_AA1300590; TRIAE_CS42_6AL_TGACv1_471163_AA1503860; TRIAE_CS42_6DL_TGACv1_526930_AA1695370; TRIAE_CS42_4DS_TGACv1_361697_AA1171680; TRIAE_CS42_7AS_TGACv1_571234_AA1846170
GO:0008356	asymmetric cell division	biological_process	0.101221	1.83175	TRIAE_CS42_4AL_TGACv1_288257_AA0942540
GO:0009956	radial pattern formation	biological_process	0.101221	1.83175	TRIAE_CS42_4AL_TGACv1_288257_AA0942540
GO:0042823	pyridoxal phosphate biosynthetic process	biological_process	0.101221	1.83175	TRIAE_CS42_U_TGACv1_645018_AA2142720
GO:0010193	response to ozone	biological_process	0.101221	1.83175	TRIAE_CS42_2BS_TGACv1_146914_AA0475310
GO:0048527	lateral root development	biological_process	0.101221	1.83175	TRIAE_CS42_2AL_TGACv1_093763_AA0286280
GO:0009165	nucleotide biosynthetic process	biological_process	0.101221	1.83175	TRIAE_CS42_6AS_TGACv1_486180_AA1557910
GO:0097503	sialylation	biological_process	0.101221	1.83175	TRIAE_CS42_3DL_TGACv1_251587_AA0882790
GO:0030245	cellulose catabolic process	biological_process	0.107031	1.58752	TRIAE_CS42_7BS_TGACv1_592132_AA1931340; TRIAE_CS42_7AS_TGACv1_569331_AA1813600; TRIAE_CS42_5DL_TGACv1_438060_AA1467880; TRIAE_CS42_7DS_TGACv1_622209_AA2035330
GO:0006096	glycolytic process	biological_process	0.110174	1.38446	TRIAE_CS42_3AL_TGACv1_194363_AA0631810; TRIAE_CS42_5DS_TGACv1_456793_AA1478070; TRIAE_CS42_U_TGACv1_642815_AA2123640; TRIAE_CS42_7DL_TGACv1_603309_AA1980610; TRIAE_CS42_7BL_TGACv1_578216_AA1891270; TRIAE_CS42_5AS_TGACv1_392499_AA1259600; TRIAE_CS42_4AL_TGACv1_288604_AA0953590; TRIAE_CS42_4AL_TGACv1_289694_AA0975400; TRIAE_CS42_7AL_TGACv1_557283_AA1779230; TRIAE_CS42_5BS_TGACv1_423387_AA1375670
GO:0090503	RNA phosphodiester bond hydrolysis, exonucleolytic	biological_process	0.111424	1.70091	TRIAE_CS42_1DS_TGACv1_081371_AA0260290; TRIAE_CS42_U_TGACv1_640986_AA2081500
GO:0001678	cellular glucose homeostasis	biological_process	0.111424	1.70091	TRIAE_CS42_3AL_TGACv1_194363_AA0631810; TRIAE_CS42_U_TGACv1_642815_AA2123640
GO:0006779	porphyrin-containing compound biosynthetic process	biological_process	0.112277	1.6236	TRIAE_CS42_1BL_TGACv1_032560_AA0131510; TRIAE_CS42_6BL_TGACv1_501322_AA1616020; TRIAE_CS42_1BS_TGACv1_050930_AA0176780
GO:0032259	methylation	biological_process	0.113395	1.19217	TRIAE_CS42_5DL_TGACv1_433902_AA1424900; TRIAE_CS42_1BL_TGACv1_030542_AA0093540; TRIAE_CS42_6DL_TGACv1_528366_AA1713680; TRIAE_CS42_3AS_TGACv1_211303_AA0688230; TRIAE_CS42_2DL_TGACv1_160336_AA0549420; TRIAE_CS42_4AL_TGACv1_291514_AA0995000; TRIAE_CS42_3AL_TGACv1_199219_AA0669580; TRIAE_CS42_3B_TGACv1_222045_AA0755700; TRIAE_CS42_4BL_TGACv1_320707_AA1046830; TRIAE_CS42_5AL_TGACv1_377452_AA1246950; …
GO:0006430	lysyl-tRNA aminoacylation	biological_process	0.114922	1.70091	TRIAE_CS42_5DL_TGACv1_433087_AA1401430
GO:0006165	nucleoside diphosphate phosphorylation	biological_process	0.114922	1.70091	TRIAE_CS42_1AL_TGACv1_000492_AA0013410
GO:0006183	GTP biosynthetic process	biological_process	0.114922	1.70091	TRIAE_CS42_1AL_TGACv1_000492_AA0013410
GO:0006228	UTP biosynthetic process	biological_process	0.114922	1.70091	TRIAE_CS42_1AL_TGACv1_000492_AA0013410
GO:0048443	stamen development	biological_process	0.114922	1.70091	TRIAE_CS42_2AL_TGACv1_093763_AA0286280
GO:0000154	rRNA modification	biological_process	0.114922	1.70091	TRIAE_CS42_5BL_TGACv1_406599_AA1347620
GO:0010431	seed maturation	biological_process	0.114922	1.70091	TRIAE_CS42_7DS_TGACv1_622248_AA2036300
GO:0009107	lipoate biosynthetic process	biological_process	0.114922	1.70091	TRIAE_CS42_4BL_TGACv1_322187_AA1069410
GO:0006261	DNA-dependent DNA replication	biological_process	0.114922	1.70091	TRIAE_CS42_1BL_TGACv1_031149_AA0108710
GO:2000012	regulation of auxin polar transport	biological_process	0.114922	1.70091	TRIAE_CS42_6BL_TGACv1_500108_AA1599160
GO:0016570	histone modification	biological_process	0.120599	1.64226	TRIAE_CS42_5AL_TGACv1_374539_AA1202650; TRIAE_CS42_4DS_TGACv1_362776_AA1182090
GO:0033014	tetrapyrrole biosynthetic process	biological_process	0.120599	1.64226	TRIAE_CS42_1BS_TGACv1_050930_AA0176780; TRIAE_CS42_4AS_TGACv1_307210_AA1018480
GO:0006541	glutamine metabolic process	biological_process	0.120599	1.64226	TRIAE_CS42_3DL_TGACv1_250677_AA0871910; TRIAE_CS42_3AL_TGACv1_194543_AA0635360
GO:0009408	response to heat	biological_process	0.128381	1.40075	TRIAE_CS42_3B_TGACv1_221521_AA0742830; TRIAE_CS42_2AL_TGACv1_093600_AA0283510; TRIAE_CS42_4AL_TGACv1_288474_AA0949660; TRIAE_CS42_5DL_TGACv1_434775_AA1441440; TRIAE_CS42_2BL_TGACv1_132985_AA0440790; TRIAE_CS42_5BL_TGACv1_404599_AA1305750; TRIAE_CS42_5AS_TGACv1_392582_AA1261270
GO:0009298	GDP-mannose biosynthetic process	biological_process	0.129057	1.58752	TRIAE_CS42_4BL_TGACv1_320436_AA1039020
GO:0032544	plastid translation	biological_process	0.129057	1.58752	TRIAE_CS42_2AL_TGACv1_097288_AA0323700
GO:0009620	response to fungus	biological_process	0.129057	1.58752	TRIAE_CS42_2BS_TGACv1_146914_AA0475310
GO:0015689	molybdate ion transport	biological_process	0.129057	1.58752	TRIAE_CS42_2AL_TGACv1_098045_AA0325560
GO:0034755	iron ion transmembrane transport	biological_process	0.129057	1.58752	TRIAE_CS42_4DL_TGACv1_343946_AA1141850
GO:0006571	tyrosine biosynthetic process	biological_process	0.129057	1.58752	TRIAE_CS42_7AL_TGACv1_558848_AA1796450
GO:1901135	carbohydrate derivative metabolic process	biological_process	0.129057	1.58752	TRIAE_CS42_6DS_TGACv1_543742_AA1743710
GO:0000077	DNA damage checkpoint	biological_process	0.129057	1.58752	TRIAE_CS42_7DS_TGACv1_625391_AA2065010
GO:0006820	anion transport	biological_process	0.129057	1.58752	TRIAE_CS42_1AS_TGACv1_019207_AA0063140
GO:0015698	inorganic anion transport	biological_process	0.129057	1.58752	TRIAE_CS42_1AS_TGACv1_019207_AA0063140
GO:0010286	heat acclimation	biological_process	0.129057	1.58752	TRIAE_CS42_3AL_TGACv1_194213_AA0628750
GO:0055072	iron ion homeostasis	biological_process	0.129057	1.58752	TRIAE_CS42_5DL_TGACv1_433399_AA1411980
GO:0019344	cysteine biosynthetic process	biological_process	0.129057	1.58752	TRIAE_CS42_3AL_TGACv1_195836_AA0654600
GO:0003333	amino acid transmembrane transport	biological_process	0.130533	1.452	TRIAE_CS42_2DS_TGACv1_177436_AA0577080; TRIAE_CS42_2BS_TGACv1_146815_AA0473320; TRIAE_CS42_7BL_TGACv1_576975_AA1861750; TRIAE_CS42_2AS_TGACv1_112747_AA0344480; TRIAE_CS42_4DS_TGACv1_362062_AA1176260
GO:0051301	cell division	biological_process	0.130939	1.4883	TRIAE_CS42_1DL_TGACv1_061095_AA0184940; TRIAE_CS42_2AL_TGACv1_095911_AA0315760; TRIAE_CS42_U_TGACv1_641505_AA2096850; TRIAE_CS42_1BL_TGACv1_031149_AA0108710
GO:0008610	lipid biosynthetic process	biological_process	0.132721	1.41462	TRIAE_CS42_4DS_TGACv1_361018_AA1158870; TRIAE_CS42_3AS_TGACv1_211210_AA0686740; TRIAE_CS42_4BL_TGACv1_320251_AA1032490; TRIAE_CS42_2DS_TGACv1_179753_AA0608950; TRIAE_CS42_1AL_TGACv1_001108_AA0025230; TRIAE_CS42_1DL_TGACv1_061250_AA0190040
GO:0006396	RNA processing	biological_process	0.133111	1.29526	TRIAE_CS42_4AL_TGACv1_291187_AA0992750; TRIAE_CS42_3AS_TGACv1_211303_AA0688230; TRIAE_CS42_7DL_TGACv1_603369_AA1982050; TRIAE_CS42_4DS_TGACv1_362865_AA1182430; TRIAE_CS42_3B_TGACv1_222045_AA0755700; TRIAE_CS42_3DS_TGACv1_271727_AA0906740; TRIAE_CS42_1BS_TGACv1_050369_AA0171290; TRIAE_CS42_3AS_TGACv1_211904_AA0695490; TRIAE_CS42_U_TGACv1_640986_AA2081500; TRIAE_CS42_5AL_TGACv1_375059_AA1215060; TR…
GO:0006383	transcription from RNA polymerase III promoter	biological_process	0.13973	1.53631	TRIAE_CS42_4BS_TGACv1_328293_AA1085830; TRIAE_CS42_3B_TGACv1_224506_AA0797460
GO:0016573	histone acetylation	biological_process	0.141748	1.4883	TRIAE_CS42_2AL_TGACv1_092909_AA0266780; TRIAE_CS42_2DL_TGACv1_158051_AA0507370; TRIAE_CS42_2BL_TGACv1_129800_AA0396470
GO:0009772	photosynthetic electron transport in photosystem II	biological_process	0.143565	1.4883	TRIAE_CS42_6DL_TGACv1_526376_AA1681230
GO:0009396	folic acid-containing compound biosynthetic process	biological_process	0.143565	1.4883	TRIAE_CS42_1BL_TGACv1_030850_AA0102280
GO:0009627	systemic acquired resistance	biological_process	0.143565	1.4883	TRIAE_CS42_4DL_TGACv1_343786_AA1139630
GO:0007076	mitotic chromosome condensation	biological_process	0.143565	1.4883	TRIAE_CS42_U_TGACv1_641505_AA2096850
GO:0010152	pollen maturation	biological_process	0.143565	1.4883	TRIAE_CS42_4AL_TGACv1_288750_AA0957180
GO:1902584	positive regulation of response to water deprivation	biological_process	0.143565	1.4883	TRIAE_CS42_4AL_TGACv1_288750_AA0957180
GO:0046777	protein autophosphorylation	biological_process	0.149655	1.4883	TRIAE_CS42_7DL_TGACv1_603396_AA1982740; TRIAE_CS42_7BL_TGACv1_579609_AA1908900
GO:0001172	transcription, RNA-templated	biological_process	0.149655	1.4883	TRIAE_CS42_6DL_TGACv1_526545_AA1686860; TRIAE_CS42_6AL_TGACv1_471327_AA1507070
GO:0071897	DNA biosynthetic process	biological_process	0.150305	1.42166	TRIAE_CS42_4BS_TGACv1_328100_AA1082820; TRIAE_CS42_3AL_TGACv1_194354_AA0631530; TRIAE_CS42_1BL_TGACv1_031149_AA0108710; TRIAE_CS42_4DS_TGACv1_361435_AA1167980
GO:0006414	translational elongation	biological_process	0.157014	1.40075	TRIAE_CS42_5BL_TGACv1_404153_AA1287030; TRIAE_CS42_2BL_TGACv1_129419_AA0382860; TRIAE_CS42_2DL_TGACv1_160666_AA0552890; TRIAE_CS42_2AL_TGACv1_093757_AA0286190
GO:0007005	mitochondrion organization	biological_process	0.158392	1.40075	TRIAE_CS42_5DL_TGACv1_435681_AA1453440
GO:0009585	red, far-red light phototransduction	biological_process	0.158392	1.40075	TRIAE_CS42_4DS_TGACv1_362677_AA1181480
GO:0050896	response to stimulus	biological_process	0.158392	1.40075	TRIAE_CS42_4DS_TGACv1_362677_AA1181480
GO:0042538	hyperosmotic salinity response	biological_process	0.158392	1.40075	TRIAE_CS42_3AL_TGACv1_194213_AA0628750
GO:0000956	nuclear-transcribed mRNA catabolic process	biological_process	0.158392	1.40075	TRIAE_CS42_3AL_TGACv1_197017_AA0664370
GO:0008202	steroid metabolic process	biological_process	0.158392	1.40075	TRIAE_CS42_5AL_TGACv1_378173_AA1251720
GO:0000272	polysaccharide catabolic process	biological_process	0.15908	1.36855	TRIAE_CS42_7BS_TGACv1_592132_AA1931340; TRIAE_CS42_4DS_TGACv1_361520_AA1169500; TRIAE_CS42_7AS_TGACv1_569331_AA1813600; TRIAE_CS42_5DL_TGACv1_438060_AA1467880; TRIAE_CS42_7DS_TGACv1_622209_AA2035330
GO:0006075	(1->3)-beta-D-glucan biosynthetic process	biological_process	0.159796	1.4432	TRIAE_CS42_7BL_TGACv1_579086_AA1903900; TRIAE_CS42_6BS_TGACv1_513581_AA1645120
GO:0009617	response to bacterium	biological_process	0.159796	1.4432	TRIAE_CS42_7BS_TGACv1_592109_AA1930690; TRIAE_CS42_7DS_TGACv1_621599_AA2020540
GO:0009735	response to cytokinin	biological_process	0.171197	1.3378	TRIAE_CS42_4AS_TGACv1_306678_AA1011970; TRIAE_CS42_6DL_TGACv1_526376_AA1681230; TRIAE_CS42_4BL_TGACv1_321861_AA1066350; TRIAE_CS42_1AL_TGACv1_002904_AA0046140; TRIAE_CS42_U_TGACv1_642388_AA2116790
GO:0030150	protein import into mitochondrial matrix	biological_process	0.173484	1.32293	TRIAE_CS42_2DS_TGACv1_180060_AA0610020
GO:0030433	ubiquitin-dependent ERAD pathway	biological_process	0.173484	1.32293	TRIAE_CS42_2AL_TGACv1_093179_AA0274220
GO:0000387	spliceosomal snRNP assembly	biological_process	0.173484	1.32293	TRIAE_CS42_7AL_TGACv1_557259_AA1778880
GO:0010119	regulation of stomatal movement	biological_process	0.173484	1.32293	TRIAE_CS42_1AL_TGACv1_002057_AA0038230
GO:0009664	plant-type cell wall organization	biological_process	0.180386	1.29888	TRIAE_CS42_6BL_TGACv1_499403_AA1581510; TRIAE_CS42_5DL_TGACv1_435145_AA1446640; TRIAE_CS42_6DL_TGACv1_527873_AA1709420; TRIAE_CS42_6AL_TGACv1_473375_AA1530610; TRIAE_CS42_5AL_TGACv1_374454_AA1200520; TRIAE_CS42_3AL_TGACv1_194727_AA0638220
GO:0046854	phosphatidylinositol phosphorylation	biological_process	0.183682	1.3084	TRIAE_CS42_4DS_TGACv1_361681_AA1171510; TRIAE_CS42_6DL_TGACv1_527936_AA1710100; TRIAE_CS42_2BS_TGACv1_146181_AA0457580; TRIAE_CS42_4AL_TGACv1_290418_AA0985130; TRIAE_CS42_6AL_TGACv1_472817_AA1526310
GO:0051028	mRNA transport	biological_process	0.188793	1.2533	TRIAE_CS42_1DL_TGACv1_062848_AA0220880
GO:0072593	reactive oxygen species metabolic process	biological_process	0.188793	1.2533	TRIAE_CS42_5DL_TGACv1_433399_AA1411980
GO:0016126	sterol biosynthetic process	biological_process	0.188793	1.2533	TRIAE_CS42_5AL_TGACv1_378173_AA1251720
GO:0009626	plant-type hypersensitive response	biological_process	0.188793	1.2533	TRIAE_CS42_U_TGACv1_642091_AA2111160
GO:0090501	RNA phosphodiester bond hydrolysis	biological_process	0.199473	1.29888	TRIAE_CS42_7DL_TGACv1_602666_AA1964660; TRIAE_CS42_5BL_TGACv1_404129_AA1285520; TRIAE_CS42_U_TGACv1_640928_AA2079480
GO:0005985	sucrose metabolic process	biological_process	0.202216	1.28718	TRIAE_CS42_4AS_TGACv1_306678_AA1011970; TRIAE_CS42_4BL_TGACv1_321861_AA1066350
GO:0051726	regulation of cell cycle	biological_process	0.204274	1.19064	TRIAE_CS42_1AL_TGACv1_000841_AA0020150
GO:0034765	regulation of ion transmembrane transport	biological_process	0.204274	1.19064	TRIAE_CS42_7AS_TGACv1_569084_AA1806860
GO:0009791	post-embryonic development	biological_process	0.204274	1.19064	TRIAE_CS42_7BL_TGACv1_577607_AA1879410
GO:0006952	defense response	biological_process	0.210232	1.16011	TRIAE_CS42_7DS_TGACv1_623644_AA2055030; TRIAE_CS42_6DS_TGACv1_542755_AA1729660; TRIAE_CS42_2BL_TGACv1_130116_AA0404130; TRIAE_CS42_1DS_TGACv1_081076_AA0257460; TRIAE_CS42_1DL_TGACv1_063158_AA0224470; TRIAE_CS42_4BS_TGACv1_328113_AA1083020; TRIAE_CS42_5AS_TGACv1_392538_AA1260370; TRIAE_CS42_6BL_TGACv1_501473_AA1617970; TRIAE_CS42_4DS_TGACv1_363146_AA1183430; TRIAE_CS42_2DL_TGACv1_158937_AA0529150;…
GO:0009846	pollen germination	biological_process	0.213206	1.2533	TRIAE_CS42_U_TGACv1_642040_AA2110080; TRIAE_CS42_6BS_TGACv1_515435_AA1670100
GO:0006782	protoporphyrinogen IX biosynthetic process	biological_process	0.219886	1.13394	TRIAE_CS42_1BS_TGACv1_050930_AA0176780
GO:0009873	ethylene-activated signaling pathway	biological_process	0.219886	1.13394	TRIAE_CS42_4DS_TGACv1_362329_AA1178870
GO:0000162	tryptophan biosynthetic process	biological_process	0.22432	1.22117	TRIAE_CS42_5DL_TGACv1_434446_AA1436130; TRIAE_CS42_5BL_TGACv1_404635_AA1306950
GO:0006479	protein methylation	biological_process	0.235543	1.19064	TRIAE_CS42_5BL_TGACv1_405321_AA1324880; TRIAE_CS42_5DL_TGACv1_435901_AA1456090
GO:0071577	zinc II ion transmembrane transport	biological_process	0.235543	1.19064	TRIAE_CS42_7DL_TGACv1_603327_AA1981040; TRIAE_CS42_7BL_TGACv1_577920_AA1886220
GO:0009734	auxin-activated signaling pathway	biological_process	0.240317	1.16729	TRIAE_CS42_3AS_TGACv1_210954_AA0682070; TRIAE_CS42_3AL_TGACv1_199376_AA0669700; TRIAE_CS42_2DL_TGACv1_157916_AA0501640; TRIAE_CS42_3DL_TGACv1_249022_AA0834710; TRIAE_CS42_U_TGACv1_644432_AA2139510; TRIAE_CS42_5AS_TGACv1_393963_AA1277380; TRIAE_CS42_7AL_TGACv1_556157_AA1757190; TRIAE_CS42_2BL_TGACv1_129445_AA0383990; TRIAE_CS42_2AL_TGACv1_093753_AA0286040; TRIAE_CS42_5DS_TGACv1_457062_AA1481640
GO:0007264	small GTPase mediated signal transduction	biological_process	0.245656	1.19064	TRIAE_CS42_5DS_TGACv1_457259_AA1484450; TRIAE_CS42_3AS_TGACv1_211806_AA0694450; TRIAE_CS42_5AS_TGACv1_395418_AA1283020; TRIAE_CS42_3DS_TGACv1_271947_AA0911510
GO:0009742	brassinosteroid mediated signaling pathway	biological_process	0.24686	1.1616	TRIAE_CS42_1BL_TGACv1_034154_AA0143650; TRIAE_CS42_1DL_TGACv1_061492_AA0196800
GO:0006221	pyrimidine nucleotide biosynthetic process	biological_process	0.24686	1.1616	TRIAE_CS42_3DL_TGACv1_250677_AA0871910; TRIAE_CS42_3AL_TGACv1_194543_AA0635360
GO:0006817	phosphate ion transport	biological_process	0.251351	1.03534	TRIAE_CS42_6AL_TGACv1_470942_AA1499130
GO:0006568	tryptophan metabolic process	biological_process	0.258258	1.13394	TRIAE_CS42_5BL_TGACv1_404243_AA1291930; TRIAE_CS42_5BL_TGACv1_404635_AA1306950
GO:0010150	leaf senescence	biological_process	0.258258	1.13394	TRIAE_CS42_2BS_TGACv1_146914_AA0475310; TRIAE_CS42_5DL_TGACv1_433399_AA1411980
GO:0015986	ATP synthesis coupled proton transport	biological_process	0.262836	1.15223	TRIAE_CS42_4AL_TGACv1_292012_AA0997400; TRIAE_CS42_6DL_TGACv1_526376_AA1681230; TRIAE_CS42_4BS_TGACv1_328942_AA1095920
GO:0046835	carbohydrate phosphorylation	biological_process	0.262836	1.15223	TRIAE_CS42_3AL_TGACv1_194363_AA0631810; TRIAE_CS42_U_TGACv1_642815_AA2123640; TRIAE_CS42_1AS_TGACv1_019973_AA0073360
GO:0030036	actin cytoskeleton organization	biological_process	0.267138	0.9922	TRIAE_CS42_2BS_TGACv1_147852_AA0488260
GO:0005978	glycogen biosynthetic process	biological_process	0.267138	0.9922	TRIAE_CS42_7BL_TGACv1_577607_AA1879410
GO:0043085	positive regulation of catalytic activity	biological_process	0.267138	0.9922	TRIAE_CS42_5DL_TGACv1_436307_AA1459890
GO:0006417	regulation of translation	biological_process	0.267138	0.9922	TRIAE_CS42_4DL_TGACv1_343812_AA1140000
GO:0006970	response to osmotic stress	biological_process	0.281615	1.11622	TRIAE_CS42_6AL_TGACv1_472254_AA1519880; TRIAE_CS42_7DL_TGACv1_603396_AA1982740; TRIAE_CS42_4AL_TGACv1_288750_AA0957180
GO:0009933	meristem structural organization	biological_process	0.282919	0.952512	TRIAE_CS42_1BL_TGACv1_031149_AA0108710
GO:0042545	cell wall modification	biological_process	0.286658	1.12324	TRIAE_CS42_1DL_TGACv1_062951_AA0222030; TRIAE_CS42_2DS_TGACv1_177658_AA0582050; TRIAE_CS42_7BS_TGACv1_592109_AA1930690; TRIAE_CS42_2DL_TGACv1_158803_AA0526410; TRIAE_CS42_7DS_TGACv1_621599_AA2020540
GO:0006397	mRNA processing	biological_process	0.286658	1.12324	TRIAE_CS42_7AL_TGACv1_557259_AA1778880; TRIAE_CS42_U_TGACv1_642072_AA2110620; TRIAE_CS42_5DL_TGACv1_434793_AA1441730; TRIAE_CS42_1BS_TGACv1_050369_AA0171290; TRIAE_CS42_4DL_TGACv1_343812_AA1140000
GO:0045490	pectin catabolic process	biological_process	0.292258	1.11622	TRIAE_CS42_2BS_TGACv1_145973_AA0451370; TRIAE_CS42_1DL_TGACv1_062951_AA0222030; TRIAE_CS42_2DS_TGACv1_177658_AA0582050; TRIAE_CS42_7BS_TGACv1_592109_AA1930690; TRIAE_CS42_2DL_TGACv1_158803_AA0526410; TRIAE_CS42_7DS_TGACv1_621599_AA2020540
GO:0070897	DNA-templated transcriptional preinitiation complex assembly	biological_process	0.292807	1.05835	TRIAE_CS42_4BS_TGACv1_328293_AA1085830; TRIAE_CS42_3B_TGACv1_224506_AA0797460
GO:0007020	microtubule nucleation	biological_process	0.298667	0.915877	TRIAE_CS42_1AS_TGACv1_019520_AA0067630
GO:0000278	mitotic cell cycle	biological_process	0.298667	0.915877	TRIAE_CS42_U_TGACv1_641505_AA2096850
GO:0015743	malate transport	biological_process	0.298667	0.915877	TRIAE_CS42_7DS_TGACv1_624076_AA2058720
GO:0008219	cell death	biological_process	0.298667	0.915877	TRIAE_CS42_U_TGACv1_642091_AA2111160
GO:0006308	DNA catabolic process	biological_process	0.298667	0.915877	TRIAE_CS42_2AL_TGACv1_096259_AA0318230
GO:0015996	chlorophyll catabolic process	biological_process	0.314358	0.881955	TRIAE_CS42_6AS_TGACv1_485180_AA1539150
GO:0006108	malate metabolic process	biological_process	0.314358	0.881955	TRIAE_CS42_5DL_TGACv1_434056_AA1428050
GO:0045859	regulation of protein kinase activity	biological_process	0.329968	0.850457	TRIAE_CS42_4BL_TGACv1_321258_AA1058050
GO:0009725	response to hormone	biological_process	0.338897	1.02055	TRIAE_CS42_2DL_TGACv1_157916_AA0501640; TRIAE_CS42_2BL_TGACv1_129445_AA0383990; TRIAE_CS42_2AL_TGACv1_093753_AA0286040
GO:0006694	steroid biosynthetic process	biological_process	0.339241	0.971951	TRIAE_CS42_5AL_TGACv1_378173_AA1251720; TRIAE_CS42_1AL_TGACv1_001563_AA0032350
GO:0042542	response to hydrogen peroxide	biological_process	0.345477	0.821131	TRIAE_CS42_4AL_TGACv1_288474_AA0949660
GO:0009738	abscisic acid-activated signaling pathway	biological_process	0.345477	0.821131	TRIAE_CS42_2BS_TGACv1_147285_AA0481090
GO:0006265	DNA topological change	biological_process	0.350841	0.952512	TRIAE_CS42_3B_TGACv1_221443_AA0741050; TRIAE_CS42_3DS_TGACv1_272127_AA0915320
GO:0009744	response to sucrose	biological_process	0.350841	0.952512	TRIAE_CS42_6BS_TGACv1_515435_AA1670100; TRIAE_CS42_1AL_TGACv1_002057_AA0038230
GO:0006816	calcium ion transport	biological_process	0.362417	0.933835	TRIAE_CS42_3B_TGACv1_221971_AA0754090; TRIAE_CS42_3AS_TGACv1_212091_AA0697610
GO:0031047	gene silencing by RNA	biological_process	0.36489	1.03534	TRIAE_CS42_6DL_TGACv1_526545_AA1686860; TRIAE_CS42_6DL_TGACv1_527551_AA1705630; TRIAE_CS42_6BL_TGACv1_499480_AA1583770; TRIAE_CS42_6AS_TGACv1_485163_AA1538550; TRIAE_CS42_6AL_TGACv1_471327_AA1507070; TRIAE_CS42_3DL_TGACv1_252826_AA0892220; TRIAE_CS42_6DS_TGACv1_542836_AA1731320
GO:0035556	intracellular signal transduction	biological_process	0.376116	0.768155	TRIAE_CS42_7AS_TGACv1_569084_AA1806860
GO:0010311	lateral root formation	biological_process	0.376116	0.768155	TRIAE_CS42_7BL_TGACv1_579609_AA1908900
GO:0009231	riboflavin biosynthetic process	biological_process	0.391214	0.74415	TRIAE_CS42_4DL_TGACv1_342519_AA1115710
GO:0015693	magnesium ion transport	biological_process	0.391214	0.74415	TRIAE_CS42_3B_TGACv1_221616_AA0745940
GO:0007131	reciprocal meiotic recombination	biological_process	0.391214	0.74415	TRIAE_CS42_5DL_TGACv1_435342_AA1449300
GO:0080156	mitochondrial mRNA modification	biological_process	0.391214	0.74415	TRIAE_CS42_2BL_TGACv1_129695_AA0392870
GO:0006629	lipid metabolic process	biological_process	0.407356	1.01999	TRIAE_CS42_4AL_TGACv1_288351_AA0945880; TRIAE_CS42_3DL_TGACv1_254184_AA0896080; TRIAE_CS42_2AL_TGACv1_096769_AA0321310; TRIAE_CS42_7BL_TGACv1_578573_AA1897300; TRIAE_CS42_3DS_TGACv1_272792_AA0925320; TRIAE_CS42_4AL_TGACv1_291544_AA0995240; TRIAE_CS42_1DL_TGACv1_061504_AA0197110; TRIAE_CS42_4AS_TGACv1_307423_AA1020280; TRIAE_CS42_4BS_TGACv1_329816_AA1104140; TRIAE_CS42_3AL_TGACv1_194367_AA0631860;…
GO:0008643	carbohydrate transport	biological_process	0.413638	0.968	TRIAE_CS42_1BS_TGACv1_051584_AA0180530; TRIAE_CS42_7AS_TGACv1_570345_AA1834200; TRIAE_CS42_U_TGACv1_641589_AA2098880; TRIAE_CS42_1DS_TGACv1_082348_AA0264470; TRIAE_CS42_3B_TGACv1_222745_AA0769940
GO:0046856	phosphatidylinositol dephosphorylation	biological_process	0.419623	0.850457	TRIAE_CS42_4BS_TGACv1_328852_AA1094730; TRIAE_CS42_3DS_TGACv1_273014_AA0927450
GO:0005992	trehalose biosynthetic process	biological_process	0.419623	0.850457	TRIAE_CS42_2AS_TGACv1_114089_AA0363940; TRIAE_CS42_7AS_TGACv1_569977_AA1828020
GO:1903959	regulation of anion transmembrane transport	biological_process	0.419623	0.850457	TRIAE_CS42_6BS_TGACv1_513972_AA1653170; TRIAE_CS42_6BL_TGACv1_500204_AA1601070
GO:0007623	circadian rhythm	biological_process	0.420894	0.700376	TRIAE_CS42_6AL_TGACv1_471007_AA1500880
GO:0019684	photosynthesis, light reaction	biological_process	0.420894	0.700376	TRIAE_CS42_5AL_TGACv1_374664_AA1206100
GO:0099132	ATP hydrolysis coupled cation transmembrane transport	biological_process	0.427552	0.933835	TRIAE_CS42_4AL_TGACv1_292012_AA0997400; TRIAE_CS42_6DL_TGACv1_526376_AA1681230; TRIAE_CS42_4BS_TGACv1_328942_AA1095920; TRIAE_CS42_5AL_TGACv1_375043_AA1214640
GO:0048316	seed development	biological_process	0.435454	0.680365	TRIAE_CS42_7AL_TGACv1_558517_AA1793920
GO:0010466	negative regulation of peptidase activity	biological_process	0.442687	0.952512	TRIAE_CS42_2DL_TGACv1_159676_AA0541360; TRIAE_CS42_2AL_TGACv1_099483_AA0327160; TRIAE_CS42_3B_TGACv1_223916_AA0789580; TRIAE_CS42_5BL_TGACv1_405292_AA1324170; TRIAE_CS42_2BL_TGACv1_130716_AA0416550; TRIAE_CS42_5AL_TGACv1_375760_AA1226770
GO:0090502	RNA phosphodiester bond hydrolysis, endonucleolytic	biological_process	0.446333	0.967017	TRIAE_CS42_7DL_TGACv1_602666_AA1964660; TRIAE_CS42_4DL_TGACv1_342841_AA1123500; TRIAE_CS42_3AL_TGACv1_195968_AA0656040; TRIAE_CS42_3DL_TGACv1_249220_AA0841990; TRIAE_CS42_2BL_TGACv1_130224_AA0406650; TRIAE_CS42_7DS_TGACv1_621779_AA2025810; TRIAE_CS42_2DL_TGACv1_162623_AA0563200; TRIAE_CS42_U_TGACv1_640928_AA2079480
GO:0042742	defense response to bacterium	biological_process	0.449528	0.946204	TRIAE_CS42_1BS_TGACv1_049980_AA0165340; TRIAE_CS42_6DL_TGACv1_526376_AA1681230; TRIAE_CS42_7AS_TGACv1_570345_AA1834200; TRIAE_CS42_U_TGACv1_641589_AA2098880; TRIAE_CS42_1AS_TGACv1_019076_AA0059880; TRIAE_CS42_U_TGACv1_642388_AA2116790
GO:0006821	chloride transport	biological_process	0.449812	0.661466	TRIAE_CS42_6BS_TGACv1_513972_AA1653170
GO:0080167	response to karrikin	biological_process	0.449812	0.661466	TRIAE_CS42_7DS_TGACv1_622452_AA2039920
GO:0046488	phosphatidylinositol metabolic process	biological_process	0.453127	0.807213	TRIAE_CS42_4DS_TGACv1_361681_AA1171510; TRIAE_CS42_4AL_TGACv1_290418_AA0985130
GO:0006412	translation	biological_process	0.457574	1.00157	TRIAE_CS42_6DL_TGACv1_526455_AA1684210; TRIAE_CS42_4BS_TGACv1_329614_AA1102750; TRIAE_CS42_1BL_TGACv1_031095_AA0107470; TRIAE_CS42_5AL_TGACv1_375552_AA1223580; TRIAE_CS42_3AL_TGACv1_193892_AA0621990; TRIAE_CS42_5BL_TGACv1_404153_AA1287030; TRIAE_CS42_5AS_TGACv1_394381_AA1279900; TRIAE_CS42_1BL_TGACv1_030542_AA0093540; TRIAE_CS42_2BL_TGACv1_129419_AA0382860; TRIAE_CS42_7DL_TGACv1_602628_AA1963110;…
GO:0009691	cytokinin biosynthetic process	biological_process	0.46396	0.643589	TRIAE_CS42_4DS_TGACv1_361714_AA1171870
GO:0006464	cellular protein modification process	biological_process	0.46396	0.643589	TRIAE_CS42_4BL_TGACv1_322187_AA1069410
GO:0007018	microtubule-based movement	biological_process	0.476712	0.921785	TRIAE_CS42_2DL_TGACv1_158409_AA0517910; TRIAE_CS42_2DS_TGACv1_177263_AA0571100; TRIAE_CS42_7BS_TGACv1_592505_AA1939450; TRIAE_CS42_1AS_TGACv1_021860_AA0082220; TRIAE_CS42_6BL_TGACv1_499463_AA1583270; TRIAE_CS42_5BS_TGACv1_424185_AA1387430
GO:0006306	DNA methylation	biological_process	0.477891	0.626652	TRIAE_CS42_5DS_TGACv1_456978_AA1480570
GO:0006298	mismatch repair	biological_process	0.491597	0.610584	TRIAE_CS42_2BL_TGACv1_132191_AA0435900
GO:0006814	sodium ion transport	biological_process	0.491597	0.610584	TRIAE_CS42_5DS_TGACv1_457463_AA1486780
GO:0006535	cysteine biosynthetic process from serine	biological_process	0.491597	0.610584	TRIAE_CS42_3AL_TGACv1_195836_AA0654600
GO:0010468	regulation of gene expression	biological_process	0.491597	0.610584	TRIAE_CS42_1BL_TGACv1_031149_AA0108710
GO:0006520	cellular amino acid metabolic process	biological_process	0.50237	0.881955	TRIAE_CS42_U_TGACv1_642807_AA2123550; TRIAE_CS42_4DL_TGACv1_343731_AA1138800; TRIAE_CS42_4BL_TGACv1_321418_AA1060180; TRIAE_CS42_5AL_TGACv1_378842_AA1254820; TRIAE_CS42_2AL_TGACv1_095635_AA0313150
GO:0009909	regulation of flower development	biological_process	0.505074	0.59532	TRIAE_CS42_7DS_TGACv1_623966_AA2057920
GO:0017148	negative regulation of translation	biological_process	0.5168	0.842931	TRIAE_CS42_6DS_TGACv1_542755_AA1729660; TRIAE_CS42_4DS_TGACv1_362677_AA1181480; TRIAE_CS42_5BL_TGACv1_729645_AA2172300; TRIAE_CS42_2AL_TGACv1_094999_AA0305780
GO:0048268	clathrin coat assembly	biological_process	0.518316	0.5808	TRIAE_CS42_5AL_TGACv1_377298_AA1245720
GO:0010224	response to UV-B	biological_process	0.518316	0.5808	TRIAE_CS42_2AL_TGACv1_094065_AA0291920
GO:0000724	double-strand break repair via homologous recombination	biological_process	0.538028	0.71083	TRIAE_CS42_3DL_TGACv1_249314_AA0845020; TRIAE_CS42_3DL_TGACv1_251617_AA0883140
GO:0061025	membrane fusion	biological_process	0.544079	0.553786	TRIAE_CS42_6AS_TGACv1_486462_AA1561450
GO:0009611	response to wounding	biological_process	0.555414	0.807213	TRIAE_CS42_3B_TGACv1_220912_AA0723490; TRIAE_CS42_6AS_TGACv1_488396_AA1575340; TRIAE_CS42_U_TGACv1_646103_AA2146030; TRIAE_CS42_6BS_TGACv1_513139_AA1631600
GO:0009414	response to water deprivation	biological_process	0.555414	0.807213	TRIAE_CS42_5DL_TGACv1_434775_AA1441440; TRIAE_CS42_3AL_TGACv1_194213_AA0628750; TRIAE_CS42_5BL_TGACv1_404599_AA1305750; TRIAE_CS42_3B_TGACv1_221954_AA0753850
GO:0044237	cellular metabolic process	biological_process	0.556595	0.5412	TRIAE_CS42_6DL_TGACv1_532270_AA1719840
GO:0046939	nucleotide phosphorylation	biological_process	0.556595	0.5412	TRIAE_CS42_2AS_TGACv1_113005_AA0349570
GO:0006032	chitin catabolic process	biological_process	0.558051	0.690226	TRIAE_CS42_1AL_TGACv1_002501_AA0042520; TRIAE_CS42_U_TGACv1_641224_AA2088880
GO:0016998	cell wall macromolecule catabolic process	biological_process	0.558051	0.690226	TRIAE_CS42_1AL_TGACv1_002501_AA0042520; TRIAE_CS42_U_TGACv1_641224_AA2088880
GO:0016036	cellular response to phosphate starvation	biological_process	0.568864	0.529173	TRIAE_CS42_1AL_TGACv1_001146_AA0025940
GO:0009845	seed germination	biological_process	0.568864	0.529173	TRIAE_CS42_7DS_TGACv1_622248_AA2036300
GO:0007049	cell cycle	biological_process	0.577541	0.670783	TRIAE_CS42_3B_TGACv1_231024_AA0830380; TRIAE_CS42_U_TGACv1_641505_AA2096850
GO:0007165	signal transduction	biological_process	0.578701	0.898596	TRIAE_CS42_1BL_TGACv1_033128_AA0137230; TRIAE_CS42_7BS_TGACv1_592967_AA1946820; TRIAE_CS42_6AL_TGACv1_475861_AA1536750; TRIAE_CS42_5DL_TGACv1_433774_AA1421700; TRIAE_CS42_4DS_TGACv1_361424_AA1167750; TRIAE_CS42_4DS_TGACv1_362677_AA1181480; TRIAE_CS42_5AL_TGACv1_374165_AA1192190; TRIAE_CS42_3AS_TGACv1_211092_AA0684880; TRIAE_CS42_4AL_TGACv1_289938_AA0979140; TRIAE_CS42_5BL_TGACv1_409341_AA1365820;…
GO:0042744	hydrogen peroxide catabolic process	biological_process	0.579085	0.934632	TRIAE_CS42_2DS_TGACv1_178097_AA0590740; TRIAE_CS42_6BS_TGACv1_513252_AA1636180; TRIAE_CS42_2DL_TGACv1_159181_AA0533940; TRIAE_CS42_4DS_TGACv1_363103_AA1183340; TRIAE_CS42_5DL_TGACv1_436164_AA1458850; TRIAE_CS42_4AL_TGACv1_290165_AA0982510; TRIAE_CS42_4AS_TGACv1_306569_AA1010370; TRIAE_CS42_2AL_TGACv1_094597_AA0300150; TRIAE_CS42_5DS_TGACv1_456490_AA1471980; TRIAE_CS42_U_TGACv1_640838_AA2076560; T…
GO:0006338	chromatin remodeling	biological_process	0.580885	0.517669	TRIAE_CS42_1BL_TGACv1_035374_AA0146480
GO:0007034	vacuolar transport	biological_process	0.592658	0.506655	TRIAE_CS42_5BL_TGACv1_407931_AA1360490
GO:0009073	aromatic amino acid family biosynthetic process	biological_process	0.604181	0.4961	TRIAE_CS42_1BL_TGACv1_030342_AA0087400
GO:0006754	ATP biosynthetic process	biological_process	0.604181	0.4961	TRIAE_CS42_5AS_TGACv1_395117_AA1282650
GO:0006913	nucleocytoplasmic transport	biological_process	0.615455	0.485975	TRIAE_CS42_1DL_TGACv1_062848_AA0220880
GO:0030163	protein catabolic process	biological_process	0.615455	0.485975	TRIAE_CS42_2BS_TGACv1_145846_AA0446950
GO:0006730	one-carbon metabolic process	biological_process	0.637258	0.466917	TRIAE_CS42_1BL_TGACv1_030850_AA0102280
GO:0032508	DNA duplex unwinding	biological_process	0.64041	0.789374	TRIAE_CS42_6AL_TGACv1_472765_AA1525790; TRIAE_CS42_5BL_TGACv1_407129_AA1353680; TRIAE_CS42_4DS_TGACv1_362355_AA1179020; TRIAE_CS42_7BL_TGACv1_578537_AA1896770; TRIAE_CS42_7DL_TGACv1_602671_AA1964870; TRIAE_CS42_3B_TGACv1_224126_AA0792670
GO:0006310	DNA recombination	biological_process	0.641341	0.610584	TRIAE_CS42_3B_TGACv1_221521_AA0742830; TRIAE_CS42_6AL_TGACv1_472765_AA1525790
GO:0006446	regulation of translational initiation	biological_process	0.64779	0.457938	TRIAE_CS42_6BS_TGACv1_515435_AA1670100
GO:0008299	isoprenoid biosynthetic process	biological_process	0.649878	0.602855	TRIAE_CS42_U_TGACv1_644605_AA2140640; TRIAE_CS42_5AL_TGACv1_378173_AA1251720
GO:0043086	negative regulation of catalytic activity	biological_process	0.656808	0.857524	TRIAE_CS42_3AL_TGACv1_195898_AA0655470; TRIAE_CS42_2BL_TGACv1_129386_AA0381170; TRIAE_CS42_2DL_TGACv1_158553_AA0521690; TRIAE_CS42_7BL_TGACv1_578351_AA1893390; TRIAE_CS42_2DL_TGACv1_159928_AA0544570; TRIAE_CS42_7DL_TGACv1_603514_AA1985080; TRIAE_CS42_7BS_TGACv1_592109_AA1930690; TRIAE_CS42_7DL_TGACv1_604390_AA1997670; TRIAE_CS42_7DS_TGACv1_621599_AA2020540; TRIAE_CS42_2AL_TGACv1_094929_AA0304970;…
GO:0016226	iron-sulfur cluster assembly	biological_process	0.668123	0.440978	TRIAE_CS42_3B_TGACv1_222216_AA0760000
GO:0006633	fatty acid biosynthetic process	biological_process	0.672085	0.823972	TRIAE_CS42_1DS_TGACv1_080252_AA0244310; TRIAE_CS42_7AS_TGACv1_569197_AA1809940; TRIAE_CS42_3B_TGACv1_224328_AA0795300; TRIAE_CS42_1DL_TGACv1_061504_AA0197110; TRIAE_CS42_6AS_TGACv1_488143_AA1574440; TRIAE_CS42_5BL_TGACv1_404503_AA1302250; TRIAE_CS42_5AL_TGACv1_374480_AA1201250; TRIAE_CS42_7DS_TGACv1_624422_AA2061160; TRIAE_CS42_1BL_TGACv1_030283_AA0085220; TRIAE_CS42_U_TGACv1_640753_AA2072530
GO:0001731	formation of translation preinitiation complex	biological_process	0.677927	0.43296	TRIAE_CS42_6BS_TGACv1_515435_AA1670100
GO:0045892	negative regulation of transcription, DNA-templated	biological_process	0.677927	0.43296	TRIAE_CS42_7DS_TGACv1_623966_AA2057920
GO:0006289	nucleotide-excision repair	biological_process	0.687494	0.425228	TRIAE_CS42_2DS_TGACv1_178876_AA0602030
GO:0090305	nucleic acid phosphodiester bond hydrolysis	biological_process	0.690681	0.7872	TRIAE_CS42_5DL_TGACv1_434221_AA1432030; TRIAE_CS42_3B_TGACv1_222165_AA0758730; TRIAE_CS42_4BL_TGACv1_320848_AA1050120; TRIAE_CS42_4DL_TGACv1_343316_AA1133110; TRIAE_CS42_5BL_TGACv1_404859_AA1313060; TRIAE_CS42_7AL_TGACv1_556668_AA1768340; TRIAE_CS42_5DL_TGACv1_433108_AA1402290; TRIAE_CS42_2AL_TGACv1_096259_AA0318230
GO:0006139	nucleobase-containing compound metabolic process	biological_process	0.692372	0.690226	TRIAE_CS42_3AL_TGACv1_194136_AA0627140; TRIAE_CS42_3B_TGACv1_224126_AA0792670; TRIAE_CS42_1BL_TGACv1_031097_AA0107540; TRIAE_CS42_1AL_TGACv1_002007_AA0037750
GO:0006974	cellular response to DNA damage stimulus	biological_process	0.696813	0.637843	TRIAE_CS42_3B_TGACv1_221521_AA0742830; TRIAE_CS42_5AL_TGACv1_374191_AA1193090; TRIAE_CS42_3AL_TGACv1_196642_AA0662140
GO:0019538	protein metabolic process	biological_process	0.696826	0.417768	TRIAE_CS42_4BL_TGACv1_321012_AA1053630
GO:0023014	signal transduction by protein phosphorylation	biological_process	0.696826	0.417768	TRIAE_CS42_4DS_TGACv1_362677_AA1181480
GO:0036065	fucosylation	biological_process	0.714795	0.403607	TRIAE_CS42_6DL_TGACv1_528499_AA1714610
GO:0009651	response to salt stress	biological_process	0.714987	0.732701	TRIAE_CS42_6AL_TGACv1_472254_AA1519880; TRIAE_CS42_7AS_TGACv1_569990_AA1828200; TRIAE_CS42_2DL_TGACv1_158410_AA0517940; TRIAE_CS42_4AL_TGACv1_289784_AA0976760; TRIAE_CS42_7BS_TGACv1_593143_AA1948540; TRIAE_CS42_5DL_TGACv1_433011_AA1398000
GO:0000398	mRNA splicing, via spliceosome	biological_process	0.732813	0.656905	TRIAE_CS42_5AL_TGACv1_376767_AA1240770; TRIAE_CS42_5DL_TGACv1_433961_AA1426270; TRIAE_CS42_7AL_TGACv1_557259_AA1778880; TRIAE_CS42_3AL_TGACv1_197017_AA0664370
GO:0006508	proteolysis	biological_process	0.752763	0.922162	TRIAE_CS42_3DL_TGACv1_250368_AA0867040; TRIAE_CS42_3AL_TGACv1_195402_AA0649170; TRIAE_CS42_7BL_TGACv1_579667_AA1909260; TRIAE_CS42_5BL_TGACv1_404901_AA1314490; TRIAE_CS42_2BS_TGACv1_145965_AA0450980; TRIAE_CS42_5BL_TGACv1_405037_AA1318440; TRIAE_CS42_2BS_TGACv1_147844_AA0488140; TRIAE_CS42_5BL_TGACv1_404407_AA1298720; TRIAE_CS42_1DL_TGACv1_062429_AA0214370; TRIAE_CS42_2DL_TGACv1_157894_AA0500740;…
GO:0030001	metal ion transport	biological_process	0.758753	0.777272	TRIAE_CS42_3AS_TGACv1_213616_AA0707460; TRIAE_CS42_2DL_TGACv1_158800_AA0526320; TRIAE_CS42_3AS_TGACv1_211841_AA0694870; TRIAE_CS42_4BL_TGACv1_320542_AA1042670; TRIAE_CS42_2DL_TGACv1_158538_AA0521310; TRIAE_CS42_7DL_TGACv1_603327_AA1981040; TRIAE_CS42_4BS_TGACv1_328956_AA1096140; TRIAE_CS42_5DL_TGACv1_434029_AA1427550; TRIAE_CS42_2AL_TGACv1_093058_AA0270800; TRIAE_CS42_7BL_TGACv1_577920_AA1886220;…
GO:0008652	cellular amino acid biosynthetic process	biological_process	0.774125	0.622557	TRIAE_CS42_7BL_TGACv1_580117_AA1912080; TRIAE_CS42_1BL_TGACv1_030342_AA0087400; TRIAE_CS42_3AL_TGACv1_195836_AA0654600; TRIAE_CS42_7AL_TGACv1_558056_AA1789690
GO:0098869	cellular oxidant detoxification	biological_process	0.800477	0.835537	TRIAE_CS42_2DS_TGACv1_178097_AA0590740; TRIAE_CS42_6BS_TGACv1_513252_AA1636180; TRIAE_CS42_2DL_TGACv1_159181_AA0533940; TRIAE_CS42_4DS_TGACv1_363103_AA1183340; TRIAE_CS42_2DS_TGACv1_178007_AA0589210; TRIAE_CS42_5DL_TGACv1_436164_AA1458850; TRIAE_CS42_4AL_TGACv1_290165_AA0982510; TRIAE_CS42_4AS_TGACv1_306569_AA1010370; TRIAE_CS42_2AL_TGACv1_094597_AA0300150; TRIAE_CS42_U_TGACv1_640838_AA2076560; T…
GO:0008380	RNA splicing	biological_process	0.804625	0.335391	TRIAE_CS42_7AL_TGACv1_557259_AA1778880
GO:0098655	cation transmembrane transport	biological_process	0.810841	0.330733	TRIAE_CS42_6BL_TGACv1_500204_AA1601170
GO:0006355	regulation of transcription, DNA-templated	biological_process	0.826127	0.935746	TRIAE_CS42_3AL_TGACv1_195926_AA0655730; TRIAE_CS42_4AL_TGACv1_288215_AA0940550; TRIAE_CS42_1AL_TGACv1_003423_AA0049660; TRIAE_CS42_3AL_TGACv1_195933_AA0655830; TRIAE_CS42_3AS_TGACv1_210954_AA0682070; TRIAE_CS42_4BL_TGACv1_320475_AA1040760; TRIAE_CS42_5BL_TGACv1_404246_AA1292090; TRIAE_CS42_1BL_TGACv1_031235_AA0110070; TRIAE_CS42_6DL_TGACv1_526718_AA1690420; TRIAE_CS42_6AL_TGACv1_472254_AA1519880;…
GO:0006457	protein folding	biological_process	0.831758	0.682804	TRIAE_CS42_5DL_TGACv1_436381_AA1460530; TRIAE_CS42_1BL_TGACv1_030348_AA0087660; TRIAE_CS42_3B_TGACv1_224783_AA0801520; TRIAE_CS42_2DL_TGACv1_158976_AA0529760; TRIAE_CS42_5AS_TGACv1_392582_AA1261270; TRIAE_CS42_3DL_TGACv1_249506_AA0850280; TRIAE_CS42_2AL_TGACv1_096719_AA0320910; TRIAE_CS42_3B_TGACv1_223330_AA0780290
GO:0050790	regulation of catalytic activity	biological_process	0.836538	0.440978	TRIAE_CS42_1BL_TGACv1_033128_AA0137230; TRIAE_CS42_1AL_TGACv1_000602_AA0015540
GO:0046274	lignin catabolic process	biological_process	0.839338	0.309257	TRIAE_CS42_2DS_TGACv1_179062_AA0604070
GO:0006351	transcription, DNA-templated	biological_process	0.843079	0.907868	TRIAE_CS42_3AL_TGACv1_195926_AA0655730; TRIAE_CS42_4AL_TGACv1_288215_AA0940550; TRIAE_CS42_1AL_TGACv1_003423_AA0049660; TRIAE_CS42_3AS_TGACv1_210954_AA0682070; TRIAE_CS42_4BL_TGACv1_320475_AA1040760; TRIAE_CS42_1BL_TGACv1_031235_AA0110070; TRIAE_CS42_5BL_TGACv1_404206_AA1290070; TRIAE_CS42_5DL_TGACv1_435529_AA1451690; TRIAE_CS42_6BS_TGACv1_513265_AA1636570; TRIAE_CS42_4AL_TGACv1_288257_AA0942540;…
GO:0006357	regulation of transcription from RNA polymerase II promoter	biological_process	0.863887	0.2904	TRIAE_CS42_7BS_TGACv1_592978_AA1946990
GO:0006281	DNA repair	biological_process	0.869827	0.734963	TRIAE_CS42_3B_TGACv1_221521_AA0742830; TRIAE_CS42_5DL_TGACv1_434221_AA1432030; TRIAE_CS42_4DS_TGACv1_362355_AA1179020; TRIAE_CS42_7AL_TGACv1_556645_AA1767880; TRIAE_CS42_3DL_TGACv1_249314_AA0845020; TRIAE_CS42_3DL_TGACv1_251617_AA0883140; TRIAE_CS42_1DL_TGACv1_062028_AA0207740; TRIAE_CS42_1BL_TGACv1_033382_AA0139040; TRIAE_CS42_2BL_TGACv1_131827_AA0432640; TRIAE_CS42_2DS_TGACv1_178876_AA0602030; …
GO:0030244	cellulose biosynthetic process	biological_process	0.869849	0.410565	TRIAE_CS42_2BS_TGACv1_148608_AA0494060; TRIAE_CS42_2BS_TGACv1_148916_AA0495580
GO:0006813	potassium ion transport	biological_process	0.900023	0.381005	TRIAE_CS42_7AS_TGACv1_569084_AA1806860; TRIAE_CS42_5AS_TGACv1_393346_AA1271580
GO:0016579	protein deubiquitination	biological_process	0.905806	0.375005	TRIAE_CS42_1DL_TGACv1_062188_AA0210260; TRIAE_CS42_5DL_TGACv1_434733_AA1440710
GO:0046686	response to cadmium ion	biological_process	0.908583	0.372075	TRIAE_CS42_U_TGACv1_643424_AA2131910; TRIAE_CS42_3B_TGACv1_221954_AA0753850
GO:0006486	protein glycosylation	biological_process	0.909906	0.443717	TRIAE_CS42_5BL_TGACv1_404251_AA1292340; TRIAE_CS42_3B_TGACv1_222080_AA0756840; TRIAE_CS42_3DL_TGACv1_251587_AA0882790
GO:0006413	translational initiation	biological_process	0.91232	0.440978	TRIAE_CS42_7BS_TGACv1_593434_AA1951600; TRIAE_CS42_6BS_TGACv1_515435_AA1670100; TRIAE_CS42_6AL_TGACv1_471157_AA1503720
GO:0010951	negative regulation of endopeptidase activity	biological_process	0.921212	0.57678	TRIAE_CS42_2DL_TGACv1_159676_AA0541360; TRIAE_CS42_2AL_TGACv1_099483_AA0327160; TRIAE_CS42_3B_TGACv1_223916_AA0789580; TRIAE_CS42_5BL_TGACv1_405292_AA1324170; TRIAE_CS42_2BL_TGACv1_130716_AA0416550; TRIAE_CS42_4DL_TGACv1_344997_AA1150980; TRIAE_CS42_5AL_TGACv1_375760_AA1226770
GO:0009737	response to abscisic acid	biological_process	0.923546	0.427775	TRIAE_CS42_5BL_TGACv1_407129_AA1353680; TRIAE_CS42_6AL_TGACv1_472254_AA1519880; TRIAE_CS42_6DL_TGACv1_528468_AA1714320
GO:0006855	drug transmembrane transport	biological_process	0.936333	0.462384	TRIAE_CS42_3AS_TGACv1_211158_AA0686230; TRIAE_CS42_1DS_TGACv1_081248_AA0259230; TRIAE_CS42_7DS_TGACv1_621648_AA2022110; TRIAE_CS42_6BL_TGACv1_502003_AA1622150
GO:0006099	tricarboxylic acid cycle	biological_process	0.938189	0.226788	TRIAE_CS42_5DL_TGACv1_434056_AA1428050
GO:0006418	tRNA aminoacylation for protein translation	biological_process	0.940539	0.4059	TRIAE_CS42_5DL_TGACv1_433087_AA1401430; TRIAE_CS42_U_TGACv1_642681_AA2121460; TRIAE_CS42_1AL_TGACv1_000843_AA0020210
GO:0016042	lipid catabolic process	biological_process	0.940539	0.4059	TRIAE_CS42_7BL_TGACv1_578573_AA1897300; TRIAE_CS42_7AS_TGACv1_572298_AA1851860; TRIAE_CS42_2DL_TGACv1_158383_AA0517020
GO:0006979	response to oxidative stress	biological_process	0.944298	0.723427	TRIAE_CS42_2DS_TGACv1_178097_AA0590740; TRIAE_CS42_6BS_TGACv1_513252_AA1636180; TRIAE_CS42_2DL_TGACv1_159181_AA0533940; TRIAE_CS42_4DS_TGACv1_363103_AA1183340; TRIAE_CS42_5DL_TGACv1_436164_AA1458850; TRIAE_CS42_4AL_TGACv1_290165_AA0982510; TRIAE_CS42_4AS_TGACv1_306569_AA1010370; TRIAE_CS42_2AL_TGACv1_094597_AA0300150; TRIAE_CS42_U_TGACv1_640838_AA2076560; TRIAE_CS42_2AL_TGACv1_095767_AA0314320; T…
GO:0034968	histone lysine methylation	biological_process	0.946319	0.218466	TRIAE_CS42_5AL_TGACv1_377452_AA1246950
GO:1902600	hydrogen ion transmembrane transport	biological_process	0.952089	0.319635	TRIAE_CS42_5AS_TGACv1_393346_AA1271580; TRIAE_CS42_5AS_TGACv1_395117_AA1282650
GO:0034220	ion transmembrane transport	biological_process	0.956628	0.207068	TRIAE_CS42_6BS_TGACv1_513972_AA1653170
GO:0006812	cation transport	biological_process	0.957845	0.379991	TRIAE_CS42_6BL_TGACv1_500204_AA1601170; TRIAE_CS42_5AS_TGACv1_393346_AA1271580; TRIAE_CS42_5AL_TGACv1_375043_AA1214640
GO:0007275	multicellular organism development	biological_process	0.957941	0.547421	TRIAE_CS42_6BS_TGACv1_513265_AA1636570; TRIAE_CS42_3AL_TGACv1_194140_AA0627230; TRIAE_CS42_3B_TGACv1_223791_AA0787350; TRIAE_CS42_6AS_TGACv1_486327_AA1559750; TRIAE_CS42_6AS_TGACv1_486327_AA1559760; TRIAE_CS42_5DL_TGACv1_433723_AA1420620; TRIAE_CS42_5BL_TGACv1_404873_AA1313490; TRIAE_CS42_3AS_TGACv1_210530_AA0674650
GO:0019752	carboxylic acid metabolic process	biological_process	0.962416	0.200107	TRIAE_CS42_5DL_TGACv1_434056_AA1428050
GO:0045944	positive regulation of transcription from RNA polymerase II promoter	biological_process	0.962838	0.303348	TRIAE_CS42_3AL_TGACv1_195926_AA0655730; TRIAE_CS42_5AL_TGACv1_374176_AA1192420
GO:0006887	exocytosis	biological_process	0.962838	0.303348	TRIAE_CS42_2AS_TGACv1_112596_AA0341890; TRIAE_CS42_2DS_TGACv1_178752_AA0600550
GO:0006950	response to stress	biological_process	0.968649	0.479452	TRIAE_CS42_5AL_TGACv1_374243_AA1194940; TRIAE_CS42_5DL_TGACv1_435415_AA1450290; TRIAE_CS42_1BL_TGACv1_030348_AA0087680; TRIAE_CS42_3DL_TGACv1_250313_AA0865950; TRIAE_CS42_3AL_TGACv1_194733_AA0638390; TRIAE_CS42_3B_TGACv1_223330_AA0780290
GO:0000723	telomere maintenance	biological_process	0.970805	0.18899	TRIAE_CS42_3B_TGACv1_224126_AA0792670
GO:0071805	potassium ion transmembrane transport	biological_process	0.983132	0.168885	TRIAE_CS42_7AS_TGACv1_569084_AA1806860
GO:0015992	proton transport	biological_process	0.985979	0.163101	TRIAE_CS42_5AS_TGACv1_395117_AA1282650
GO:0000160	phosphorelay signal transduction system	biological_process	0.991348	0.343867	TRIAE_CS42_7AL_TGACv1_557256_AA1778860; TRIAE_CS42_7DL_TGACv1_605116_AA2004930; TRIAE_CS42_4DS_TGACv1_362677_AA1181480; TRIAE_CS42_2BS_TGACv1_147969_AA0489460
GO:0006810	transport	biological_process	0.996535	0.749858	TRIAE_CS42_1AS_TGACv1_019184_AA0062510; TRIAE_CS42_3AL_TGACv1_193771_AA0619560; TRIAE_CS42_6DL_TGACv1_527991_AA1710530; TRIAE_CS42_2BL_TGACv1_130384_AA0410080; TRIAE_CS42_1BS_TGACv1_050100_AA0167400; TRIAE_CS42_3DL_TGACv1_249959_AA0859180; TRIAE_CS42_3B_TGACv1_224606_AA0798690; TRIAE_CS42_1AS_TGACv1_020508_AA0077910; TRIAE_CS42_7DS_TGACv1_625903_AA2065970; TRIAE_CS42_4DS_TGACv1_361510_AA1169300; …
GO:0015031	protein transport	biological_process	0.997835	0.330733	TRIAE_CS42_5BL_TGACv1_404158_AA1287310; TRIAE_CS42_5DL_TGACv1_436381_AA1460530; TRIAE_CS42_1DL_TGACv1_062848_AA0220880; TRIAE_CS42_5DL_TGACv1_435681_AA1453440; TRIAE_CS42_7AL_TGACv1_557349_AA1780120
GO:0016567	protein ubiquitination	biological_process	0.998934	0.405133	TRIAE_CS42_U_TGACv1_643831_AA2135370; TRIAE_CS42_3AL_TGACv1_194140_AA0627230; TRIAE_CS42_4DS_TGACv1_361658_AA1171130; TRIAE_CS42_3B_TGACv1_223791_AA0787350; TRIAE_CS42_6BS_TGACv1_513215_AA1634860; TRIAE_CS42_4DL_TGACv1_342812_AA1122580; TRIAE_CS42_2AL_TGACv1_096747_AA0321100; TRIAE_CS42_3AS_TGACv1_210530_AA0674650; TRIAE_CS42_7DS_TGACv1_624169_AA2059430
GO:0006470	protein dephosphorylation	biological_process	0.999636	0.252656	TRIAE_CS42_U_TGACv1_643894_AA2135750; TRIAE_CS42_5AL_TGACv1_374657_AA1205790; TRIAE_CS42_7DL_TGACv1_604802_AA2001810; TRIAE_CS42_3B_TGACv1_223661_AA0785260
GO:0015074	DNA integration	biological_process	0.99972	0.0960193	TRIAE_CS42_7BS_TGACv1_592684_AA1943030
GO:0006886	intracellular protein transport	biological_process	0.999874	0.195722	TRIAE_CS42_6AS_TGACv1_486462_AA1561450; TRIAE_CS42_2BL_TGACv1_129369_AA0380680; TRIAE_CS42_4AL_TGACv1_289711_AA0975800
GO:0006511	ubiquitin-dependent protein catabolic process	biological_process	0.999915	0.284049	TRIAE_CS42_U_TGACv1_640849_AA2077090; TRIAE_CS42_1DL_TGACv1_062188_AA0210260; TRIAE_CS42_3AL_TGACv1_194140_AA0627230; TRIAE_CS42_3B_TGACv1_223791_AA0787350; TRIAE_CS42_5DL_TGACv1_434733_AA1440710; TRIAE_CS42_3AS_TGACv1_210530_AA0674650
GO:0016192	vesicle-mediated transport	biological_process	0.999927	0.0844425	TRIAE_CS42_6AS_TGACv1_486462_AA1561450
GO:0016310	phosphorylation	biological_process	0.999959	0.56239	TRIAE_CS42_1AS_TGACv1_019153_AA0061740; TRIAE_CS42_1AL_TGACv1_000492_AA0013410; TRIAE_CS42_1BL_TGACv1_032171_AA0126270; TRIAE_CS42_3AL_TGACv1_194363_AA0631810; TRIAE_CS42_7BS_TGACv1_592592_AA1940940; TRIAE_CS42_4DS_TGACv1_361681_AA1171510; TRIAE_CS42_U_TGACv1_642815_AA2123640; TRIAE_CS42_5DL_TGACv1_433774_AA1421700; TRIAE_CS42_7AS_TGACv1_569950_AA1827470; TRIAE_CS42_1AL_TGACv1_004186_AA0052710; T…
GO:0006811	ion transport	biological_process	0.999966	0.242988	TRIAE_CS42_3B_TGACv1_221616_AA0745940; TRIAE_CS42_7AS_TGACv1_569084_AA1806860; TRIAE_CS42_7DL_TGACv1_603327_AA1981040; TRIAE_CS42_7BL_TGACv1_577920_AA1886220; TRIAE_CS42_5AS_TGACv1_395117_AA1282650
GO:0055085	transmembrane transport	biological_process	0.999986	0.573502	TRIAE_CS42_6DL_TGACv1_527991_AA1710530; TRIAE_CS42_6BL_TGACv1_500204_AA1601170; TRIAE_CS42_3DL_TGACv1_249959_AA0859180; TRIAE_CS42_3B_TGACv1_224606_AA0798690; TRIAE_CS42_3AS_TGACv1_211158_AA0686230; TRIAE_CS42_6AL_TGACv1_472036_AA1517060; TRIAE_CS42_3AL_TGACv1_199376_AA0669700; TRIAE_CS42_1DL_TGACv1_061219_AA0189140; TRIAE_CS42_6BS_TGACv1_513972_AA1653170; TRIAE_CS42_4BL_TGACv1_320707_AA1046810; …
GO:0048544	recognition of pollen	biological_process	0.999988	0.124674	TRIAE_CS42_2DL_TGACv1_157916_AA0501610; TRIAE_CS42_2AL_TGACv1_095292_AA0309130
GO:0006468	protein phosphorylation	biological_process	1	0.654997	TRIAE_CS42_7AL_TGACv1_556706_AA1769410; TRIAE_CS42_3AL_TGACv1_193611_AA0615010; TRIAE_CS42_1AS_TGACv1_019153_AA0061740; TRIAE_CS42_2BL_TGACv1_129519_AA0386880; TRIAE_CS42_4DS_TGACv1_361689_AA1171600; TRIAE_CS42_1AS_TGACv1_019074_AA0059780; TRIAE_CS42_2BL_TGACv1_131671_AA0430600; TRIAE_CS42_2AL_TGACv1_093062_AA0270970; TRIAE_CS42_7BS_TGACv1_592967_AA1946820; TRIAE_CS42_7BL_TGACv1_579675_AA1909330;…

## Sheet: cellular_component-CC
"id" stands for the ID of gene ontology term
"term" stands for the name of gene ontology term
"category" stands for the ontology of GOID belongs to
"Pvalue" stands for the significance testing value of the GOID, p≤0.05
"Enrichment_score" stands for the Enrichment Score value of the GOID, it equals (-log10(Pvalue))
"Gene" stands for the DE genes associated with the GOID
The red part represents our verified gene by QRT- PCR
id	term	category	pval	Enrichment_score	Gene
GO:0009517	PSII associated light-harvesting complex II	cellular_component	0	23.8128	TRIAE_CS42_4AL_TGACv1_291250_AA0993200; TRIAE_CS42_4BS_TGACv1_327904_AA1078170; TRIAE_CS42_4DS_TGACv1_362641_AA1181180
GO:0009783	photosystem II antenna complex	cellular_component	0	23.8128	TRIAE_CS42_4AL_TGACv1_291250_AA0993200; TRIAE_CS42_4BS_TGACv1_327904_AA1078170; TRIAE_CS42_4DS_TGACv1_362641_AA1181180
GO:0099080	supramolecular complex	cellular_component	0	23.8128	TRIAE_CS42_U_TGACv1_642388_AA2116790
GO:0009507	chloroplast	cellular_component	1.59714e-124	4.05484	TRIAE_CS42_7BS_TGACv1_592029_AA1928690; TRIAE_CS42_6AL_TGACv1_472524_AA1523160; TRIAE_CS42_1BL_TGACv1_032695_AA0133030; TRIAE_CS42_1AL_TGACv1_009365_AA0055660; TRIAE_CS42_3AS_TGACv1_211460_AA0690350; TRIAE_CS42_5DL_TGACv1_433143_AA1403420; TRIAE_CS42_1AL_TGACv1_003423_AA0049660; TRIAE_CS42_5AL_TGACv1_375999_AA1230440; TRIAE_CS42_5AL_TGACv1_376215_AA1233840; TRIAE_CS42_2AL_TGACv1_093600_AA0283510;…
GO:0009535	chloroplast thylakoid membrane	cellular_component	7.45443e-88	7.51717	TRIAE_CS42_7BS_TGACv1_592029_AA1928690; TRIAE_CS42_1BL_TGACv1_032695_AA0133030; TRIAE_CS42_1AL_TGACv1_009365_AA0055660; TRIAE_CS42_5DL_TGACv1_433143_AA1403420; TRIAE_CS42_5DL_TGACv1_434747_AA1440950; TRIAE_CS42_5DL_TGACv1_434747_AA1440970; TRIAE_CS42_2AS_TGACv1_112955_AA0348610; TRIAE_CS42_2DL_TGACv1_159907_AA0544190; TRIAE_CS42_7BS_TGACv1_592591_AA1940910; TRIAE_CS42_5BL_TGACv1_404158_AA1287310;…
GO:0009523	photosystem II	cellular_component	1.92924e-73	10.8135	TRIAE_CS42_7BS_TGACv1_592029_AA1928690; TRIAE_CS42_1BL_TGACv1_032695_AA0133030; TRIAE_CS42_1AL_TGACv1_009365_AA0055660; TRIAE_CS42_5BL_TGACv1_404388_AA1298080; TRIAE_CS42_5DL_TGACv1_434747_AA1440950; TRIAE_CS42_5DL_TGACv1_434747_AA1440970; TRIAE_CS42_2AS_TGACv1_112955_AA0348610; TRIAE_CS42_7BS_TGACv1_592591_AA1940910; TRIAE_CS42_6AS_TGACv1_485824_AA1552840; TRIAE_CS42_5AL_TGACv1_377798_AA1249570;…
GO:0009522	photosystem I	cellular_component	3.03098e-60	12.7502	TRIAE_CS42_7BS_TGACv1_592029_AA1928690; TRIAE_CS42_1BL_TGACv1_032695_AA0133030; TRIAE_CS42_1AL_TGACv1_009365_AA0055660; TRIAE_CS42_5DL_TGACv1_434747_AA1440950; TRIAE_CS42_5DL_TGACv1_434747_AA1440970; TRIAE_CS42_2AS_TGACv1_112955_AA0348610; TRIAE_CS42_2DL_TGACv1_159907_AA0544190; TRIAE_CS42_7BS_TGACv1_592591_AA1940910; TRIAE_CS42_6AS_TGACv1_485824_AA1552840; TRIAE_CS42_5AL_TGACv1_377798_AA1249570;…
GO:0009536	plastid	cellular_component	7.27591e-55	5.03732	TRIAE_CS42_7BS_TGACv1_592029_AA1928690; TRIAE_CS42_6AL_TGACv1_472524_AA1523160; TRIAE_CS42_1BL_TGACv1_032695_AA0133030; TRIAE_CS42_1AL_TGACv1_009365_AA0055660; TRIAE_CS42_1AL_TGACv1_003423_AA0049660; TRIAE_CS42_4BS_TGACv1_330345_AA1107270; TRIAE_CS42_5DL_TGACv1_434747_AA1440950; TRIAE_CS42_5DL_TGACv1_434747_AA1440970; TRIAE_CS42_2AS_TGACv1_112955_AA0348610; TRIAE_CS42_7BS_TGACv1_592591_AA1940910;…
GO:0009579	thylakoid	cellular_component	1.86774e-46	5.98503	TRIAE_CS42_7BS_TGACv1_592029_AA1928690; TRIAE_CS42_1BL_TGACv1_032695_AA0133030; TRIAE_CS42_1AL_TGACv1_009365_AA0055660; TRIAE_CS42_3AS_TGACv1_211460_AA0690350; TRIAE_CS42_1DL_TGACv1_061144_AA0186870; TRIAE_CS42_5DL_TGACv1_434747_AA1440950; TRIAE_CS42_5DL_TGACv1_434747_AA1440970; TRIAE_CS42_2AS_TGACv1_112955_AA0348610; TRIAE_CS42_2BL_TGACv1_130418_AA0410950; TRIAE_CS42_2DL_TGACv1_159907_AA0544190;…
GO:0009534	chloroplast thylakoid	cellular_component	7.31129e-27	5.89756	TRIAE_CS42_5DL_TGACv1_433143_AA1403420; TRIAE_CS42_2AL_TGACv1_093600_AA0283510; TRIAE_CS42_2DL_TGACv1_159907_AA0544190; TRIAE_CS42_U_TGACv1_641298_AA2091200; TRIAE_CS42_2DS_TGACv1_178734_AA0600230; TRIAE_CS42_6BL_TGACv1_500154_AA1600140; TRIAE_CS42_3AS_TGACv1_212358_AA0700290; TRIAE_CS42_6DL_TGACv1_526376_AA1681230; TRIAE_CS42_5BL_TGACv1_404244_AA1291940; TRIAE_CS42_7BS_TGACv1_593434_AA1951600; T…
GO:0009654	photosystem II oxygen evolving complex	cellular_component	3.17227e-21	8.7414	TRIAE_CS42_5BL_TGACv1_404388_AA1298080; TRIAE_CS42_2BL_TGACv1_129798_AA0396380; TRIAE_CS42_2DL_TGACv1_158390_AA0517360; TRIAE_CS42_6DL_TGACv1_527144_AA1699290; TRIAE_CS42_U_TGACv1_644185_AA2137890; TRIAE_CS42_7AS_TGACv1_569954_AA1827600; TRIAE_CS42_2AL_TGACv1_093052_AA0270530; TRIAE_CS42_7DS_TGACv1_621570_AA2019590; TRIAE_CS42_2BL_TGACv1_129410_AA0382480; TRIAE_CS42_6AL_TGACv1_473748_AA1532760; T…
GO:0009941	chloroplast envelope	cellular_component	2.94816e-18	3.42476	TRIAE_CS42_6AL_TGACv1_472524_AA1523160; TRIAE_CS42_3B_TGACv1_224606_AA0798690; TRIAE_CS42_6BS_TGACv1_513616_AA1645840; TRIAE_CS42_5BL_TGACv1_404158_AA1287310; TRIAE_CS42_U_TGACv1_641298_AA2091200; TRIAE_CS42_1BL_TGACv1_030328_AA0086840; TRIAE_CS42_5AL_TGACv1_374757_AA1208250; TRIAE_CS42_6AS_TGACv1_488086_AA1574300; TRIAE_CS42_6BL_TGACv1_500154_AA1600140; TRIAE_CS42_1DL_TGACv1_062275_AA0211730; TR…
GO:0019898	extrinsic component of membrane	cellular_component	2.28395e-13	7.1083	TRIAE_CS42_5BL_TGACv1_404388_AA1298080; TRIAE_CS42_2BL_TGACv1_129798_AA0396380; TRIAE_CS42_2DL_TGACv1_158390_AA0517360; TRIAE_CS42_U_TGACv1_644185_AA2137890; TRIAE_CS42_7AS_TGACv1_569954_AA1827600; TRIAE_CS42_2AL_TGACv1_093052_AA0270530; TRIAE_CS42_7DS_TGACv1_621570_AA2019590; TRIAE_CS42_2BL_TGACv1_129410_AA0382480; TRIAE_CS42_4DS_TGACv1_361362_AA1166300; TRIAE_CS42_5DL_TGACv1_436095_AA1457990; T…
GO:0010598	NAD(P)H dehydrogenase complex (plastoquinone)	cellular_component	9.47194e-13	12.4241	TRIAE_CS42_7DS_TGACv1_622219_AA2035620; TRIAE_CS42_4BL_TGACv1_321721_AA1064590; TRIAE_CS42_4BS_TGACv1_330279_AA1106920; TRIAE_CS42_4DL_TGACv1_342775_AA1121720; TRIAE_CS42_4AS_TGACv1_309150_AA1030460; TRIAE_CS42_7BS_TGACv1_591843_AA1923350; TRIAE_CS42_6AL_TGACv1_472021_AA1516900; TRIAE_CS42_4DS_TGACv1_362511_AA1180230; TRIAE_CS42_7AS_TGACv1_570370_AA1834650; TRIAE_CS42_4AL_TGACv1_290666_AA0988080;…
GO:0009570	chloroplast stroma	cellular_component	6.38598e-12	2.54704	TRIAE_CS42_5BL_TGACv1_407129_AA1353680; TRIAE_CS42_3B_TGACv1_221153_AA0731940; TRIAE_CS42_2BL_TGACv1_130418_AA0410950; TRIAE_CS42_4DL_TGACv1_342519_AA1115710; TRIAE_CS42_2AL_TGACv1_096087_AA0317070; TRIAE_CS42_1BL_TGACv1_030328_AA0086840; TRIAE_CS42_5DL_TGACv1_436381_AA1460530; TRIAE_CS42_4AS_TGACv1_306678_AA1011970; TRIAE_CS42_7BL_TGACv1_578664_AA1898450; TRIAE_CS42_3AL_TGACv1_194640_AA0637170; …
GO:0000427	plastid-encoded plastid RNA polymerase complex	cellular_component	1.41062e-09	15.1536	TRIAE_CS42_2BS_TGACv1_146768_AA0472450; TRIAE_CS42_2AS_TGACv1_113915_AA0362390; TRIAE_CS42_1AL_TGACv1_000466_AA0012780; TRIAE_CS42_3B_TGACv1_222305_AA0761750; TRIAE_CS42_1DL_TGACv1_062733_AA0218910; TRIAE_CS42_1BL_TGACv1_031981_AA0123730; TRIAE_CS42_2DS_TGACv1_177357_AA0574410
GO:0009295	nucleoid	cellular_component	4.57302e-09	7.9376	TRIAE_CS42_1DL_TGACv1_061095_AA0184940; TRIAE_CS42_2BS_TGACv1_146768_AA0472450; TRIAE_CS42_2AS_TGACv1_113915_AA0362390; TRIAE_CS42_3AL_TGACv1_194464_AA0633550; TRIAE_CS42_5DL_TGACv1_435681_AA1453450; TRIAE_CS42_1AL_TGACv1_000466_AA0012780; TRIAE_CS42_3B_TGACv1_222305_AA0761750; TRIAE_CS42_1DL_TGACv1_062733_AA0218910; TRIAE_CS42_1BL_TGACv1_031981_AA0123730; TRIAE_CS42_2DS_TGACv1_177357_AA0574410; …
GO:0031977	thylakoid lumen	cellular_component	1.14921e-07	5.24689	TRIAE_CS42_3AS_TGACv1_211460_AA0690350; TRIAE_CS42_2AL_TGACv1_093600_AA0283510; TRIAE_CS42_3B_TGACv1_223089_AA0776350; TRIAE_CS42_1BL_TGACv1_032072_AA0124950; TRIAE_CS42_1AL_TGACv1_004325_AA0053180; TRIAE_CS42_2BL_TGACv1_132985_AA0440790; TRIAE_CS42_3B_TGACv1_221690_AA0747520; TRIAE_CS42_3DS_TGACv1_273132_AA0928700; TRIAE_CS42_7AL_TGACv1_556054_AA1753850; TRIAE_CS42_3AL_TGACv1_195836_AA0654600; T…
GO:0005623	cell	cellular_component	2.82098e-07	2.46339	TRIAE_CS42_1DS_TGACv1_080858_AA0254720; TRIAE_CS42_2DS_TGACv1_178007_AA0589210; TRIAE_CS42_3AL_TGACv1_194363_AA0631810; TRIAE_CS42_U_TGACv1_641444_AA2095210; TRIAE_CS42_U_TGACv1_642815_AA2123640; TRIAE_CS42_5BL_TGACv1_406363_AA1344530; TRIAE_CS42_5DS_TGACv1_458071_AA1491950; TRIAE_CS42_5DS_TGACv1_458071_AA1491960; TRIAE_CS42_5DS_TGACv1_458071_AA1491970; TRIAE_CS42_3B_TGACv1_225284_AA0806800; TRIA…
GO:0009508	plastid chromosome	cellular_component	1.0921e-06	9.52512	TRIAE_CS42_5DL_TGACv1_435681_AA1453450; TRIAE_CS42_1AL_TGACv1_000466_AA0012780; TRIAE_CS42_3B_TGACv1_222305_AA0761750; TRIAE_CS42_1DL_TGACv1_062733_AA0218910; TRIAE_CS42_1BL_TGACv1_031981_AA0123730; TRIAE_CS42_5AL_TGACv1_375397_AA1221010
GO:0042651	thylakoid membrane	cellular_component	1.89965e-06	5.29173	TRIAE_CS42_7DS_TGACv1_621528_AA2018460; TRIAE_CS42_7BS_TGACv1_593096_AA1948120; TRIAE_CS42_6DL_TGACv1_527144_AA1699290; TRIAE_CS42_6AL_TGACv1_473748_AA1532760; TRIAE_CS42_4AL_TGACv1_291250_AA0993200; TRIAE_CS42_6AS_TGACv1_485334_AA1543400; TRIAE_CS42_7AS_TGACv1_571319_AA1846780; TRIAE_CS42_6BL_TGACv1_500044_AA1597870; TRIAE_CS42_4BS_TGACv1_327904_AA1078170; TRIAE_CS42_4DS_TGACv1_362641_AA1181180
GO:0009515	granal stacked thylakoid	cellular_component	3.10357e-06	17.8596	TRIAE_CS42_3B_TGACv1_221316_AA0737000; TRIAE_CS42_3DL_TGACv1_249227_AA0842370; TRIAE_CS42_3AL_TGACv1_195748_AA0653430
GO:0042644	chloroplast nucleoid	cellular_component	7.37134e-06	7.51983	TRIAE_CS42_2BS_TGACv1_146768_AA0472450; TRIAE_CS42_2AS_TGACv1_113915_AA0362390; TRIAE_CS42_3AL_TGACv1_194464_AA0633550; TRIAE_CS42_3DL_TGACv1_252191_AA0888210; TRIAE_CS42_2DS_TGACv1_177357_AA0574410; TRIAE_CS42_3B_TGACv1_220629_AA0712760
GO:0009706	chloroplast inner membrane	cellular_component	1.38942e-05	4.76256	TRIAE_CS42_6AS_TGACv1_488086_AA1574300; TRIAE_CS42_2DS_TGACv1_177436_AA0577080; TRIAE_CS42_3AS_TGACv1_212358_AA0700290; TRIAE_CS42_3DS_TGACv1_271589_AA0903120; TRIAE_CS42_2BS_TGACv1_146815_AA0473320; TRIAE_CS42_2AS_TGACv1_112747_AA0344480; TRIAE_CS42_4BS_TGACv1_329699_AA1103360; TRIAE_CS42_6BS_TGACv1_515620_AA1671420; TRIAE_CS42_2BS_TGACv1_147278_AA0480980
GO:0000786	nucleosome	cellular_component	2.52855e-05	1.88786	TRIAE_CS42_1DL_TGACv1_061504_AA0197080; TRIAE_CS42_1AL_TGACv1_003749_AA0051350; TRIAE_CS42_U_TGACv1_643178_AA2128470; TRIAE_CS42_6BS_TGACv1_514752_AA1663960; TRIAE_CS42_6BS_TGACv1_514752_AA1663970; TRIAE_CS42_6BS_TGACv1_513293_AA1637680; TRIAE_CS42_5AL_TGACv1_375328_AA1219970; TRIAE_CS42_1BL_TGACv1_031438_AA0114030; TRIAE_CS42_6BS_TGACv1_513585_AA1645280; TRIAE_CS42_6AS_TGACv1_486709_AA1564310; T…
GO:0010287	plastoglobule	cellular_component	3.59355e-05	3.9688	TRIAE_CS42_6DL_TGACv1_526376_AA1681230; TRIAE_CS42_5DL_TGACv1_433351_AA1410520; TRIAE_CS42_4AL_TGACv1_291250_AA0993200; TRIAE_CS42_2AL_TGACv1_093323_AA0277540; TRIAE_CS42_2DL_TGACv1_157999_AA0505460; TRIAE_CS42_5AL_TGACv1_375383_AA1220850; TRIAE_CS42_2AL_TGACv1_093824_AA0287580; TRIAE_CS42_4BS_TGACv1_327904_AA1078170; TRIAE_CS42_4DS_TGACv1_362641_AA1181180; TRIAE_CS42_2BL_TGACv1_129468_AA0384990
GO:0098572	stromal side of plastid thylakoid membrane	cellular_component	4.34844e-05	11.9064	TRIAE_CS42_1BL_TGACv1_030328_AA0086840; TRIAE_CS42_1DL_TGACv1_061814_AA0203790; TRIAE_CS42_1AL_TGACv1_001085_AA0024640
GO:0009512	cytochrome b6f complex	cellular_component	4.34844e-05	11.9064	TRIAE_CS42_5DL_TGACv1_433349_AA1410410; TRIAE_CS42_5AL_TGACv1_375323_AA1219860; TRIAE_CS42_5BL_TGACv1_406013_AA1339050
GO:0080085	signal recognition particle, chloroplast targeting	cellular_component	7.3981e-05	15.8752	TRIAE_CS42_5AL_TGACv1_374757_AA1208250; TRIAE_CS42_4BL_TGACv1_320471_AA1040620
GO:0031357	integral component of chloroplast inner membrane	cellular_component	7.3981e-05	15.8752	TRIAE_CS42_6AS_TGACv1_488086_AA1574300; TRIAE_CS42_6BS_TGACv1_515620_AA1671420
GO:0030093	chloroplast photosystem I	cellular_component	7.3981e-05	15.8752	TRIAE_CS42_5BL_TGACv1_404244_AA1291940; TRIAE_CS42_5AL_TGACv1_374916_AA1211930
GO:0010494	cytoplasmic stress granule	cellular_component	7.3981e-05	15.8752	TRIAE_CS42_3DS_TGACv1_271727_AA0906740; TRIAE_CS42_3AS_TGACv1_211904_AA0695490
GO:0009533	chloroplast stromal thylakoid	cellular_component	7.3981e-05	15.8752	TRIAE_CS42_7BL_TGACv1_578256_AA1892050; TRIAE_CS42_7DL_TGACv1_602813_AA1969330
GO:0005779	integral component of peroxisomal membrane	cellular_component	0.000127061	5.9532	TRIAE_CS42_4BL_TGACv1_322152_AA1069020; TRIAE_CS42_2AL_TGACv1_095370_AA0310110; TRIAE_CS42_4DL_TGACv1_342519_AA1115730; TRIAE_CS42_5AL_TGACv1_375287_AA1219220; TRIAE_CS42_2DL_TGACv1_158478_AA0519730
GO:0005887	integral component of plasma membrane	cellular_component	0.000227533	5.412	TRIAE_CS42_2DS_TGACv1_177436_AA0577080; TRIAE_CS42_2BS_TGACv1_146815_AA0473320; TRIAE_CS42_7AS_TGACv1_570345_AA1834200; TRIAE_CS42_U_TGACv1_641589_AA2098880; TRIAE_CS42_2AS_TGACv1_112747_AA0344480
GO:0009344	nitrite reductase complex [NAD(P)H]	cellular_component	0.000286613	11.9064	TRIAE_CS42_U_TGACv1_644185_AA2137890; TRIAE_CS42_6AL_TGACv1_470902_AA1498160
GO:0030286	dynein complex	cellular_component	0.000526948	5.60301	TRIAE_CS42_6BL_TGACv1_502314_AA1624220; TRIAE_CS42_3B_TGACv1_227843_AA0824880; TRIAE_CS42_3DL_TGACv1_249494_AA0850050; TRIAE_CS42_3AL_TGACv1_194880_AA0641300
GO:0005694	chromosome	cellular_component	0.000586433	1.6228	TRIAE_CS42_1DL_TGACv1_061504_AA0197080; TRIAE_CS42_1AL_TGACv1_003749_AA0051350; TRIAE_CS42_U_TGACv1_643178_AA2128470; TRIAE_CS42_6BS_TGACv1_514752_AA1663960; TRIAE_CS42_6BS_TGACv1_514752_AA1663970; TRIAE_CS42_6BS_TGACv1_513293_AA1637680; TRIAE_CS42_5AL_TGACv1_375328_AA1219970; TRIAE_CS42_7AL_TGACv1_558517_AA1793920; TRIAE_CS42_1BL_TGACv1_031438_AA0114030; TRIAE_CS42_6BS_TGACv1_513585_AA1645280; T…
GO:0005884	actin filament	cellular_component	0.000694038	9.52512	TRIAE_CS42_3B_TGACv1_222885_AA0772560; TRIAE_CS42_3AS_TGACv1_211627_AA0692400
GO:0005635	nuclear envelope	cellular_component	0.00091689	3.75991	TRIAE_CS42_1BS_TGACv1_051394_AA0179450; TRIAE_CS42_3DL_TGACv1_253780_AA0895530; TRIAE_CS42_1AS_TGACv1_019359_AA0065550; TRIAE_CS42_1DS_TGACv1_081355_AA0260160; TRIAE_CS42_3AL_TGACv1_196564_AA0661460; TRIAE_CS42_3DL_TGACv1_251723_AA0884200
GO:0009840	chloroplastic endopeptidase Clp complex	cellular_component	0.0011709	5.9532	TRIAE_CS42_2DL_TGACv1_157894_AA0500740; TRIAE_CS42_3B_TGACv1_222302_AA0761700; TRIAE_CS42_3AL_TGACv1_195527_AA0650570
GO:0009921	auxin efflux carrier complex	cellular_component	0.00134459	7.9376	TRIAE_CS42_3AL_TGACv1_199376_AA0669700; TRIAE_CS42_3DL_TGACv1_249022_AA0834710
GO:0016324	apical plasma membrane	cellular_component	0.00134459	7.9376	TRIAE_CS42_5DL_TGACv1_435393_AA1450020; TRIAE_CS42_5BL_TGACv1_406334_AA1344130
GO:0005854	nascent polypeptide-associated complex	cellular_component	0.00150624	4.53577	TRIAE_CS42_5AL_TGACv1_374828_AA1209720; TRIAE_CS42_4BL_TGACv1_320986_AA1053000; TRIAE_CS42_4AS_TGACv1_306345_AA1006750; TRIAE_CS42_4DL_TGACv1_344765_AA1149650
GO:0000178	exosome (RNase complex)	cellular_component	0.00150624	4.53577	TRIAE_CS42_7DL_TGACv1_603369_AA1982050; TRIAE_CS42_3AL_TGACv1_195142_AA0645250; TRIAE_CS42_7DS_TGACv1_623876_AA2057080; TRIAE_CS42_5BL_TGACv1_409217_AA1365560
GO:0005618	cell wall	cellular_component	0.00155624	1.70879	TRIAE_CS42_7AL_TGACv1_557197_AA1777940; TRIAE_CS42_7DL_TGACv1_603134_AA1976600; TRIAE_CS42_6BL_TGACv1_499403_AA1581510; TRIAE_CS42_1DL_TGACv1_061461_AA0195950; TRIAE_CS42_2BL_TGACv1_131468_AA0428210; TRIAE_CS42_1BL_TGACv1_034629_AA0145150; TRIAE_CS42_1DL_TGACv1_062951_AA0222030; TRIAE_CS42_4BL_TGACv1_320826_AA1049570; TRIAE_CS42_7AL_TGACv1_557229_AA1778500; TRIAE_CS42_7BL_TGACv1_576891_AA1858830;…
GO:0009360	DNA polymerase III complex	cellular_component	0.00163522	5.49526	TRIAE_CS42_4BS_TGACv1_328100_AA1082820; TRIAE_CS42_3AL_TGACv1_194354_AA0631530; TRIAE_CS42_4DS_TGACv1_361435_AA1167980
GO:0009505	plant-type cell wall	cellular_component	0.00170835	2.8864	TRIAE_CS42_3AL_TGACv1_193892_AA0621990; TRIAE_CS42_3DL_TGACv1_249041_AA0835740; TRIAE_CS42_U_TGACv1_641767_AA2103720; TRIAE_CS42_4DL_TGACv1_343786_AA1139630; TRIAE_CS42_4AS_TGACv1_307527_AA1021160; TRIAE_CS42_7DS_TGACv1_622452_AA2039920; TRIAE_CS42_2BL_TGACv1_129714_AA0393600; TRIAE_CS42_4DS_TGACv1_360999_AA1158040
GO:0070876	SOSS complex	cellular_component	0.00176291	11.9064	TRIAE_CS42_3AL_TGACv1_196642_AA0662140
GO:0015630	microtubule cytoskeleton	cellular_component	0.00176291	11.9064	TRIAE_CS42_5BS_TGACv1_424185_AA1387430
GO:0033281	TAT protein transport complex	cellular_component	0.00227948	6.80365	TRIAE_CS42_5BL_TGACv1_404158_AA1287310; TRIAE_CS42_7AL_TGACv1_557349_AA1780120
GO:0005730	nucleolus	cellular_component	0.00265492	1.9395	TRIAE_CS42_2AL_TGACv1_095911_AA0315760; TRIAE_CS42_4BS_TGACv1_329062_AA1097510; TRIAE_CS42_7BL_TGACv1_579004_AA1902920; TRIAE_CS42_5AL_TGACv1_374717_AA1207310; TRIAE_CS42_6DL_TGACv1_528402_AA1713890; TRIAE_CS42_2AL_TGACv1_092946_AA0267790; TRIAE_CS42_4AL_TGACv1_292468_AA0998950; TRIAE_CS42_1AL_TGACv1_002057_AA0038230; TRIAE_CS42_4AL_TGACv1_290844_AA0989970; TRIAE_CS42_7AS_TGACv1_569425_AA1815490;…
GO:0009532	plastid stroma	cellular_component	0.00291869	4.76256	TRIAE_CS42_2DL_TGACv1_157894_AA0500740; TRIAE_CS42_2BL_TGACv1_129863_AA0398250; TRIAE_CS42_2AL_TGACv1_095250_AA0308660
GO:0009538	photosystem I reaction center	cellular_component	0.00291869	4.76256	TRIAE_CS42_5DL_TGACv1_433351_AA1410520; TRIAE_CS42_1AL_TGACv1_000099_AA0003250; TRIAE_CS42_5AL_TGACv1_375383_AA1220850
GO:0005643	nuclear pore	cellular_component	0.00350169	2.77816	TRIAE_CS42_1AS_TGACv1_019184_AA0062510; TRIAE_CS42_1DL_TGACv1_062848_AA0220880; TRIAE_CS42_1BS_TGACv1_050830_AA0175980; TRIAE_CS42_1AS_TGACv1_019359_AA0065550; TRIAE_CS42_1DS_TGACv1_081355_AA0260160; TRIAE_CS42_3AL_TGACv1_196564_AA0661460; TRIAE_CS42_3DL_TGACv1_251723_AA0884200
GO:0031515	tRNA (m1A) methyltransferase complex	cellular_component	0.00513519	5.29173	TRIAE_CS42_2AS_TGACv1_113867_AA0361650; TRIAE_CS42_3AS_TGACv1_214014_AA0708280
GO:0034399	nuclear periphery	cellular_component	0.00513519	5.29173	TRIAE_CS42_3AL_TGACv1_196564_AA0661460; TRIAE_CS42_3DL_TGACv1_251723_AA0884200
GO:0000408	EKC/KEOPS complex	cellular_component	0.00514076	7.9376	TRIAE_CS42_1AS_TGACv1_019101_AA0060630
GO:0097708	intracellular vesicle	cellular_component	0.00514076	7.9376	TRIAE_CS42_7DS_TGACv1_622196_AA2034950
GO:0005657	replication fork	cellular_component	0.00514076	7.9376	TRIAE_CS42_3DL_TGACv1_251617_AA0883140
GO:0009986	cell surface	cellular_component	0.00514076	7.9376	TRIAE_CS42_7BL_TGACv1_579609_AA1908900
GO:0030139	endocytic vesicle	cellular_component	0.00514076	7.9376	TRIAE_CS42_7BL_TGACv1_579609_AA1908900
GO:0010319	stromule	cellular_component	0.00665485	3.28452	TRIAE_CS42_4AS_TGACv1_306678_AA1011970; TRIAE_CS42_6DL_TGACv1_526376_AA1681230; TRIAE_CS42_4BL_TGACv1_321861_AA1066350; TRIAE_CS42_U_TGACv1_642388_AA2116790
GO:0043234	protein complex	cellular_component	0.00947101	4.3296	TRIAE_CS42_5AL_TGACv1_374757_AA1208250; TRIAE_CS42_4BL_TGACv1_320471_AA1040620
GO:0000930	gamma-tubulin complex	cellular_component	0.00999492	5.9532	TRIAE_CS42_1AS_TGACv1_019520_AA0067630
GO:0034457	Mpp10 complex	cellular_component	0.00999492	5.9532	TRIAE_CS42_5AL_TGACv1_374668_AA1206130
GO:0005874	microtubule	cellular_component	0.010222	1.79493	TRIAE_CS42_7DS_TGACv1_621936_AA2029610; TRIAE_CS42_6AS_TGACv1_486373_AA1560720; TRIAE_CS42_1AL_TGACv1_003346_AA0049250; TRIAE_CS42_3DL_TGACv1_252143_AA0887870; TRIAE_CS42_1BL_TGACv1_034119_AA0143500; TRIAE_CS42_1AS_TGACv1_019520_AA0067630; TRIAE_CS42_7BS_TGACv1_592505_AA1939450; TRIAE_CS42_2DS_TGACv1_177956_AA0588140; TRIAE_CS42_2BL_TGACv1_131574_AA0429320; TRIAE_CS42_5AL_TGACv1_374895_AA1211210;…
GO:0005732	small nucleolar ribonucleoprotein complex	cellular_component	0.0122377	3.9688	TRIAE_CS42_7AL_TGACv1_557259_AA1778880; TRIAE_CS42_5AL_TGACv1_374668_AA1206130
GO:0032040	small-subunit processome	cellular_component	0.0144984	3.10602	TRIAE_CS42_2AL_TGACv1_095911_AA0315760; TRIAE_CS42_5BS_TGACv1_423494_AA1378080; TRIAE_CS42_5DS_TGACv1_458453_AA1493810
GO:0033063	Rad51B-Rad51C-Rad51D-XRCC2 complex	cellular_component	0.0161955	4.76256	TRIAE_CS42_3DL_TGACv1_251617_AA0883140
GO:0005576	extracellular region	cellular_component	0.0212704	1.22931	TRIAE_CS42_2DS_TGACv1_178097_AA0590740; TRIAE_CS42_7AL_TGACv1_557197_AA1777940; TRIAE_CS42_4BS_TGACv1_329042_AA1097330; TRIAE_CS42_6BS_TGACv1_513252_AA1636180; TRIAE_CS42_2DS_TGACv1_179062_AA0604070; TRIAE_CS42_2DL_TGACv1_159181_AA0533940; TRIAE_CS42_4DS_TGACv1_363103_AA1183340; TRIAE_CS42_7BS_TGACv1_593406_AA1951080; TRIAE_CS42_4AL_TGACv1_288406_AA0947960; TRIAE_CS42_7DL_TGACv1_603134_AA1976600;…
GO:0000932	P-body	cellular_component	0.0230451	3.17504	TRIAE_CS42_3DS_TGACv1_271727_AA0906740; TRIAE_CS42_3AS_TGACv1_211904_AA0695490
GO:0000126	transcription factor TFIIIB complex	cellular_component	0.0230451	3.17504	TRIAE_CS42_4BS_TGACv1_328293_AA1085830; TRIAE_CS42_3B_TGACv1_224506_AA0797460
GO:0031429	box H/ACA snoRNP complex	cellular_component	0.023621	3.9688	TRIAE_CS42_4BS_TGACv1_329062_AA1097510
GO:0034998	oligosaccharyltransferase I complex	cellular_component	0.023621	3.9688	TRIAE_CS42_6AS_TGACv1_486879_AA1566000
GO:0032039	integrator complex	cellular_component	0.0321575	3.40183	TRIAE_CS42_3DL_TGACv1_250736_AA0872530
GO:0008274	gamma-tubulin ring complex	cellular_component	0.0416989	2.9766	TRIAE_CS42_1DL_TGACv1_061449_AA0195530
GO:0005795	Golgi stack	cellular_component	0.0521457	2.64587	TRIAE_CS42_U_TGACv1_640826_AA2075940
GO:0030687	preribosome, large subunit precursor	cellular_component	0.0521457	2.64587	TRIAE_CS42_4AL_TGACv1_292468_AA0998950
GO:0005778	peroxisomal membrane	cellular_component	0.0628424	2.1648	TRIAE_CS42_2AL_TGACv1_095370_AA0310110; TRIAE_CS42_2DL_TGACv1_158478_AA0519730
GO:0022625	cytosolic large ribosomal subunit	cellular_component	0.0634051	2.38128	TRIAE_CS42_4AS_TGACv1_306452_AA1008380
GO:0005956	protein kinase CK2 complex	cellular_component	0.0753904	2.1648	TRIAE_CS42_4BL_TGACv1_321258_AA1058050
GO:0016604	nuclear body	cellular_component	0.0753904	2.1648	TRIAE_CS42_4DS_TGACv1_362677_AA1181480
GO:0048046	apoplast	cellular_component	0.0848502	1.2676	TRIAE_CS42_7AL_TGACv1_557197_AA1777940; TRIAE_CS42_4BS_TGACv1_329042_AA1097330; TRIAE_CS42_2DS_TGACv1_179062_AA0604070; TRIAE_CS42_7DL_TGACv1_603134_AA1976600; TRIAE_CS42_4AS_TGACv1_306678_AA1011970; TRIAE_CS42_1DL_TGACv1_061461_AA0195950; TRIAE_CS42_2BL_TGACv1_131468_AA0428210; TRIAE_CS42_1BL_TGACv1_034629_AA0145150; TRIAE_CS42_4BL_TGACv1_320826_AA1049570; TRIAE_CS42_7AL_TGACv1_557229_AA1778500;…
GO:0046658	anchored component of plasma membrane	cellular_component	0.0856552	1.90502	TRIAE_CS42_2BS_TGACv1_147384_AA0482500; TRIAE_CS42_2DS_TGACv1_177527_AA0579380
GO:0031965	nuclear membrane	cellular_component	0.088021	1.9844	TRIAE_CS42_1DL_TGACv1_062848_AA0220880
GO:0016593	Cdc73/Paf1 complex	cellular_component	0.0939363	1.83175	TRIAE_CS42_5AL_TGACv1_374539_AA1202650; TRIAE_CS42_4DS_TGACv1_362776_AA1182090
GO:0009543	chloroplast thylakoid lumen	cellular_component	0.101221	1.83175	TRIAE_CS42_5BL_TGACv1_404185_AA1288970
GO:0005759	mitochondrial matrix	cellular_component	0.113813	1.47296	TRIAE_CS42_3B_TGACv1_220750_AA0718020; TRIAE_CS42_3DS_TGACv1_271540_AA0901890; TRIAE_CS42_7DL_TGACv1_604032_AA1992780; TRIAE_CS42_7BL_TGACv1_578415_AA1894400; TRIAE_CS42_U_TGACv1_642969_AA2125500; TRIAE_CS42_3AS_TGACv1_212607_AA0702060
GO:0016602	CCAAT-binding factor complex	cellular_component	0.129057	1.58752	TRIAE_CS42_4BS_TGACv1_330828_AA1108950
GO:0005666	DNA-directed RNA polymerase III complex	cellular_component	0.129057	1.58752	TRIAE_CS42_4AL_TGACv1_289746_AA0976260
GO:0005856	cytoskeleton	cellular_component	0.156132	1.33352	TRIAE_CS42_1AL_TGACv1_003346_AA0049250; TRIAE_CS42_3DL_TGACv1_252143_AA0887870; TRIAE_CS42_2BS_TGACv1_147852_AA0488260; TRIAE_CS42_1BL_TGACv1_034119_AA0143500; TRIAE_CS42_5AL_TGACv1_374895_AA1211210; TRIAE_CS42_4BL_TGACv1_321129_AA1055890; TRIAE_CS42_4AL_TGACv1_291622_AA0995640
GO:0000159	protein phosphatase type 2A complex	cellular_component	0.159796	1.4432	TRIAE_CS42_1BL_TGACv1_033128_AA0137230; TRIAE_CS42_1AL_TGACv1_000602_AA0015540
GO:0000148	1,3-beta-D-glucan synthase complex	cellular_component	0.159796	1.4432	TRIAE_CS42_7BL_TGACv1_579086_AA1903900; TRIAE_CS42_6BS_TGACv1_513581_AA1645120
GO:0005654	nucleoplasm	cellular_component	0.170139	1.40075	TRIAE_CS42_4AL_TGACv1_292468_AA0998950; TRIAE_CS42_2AS_TGACv1_113005_AA0349570
GO:0005744	mitochondrial inner membrane presequence translocase complex	cellular_component	0.173484	1.32293	TRIAE_CS42_2DS_TGACv1_180060_AA0610020
GO:0005669	transcription factor TFIID complex	cellular_component	0.173484	1.32293	TRIAE_CS42_4DL_TGACv1_343390_AA1133870
GO:0005801	cis-Golgi network	cellular_component	0.173484	1.32293	TRIAE_CS42_7AS_TGACv1_570581_AA1837910
GO:0016607	nuclear speck	cellular_component	0.188793	1.2533	TRIAE_CS42_4AS_TGACv1_306687_AA1012050
GO:0005739	mitochondrion	cellular_component	0.212059	1.10814	TRIAE_CS42_1BS_TGACv1_050100_AA0167400; TRIAE_CS42_1DS_TGACv1_081371_AA0260290; TRIAE_CS42_4BS_TGACv1_329614_AA1102750; TRIAE_CS42_1BL_TGACv1_030328_AA0086840; TRIAE_CS42_3AL_TGACv1_193892_AA0621990; TRIAE_CS42_2DS_TGACv1_179327_AA0606210; TRIAE_CS42_5BL_TGACv1_404153_AA1287030; TRIAE_CS42_2DL_TGACv1_157894_AA0500740; TRIAE_CS42_2BL_TGACv1_129419_AA0382860; TRIAE_CS42_1DL_TGACv1_061814_AA0203790;…
GO:0000228	nuclear chromosome	cellular_component	0.219886	1.13394	TRIAE_CS42_1AL_TGACv1_000516_AA0013740
GO:0005758	mitochondrial intermembrane space	cellular_component	0.219886	1.13394	TRIAE_CS42_5DL_TGACv1_435681_AA1453440
GO:0045271	respiratory chain complex I	cellular_component	0.23559	1.0824	TRIAE_CS42_U_TGACv1_645195_AA2143490
GO:0031969	chloroplast membrane	cellular_component	0.23559	1.0824	TRIAE_CS42_4DL_TGACv1_343812_AA1140000
GO:0019867	outer membrane	cellular_component	0.251351	1.03534	TRIAE_CS42_2DS_TGACv1_179373_AA0606660
GO:0022626	cytosolic ribosome	cellular_component	0.251351	1.03534	TRIAE_CS42_5DL_TGACv1_435258_AA1447950
GO:0043231	intracellular membrane-bounded organelle	cellular_component	0.314358	0.881955	TRIAE_CS42_5DL_TGACv1_433399_AA1411980
GO:0009707	chloroplast outer membrane	cellular_component	0.329968	0.850457	TRIAE_CS42_3AS_TGACv1_212201_AA0698720
GO:0005777	peroxisome	cellular_component	0.371268	1.02895	TRIAE_CS42_2AL_TGACv1_095370_AA0310110; TRIAE_CS42_5BL_TGACv1_408001_AA1360910; TRIAE_CS42_7AL_TGACv1_556853_AA1772100; TRIAE_CS42_2DL_TGACv1_158478_AA0519730; TRIAE_CS42_7BL_TGACv1_577310_AA1871820; TRIAE_CS42_7DL_TGACv1_603431_AA1983600; TRIAE_CS42_5AL_TGACv1_376721_AA1240350
GO:0005681	spliceosomal complex	cellular_component	0.434501	0.89298	TRIAE_CS42_5AL_TGACv1_376767_AA1240770; TRIAE_CS42_5DL_TGACv1_433961_AA1426270; TRIAE_CS42_7AL_TGACv1_557259_AA1778880
GO:0005886	plasma membrane	cellular_component	0.450723	1.00315	TRIAE_CS42_5AL_TGACv1_376941_AA1242570; TRIAE_CS42_U_TGACv1_643831_AA2135370; TRIAE_CS42_5BL_TGACv1_404158_AA1287310; TRIAE_CS42_2DL_TGACv1_158409_AA0517910; TRIAE_CS42_U_TGACv1_641569_AA2098280; TRIAE_CS42_5DS_TGACv1_456535_AA1473330; TRIAE_CS42_3B_TGACv1_221616_AA0745940; TRIAE_CS42_4BL_TGACv1_321622_AA1063300; TRIAE_CS42_1BS_TGACv1_051584_AA0180530; TRIAE_CS42_1BL_TGACv1_034154_AA0143650; TRIA…
GO:0030136	clathrin-coated vesicle	cellular_component	0.46396	0.643589	TRIAE_CS42_5AL_TGACv1_377298_AA1245720
GO:0000139	Golgi membrane	cellular_component	0.554986	0.89298	TRIAE_CS42_7AS_TGACv1_571676_AA1849280; TRIAE_CS42_7BS_TGACv1_592198_AA1933030; TRIAE_CS42_2BS_TGACv1_147976_AA0489530; TRIAE_CS42_3DL_TGACv1_249099_AA0837620; TRIAE_CS42_5BL_TGACv1_404251_AA1292340; TRIAE_CS42_3B_TGACv1_223333_AA0780430; TRIAE_CS42_3AL_TGACv1_194839_AA0640480; TRIAE_CS42_7BL_TGACv1_576925_AA1860080; TRIAE_CS42_1DL_TGACv1_065331_AA0236930
GO:0005840	ribosome	cellular_component	0.559404	0.960601	TRIAE_CS42_6DL_TGACv1_526455_AA1684210; TRIAE_CS42_4BS_TGACv1_329614_AA1102750; TRIAE_CS42_1BL_TGACv1_031095_AA0107470; TRIAE_CS42_5AL_TGACv1_375552_AA1223580; TRIAE_CS42_5AS_TGACv1_394381_AA1279900; TRIAE_CS42_7DL_TGACv1_602628_AA1963110; TRIAE_CS42_2AL_TGACv1_094343_AA0296240; TRIAE_CS42_2AL_TGACv1_097288_AA0323700; TRIAE_CS42_1BL_TGACv1_032710_AA0133210; TRIAE_CS42_4AL_TGACv1_290434_AA0985450;…
GO:0015935	small ribosomal subunit	cellular_component	0.567864	0.680365	TRIAE_CS42_5AL_TGACv1_375552_AA1223580; TRIAE_CS42_5BL_TGACv1_404436_AA1299740
GO:0005769	early endosome	cellular_component	0.568864	0.529173	TRIAE_CS42_3B_TGACv1_221616_AA0745940
GO:0005741	mitochondrial outer membrane	cellular_component	0.580885	0.517669	TRIAE_CS42_2BL_TGACv1_129369_AA0380680
GO:0015629	actin cytoskeleton	cellular_component	0.615455	0.485975	TRIAE_CS42_5BS_TGACv1_424185_AA1387430
GO:0016592	mediator complex	cellular_component	0.623829	0.626652	TRIAE_CS42_7BS_TGACv1_592978_AA1946990; TRIAE_CS42_2DL_TGACv1_159885_AA0543870
GO:0031966	mitochondrial membrane	cellular_component	0.62648	0.476256	TRIAE_CS42_U_TGACv1_645195_AA2143490
GO:0015934	large ribosomal subunit	cellular_component	0.632658	0.618514	TRIAE_CS42_5AS_TGACv1_394381_AA1279900; TRIAE_CS42_3DL_TGACv1_249977_AA0859710
GO:0005747	mitochondrial respiratory chain complex I	cellular_component	0.637258	0.466917	TRIAE_CS42_U_TGACv1_645195_AA2143490
GO:0016282	eukaryotic 43S preinitiation complex	cellular_component	0.677927	0.43296	TRIAE_CS42_6BS_TGACv1_515435_AA1670100
GO:0033290	eukaryotic 48S preinitiation complex	cellular_component	0.677927	0.43296	TRIAE_CS42_6BS_TGACv1_515435_AA1670100
GO:0005634	nucleus	cellular_component	0.695861	0.967905	TRIAE_CS42_3AL_TGACv1_195926_AA0655730; TRIAE_CS42_4BS_TGACv1_328953_AA1096050; TRIAE_CS42_4AL_TGACv1_288215_AA0940550; TRIAE_CS42_3AS_TGACv1_210954_AA0682070; TRIAE_CS42_4BL_TGACv1_320475_AA1040760; TRIAE_CS42_1BL_TGACv1_031235_AA0110070; TRIAE_CS42_1DL_TGACv1_061504_AA0197080; TRIAE_CS42_6DL_TGACv1_526718_AA1690420; TRIAE_CS42_1DL_TGACv1_061780_AA0203360; TRIAE_CS42_5DL_TGACv1_434221_AA1432030;…
GO:0005852	eukaryotic translation initiation factor 3 complex	cellular_component	0.72344	0.39688	TRIAE_CS42_6BS_TGACv1_515435_AA1670100
GO:0005622	intracellular	cellular_component	0.751369	0.907912	TRIAE_CS42_4BS_TGACv1_328953_AA1096050; TRIAE_CS42_6AS_TGACv1_486462_AA1561450; TRIAE_CS42_6BL_TGACv1_500190_AA1600890; TRIAE_CS42_7DS_TGACv1_621450_AA2015990; TRIAE_CS42_1BL_TGACv1_031095_AA0107470; TRIAE_CS42_5BL_TGACv1_404153_AA1287030; TRIAE_CS42_4DS_TGACv1_362355_AA1179020; TRIAE_CS42_6AL_TGACv1_471299_AA1506510; TRIAE_CS42_2BL_TGACv1_129419_AA0382860; TRIAE_CS42_7DL_TGACv1_602628_AA1963110;…
GO:0005768	endosome	cellular_component	0.778927	0.618514	TRIAE_CS42_3B_TGACv1_221616_AA0745940; TRIAE_CS42_2BL_TGACv1_131387_AA0427010; TRIAE_CS42_7AS_TGACv1_570581_AA1837910; TRIAE_CS42_7BL_TGACv1_576925_AA1860080
GO:0005829	cytosol	cellular_component	0.78522	0.849373	TRIAE_CS42_3AS_TGACv1_212158_AA0698250; TRIAE_CS42_5AL_TGACv1_375477_AA1222440; TRIAE_CS42_5DL_TGACv1_434775_AA1441440; TRIAE_CS42_2AL_TGACv1_095221_AA0308410; TRIAE_CS42_5AL_TGACv1_374132_AA1191340; TRIAE_CS42_6AS_TGACv1_485180_AA1539150; TRIAE_CS42_3DS_TGACv1_271727_AA0906740; TRIAE_CS42_2DL_TGACv1_157968_AA0504200; TRIAE_CS42_2AL_TGACv1_092946_AA0267790; TRIAE_CS42_2DS_TGACv1_179014_AA0603460;…
GO:0005802	trans-Golgi network	cellular_component	0.790115	0.558112	TRIAE_CS42_2BL_TGACv1_131387_AA0427010; TRIAE_CS42_7AS_TGACv1_570581_AA1837910; TRIAE_CS42_7BL_TGACv1_576925_AA1860080
GO:0005794	Golgi apparatus	cellular_component	0.866527	0.758638	TRIAE_CS42_7AS_TGACv1_571676_AA1849280; TRIAE_CS42_7BS_TGACv1_592198_AA1933030; TRIAE_CS42_2BS_TGACv1_147976_AA0489530; TRIAE_CS42_3DL_TGACv1_249099_AA0837620; TRIAE_CS42_2DL_TGACv1_158499_AA0520270; TRIAE_CS42_2AL_TGACv1_094914_AA0304770; TRIAE_CS42_2BL_TGACv1_131387_AA0427010; TRIAE_CS42_5BL_TGACv1_404251_AA1292340; TRIAE_CS42_3B_TGACv1_228791_AA0827550; TRIAE_CS42_5BL_TGACv1_405724_AA1333910; …
GO:0009506	plasmodesma	cellular_component	0.875853	0.624305	TRIAE_CS42_3AS_TGACv1_212158_AA0698250; TRIAE_CS42_5BL_TGACv1_404206_AA1290070; TRIAE_CS42_5DL_TGACv1_434217_AA1431910; TRIAE_CS42_3AS_TGACv1_210834_AA0679860; TRIAE_CS42_U_TGACv1_641767_AA2103720; TRIAE_CS42_7DS_TGACv1_622452_AA2039920; TRIAE_CS42_1BL_TGACv1_032547_AA0131280
GO:0005774	vacuolar membrane	cellular_component	0.889057	0.556374	TRIAE_CS42_7DS_TGACv1_621648_AA2022110; TRIAE_CS42_7AS_TGACv1_570581_AA1837910; TRIAE_CS42_5AS_TGACv1_393493_AA1273180; TRIAE_CS42_4DL_TGACv1_343812_AA1140000; TRIAE_CS42_7BL_TGACv1_576925_AA1860080
GO:0005789	endoplasmic reticulum membrane	cellular_component	0.904735	0.59532	TRIAE_CS42_2BL_TGACv1_131448_AA0427880; TRIAE_CS42_2AL_TGACv1_093179_AA0274220; TRIAE_CS42_1DS_TGACv1_080769_AA0253450; TRIAE_CS42_1DL_TGACv1_061504_AA0197110; TRIAE_CS42_2DL_TGACv1_158410_AA0517940; TRIAE_CS42_1DL_TGACv1_064387_AA0234180; TRIAE_CS42_U_TGACv1_641853_AA2105730
GO:0005773	vacuole	cellular_component	0.905544	0.538751	TRIAE_CS42_5AL_TGACv1_376941_AA1242570; TRIAE_CS42_4AL_TGACv1_288406_AA0947960; TRIAE_CS42_U_TGACv1_641569_AA2098280; TRIAE_CS42_U_TGACv1_641154_AA2086760; TRIAE_CS42_U_TGACv1_643851_AA2135470
GO:0005615	extracellular space	cellular_component	0.913914	0.366351	TRIAE_CS42_3AS_TGACv1_213854_AA0708070; TRIAE_CS42_6BS_TGACv1_513588_AA1645350
GO:0005743	mitochondrial inner membrane	cellular_component	0.94396	0.330733	TRIAE_CS42_1BS_TGACv1_050100_AA0167400; TRIAE_CS42_1BS_TGACv1_049656_AA0158990
GO:0030529	intracellular ribonucleoprotein complex	cellular_component	0.950743	0.654198	TRIAE_CS42_5AL_TGACv1_375552_AA1223580; TRIAE_CS42_5AS_TGACv1_394381_AA1279900; TRIAE_CS42_4BS_TGACv1_329062_AA1097510; TRIAE_CS42_3DS_TGACv1_271727_AA0906740; TRIAE_CS42_3AL_TGACv1_196806_AA0663030; TRIAE_CS42_2AL_TGACv1_097044_AA0322770; TRIAE_CS42_7AL_TGACv1_557259_AA1778880; TRIAE_CS42_4AS_TGACv1_306452_AA1008380; TRIAE_CS42_6BL_TGACv1_500221_AA1601560; TRIAE_CS42_3B_TGACv1_225608_AA0810320; …
GO:0005737	cytoplasm	cellular_component	0.966185	0.78124	TRIAE_CS42_1DL_TGACv1_061095_AA0184940; TRIAE_CS42_5DL_TGACv1_433087_AA1401430; TRIAE_CS42_1BL_TGACv1_032560_AA0131510; TRIAE_CS42_3DL_TGACv1_254184_AA0896080; TRIAE_CS42_1BL_TGACv1_031129_AA0108320; TRIAE_CS42_1AL_TGACv1_003346_AA0049250; TRIAE_CS42_1AS_TGACv1_019101_AA0060630; TRIAE_CS42_3DL_TGACv1_252143_AA0887870; TRIAE_CS42_4BL_TGACv1_320436_AA1039020; TRIAE_CS42_3AL_TGACv1_194464_AA0633550;…
GO:0000145	exocyst	cellular_component	0.969364	0.292181	TRIAE_CS42_2AS_TGACv1_112596_AA0341890; TRIAE_CS42_2DS_TGACv1_178752_AA0600550
GO:0005783	endoplasmic reticulum	cellular_component	0.996803	0.472817	TRIAE_CS42_1AL_TGACv1_000871_AA0020730; TRIAE_CS42_2AL_TGACv1_093179_AA0274220; TRIAE_CS42_1DS_TGACv1_080769_AA0253450; TRIAE_CS42_1DL_TGACv1_061504_AA0197110; TRIAE_CS42_2DL_TGACv1_158410_AA0517940; TRIAE_CS42_U_TGACv1_641853_AA2105730; TRIAE_CS42_3AS_TGACv1_212201_AA0698720; TRIAE_CS42_4BS_TGACv1_328318_AA1086230; TRIAE_CS42_2DS_TGACv1_178640_AA0598940; TRIAE_CS42_4AL_TGACv1_289711_AA0975800; T…
GO:0016020	membrane	cellular_component	0.998905	0.912962	TRIAE_CS42_7BS_TGACv1_592029_AA1928690; TRIAE_CS42_1BL_TGACv1_032695_AA0133030; TRIAE_CS42_1AL_TGACv1_009365_AA0055660; TRIAE_CS42_3B_TGACv1_220652_AA0714040; TRIAE_CS42_6AL_TGACv1_471856_AA1515240; TRIAE_CS42_1DS_TGACv1_080306_AA0245680; TRIAE_CS42_3B_TGACv1_222788_AA0770680; TRIAE_CS42_6BS_TGACv1_514081_AA1654820; TRIAE_CS42_3AL_TGACv1_193611_AA0615010; TRIAE_CS42_2BL_TGACv1_129541_AA0387820; T…
GO:0016021	integral component of membrane	cellular_component	0.999865	0.893919	TRIAE_CS42_7BS_TGACv1_592029_AA1928690; TRIAE_CS42_1BL_TGACv1_032695_AA0133030; TRIAE_CS42_1AL_TGACv1_009365_AA0055660; TRIAE_CS42_3B_TGACv1_220652_AA0714040; TRIAE_CS42_6AL_TGACv1_471856_AA1515240; TRIAE_CS42_1DS_TGACv1_080306_AA0245680; TRIAE_CS42_3B_TGACv1_222788_AA0770680; TRIAE_CS42_6BS_TGACv1_514081_AA1654820; TRIAE_CS42_3AL_TGACv1_193611_AA0615010; TRIAE_CS42_2BL_TGACv1_129541_AA0387820; T…

## Sheet: molecular_function-MF
"id" stands for the ID of gene ontology term
"term" stands for the name of gene ontology term
"category" stands for the ontology of GOID belongs to
"Pvalue" stands for the significance testing value of the GOID, p≤0.05
"Enrichment_score" stands for the Enrichment Score value of the GOID, it equals (-log10(Pvalue))
"Gene" stands for the DE genes associated with the GOID
The red part represents our verified gene by QRT- PCR
id	term	category	pval	Enrichment_score	Gene
GO:0008171	O-methyltransferase activity	molecular_function	0.536375	0.8712	TRIAE_CS42_4BL_TGACv1_320707_AA1046830; TRIAE_CS42_5AL_TGACv1_374233_AA1194530; TRIAE_CS42_6AL_TGACv1_473800_AA1532980; TRIAE_CS42_6BL_TGACv1_500447_AA1604860; TRIAE_CS42_7AS_TGACv1_571071_AA1844130; TRIAE_CS42_2BS_TGACv1_146862_AA0474120
GO:0008080	N-acetyltransferase activity	molecular_function	0.746736	0.59532	TRIAE_CS42_7BL_TGACv1_579238_AA1905680; TRIAE_CS42_5AL_TGACv1_374283_AA1196040; TRIAE_CS42_7DL_TGACv1_606325_AA2009790
GO:0016168	chlorophyll binding	molecular_function	9.26742e-58	13.9671	TRIAE_CS42_7BS_TGACv1_592029_AA1928690; TRIAE_CS42_1BL_TGACv1_032695_AA0133030; TRIAE_CS42_1AL_TGACv1_009365_AA0055660; TRIAE_CS42_5DL_TGACv1_434747_AA1440950; TRIAE_CS42_5DL_TGACv1_434747_AA1440970; TRIAE_CS42_2AS_TGACv1_112955_AA0348610; TRIAE_CS42_2DL_TGACv1_159907_AA0544190; TRIAE_CS42_7BS_TGACv1_592591_AA1940910; TRIAE_CS42_6AS_TGACv1_485824_AA1552840; TRIAE_CS42_5AL_TGACv1_377798_AA1249570;…
GO:0008942	nitrite reductase [NAD(P)H] activity	molecular_function	0	23.8128	TRIAE_CS42_4BS_TGACv1_330402_AA1107550; TRIAE_CS42_4AL_TGACv1_289048_AA0964040; TRIAE_CS42_4DS_TGACv1_361866_AA1173760
GO:0004160	dihydroxy-acid dehydratase activity	molecular_function	0	23.8128	TRIAE_CS42_7AS_TGACv1_569990_AA1828200; TRIAE_CS42_7BS_TGACv1_593143_AA1948540
GO:0003730	mRNA 3'-UTR binding	molecular_function	0	23.8128	TRIAE_CS42_1BL_TGACv1_030276_AA0084910; TRIAE_CS42_1DL_TGACv1_062506_AA0215590; TRIAE_CS42_1AL_TGACv1_004297_AA0053120
GO:0030899	calcium-dependent ATPase activity	molecular_function	0	23.8128	TRIAE_CS42_7DS_TGACv1_622168_AA2034390
GO:0016630	protochlorophyllide reductase activity	molecular_function	0	23.8128	TRIAE_CS42_2AL_TGACv1_093231_AA0275620; TRIAE_CS42_2BL_TGACv1_129961_AA0400500; TRIAE_CS42_1AL_TGACv1_000279_AA0007970; TRIAE_CS42_2DL_TGACv1_160970_AA0555660; TRIAE_CS42_1BL_TGACv1_031645_AA0117810
GO:0046406	magnesium protoporphyrin IX methyltransferase activity	molecular_function	0	23.8128	TRIAE_CS42_7DS_TGACv1_622422_AA2039360; TRIAE_CS42_7AS_TGACv1_570263_AA1833000; TRIAE_CS42_4AL_TGACv1_289844_AA0977740
GO:0050619	phytochromobilin:ferredoxin oxidoreductase activity	molecular_function	0	23.8128	TRIAE_CS42_3B_TGACv1_225264_AA0806540; TRIAE_CS42_3AL_TGACv1_194505_AA0634490
GO:0016984	ribulose-bisphosphate carboxylase activity	molecular_function	3.4747e-18	13.9592	TRIAE_CS42_2AS_TGACv1_113196_AA0352860; TRIAE_CS42_2AS_TGACv1_113196_AA0352880; TRIAE_CS42_2AS_TGACv1_113196_AA0352890; TRIAE_CS42_2DS_TGACv1_177171_AA0567540; TRIAE_CS42_2DS_TGACv1_177171_AA0567550; TRIAE_CS42_2DS_TGACv1_177171_AA0567560; TRIAE_CS42_2DS_TGACv1_177171_AA0567580; TRIAE_CS42_2DS_TGACv1_177171_AA0567590; TRIAE_CS42_2BS_TGACv1_145925_AA0449600; TRIAE_CS42_2BS_TGACv1_145925_AA0449610;…
GO:0016987	sigma factor activity	molecular_function	6.88031e-12	14.0075	TRIAE_CS42_1AL_TGACv1_003423_AA0049660; TRIAE_CS42_4DL_TGACv1_342870_AA1124330; TRIAE_CS42_4BL_TGACv1_321194_AA1057030; TRIAE_CS42_1AL_TGACv1_001537_AA0031900; TRIAE_CS42_1BL_TGACv1_034527_AA0144760; TRIAE_CS42_U_TGACv1_640762_AA2072930; TRIAE_CS42_4AL_TGACv1_289361_AA0969680; TRIAE_CS42_1DL_TGACv1_061426_AA0195040; TRIAE_CS42_5DL_TGACv1_433168_AA1404380; TRIAE_CS42_4AS_TGACv1_306550_AA1010010
GO:0001053	plastid sigma factor activity	molecular_function	2.04329e-11	17.3184	TRIAE_CS42_1AL_TGACv1_003423_AA0049660; TRIAE_CS42_4DL_TGACv1_342870_AA1124330; TRIAE_CS42_4BL_TGACv1_321194_AA1057030; TRIAE_CS42_U_TGACv1_640762_AA2072930; TRIAE_CS42_4AL_TGACv1_289361_AA0969680; TRIAE_CS42_1DL_TGACv1_061426_AA0195040; TRIAE_CS42_5DL_TGACv1_433168_AA1404380; TRIAE_CS42_4AS_TGACv1_306550_AA1010010
GO:0019904	protein domain specific binding	molecular_function	2.66967e-11	6.74696	TRIAE_CS42_2AL_TGACv1_093600_AA0283510; TRIAE_CS42_5AL_TGACv1_374757_AA1208250; TRIAE_CS42_5DL_TGACv1_433351_AA1410520; TRIAE_CS42_4AL_TGACv1_291250_AA0993200; TRIAE_CS42_2BL_TGACv1_132985_AA0440790; TRIAE_CS42_2AS_TGACv1_113370_AA0355100; TRIAE_CS42_2DL_TGACv1_157999_AA0505460; TRIAE_CS42_5AL_TGACv1_375383_AA1220850; TRIAE_CS42_5DL_TGACv1_433349_AA1410410; TRIAE_CS42_4BL_TGACv1_320471_AA1040620;…
GO:0009055	electron carrier activity	molecular_function	3.17236e-10	2.43686	TRIAE_CS42_4BS_TGACv1_330345_AA1107270; TRIAE_CS42_2DL_TGACv1_160123_AA0547110; TRIAE_CS42_1DS_TGACv1_080858_AA0254720; TRIAE_CS42_3AL_TGACv1_197556_AA0666700; TRIAE_CS42_7DS_TGACv1_622219_AA2035620; TRIAE_CS42_1AL_TGACv1_001328_AA0028750; TRIAE_CS42_5BL_TGACv1_405608_AA1331320; TRIAE_CS42_5DS_TGACv1_458071_AA1491950; TRIAE_CS42_5DS_TGACv1_458071_AA1491960; TRIAE_CS42_5DS_TGACv1_458071_AA1491970;…
GO:0031072	heat shock protein binding	molecular_function	2.31232e-09	5.9532	TRIAE_CS42_2BL_TGACv1_129955_AA0400380; TRIAE_CS42_1DS_TGACv1_082271_AA0264310; TRIAE_CS42_2AS_TGACv1_114585_AA0368210; TRIAE_CS42_4AS_TGACv1_306924_AA1015080; TRIAE_CS42_2DL_TGACv1_157992_AA0505160; TRIAE_CS42_1AS_TGACv1_020737_AA0079650; TRIAE_CS42_3B_TGACv1_221536_AA0743260; TRIAE_CS42_2AL_TGACv1_093738_AA0285810; TRIAE_CS42_5AS_TGACv1_392582_AA1261270; TRIAE_CS42_2DL_TGACv1_161383_AA0558390; …
GO:0015035	protein disulfide oxidoreductase activity	molecular_function	2.93865e-07	2.81333	TRIAE_CS42_5DS_TGACv1_458071_AA1491950; TRIAE_CS42_5DS_TGACv1_458071_AA1491960; TRIAE_CS42_5DS_TGACv1_458071_AA1491970; TRIAE_CS42_5DS_TGACv1_456490_AA1471980; TRIAE_CS42_7AS_TGACv1_570111_AA1830630; TRIAE_CS42_5AS_TGACv1_395332_AA1282920; TRIAE_CS42_5BS_TGACv1_423287_AA1373430; TRIAE_CS42_5BS_TGACv1_423287_AA1373450; TRIAE_CS42_5AS_TGACv1_393557_AA1273800; TRIAE_CS42_5DS_TGACv1_457422_AA1486350;…
GO:0051537	2 iron, 2 sulfur cluster binding	molecular_function	6.77316e-07	3.71392	TRIAE_CS42_4BS_TGACv1_330345_AA1107270; TRIAE_CS42_4BS_TGACv1_330402_AA1107550; TRIAE_CS42_6DS_TGACv1_544391_AA1748110; TRIAE_CS42_4AL_TGACv1_289048_AA0964040; TRIAE_CS42_4AL_TGACv1_290824_AA0989750; TRIAE_CS42_7DL_TGACv1_606170_AA2009380; TRIAE_CS42_7BL_TGACv1_577522_AA1877690; TRIAE_CS42_4DS_TGACv1_363056_AA1183180; TRIAE_CS42_7AL_TGACv1_556170_AA1757330; TRIAE_CS42_7DL_TGACv1_605269_AA2005660;…
GO:0003727	single-stranded RNA binding	molecular_function	9.90008e-07	11.9064	TRIAE_CS42_7DS_TGACv1_621528_AA2018460; TRIAE_CS42_7BS_TGACv1_593096_AA1948120; TRIAE_CS42_5BL_TGACv1_404129_AA1285520; TRIAE_CS42_7AS_TGACv1_571319_AA1846780; TRIAE_CS42_4DL_TGACv1_343812_AA1140000
GO:0004332	fructose-bisphosphate aldolase activity	molecular_function	1.19212e-06	7.9376	TRIAE_CS42_5DS_TGACv1_456793_AA1478070; TRIAE_CS42_7DL_TGACv1_603309_AA1980610; TRIAE_CS42_7BL_TGACv1_578216_AA1891270; TRIAE_CS42_5AS_TGACv1_392499_AA1259600; TRIAE_CS42_4AL_TGACv1_289694_AA0975400; TRIAE_CS42_7AL_TGACv1_557283_AA1779230; TRIAE_CS42_5BS_TGACv1_423387_AA1375670
GO:0045551	cinnamyl-alcohol dehydrogenase activity	molecular_function	3.10357e-06	17.8596	TRIAE_CS42_2DL_TGACv1_160590_AA0552120; TRIAE_CS42_2BL_TGACv1_129378_AA0380880; TRIAE_CS42_2AL_TGACv1_094530_AA0299270
GO:0097718	disordered domain specific binding	molecular_function	3.10357e-06	17.8596	TRIAE_CS42_5AL_TGACv1_374757_AA1208250; TRIAE_CS42_4BL_TGACv1_320471_AA1040620; TRIAE_CS42_U_TGACv1_642388_AA2116790
GO:0004553	hydrolase activity, hydrolyzing O-glycosyl compounds	molecular_function	4.53997e-06	1.7217	TRIAE_CS42_1AL_TGACv1_003227_AA0048810; TRIAE_CS42_5DL_TGACv1_433740_AA1420990; TRIAE_CS42_7AL_TGACv1_557197_AA1777940; TRIAE_CS42_3DL_TGACv1_250950_AA0875360; TRIAE_CS42_7DL_TGACv1_603134_AA1976600; TRIAE_CS42_4DL_TGACv1_342678_AA1119600; TRIAE_CS42_7BS_TGACv1_592132_AA1931340; TRIAE_CS42_6BS_TGACv1_513852_AA1650700; TRIAE_CS42_6BS_TGACv1_513852_AA1650710; TRIAE_CS42_7BL_TGACv1_576780_AA1854790;…
GO:0051536	iron-sulfur cluster binding	molecular_function	6.03056e-06	2.62159	TRIAE_CS42_4BS_TGACv1_330345_AA1107270; TRIAE_CS42_1BL_TGACv1_032560_AA0131510; TRIAE_CS42_7DS_TGACv1_622219_AA2035620; TRIAE_CS42_1AL_TGACv1_001328_AA0028750; TRIAE_CS42_6DS_TGACv1_544391_AA1748110; TRIAE_CS42_4AL_TGACv1_290824_AA0989750; TRIAE_CS42_3B_TGACv1_222216_AA0760000; TRIAE_CS42_3B_TGACv1_220994_AA0726170; TRIAE_CS42_3DL_TGACv1_249808_AA0856740; TRIAE_CS42_7BS_TGACv1_591843_AA1923350; T…
GO:0042132	fructose 1,6-bisphosphate 1-phosphatase activity	molecular_function	7.25209e-06	9.15877	TRIAE_CS42_4AS_TGACv1_306678_AA1011970; TRIAE_CS42_7DL_TGACv1_602571_AA1961060; TRIAE_CS42_3AL_TGACv1_195795_AA0654050; TRIAE_CS42_3B_TGACv1_220915_AA0723590; TRIAE_CS42_4BL_TGACv1_321861_AA1066350
GO:0005089	Rho guanyl-nucleotide exchange factor activity	molecular_function	1.34636e-05	5.29173	TRIAE_CS42_U_TGACv1_641055_AA2083640; TRIAE_CS42_3B_TGACv1_220708_AA0716130; TRIAE_CS42_5DL_TGACv1_435393_AA1450020; TRIAE_CS42_3DL_TGACv1_250372_AA0867120; TRIAE_CS42_6AL_TGACv1_473155_AA1529000; TRIAE_CS42_2AL_TGACv1_093732_AA0285750; TRIAE_CS42_1DL_TGACv1_061709_AA0202040; TRIAE_CS42_5BL_TGACv1_406334_AA1344130
GO:0004567	beta-mannosidase activity	molecular_function	1.49972e-05	14.2877	TRIAE_CS42_4AL_TGACv1_293009_AA1000000; TRIAE_CS42_4DS_TGACv1_363571_AA1183970; TRIAE_CS42_4DS_TGACv1_363201_AA1183500
GO:0047701	beta-L-arabinosidase activity	molecular_function	1.49972e-05	14.2877	TRIAE_CS42_4AL_TGACv1_293009_AA1000000; TRIAE_CS42_4DS_TGACv1_363571_AA1183970; TRIAE_CS42_4DS_TGACv1_363201_AA1183500
GO:0005085	guanyl-nucleotide exchange factor activity	molecular_function	1.71284e-05	5.14871	TRIAE_CS42_U_TGACv1_641055_AA2083640; TRIAE_CS42_3B_TGACv1_220708_AA0716130; TRIAE_CS42_5DL_TGACv1_435393_AA1450020; TRIAE_CS42_3DL_TGACv1_250372_AA0867120; TRIAE_CS42_6AL_TGACv1_473155_AA1529000; TRIAE_CS42_2AL_TGACv1_093732_AA0285750; TRIAE_CS42_1DL_TGACv1_061709_AA0202040; TRIAE_CS42_5BL_TGACv1_406334_AA1344130
GO:0008839	4-hydroxy-tetrahydrodipicolinate reductase	molecular_function	2.74662e-05	9.52512	TRIAE_CS42_4BL_TGACv1_320817_AA1049390; TRIAE_CS42_1BS_TGACv1_050308_AA0170440; TRIAE_CS42_5AL_TGACv1_374664_AA1206100; TRIAE_CS42_1DS_TGACv1_080269_AA0244780
GO:0004044	amidophosphoribosyltransferase activity	molecular_function	4.34844e-05	11.9064	TRIAE_CS42_3B_TGACv1_220994_AA0726170; TRIAE_CS42_3DL_TGACv1_249808_AA0856740; TRIAE_CS42_3AL_TGACv1_196547_AA0661250
GO:0003729	mRNA binding	molecular_function	5.81433e-05	2.7169	TRIAE_CS42_7BL_TGACv1_578546_AA1896840; TRIAE_CS42_5BL_TGACv1_407129_AA1353680; TRIAE_CS42_2BL_TGACv1_130418_AA0410950; TRIAE_CS42_4BS_TGACv1_329614_AA1102750; TRIAE_CS42_2DL_TGACv1_160976_AA0555680; TRIAE_CS42_7AL_TGACv1_558350_AA1792680; TRIAE_CS42_3DS_TGACv1_271727_AA0906740; TRIAE_CS42_4DS_TGACv1_362677_AA1181480; TRIAE_CS42_7DL_TGACv1_604714_AA2000940; TRIAE_CS42_2DL_TGACv1_158564_AA0521930;…
GO:0005200	structural constituent of cytoskeleton	molecular_function	6.18481e-05	4.43029	TRIAE_CS42_6AS_TGACv1_486373_AA1560720; TRIAE_CS42_1AL_TGACv1_003346_AA0049250; TRIAE_CS42_3DL_TGACv1_252143_AA0887870; TRIAE_CS42_1BL_TGACv1_034119_AA0143500; TRIAE_CS42_2DS_TGACv1_177956_AA0588140; TRIAE_CS42_5AL_TGACv1_374895_AA1211210; TRIAE_CS42_4BL_TGACv1_321129_AA1055890; TRIAE_CS42_4AL_TGACv1_291622_AA0995640
GO:0019901	protein kinase binding	molecular_function	6.52668e-05	4.90263	TRIAE_CS42_2AL_TGACv1_093071_AA0271210; TRIAE_CS42_3B_TGACv1_224739_AA0800870; TRIAE_CS42_1BL_TGACv1_030337_AA0087290; TRIAE_CS42_2AL_TGACv1_096777_AA0321330; TRIAE_CS42_2DL_TGACv1_160031_AA0545750; TRIAE_CS42_2DL_TGACv1_160878_AA0554900; TRIAE_CS42_1AL_TGACv1_002780_AA0045120
GO:0046422	violaxanthin de-epoxidase activity	molecular_function	7.3981e-05	15.8752	TRIAE_CS42_2AL_TGACv1_093600_AA0283510; TRIAE_CS42_2BL_TGACv1_132985_AA0440790
GO:0030674	protein binding, bridging	molecular_function	7.3981e-05	15.8752	TRIAE_CS42_5AL_TGACv1_374757_AA1208250; TRIAE_CS42_4BL_TGACv1_320471_AA1040620
GO:0048529	magnesium-protoporphyrin IX monomethyl ester (oxidative) cyclase activity	molecular_function	7.3981e-05	15.8752	TRIAE_CS42_3AS_TGACv1_212358_AA0700290; TRIAE_CS42_3DS_TGACv1_271589_AA0903120
GO:0010301	xanthoxin dehydrogenase activity	molecular_function	7.3981e-05	15.8752	TRIAE_CS42_5DL_TGACv1_434775_AA1441440; TRIAE_CS42_5BL_TGACv1_404599_AA1305750
GO:0008891	glycolate oxidase activity	molecular_function	7.3981e-05	15.8752	TRIAE_CS42_5BL_TGACv1_408001_AA1360910; TRIAE_CS42_5AL_TGACv1_376721_AA1240350
GO:0004338	glucan exo-1,3-beta-glucosidase activity	molecular_function	7.3981e-05	15.8752	TRIAE_CS42_4AL_TGACv1_293009_AA1000000; TRIAE_CS42_4DS_TGACv1_363571_AA1183970
GO:0008728	GTP diphosphokinase activity	molecular_function	7.3981e-05	15.8752	TRIAE_CS42_1DS_TGACv1_080457_AA0248330; TRIAE_CS42_1AS_TGACv1_020272_AA0076190
GO:0008974	phosphoribulokinase activity	molecular_function	7.3981e-05	15.8752	TRIAE_CS42_6AL_TGACv1_471165_AA1503920; TRIAE_CS42_U_TGACv1_642388_AA2116790
GO:0000095	S-adenosyl-L-methionine transmembrane transporter activity	molecular_function	7.3981e-05	15.8752	TRIAE_CS42_5DL_TGACv1_433082_AA1401190; TRIAE_CS42_5BL_TGACv1_405683_AA1332820
GO:0016636	oxidoreductase activity, acting on the CH-CH group of donors, iron-sulfur protein as acceptor	molecular_function	7.3981e-05	15.8752	TRIAE_CS42_3B_TGACv1_225264_AA0806540; TRIAE_CS42_3AL_TGACv1_194505_AA0634490
GO:0004180	carboxypeptidase activity	molecular_function	8.01112e-05	2.95026	TRIAE_CS42_1DL_TGACv1_062429_AA0214370; TRIAE_CS42_2AL_TGACv1_093454_AA0280460; TRIAE_CS42_4DS_TGACv1_362829_AA1182330; TRIAE_CS42_1BL_TGACv1_034229_AA0143900; TRIAE_CS42_6AS_TGACv1_486447_AA1561350; TRIAE_CS42_2BL_TGACv1_130071_AA0402770; TRIAE_CS42_2BL_TGACv1_132289_AA0436540; TRIAE_CS42_2AL_TGACv1_095607_AA0312830; TRIAE_CS42_3AS_TGACv1_210563_AA0675260; TRIAE_CS42_2DL_TGACv1_158052_AA0507410;…
GO:0008422	beta-glucosidase activity	molecular_function	8.04295e-05	7.9376	TRIAE_CS42_4AL_TGACv1_293009_AA1000000; TRIAE_CS42_4DS_TGACv1_363571_AA1183970; TRIAE_CS42_4DS_TGACv1_363201_AA1183500; TRIAE_CS42_2BL_TGACv1_129397_AA0381780
GO:0033907	beta-D-fucosidase activity	molecular_function	9.80695e-05	10.2055	TRIAE_CS42_4AL_TGACv1_293009_AA1000000; TRIAE_CS42_4DS_TGACv1_363571_AA1183970; TRIAE_CS42_4DS_TGACv1_363201_AA1183500
GO:0080079	cellobiose glucosidase activity	molecular_function	9.80695e-05	10.2055	TRIAE_CS42_4AL_TGACv1_293009_AA1000000; TRIAE_CS42_4DS_TGACv1_363571_AA1183970; TRIAE_CS42_4DS_TGACv1_363201_AA1183500
GO:0080083	beta-gentiobiose beta-glucosidase activity	molecular_function	9.80695e-05	10.2055	TRIAE_CS42_4AL_TGACv1_293009_AA1000000; TRIAE_CS42_4DS_TGACv1_363571_AA1183970; TRIAE_CS42_4DS_TGACv1_363201_AA1183500
GO:0016829	lyase activity	molecular_function	0.000118971	1.79236	TRIAE_CS42_5DS_TGACv1_456793_AA1478070; TRIAE_CS42_2BS_TGACv1_145973_AA0451370; TRIAE_CS42_2DL_TGACv1_157940_AA0502760; TRIAE_CS42_2AS_TGACv1_113196_AA0352860; TRIAE_CS42_2AS_TGACv1_113196_AA0352880; TRIAE_CS42_2AS_TGACv1_113196_AA0352890; TRIAE_CS42_1DL_TGACv1_061504_AA0197110; TRIAE_CS42_2DS_TGACv1_177171_AA0567540; TRIAE_CS42_2DS_TGACv1_177171_AA0567550; TRIAE_CS42_2DS_TGACv1_177171_AA0567560;…
GO:0004310	farnesyl-diphosphate farnesyltransferase activity	molecular_function	0.000126165	7.32701	TRIAE_CS42_5DS_TGACv1_457369_AA1485620; TRIAE_CS42_7DL_TGACv1_602786_AA1968580; TRIAE_CS42_5AS_TGACv1_393034_AA1267500; TRIAE_CS42_7AL_TGACv1_559638_AA1800400
GO:0051996	squalene synthase activity	molecular_function	0.000126165	7.32701	TRIAE_CS42_5DS_TGACv1_457369_AA1485620; TRIAE_CS42_7DL_TGACv1_602786_AA1968580; TRIAE_CS42_5AS_TGACv1_393034_AA1267500; TRIAE_CS42_7AL_TGACv1_559638_AA1800400
GO:0016762	xyloglucan:xyloglucosyl transferase activity	molecular_function	0.00014482	2.8015	TRIAE_CS42_7AL_TGACv1_557197_AA1777940; TRIAE_CS42_7DL_TGACv1_603134_AA1976600; TRIAE_CS42_1DL_TGACv1_061461_AA0195950; TRIAE_CS42_2BL_TGACv1_131468_AA0428210; TRIAE_CS42_1BL_TGACv1_034629_AA0145150; TRIAE_CS42_4BL_TGACv1_320826_AA1049570; TRIAE_CS42_7AL_TGACv1_557229_AA1778500; TRIAE_CS42_7BL_TGACv1_576891_AA1858830; TRIAE_CS42_7BL_TGACv1_576920_AA1859780; TRIAE_CS42_6BL_TGACv1_501954_AA1621920;…
GO:0046982	protein heterodimerization activity	molecular_function	0.000182255	1.71154	TRIAE_CS42_1DL_TGACv1_061504_AA0197080; TRIAE_CS42_1AL_TGACv1_003749_AA0051350; TRIAE_CS42_U_TGACv1_643178_AA2128470; TRIAE_CS42_6BS_TGACv1_514752_AA1663960; TRIAE_CS42_6BS_TGACv1_514752_AA1663970; TRIAE_CS42_2AL_TGACv1_093509_AA0281460; TRIAE_CS42_6BS_TGACv1_513293_AA1637680; TRIAE_CS42_5AL_TGACv1_375328_AA1219970; TRIAE_CS42_1BL_TGACv1_031438_AA0114030; TRIAE_CS42_6BS_TGACv1_513585_AA1645280; T…
GO:0016620	oxidoreductase activity, acting on the aldehyde or oxo group of donors, NAD or NADP as acceptor	molecular_function	0.000198371	4.76256	TRIAE_CS42_2DL_TGACv1_158386_AA0517110; TRIAE_CS42_4BL_TGACv1_321146_AA1056160; TRIAE_CS42_5AL_TGACv1_376050_AA1231400; TRIAE_CS42_4DL_TGACv1_342886_AA1124730; TRIAE_CS42_2BL_TGACv1_129410_AA0382570; TRIAE_CS42_2AL_TGACv1_093283_AA0276660
GO:0004034	aldose 1-epimerase activity	molecular_function	0.000198371	4.76256	TRIAE_CS42_2AL_TGACv1_098119_AA0325700; TRIAE_CS42_2BL_TGACv1_131851_AA0432880; TRIAE_CS42_2DL_TGACv1_158049_AA0507280; TRIAE_CS42_2DL_TGACv1_158049_AA0507290; TRIAE_CS42_2AL_TGACv1_092975_AA0268370; TRIAE_CS42_2BL_TGACv1_132066_AA0434930
GO:0052624	2-phytyl-1,4-naphthoquinone methyltransferase activity	molecular_function	0.000286613	11.9064	TRIAE_CS42_2DL_TGACv1_160336_AA0549420; TRIAE_CS42_2AL_TGACv1_093410_AA0279600
GO:0004022	alcohol dehydrogenase (NAD) activity	molecular_function	0.000286613	11.9064	TRIAE_CS42_5DL_TGACv1_434775_AA1441440; TRIAE_CS42_5BL_TGACv1_404599_AA1305750
GO:0004633	phosphopantothenoylcysteine decarboxylase activity	molecular_function	0.000286613	11.9064	TRIAE_CS42_4BS_TGACv1_327886_AA1077780; TRIAE_CS42_4BS_TGACv1_327886_AA1077790
GO:0016851	magnesium chelatase activity	molecular_function	0.000329874	7.9376	TRIAE_CS42_2DS_TGACv1_179327_AA0606210; TRIAE_CS42_2AS_TGACv1_113806_AA0360900; TRIAE_CS42_2BS_TGACv1_147485_AA0483770
GO:0015173	aromatic amino acid transmembrane transporter activity	molecular_function	0.000329874	7.9376	TRIAE_CS42_2DS_TGACv1_177436_AA0577080; TRIAE_CS42_2BS_TGACv1_146815_AA0473320; TRIAE_CS42_2AS_TGACv1_112747_AA0344480
GO:0004181	metallocarboxypeptidase activity	molecular_function	0.000329874	7.9376	TRIAE_CS42_5AL_TGACv1_376998_AA1243110; TRIAE_CS42_U_TGACv1_641293_AA2090980; TRIAE_CS42_5BL_TGACv1_406184_AA1341930
GO:0051082	unfolded protein binding	molecular_function	0.000341353	2.25096	TRIAE_CS42_2BL_TGACv1_129955_AA0400380; TRIAE_CS42_1DS_TGACv1_082271_AA0264310; TRIAE_CS42_2AS_TGACv1_114585_AA0368210; TRIAE_CS42_4AS_TGACv1_306924_AA1015080; TRIAE_CS42_1BL_TGACv1_030348_AA0087660; TRIAE_CS42_3B_TGACv1_224783_AA0801520; TRIAE_CS42_2DL_TGACv1_157992_AA0505160; TRIAE_CS42_1AS_TGACv1_020737_AA0079650; TRIAE_CS42_3B_TGACv1_221536_AA0743260; TRIAE_CS42_2AL_TGACv1_093738_AA0285810; T…
GO:0003723	RNA binding	molecular_function	0.000557004	1.37693	TRIAE_CS42_4BL_TGACv1_320327_AA1035460; TRIAE_CS42_7DS_TGACv1_621411_AA2014730; TRIAE_CS42_4DL_TGACv1_343070_AA1128890; TRIAE_CS42_5BL_TGACv1_404791_AA1310880; TRIAE_CS42_2BL_TGACv1_130418_AA0410950; TRIAE_CS42_7AL_TGACv1_556887_AA1772840; TRIAE_CS42_2AL_TGACv1_095974_AA0316310; TRIAE_CS42_5AL_TGACv1_375552_AA1223580; TRIAE_CS42_3B_TGACv1_225173_AA0805820; TRIAE_CS42_4AL_TGACv1_291363_AA0994200; …
GO:0003993	acid phosphatase activity	molecular_function	0.000627133	2.53743	TRIAE_CS42_4AL_TGACv1_288750_AA0957210; TRIAE_CS42_5AL_TGACv1_374648_AA1205550; TRIAE_CS42_2BL_TGACv1_129536_AA0387600; TRIAE_CS42_5AL_TGACv1_375014_AA1213910; TRIAE_CS42_4DL_TGACv1_344184_AA1144680; TRIAE_CS42_7AS_TGACv1_569862_AA1825730; TRIAE_CS42_1BL_TGACv1_032072_AA0124950; TRIAE_CS42_1AL_TGACv1_004325_AA0053180; TRIAE_CS42_4DL_TGACv1_345702_AA1154200; TRIAE_CS42_5AL_TGACv1_373974_AA1186190;…
GO:0004751	ribose-5-phosphate isomerase activity	molecular_function	0.000807409	6.4944	TRIAE_CS42_5BL_TGACv1_405558_AA1330260; TRIAE_CS42_5DL_TGACv1_435042_AA1445280; TRIAE_CS42_5AL_TGACv1_376389_AA1236180
GO:0003690	double-stranded DNA binding	molecular_function	0.000834992	1.95605	TRIAE_CS42_5DL_TGACv1_434221_AA1432030; TRIAE_CS42_6AL_TGACv1_472254_AA1519880; TRIAE_CS42_1AS_TGACv1_018982_AA0057250; TRIAE_CS42_5AL_TGACv1_376822_AA1241210; TRIAE_CS42_7DS_TGACv1_621528_AA2018460; TRIAE_CS42_6BS_TGACv1_514390_AA1659200; TRIAE_CS42_7BS_TGACv1_593096_AA1948120; TRIAE_CS42_6DS_TGACv1_543352_AA1738790; TRIAE_CS42_5BL_TGACv1_406773_AA1349700; TRIAE_CS42_3DL_TGACv1_249314_AA0845020;…
GO:0016788	hydrolase activity, acting on ester bonds	molecular_function	0.000958316	1.62097	TRIAE_CS42_3AS_TGACv1_211460_AA0690360; TRIAE_CS42_2BL_TGACv1_130418_AA0410960; TRIAE_CS42_1AL_TGACv1_003952_AA0052010; TRIAE_CS42_6BS_TGACv1_513616_AA1645840; TRIAE_CS42_6DS_TGACv1_542535_AA1723770; TRIAE_CS42_2AL_TGACv1_093460_AA0280570; TRIAE_CS42_2AL_TGACv1_096769_AA0321310; TRIAE_CS42_3AS_TGACv1_210431_AA0672010; TRIAE_CS42_2AS_TGACv1_113527_AA0357310; TRIAE_CS42_3B_TGACv1_226756_AA0819260; …
GO:0000213	tRNA-intron endonuclease activity	molecular_function	0.00134459	7.9376	TRIAE_CS42_7DL_TGACv1_602666_AA1964660; TRIAE_CS42_U_TGACv1_640928_AA2079480
GO:0045550	geranylgeranyl reductase activity	molecular_function	0.00134459	7.9376	TRIAE_CS42_U_TGACv1_641298_AA2091200; TRIAE_CS42_6BL_TGACv1_500154_AA1600140
GO:0042586	peptide deformylase activity	molecular_function	0.00134459	7.9376	TRIAE_CS42_3AL_TGACv1_193892_AA0621990; TRIAE_CS42_3DL_TGACv1_249041_AA0835740
GO:0005384	manganese ion transmembrane transporter activity	molecular_function	0.00134459	7.9376	TRIAE_CS42_3B_TGACv1_221971_AA0754090; TRIAE_CS42_3AS_TGACv1_212091_AA0697610
GO:0008897	holo-[acyl-carrier-protein] synthase activity	molecular_function	0.00134459	7.9376	TRIAE_CS42_1DS_TGACv1_080252_AA0244310; TRIAE_CS42_4DS_TGACv1_362345_AA1178960
GO:0005504	fatty acid binding	molecular_function	0.00134459	7.9376	TRIAE_CS42_1BS_TGACv1_050332_AA0170800; TRIAE_CS42_1AS_TGACv1_019860_AA0072280
GO:0008824	cyanate hydratase activity	molecular_function	0.00134459	7.9376	TRIAE_CS42_4DL_TGACv1_343288_AA1132790; TRIAE_CS42_4BL_TGACv1_321836_AA1066040
GO:0004185	serine-type carboxypeptidase activity	molecular_function	0.00147263	2.08669	TRIAE_CS42_1DL_TGACv1_062429_AA0214370; TRIAE_CS42_2AL_TGACv1_093454_AA0280460; TRIAE_CS42_4DS_TGACv1_362829_AA1182330; TRIAE_CS42_5DL_TGACv1_434012_AA1427170; TRIAE_CS42_1BL_TGACv1_034229_AA0143900; TRIAE_CS42_6AS_TGACv1_486447_AA1561350; TRIAE_CS42_2BL_TGACv1_130071_AA0402770; TRIAE_CS42_2BL_TGACv1_132289_AA0436540; TRIAE_CS42_2BS_TGACv1_148106_AA0490620; TRIAE_CS42_2DL_TGACv1_167788_AA0565440;…
GO:0004784	superoxide dismutase activity	molecular_function	0.00150624	4.53577	TRIAE_CS42_4AL_TGACv1_289135_AA0965570; TRIAE_CS42_7DS_TGACv1_625535_AA2065460; TRIAE_CS42_7AS_TGACv1_570531_AA1837180; TRIAE_CS42_4AL_TGACv1_291448_AA0994630
GO:0016888	endodeoxyribonuclease activity, producing 5'-phosphomonoesters	molecular_function	0.00176291	11.9064	TRIAE_CS42_2BL_TGACv1_130418_AA0410960
GO:0045703	ketoreductase activity	molecular_function	0.00176291	11.9064	TRIAE_CS42_1AL_TGACv1_000871_AA0020730
GO:0004592	pantoate-beta-alanine ligase activity	molecular_function	0.00176291	11.9064	TRIAE_CS42_4AL_TGACv1_289349_AA0969580
GO:0003914	DNA (6-4) photolyase activity	molecular_function	0.00176291	11.9064	TRIAE_CS42_6AS_TGACv1_485577_AA1547920
GO:0009977	proton motive force dependent protein transmembrane transporter activity	molecular_function	0.00176291	11.9064	TRIAE_CS42_7AL_TGACv1_557349_AA1780120
GO:0070009	serine-type aminopeptidase activity	molecular_function	0.00176291	11.9064	TRIAE_CS42_U_TGACv1_643851_AA2135470
GO:0047668	amygdalin beta-glucosidase activity	molecular_function	0.00176291	11.9064	TRIAE_CS42_4DS_TGACv1_363201_AA1183500
GO:0050224	prunasin beta-glucosidase activity	molecular_function	0.00176291	11.9064	TRIAE_CS42_4DS_TGACv1_363201_AA1183500
GO:0051744	3,8-divinyl protochlorophyllide a 8-vinyl reductase activity	molecular_function	0.00176291	11.9064	TRIAE_CS42_6BL_TGACv1_499375_AA1580200
GO:0008428	ribonuclease inhibitor activity	molecular_function	0.00221353	5.10274	TRIAE_CS42_7DL_TGACv1_603514_AA1985080; TRIAE_CS42_7DL_TGACv1_604390_AA1997670; TRIAE_CS42_7AL_TGACv1_556724_AA1769640
GO:0008948	oxaloacetate decarboxylase activity	molecular_function	0.00221353	5.10274	TRIAE_CS42_7DL_TGACv1_603514_AA1985080; TRIAE_CS42_7DL_TGACv1_604390_AA1997670; TRIAE_CS42_7AL_TGACv1_556724_AA1769640
GO:0047443	4-hydroxy-4-methyl-2-oxoglutarate aldolase activity	molecular_function	0.00221353	5.10274	TRIAE_CS42_7DL_TGACv1_603514_AA1985080; TRIAE_CS42_7DL_TGACv1_604390_AA1997670; TRIAE_CS42_7AL_TGACv1_556724_AA1769640
GO:0016298	lipase activity	molecular_function	0.0022746	3.608	TRIAE_CS42_2AL_TGACv1_096769_AA0321310; TRIAE_CS42_4AL_TGACv1_291544_AA0995240; TRIAE_CS42_4BS_TGACv1_329816_AA1104140; TRIAE_CS42_U_TGACv1_642132_AA2112040; TRIAE_CS42_7AS_TGACv1_572298_AA1851860
GO:0004659	prenyltransferase activity	molecular_function	0.00227948	6.80365	TRIAE_CS42_7DS_TGACv1_624080_AA2058760; TRIAE_CS42_4DL_TGACv1_345108_AA1151720
GO:0047262	polygalacturonate 4-alpha-galacturonosyltransferase activity	molecular_function	0.00329098	3.03993	TRIAE_CS42_7AS_TGACv1_571676_AA1849280; TRIAE_CS42_7BS_TGACv1_592198_AA1933030; TRIAE_CS42_3DL_TGACv1_249099_AA0837620; TRIAE_CS42_3B_TGACv1_223333_AA0780430; TRIAE_CS42_3AL_TGACv1_194839_AA0640480; TRIAE_CS42_7BL_TGACv1_576925_AA1860080
GO:0016655	oxidoreductase activity, acting on NAD(P)H, quinone or similar compound as acceptor	molecular_function	0.00342067	3.81005	TRIAE_CS42_3AL_TGACv1_194012_AA0624520; TRIAE_CS42_2AL_TGACv1_093123_AA0272520; TRIAE_CS42_3B_TGACv1_221731_AA0748630; TRIAE_CS42_3DL_TGACv1_251594_AA0882860
GO:0004148	dihydrolipoyl dehydrogenase activity	molecular_function	0.00353342	5.9532	TRIAE_CS42_1DS_TGACv1_080858_AA0254720; TRIAE_CS42_U_TGACv1_642031_AA2109890
GO:0016798	hydrolase activity, acting on glycosyl bonds	molecular_function	0.00369566	1.43909	TRIAE_CS42_1AL_TGACv1_003227_AA0048810; TRIAE_CS42_7AL_TGACv1_557197_AA1777940; TRIAE_CS42_3DL_TGACv1_250950_AA0875360; TRIAE_CS42_4AL_TGACv1_288406_AA0947960; TRIAE_CS42_7DL_TGACv1_603134_AA1976600; TRIAE_CS42_4DL_TGACv1_342678_AA1119600; TRIAE_CS42_7BS_TGACv1_592132_AA1931340; TRIAE_CS42_6BS_TGACv1_513852_AA1650700; TRIAE_CS42_6BS_TGACv1_513852_AA1650710; TRIAE_CS42_7BL_TGACv1_576780_AA1854790;…
GO:0042803	protein homodimerization activity	molecular_function	0.00384361	2.4354	TRIAE_CS42_6AL_TGACv1_472524_AA1523160; TRIAE_CS42_7DS_TGACv1_622168_AA2034390; TRIAE_CS42_4DS_TGACv1_362677_AA1181480; TRIAE_CS42_4AL_TGACv1_289349_AA0969580; TRIAE_CS42_6BL_TGACv1_499683_AA1589070; TRIAE_CS42_3AS_TGACv1_212201_AA0698720; TRIAE_CS42_7BL_TGACv1_579609_AA1908900; TRIAE_CS42_U_TGACv1_642388_AA2116790; TRIAE_CS42_4DS_TGACv1_363201_AA1183500
GO:0004109	coproporphyrinogen oxidase activity	molecular_function	0.00513519	5.29173	TRIAE_CS42_1BL_TGACv1_032560_AA0131510; TRIAE_CS42_6BL_TGACv1_501322_AA1616020
GO:0061711	N(6)-L-threonylcarbamoyladenine synthase	molecular_function	0.00513519	5.29173	TRIAE_CS42_1AS_TGACv1_019101_AA0060630; TRIAE_CS42_5BS_TGACv1_424669_AA1391210
GO:0004617	phosphoglycerate dehydrogenase activity	molecular_function	0.00513519	5.29173	TRIAE_CS42_7BL_TGACv1_580117_AA1912080; TRIAE_CS42_7AL_TGACv1_558056_AA1789690
GO:0017056	structural constituent of nuclear pore	molecular_function	0.00513519	5.29173	TRIAE_CS42_3AL_TGACv1_196564_AA0661460; TRIAE_CS42_3DL_TGACv1_251723_AA0884200
GO:0048256	flap endonuclease activity	molecular_function	0.00514076	7.9376	TRIAE_CS42_5DL_TGACv1_434221_AA1432030
GO:0008759	UDP-3-O-[3-hydroxymyristoyl] N-acetylglucosamine deacetylase activity	molecular_function	0.00514076	7.9376	TRIAE_CS42_4AS_TGACv1_306245_AA1004980
GO:0004657	proline dehydrogenase activity	molecular_function	0.00514076	7.9376	TRIAE_CS42_1DL_TGACv1_061465_AA0196020
GO:0042951	arbutin transmembrane transporter activity	molecular_function	0.00514076	7.9376	TRIAE_CS42_2AL_TGACv1_094339_AA0296040
GO:0071558	histone demethylase activity (H3-K27 specific)	molecular_function	0.00514076	7.9376	TRIAE_CS42_3AL_TGACv1_193702_AA0617970
GO:0008676	3-deoxy-8-phosphooctulonate synthase activity	molecular_function	0.00514076	7.9376	TRIAE_CS42_2BS_TGACv1_146572_AA0468420
GO:0005528	FK506 binding	molecular_function	0.00514076	7.9376	TRIAE_CS42_2AL_TGACv1_092946_AA0267790
GO:0004583	dolichyl-phosphate-glucose-glycolipid alpha-glucosyltransferase activity	molecular_function	0.00514076	7.9376	TRIAE_CS42_2DL_TGACv1_158410_AA0517940
GO:0046527	glucosyltransferase activity	molecular_function	0.00514076	7.9376	TRIAE_CS42_2DL_TGACv1_158410_AA0517940
GO:0031516	far-red light photoreceptor activity	molecular_function	0.00514076	7.9376	TRIAE_CS42_4DS_TGACv1_362677_AA1181480
GO:0035402	histone kinase activity (H3-T11 specific)	molecular_function	0.00514076	7.9376	TRIAE_CS42_2BS_TGACv1_146338_AA0462950
GO:0072354	histone kinase activity (H3-T3 specific)	molecular_function	0.00514076	7.9376	TRIAE_CS42_2BS_TGACv1_146338_AA0462950
GO:0050220	prostaglandin-E synthase activity	molecular_function	0.00514076	7.9376	TRIAE_CS42_2AS_TGACv1_113487_AA0356790
GO:0008690	3-deoxy-manno-octulosonate cytidylyltransferase activity	molecular_function	0.00514076	7.9376	TRIAE_CS42_1DL_TGACv1_063903_AA0231580
GO:0008909	isochorismate synthase activity	molecular_function	0.00514076	7.9376	TRIAE_CS42_5BL_TGACv1_407642_AA1358550
GO:0004845	uracil phosphoribosyltransferase activity	molecular_function	0.00514076	7.9376	TRIAE_CS42_1AL_TGACv1_001146_AA0025940
GO:0004121	cystathionine beta-lyase activity	molecular_function	0.00514076	7.9376	TRIAE_CS42_7AS_TGACv1_569717_AA1822560
GO:0015229	L-ascorbic acid transporter activity	molecular_function	0.00514076	7.9376	TRIAE_CS42_4BS_TGACv1_329699_AA1103360
GO:0008915	lipid-A-disaccharide synthase activity	molecular_function	0.00514076	7.9376	TRIAE_CS42_3B_TGACv1_228547_AA0827140
GO:0004536	deoxyribonuclease activity	molecular_function	0.00514076	7.9376	TRIAE_CS42_5BL_TGACv1_404129_AA1285520
GO:1990585	hydroxyproline O-arabinosyltransferase activity	molecular_function	0.00514076	7.9376	TRIAE_CS42_7AS_TGACv1_570581_AA1837910
GO:0003867	4-aminobutyrate transaminase activity	molecular_function	0.00514076	7.9376	TRIAE_CS42_2BL_TGACv1_129695_AA0392870
GO:0004798	thymidylate kinase activity	molecular_function	0.00514076	7.9376	TRIAE_CS42_2AS_TGACv1_113005_AA0349570
GO:0016787	hydrolase activity	molecular_function	0.00544331	1.18795	TRIAE_CS42_1AL_TGACv1_000956_AA0022470; TRIAE_CS42_6DS_TGACv1_542843_AA1731440; TRIAE_CS42_1AL_TGACv1_004364_AA0053330; TRIAE_CS42_1AL_TGACv1_003227_AA0048810; TRIAE_CS42_7AL_TGACv1_557197_AA1777940; TRIAE_CS42_3DL_TGACv1_250950_AA0875360; TRIAE_CS42_2BS_TGACv1_147552_AA0484810; TRIAE_CS42_3AS_TGACv1_212158_AA0698250; TRIAE_CS42_3AL_TGACv1_195402_AA0649170; TRIAE_CS42_7BL_TGACv1_579667_AA1909260;…
GO:0004861	cyclin-dependent protein serine/threonine kinase inhibitor activity	molecular_function	0.00591733	3.9688	TRIAE_CS42_7AS_TGACv1_569709_AA1822270; TRIAE_CS42_7BS_TGACv1_593441_AA1951670; TRIAE_CS42_5BL_TGACv1_405848_AA1336360
GO:0008173	RNA methyltransferase activity	molecular_function	0.0069446	2.904	TRIAE_CS42_4AL_TGACv1_291187_AA0992750; TRIAE_CS42_3AS_TGACv1_211303_AA0688230; TRIAE_CS42_4DS_TGACv1_362865_AA1182430; TRIAE_CS42_3B_TGACv1_222045_AA0755700; TRIAE_CS42_3B_TGACv1_223927_AA0789760
GO:0045156	electron transporter, transferring electrons within the cyclic electron transport pathway of photosynthesis activity	molecular_function	0.00724912	3.75991	TRIAE_CS42_2BL_TGACv1_129798_AA0396380; TRIAE_CS42_U_TGACv1_644185_AA2137890; TRIAE_CS42_6AL_TGACv1_470902_AA1498160
GO:0016765	transferase activity, transferring alkyl or aryl (other than methyl) groups	molecular_function	0.00876142	2.55137	TRIAE_CS42_5DS_TGACv1_457369_AA1485620; TRIAE_CS42_7DS_TGACv1_624080_AA2058760; TRIAE_CS42_7DL_TGACv1_602786_AA1968580; TRIAE_CS42_5AS_TGACv1_393034_AA1267500; TRIAE_CS42_4DL_TGACv1_345108_AA1151720; TRIAE_CS42_7AL_TGACv1_559638_AA1800400
GO:0008649	rRNA methyltransferase activity	molecular_function	0.00876429	3.57192	TRIAE_CS42_5DL_TGACv1_433536_AA1415820; TRIAE_CS42_1DL_TGACv1_061111_AA0185760; TRIAE_CS42_5BL_TGACv1_406599_AA1347620
GO:0004040	amidase activity	molecular_function	0.00888543	3.07262	TRIAE_CS42_2BS_TGACv1_146881_AA0474730; TRIAE_CS42_2AS_TGACv1_112071_AA0329350; TRIAE_CS42_4DS_TGACv1_362492_AA1180090; TRIAE_CS42_1BL_TGACv1_032665_AA0132600
GO:0003899	DNA-directed 5'-3' RNA polymerase activity	molecular_function	0.00927911	1.85211	TRIAE_CS42_1AL_TGACv1_003423_AA0049660; TRIAE_CS42_5BL_TGACv1_404206_AA1290070; TRIAE_CS42_2BL_TGACv1_129954_AA0400320; TRIAE_CS42_5AL_TGACv1_376437_AA1236840; TRIAE_CS42_6DL_TGACv1_532270_AA1719840; TRIAE_CS42_6DS_TGACv1_542744_AA1729370; TRIAE_CS42_3AL_TGACv1_194595_AA0636380; TRIAE_CS42_5DL_TGACv1_434217_AA1431910; TRIAE_CS42_1AS_TGACv1_020211_AA0075650; TRIAE_CS42_6AS_TGACv1_486099_AA1556720;…
GO:0008124	4-alpha-hydroxytetrahydrobiopterin dehydratase activity	molecular_function	0.00947101	4.3296	TRIAE_CS42_5AL_TGACv1_375999_AA1230440; TRIAE_CS42_4DL_TGACv1_342399_AA1112520
GO:0061630	ubiquitin protein ligase activity	molecular_function	0.00947101	4.3296	TRIAE_CS42_U_TGACv1_643831_AA2135370; TRIAE_CS42_4DL_TGACv1_342812_AA1122580
GO:0008455	alpha-1,6-mannosylglycoprotein 2-beta-N-acetylglucosaminyltransferase activity	molecular_function	0.00999492	5.9532	TRIAE_CS42_U_TGACv1_640826_AA2075940
GO:0047372	acylglycerol lipase activity	molecular_function	0.00999492	5.9532	TRIAE_CS42_2DS_TGACv1_178640_AA0598940
GO:0008569	ATP-dependent microtubule motor activity, minus-end-directed	molecular_function	0.00999492	5.9532	TRIAE_CS42_5BS_TGACv1_424185_AA1387430
GO:0016671	oxidoreductase activity, acting on a sulfur group of donors, disulfide as acceptor	molecular_function	0.0101737	2.9766	TRIAE_CS42_5DS_TGACv1_456490_AA1471980; TRIAE_CS42_6AL_TGACv1_472257_AA1520000; TRIAE_CS42_6BL_TGACv1_499707_AA1589610; TRIAE_CS42_6DL_TGACv1_526721_AA1690520
GO:0003756	protein disulfide isomerase activity	molecular_function	0.0104721	3.40183	TRIAE_CS42_4AS_TGACv1_306924_AA1015080; TRIAE_CS42_2BL_TGACv1_129991_AA0401170; TRIAE_CS42_4DL_TGACv1_342788_AA1122140
GO:0043621	protein self-association	molecular_function	0.0109187	2.64587	TRIAE_CS42_6AS_TGACv1_488086_AA1574300; TRIAE_CS42_3AL_TGACv1_194464_AA0633550; TRIAE_CS42_4DL_TGACv1_343812_AA1140000; TRIAE_CS42_6BS_TGACv1_515620_AA1671420; TRIAE_CS42_5BS_TGACv1_424185_AA1387430
GO:0016628	oxidoreductase activity, acting on the CH-CH group of donors, NAD or NADP as acceptor	molecular_function	0.0122377	3.9688	TRIAE_CS42_U_TGACv1_641298_AA2091200; TRIAE_CS42_6BL_TGACv1_500154_AA1600140
GO:0080048	GDP-D-glucose phosphorylase activity	molecular_function	0.0122377	3.9688	TRIAE_CS42_5DS_TGACv1_456845_AA1479000; TRIAE_CS42_5AS_TGACv1_394390_AA1280010
GO:0008289	lipid binding	molecular_function	0.0144615	1.72556	TRIAE_CS42_3AL_TGACv1_193771_AA0619560; TRIAE_CS42_6DL_TGACv1_526718_AA1690420; TRIAE_CS42_2BL_TGACv1_130384_AA0410080; TRIAE_CS42_4BS_TGACv1_329239_AA1099170; TRIAE_CS42_5DL_TGACv1_433481_AA1414390; TRIAE_CS42_4DS_TGACv1_361510_AA1169300; TRIAE_CS42_3DL_TGACv1_251092_AA0877280; TRIAE_CS42_4DS_TGACv1_361571_AA1170280; TRIAE_CS42_4BL_TGACv1_321570_AA1062390; TRIAE_CS42_2AS_TGACv1_112553_AA0340730;…
GO:0003883	CTP synthase activity	molecular_function	0.0154185	3.66351	TRIAE_CS42_3DL_TGACv1_250677_AA0871910; TRIAE_CS42_3AL_TGACv1_194543_AA0635360
GO:0008840	4-hydroxy-tetrahydrodipicolinate synthase	molecular_function	0.0161955	4.76256	TRIAE_CS42_2DL_TGACv1_157940_AA0502760
GO:0003913	DNA photolyase activity	molecular_function	0.0161955	4.76256	TRIAE_CS42_7AL_TGACv1_556645_AA1767880
GO:0003937	IMP cyclohydrolase activity	molecular_function	0.0161955	4.76256	TRIAE_CS42_1BL_TGACv1_030458_AA0091270
GO:0004643	phosphoribosylaminoimidazolecarboxamide formyltransferase activity	molecular_function	0.0161955	4.76256	TRIAE_CS42_1BL_TGACv1_030458_AA0091270
GO:0032452	histone demethylase activity	molecular_function	0.0161955	4.76256	TRIAE_CS42_3AL_TGACv1_193702_AA0617970
GO:0004852	uroporphyrinogen-III synthase activity	molecular_function	0.0161955	4.76256	TRIAE_CS42_4AS_TGACv1_307210_AA1018480
GO:0003922	GMP synthase (glutamine-hydrolyzing) activity	molecular_function	0.0161955	4.76256	TRIAE_CS42_U_TGACv1_641607_AA2099330
GO:0016462	pyrophosphatase activity	molecular_function	0.0161955	4.76256	TRIAE_CS42_U_TGACv1_641607_AA2099330
GO:0004413	homoserine kinase activity	molecular_function	0.0161955	4.76256	TRIAE_CS42_2AL_TGACv1_096507_AA0319530
GO:0003862	3-isopropylmalate dehydrogenase activity	molecular_function	0.0161955	4.76256	TRIAE_CS42_3B_TGACv1_220626_AA0712220
GO:0102483	scopolin beta-glucosidase activity	molecular_function	0.0161955	4.76256	TRIAE_CS42_2BL_TGACv1_129397_AA0381780
GO:0042802	identical protein binding	molecular_function	0.0166058	2.13705	TRIAE_CS42_2AL_TGACv1_095370_AA0310110; TRIAE_CS42_5AL_TGACv1_374757_AA1208250; TRIAE_CS42_7DS_TGACv1_622168_AA2034390; TRIAE_CS42_4DS_TGACv1_362677_AA1181480; TRIAE_CS42_2DL_TGACv1_158478_AA0519730; TRIAE_CS42_4BL_TGACv1_320471_AA1040620; TRIAE_CS42_5BL_TGACv1_404129_AA1285520
GO:0003755	peptidyl-prolyl cis-trans isomerase activity	molecular_function	0.0186859	1.77487	TRIAE_CS42_4DS_TGACv1_362233_AA1177990; TRIAE_CS42_3B_TGACv1_245844_AA0834230; TRIAE_CS42_2AL_TGACv1_092946_AA0267790; TRIAE_CS42_4BS_TGACv1_328589_AA1090600; TRIAE_CS42_7AS_TGACv1_569625_AA1820560; TRIAE_CS42_6BL_TGACv1_501103_AA1613510; TRIAE_CS42_7AL_TGACv1_556054_AA1753850; TRIAE_CS42_3AS_TGACv1_212447_AA0700930; TRIAE_CS42_6DL_TGACv1_526666_AA1689380; TRIAE_CS42_3DS_TGACv1_273247_AA0929860; …
GO:0004563	beta-N-acetylhexosaminidase activity	molecular_function	0.0190198	3.40183	TRIAE_CS42_1AL_TGACv1_003227_AA0048810; TRIAE_CS42_1BL_TGACv1_032389_AA0129250
GO:0005525	GTP binding	molecular_function	0.0213112	1.38491	TRIAE_CS42_6AS_TGACv1_486373_AA1560720; TRIAE_CS42_1AL_TGACv1_003346_AA0049250; TRIAE_CS42_3DL_TGACv1_252143_AA0887870; TRIAE_CS42_2BL_TGACv1_129419_AA0382860; TRIAE_CS42_3AL_TGACv1_196481_AA0660700; TRIAE_CS42_5DS_TGACv1_457259_AA1484450; TRIAE_CS42_5AS_TGACv1_395108_AA1282620; TRIAE_CS42_3AS_TGACv1_211806_AA0694450; TRIAE_CS42_1BL_TGACv1_034119_AA0143500; TRIAE_CS42_5AS_TGACv1_393918_AA1277160;…
GO:0004565	beta-galactosidase activity	molecular_function	0.0228747	2.44234	TRIAE_CS42_4DL_TGACv1_342678_AA1119600; TRIAE_CS42_4AL_TGACv1_293009_AA1000000; TRIAE_CS42_4DS_TGACv1_363571_AA1183970; TRIAE_CS42_4DS_TGACv1_363201_AA1183500
GO:0016668	oxidoreductase activity, acting on a sulfur group of donors, NAD(P) as acceptor	molecular_function	0.0230451	3.17504	TRIAE_CS42_1DS_TGACv1_080858_AA0254720; TRIAE_CS42_U_TGACv1_642031_AA2109890
GO:0001026	TFIIIB-type transcription factor activity	molecular_function	0.0230451	3.17504	TRIAE_CS42_4BS_TGACv1_328293_AA1085830; TRIAE_CS42_3B_TGACv1_224506_AA0797460
GO:0008821	crossover junction endodeoxyribonuclease activity	molecular_function	0.023621	3.9688	TRIAE_CS42_5DL_TGACv1_434221_AA1432030
GO:0005364	maltose:proton symporter activity	molecular_function	0.023621	3.9688	TRIAE_CS42_2AL_TGACv1_094339_AA0296040
GO:0008506	sucrose:proton symporter activity	molecular_function	0.023621	3.9688	TRIAE_CS42_2AL_TGACv1_094339_AA0296040
GO:0042950	salicin transmembrane transporter activity	molecular_function	0.023621	3.9688	TRIAE_CS42_2AL_TGACv1_094339_AA0296040
GO:0016428	tRNA (cytosine-5-)-methyltransferase activity	molecular_function	0.023621	3.9688	TRIAE_CS42_4AL_TGACv1_291514_AA0995000
GO:0004049	anthranilate synthase activity	molecular_function	0.023621	3.9688	TRIAE_CS42_5DL_TGACv1_434446_AA1436130
GO:0004359	glutaminase activity	molecular_function	0.023621	3.9688	TRIAE_CS42_U_TGACv1_645018_AA2142720
GO:0008479	queuine tRNA-ribosyltransferase activity	molecular_function	0.023621	3.9688	TRIAE_CS42_5BL_TGACv1_406995_AA1352300
GO:0070300	phosphatidic acid binding	molecular_function	0.023621	3.9688	TRIAE_CS42_3AS_TGACv1_212201_AA0698720
GO:0003873	6-phosphofructo-2-kinase activity	molecular_function	0.023621	3.9688	TRIAE_CS42_1AS_TGACv1_019973_AA0073360
GO:0003849	3-deoxy-7-phosphoheptulonate synthase activity	molecular_function	0.023621	3.9688	TRIAE_CS42_1BL_TGACv1_030342_AA0087400
GO:0004654	polyribonucleotide nucleotidyltransferase activity	molecular_function	0.023621	3.9688	TRIAE_CS42_U_TGACv1_640986_AA2081500
GO:0004421	hydroxymethylglutaryl-CoA synthase activity	molecular_function	0.023621	3.9688	TRIAE_CS42_5AL_TGACv1_378173_AA1251720
GO:0003697	single-stranded DNA binding	molecular_function	0.02523	2.20489	TRIAE_CS42_3B_TGACv1_221521_AA0742830; TRIAE_CS42_5DL_TGACv1_434221_AA1432030; TRIAE_CS42_7DS_TGACv1_623644_AA2055030; TRIAE_CS42_5BL_TGACv1_404158_AA1287300; TRIAE_CS42_3DL_TGACv1_249314_AA0845020
GO:0016746	transferase activity, transferring acyl groups	molecular_function	0.0266551	1.4365	TRIAE_CS42_1AS_TGACv1_019101_AA0060630; TRIAE_CS42_6BS_TGACv1_513882_AA1651280; TRIAE_CS42_7AS_TGACv1_569197_AA1809940; TRIAE_CS42_3B_TGACv1_224328_AA0795300; TRIAE_CS42_6AS_TGACv1_485343_AA1543650; TRIAE_CS42_4BS_TGACv1_329309_AA1100070; TRIAE_CS42_4AL_TGACv1_288261_AA0942590; TRIAE_CS42_4BL_TGACv1_320275_AA1033430; TRIAE_CS42_5BS_TGACv1_424669_AA1391210; TRIAE_CS42_2DS_TGACv1_177302_AA0572700; …
GO:0000175	3'-5'-exoribonuclease activity	molecular_function	0.0274948	2.9766	TRIAE_CS42_1DS_TGACv1_081371_AA0260290; TRIAE_CS42_U_TGACv1_640986_AA2081500
GO:0008236	serine-type peptidase activity	molecular_function	0.030528	1.55512	TRIAE_CS42_3AL_TGACv1_195402_AA0649170; TRIAE_CS42_5BL_TGACv1_405037_AA1318440; TRIAE_CS42_2DL_TGACv1_157894_AA0500740; TRIAE_CS42_2BS_TGACv1_148442_AA0492870; TRIAE_CS42_7BS_TGACv1_593435_AA1951610; TRIAE_CS42_7BL_TGACv1_577882_AA1885090; TRIAE_CS42_2AL_TGACv1_095607_AA0312820; TRIAE_CS42_7AL_TGACv1_556285_AA1759940; TRIAE_CS42_3DL_TGACv1_252125_AA0887780; TRIAE_CS42_3DL_TGACv1_249218_AA0841770;…
GO:0008835	diaminohydroxyphosphoribosylaminopyrimidine deaminase activity	molecular_function	0.0321575	3.40183	TRIAE_CS42_4DL_TGACv1_342519_AA1115710
GO:0016852	sirohydrochlorin cobaltochelatase activity	molecular_function	0.0321575	3.40183	TRIAE_CS42_6DS_TGACv1_544105_AA1746500
GO:0043140	ATP-dependent 3'-5' DNA helicase activity	molecular_function	0.0321575	3.40183	TRIAE_CS42_4DS_TGACv1_362355_AA1179020
GO:0033819	lipoyl(octanoyl) transferase activity	molecular_function	0.0321575	3.40183	TRIAE_CS42_4BL_TGACv1_322187_AA1069410
GO:0004645	phosphorylase activity	molecular_function	0.0321575	3.40183	TRIAE_CS42_3B_TGACv1_221954_AA0753850
GO:0008184	glycogen phosphorylase activity	molecular_function	0.0321575	3.40183	TRIAE_CS42_3B_TGACv1_221954_AA0753850
GO:0004066	asparagine synthase (glutamine-hydrolyzing) activity	molecular_function	0.0323667	2.8015	TRIAE_CS42_5BS_TGACv1_423270_AA1372860; TRIAE_CS42_5DS_TGACv1_457404_AA1486080
GO:0008757	S-adenosylmethionine-dependent methyltransferase activity	molecular_function	0.0323667	2.8015	TRIAE_CS42_6DL_TGACv1_528366_AA1713680; TRIAE_CS42_7AS_TGACv1_571071_AA1844130
GO:0004831	tyrosine-tRNA ligase activity	molecular_function	0.0323667	2.8015	TRIAE_CS42_U_TGACv1_642681_AA2121460; TRIAE_CS42_1AL_TGACv1_000843_AA0020210
GO:0046556	alpha-L-arabinofuranosidase activity	molecular_function	0.0376566	2.64587	TRIAE_CS42_7DL_TGACv1_604860_AA2002360; TRIAE_CS42_7BL_TGACv1_577355_AA1873230
GO:0016872	intramolecular lyase activity	molecular_function	0.0376566	2.64587	TRIAE_CS42_1BS_TGACv1_050332_AA0170800; TRIAE_CS42_1AS_TGACv1_019860_AA0072280
GO:0045430	chalcone isomerase activity	molecular_function	0.0376566	2.64587	TRIAE_CS42_1BS_TGACv1_050332_AA0170800; TRIAE_CS42_1AS_TGACv1_019860_AA0072280
GO:0070402	NADPH binding	molecular_function	0.0376566	2.64587	TRIAE_CS42_1BS_TGACv1_050308_AA0170440; TRIAE_CS42_1DS_TGACv1_080269_AA0244780
GO:0008026	ATP-dependent helicase activity	molecular_function	0.0395923	2.30446	TRIAE_CS42_6AL_TGACv1_472765_AA1525790; TRIAE_CS42_3AL_TGACv1_194136_AA0627140; TRIAE_CS42_3B_TGACv1_224126_AA0792670
GO:0051743	red chlorophyll catabolite reductase activity	molecular_function	0.0416989	2.9766	TRIAE_CS42_6AS_TGACv1_485180_AA1539150
GO:0010329	auxin efflux transmembrane transporter activity	molecular_function	0.0416989	2.9766	TRIAE_CS42_2AL_TGACv1_093763_AA0286280
GO:0008534	oxidized purine nucleobase lesion DNA N-glycosylase activity	molecular_function	0.0416989	2.9766	TRIAE_CS42_2DS_TGACv1_178876_AA0602030
GO:0005542	folic acid binding	molecular_function	0.0416989	2.9766	TRIAE_CS42_1AL_TGACv1_000089_AA0002930
GO:0004576	oligosaccharyl transferase activity	molecular_function	0.0416989	2.9766	TRIAE_CS42_3B_TGACv1_222080_AA0756840
GO:0016868	intramolecular transferase activity, phosphotransferases	molecular_function	0.043358	2.50661	TRIAE_CS42_7BL_TGACv1_578664_AA1898450; TRIAE_CS42_7AL_TGACv1_556002_AA1752190
GO:0008515	sucrose transmembrane transporter activity	molecular_function	0.043358	2.50661	TRIAE_CS42_7AS_TGACv1_570345_AA1834200; TRIAE_CS42_U_TGACv1_641589_AA2098880
GO:0008094	DNA-dependent ATPase activity	molecular_function	0.0482378	2.1648	TRIAE_CS42_3B_TGACv1_221521_AA0742830; TRIAE_CS42_3DL_TGACv1_251617_AA0883140; TRIAE_CS42_5DL_TGACv1_435342_AA1449300
GO:0032549	ribonucleoside binding	molecular_function	0.0494628	2.38128	TRIAE_CS42_6DS_TGACv1_542744_AA1729370; TRIAE_CS42_1AL_TGACv1_000028_AA0000860
GO:0050662	coenzyme binding	molecular_function	0.0519632	1.4883	TRIAE_CS42_6AL_TGACv1_472524_AA1523160; TRIAE_CS42_5AL_TGACv1_375477_AA1222440; TRIAE_CS42_5BS_TGACv1_423535_AA1378810; TRIAE_CS42_6AS_TGACv1_485638_AA1549290; TRIAE_CS42_6BL_TGACv1_499683_AA1589070; TRIAE_CS42_7AL_TGACv1_558396_AA1793110; TRIAE_CS42_5DS_TGACv1_456750_AA1477470; TRIAE_CS42_5AL_TGACv1_375408_AA1221150; TRIAE_CS42_2AS_TGACv1_113267_AA0353670; TRIAE_CS42_5BL_TGACv1_405898_AA1337240;…
GO:0004615	phosphomannomutase activity	molecular_function	0.0521457	2.64587	TRIAE_CS42_4BL_TGACv1_320436_AA1039020
GO:0008883	glutamyl-tRNA reductase activity	molecular_function	0.0521457	2.64587	TRIAE_CS42_1BS_TGACv1_050930_AA0176780
GO:0004665	prephenate dehydrogenase (NADP+) activity	molecular_function	0.0521457	2.64587	TRIAE_CS42_7AL_TGACv1_558848_AA1796450
GO:0008977	prephenate dehydrogenase (NAD+) activity	molecular_function	0.0521457	2.64587	TRIAE_CS42_7AL_TGACv1_558848_AA1796450
GO:0043021	ribonucleoprotein complex binding	molecular_function	0.0521457	2.64587	TRIAE_CS42_4AL_TGACv1_292468_AA0998950
GO:0004788	thiamine diphosphokinase activity	molecular_function	0.0521457	2.64587	TRIAE_CS42_2DS_TGACv1_177265_AA0571210
GO:0030975	thiamine binding	molecular_function	0.0521457	2.64587	TRIAE_CS42_2DS_TGACv1_177265_AA0571210
GO:0003747	translation release factor activity	molecular_function	0.0529199	2.10113	TRIAE_CS42_1BL_TGACv1_030276_AA0084910; TRIAE_CS42_1DL_TGACv1_062506_AA0215590; TRIAE_CS42_1AL_TGACv1_004297_AA0053120
GO:0050897	cobalt ion binding	molecular_function	0.053963	1.9439	TRIAE_CS42_2DL_TGACv1_157894_AA0500740; TRIAE_CS42_3DL_TGACv1_249314_AA0845020; TRIAE_CS42_3B_TGACv1_225264_AA0806540; TRIAE_CS42_3AL_TGACv1_194505_AA0634490
GO:0008081	phosphoric diester hydrolase activity	molecular_function	0.0568599	1.7424	TRIAE_CS42_4AL_TGACv1_288351_AA0945880; TRIAE_CS42_3AL_TGACv1_194367_AA0631860; TRIAE_CS42_2DL_TGACv1_159014_AA0530590; TRIAE_CS42_2DL_TGACv1_158489_AA0520000; TRIAE_CS42_2AL_TGACv1_093189_AA0274550; TRIAE_CS42_2DS_TGACv1_177249_AA0570420
GO:0008970	phosphatidylcholine 1-acylhydrolase activity	molecular_function	0.0578397	2.0411	TRIAE_CS42_3DL_TGACv1_254184_AA0896080; TRIAE_CS42_2DS_TGACv1_180667_AA0611190; TRIAE_CS42_3AL_TGACv1_196884_AA0663520
GO:0071949	FAD binding	molecular_function	0.0620709	1.77707	TRIAE_CS42_U_TGACv1_641298_AA2091200; TRIAE_CS42_6BL_TGACv1_500154_AA1600140; TRIAE_CS42_4BS_TGACv1_328748_AA1092940; TRIAE_CS42_5BL_TGACv1_404213_AA1290370; TRIAE_CS42_1DL_TGACv1_062780_AA0219790
GO:0004144	diacylglycerol O-acyltransferase activity	molecular_function	0.0621516	1.86767	TRIAE_CS42_5AL_TGACv1_374355_AA1197830; TRIAE_CS42_5BL_TGACv1_409004_AA1365160; TRIAE_CS42_5DL_TGACv1_435242_AA1447650; TRIAE_CS42_5BL_TGACv1_404443_AA1299940
GO:0004564	beta-fructofuranosidase activity	molecular_function	0.0628424	2.1648	TRIAE_CS42_6BS_TGACv1_513852_AA1650700; TRIAE_CS42_6BS_TGACv1_513852_AA1650710
GO:0005102	receptor binding	molecular_function	0.0634051	2.38128	TRIAE_CS42_7BS_TGACv1_592967_AA1946820
GO:0004425	indole-3-glycerol-phosphate synthase activity	molecular_function	0.0634051	2.38128	TRIAE_CS42_5BL_TGACv1_404243_AA1291930
GO:0004809	tRNA (guanine-N2-)-methyltransferase activity	molecular_function	0.0634051	2.38128	TRIAE_CS42_3AL_TGACv1_199219_AA0669580
GO:0004749	ribose phosphate diphosphokinase activity	molecular_function	0.0634051	2.38128	TRIAE_CS42_6AS_TGACv1_486180_AA1557910
GO:0004326	tetrahydrofolylpolyglutamate synthase activity	molecular_function	0.0634051	2.38128	TRIAE_CS42_1BL_TGACv1_030850_AA0102280
GO:0015095	magnesium ion transmembrane transporter activity	molecular_function	0.0683828	1.93077	TRIAE_CS42_3B_TGACv1_221971_AA0754090; TRIAE_CS42_3B_TGACv1_221616_AA0745940; TRIAE_CS42_3AS_TGACv1_212091_AA0697610
GO:0003712	transcription cofactor activity	molecular_function	0.0710013	1.79719	TRIAE_CS42_2AL_TGACv1_092909_AA0266780; TRIAE_CS42_2DL_TGACv1_158051_AA0507370; TRIAE_CS42_U_TGACv1_642514_AA2118780; TRIAE_CS42_2BL_TGACv1_129800_AA0396470
GO:0004096	catalase activity	molecular_function	0.0753904	2.1648	TRIAE_CS42_U_TGACv1_640838_AA2076560
GO:0000179	rRNA (adenine-N6,N6-)-dimethyltransferase activity	molecular_function	0.0753904	2.1648	TRIAE_CS42_5BL_TGACv1_406599_AA1347620
GO:0048487	beta-tubulin binding	molecular_function	0.0753904	2.1648	TRIAE_CS42_1BL_TGACv1_032547_AA0131280
GO:0003924	GTPase activity	molecular_function	0.0816013	1.29593	TRIAE_CS42_6AS_TGACv1_486373_AA1560720; TRIAE_CS42_1AL_TGACv1_003346_AA0049250; TRIAE_CS42_3DL_TGACv1_252143_AA0887870; TRIAE_CS42_2BL_TGACv1_129419_AA0382860; TRIAE_CS42_3AS_TGACv1_211806_AA0694450; TRIAE_CS42_1BL_TGACv1_034119_AA0143500; TRIAE_CS42_5AS_TGACv1_393918_AA1277160; TRIAE_CS42_2DL_TGACv1_160666_AA0552890; TRIAE_CS42_1AS_TGACv1_019520_AA0067630; TRIAE_CS42_7DL_TGACv1_605284_AA2005800;…
GO:0016717	oxidoreductase activity, acting on paired donors, with oxidation of a pair of donors resulting in the reduction of molecular oxygen to two molecules of water	molecular_function	0.0856552	1.90502	TRIAE_CS42_2DS_TGACv1_177865_AA0586270; TRIAE_CS42_2BS_TGACv1_146035_AA0453700
GO:0046933	proton-transporting ATP synthase activity, rotational mechanism	molecular_function	0.0859073	1.78596	TRIAE_CS42_4AL_TGACv1_292012_AA0997400; TRIAE_CS42_6DL_TGACv1_526376_AA1681230; TRIAE_CS42_4BS_TGACv1_328942_AA1095920
GO:0004402	histone acetyltransferase activity	molecular_function	0.0859073	1.78596	TRIAE_CS42_2AL_TGACv1_092909_AA0266780; TRIAE_CS42_2DL_TGACv1_158051_AA0507370; TRIAE_CS42_2BL_TGACv1_129800_AA0396470
GO:0016881	acid-amino acid ligase activity	molecular_function	0.088021	1.9844	TRIAE_CS42_1DL_TGACv1_061095_AA0184940
GO:0005319	lipid transporter activity	molecular_function	0.088021	1.9844	TRIAE_CS42_3DL_TGACv1_252182_AA0888140
GO:0097367	carbohydrate derivative binding	molecular_function	0.088021	1.9844	TRIAE_CS42_6DS_TGACv1_543742_AA1743710
GO:0009881	photoreceptor activity	molecular_function	0.088021	1.9844	TRIAE_CS42_4DS_TGACv1_362677_AA1181480
GO:0016799	hydrolase activity, hydrolyzing N-glycosyl compounds	molecular_function	0.088021	1.9844	TRIAE_CS42_2DS_TGACv1_178876_AA0602030
GO:0017176	phosphatidylinositol N-acetylglucosaminyltransferase activity	molecular_function	0.088021	1.9844	TRIAE_CS42_4DL_TGACv1_342399_AA1112540
GO:0003844	1,4-alpha-glucan branching enzyme activity	molecular_function	0.088021	1.9844	TRIAE_CS42_7BL_TGACv1_577607_AA1879410
GO:0019239	deaminase activity	molecular_function	0.088021	1.9844	TRIAE_CS42_2DS_TGACv1_178795_AA0601110
GO:0042973	glucan endo-1,3-beta-D-glucosidase activity	molecular_function	0.088021	1.9844	TRIAE_CS42_4DS_TGACv1_363201_AA1183500
GO:0008235	metalloexopeptidase activity	molecular_function	0.0939363	1.83175	TRIAE_CS42_7BL_TGACv1_579667_AA1909260; TRIAE_CS42_6DL_TGACv1_528468_AA1714320
GO:0070006	metalloaminopeptidase activity	molecular_function	0.0939363	1.83175	TRIAE_CS42_7BL_TGACv1_579667_AA1909260; TRIAE_CS42_6DL_TGACv1_528468_AA1714320
GO:0004527	exonuclease activity	molecular_function	0.0939363	1.83175	TRIAE_CS42_5BL_TGACv1_404859_AA1313060; TRIAE_CS42_2AL_TGACv1_094929_AA0304980
GO:0008810	cellulase activity	molecular_function	0.0959566	1.64226	TRIAE_CS42_7BS_TGACv1_592132_AA1931340; TRIAE_CS42_7AS_TGACv1_569331_AA1813600; TRIAE_CS42_5DL_TGACv1_438060_AA1467880; TRIAE_CS42_7DS_TGACv1_622209_AA2035330
GO:0016763	transferase activity, transferring pentosyl groups	molecular_function	0.101221	1.83175	TRIAE_CS42_5BL_TGACv1_406995_AA1352300
GO:0008373	sialyltransferase activity	molecular_function	0.101221	1.83175	TRIAE_CS42_3DL_TGACv1_251587_AA0882790
GO:0004177	aminopeptidase activity	molecular_function	0.101418	1.61443	TRIAE_CS42_7BL_TGACv1_579667_AA1909260; TRIAE_CS42_7DL_TGACv1_604032_AA1992780; TRIAE_CS42_7BL_TGACv1_578415_AA1894400; TRIAE_CS42_6DL_TGACv1_528468_AA1714320
GO:0003887	DNA-directed DNA polymerase activity	molecular_function	0.101418	1.61443	TRIAE_CS42_4BS_TGACv1_328100_AA1082820; TRIAE_CS42_3AL_TGACv1_194354_AA0631530; TRIAE_CS42_1BL_TGACv1_031149_AA0108710; TRIAE_CS42_4DS_TGACv1_361435_AA1167980
GO:0008233	peptidase activity	molecular_function	0.101534	1.18806	TRIAE_CS42_3AL_TGACv1_195402_AA0649170; TRIAE_CS42_7BL_TGACv1_579667_AA1909260; TRIAE_CS42_5BL_TGACv1_404901_AA1314490; TRIAE_CS42_2BS_TGACv1_145965_AA0450980; TRIAE_CS42_5BL_TGACv1_405037_AA1318440; TRIAE_CS42_2BS_TGACv1_147844_AA0488140; TRIAE_CS42_5BL_TGACv1_404407_AA1298720; TRIAE_CS42_1DL_TGACv1_062429_AA0214370; TRIAE_CS42_2DL_TGACv1_157894_AA0500740; TRIAE_CS42_2AL_TGACv1_093454_AA0280460;…
GO:0004575	sucrose alpha-glucosidase activity	molecular_function	0.102531	1.76391	TRIAE_CS42_6BS_TGACv1_513852_AA1650700; TRIAE_CS42_6BS_TGACv1_513852_AA1650710
GO:0003918	DNA topoisomerase type II (ATP-hydrolyzing) activity	molecular_function	0.102531	1.76391	TRIAE_CS42_3B_TGACv1_221443_AA0741050; TRIAE_CS42_3DS_TGACv1_272127_AA0915320
GO:0009982	pseudouridine synthase activity	molecular_function	0.107031	1.58752	TRIAE_CS42_2AL_TGACv1_095974_AA0316310; TRIAE_CS42_3AL_TGACv1_195149_AA0645420; TRIAE_CS42_7BL_TGACv1_579004_AA1902910; TRIAE_CS42_4DL_TGACv1_342754_AA1121300
GO:0004386	helicase activity	molecular_function	0.1093	1.35428	TRIAE_CS42_3AS_TGACv1_212158_AA0698250; TRIAE_CS42_1AS_TGACv1_019302_AA0064600; TRIAE_CS42_2DS_TGACv1_178196_AA0592570; TRIAE_CS42_3B_TGACv1_224745_AA0800930; TRIAE_CS42_7DL_TGACv1_605009_AA2003770; TRIAE_CS42_4AL_TGACv1_289784_AA0976760; TRIAE_CS42_U_TGACv1_641396_AA2093740; TRIAE_CS42_3B_TGACv1_224126_AA0792670; TRIAE_CS42_3B_TGACv1_222346_AA0762680; TRIAE_CS42_5DL_TGACv1_433011_AA1398000; TRIA…
GO:0004396	hexokinase activity	molecular_function	0.111424	1.70091	TRIAE_CS42_3AL_TGACv1_194363_AA0631810; TRIAE_CS42_U_TGACv1_642815_AA2123640
GO:0005536	glucose binding	molecular_function	0.111424	1.70091	TRIAE_CS42_3AL_TGACv1_194363_AA0631810; TRIAE_CS42_U_TGACv1_642815_AA2123640
GO:0016844	strictosidine synthase activity	molecular_function	0.112793	1.56149	TRIAE_CS42_5BL_TGACv1_405780_AA1335170; TRIAE_CS42_5DL_TGACv1_433836_AA1423400; TRIAE_CS42_2DS_TGACv1_177257_AA0570730; TRIAE_CS42_5DL_TGACv1_435037_AA1445200
GO:0004824	lysine-tRNA ligase activity	molecular_function	0.114922	1.70091	TRIAE_CS42_5DL_TGACv1_433087_AA1401430
GO:0004550	nucleoside diphosphate kinase activity	molecular_function	0.114922	1.70091	TRIAE_CS42_1AL_TGACv1_000492_AA0013410
GO:0016209	antioxidant activity	molecular_function	0.114922	1.70091	TRIAE_CS42_2DS_TGACv1_178007_AA0589210
GO:0004602	glutathione peroxidase activity	molecular_function	0.114922	1.70091	TRIAE_CS42_2AL_TGACv1_095767_AA0314320
GO:0005452	inorganic anion exchanger activity	molecular_function	0.114922	1.70091	TRIAE_CS42_1AS_TGACv1_019207_AA0063140
GO:0043565	sequence-specific DNA binding	molecular_function	0.117408	1.19064	TRIAE_CS42_1BL_TGACv1_031235_AA0110070; TRIAE_CS42_6DL_TGACv1_526718_AA1690420; TRIAE_CS42_2AL_TGACv1_093509_AA0281460; TRIAE_CS42_4AL_TGACv1_288257_AA0942540; TRIAE_CS42_7DS_TGACv1_625563_AA2065540; TRIAE_CS42_1AL_TGACv1_002725_AA0044780; TRIAE_CS42_1BL_TGACv1_030276_AA0084910; TRIAE_CS42_1AL_TGACv1_001845_AA0035770; TRIAE_CS42_1DL_TGACv1_062411_AA0214140; TRIAE_CS42_3AS_TGACv1_211270_AA0687800;…
GO:0003677	DNA binding	molecular_function	0.120922	1.0743	TRIAE_CS42_6BL_TGACv1_499375_AA1580220; TRIAE_CS42_3AL_TGACv1_195926_AA0655730; TRIAE_CS42_3B_TGACv1_221521_AA0742830; TRIAE_CS42_4AL_TGACv1_288215_AA0940550; TRIAE_CS42_1AL_TGACv1_003423_AA0049660; TRIAE_CS42_3AL_TGACv1_195933_AA0655830; TRIAE_CS42_6BL_TGACv1_501521_AA1618370; TRIAE_CS42_4BL_TGACv1_320475_AA1040760; TRIAE_CS42_4DL_TGACv1_343223_AA1131710; TRIAE_CS42_3AL_TGACv1_193628_AA0615690; …
GO:0042626	ATPase activity, coupled to transmembrane movement of substances	molecular_function	0.121035	1.34329	TRIAE_CS42_6DL_TGACv1_527991_AA1710530; TRIAE_CS42_3DL_TGACv1_249959_AA0859180; TRIAE_CS42_2AL_TGACv1_093763_AA0286280; TRIAE_CS42_2BL_TGACv1_129318_AA0378370; TRIAE_CS42_3AL_TGACv1_194519_AA0634830; TRIAE_CS42_3AL_TGACv1_197238_AA0665540; TRIAE_CS42_3AS_TGACv1_211205_AA0686630; TRIAE_CS42_6BL_TGACv1_499843_AA1593060; TRIAE_CS42_3AL_TGACv1_193608_AA0614750; TRIAE_CS42_6AL_TGACv1_471419_AA1508380;…
GO:0015098	molybdate ion transmembrane transporter activity	molecular_function	0.129057	1.58752	TRIAE_CS42_2AL_TGACv1_098045_AA0325560
GO:0005381	iron ion transmembrane transporter activity	molecular_function	0.129057	1.58752	TRIAE_CS42_4DL_TGACv1_343946_AA1141850
GO:0004540	ribonuclease activity	molecular_function	0.129057	1.58752	TRIAE_CS42_5BL_TGACv1_404129_AA1285520
GO:0016279	protein-lysine N-methyltransferase activity	molecular_function	0.129057	1.58752	TRIAE_CS42_3AL_TGACv1_195215_AA0646610
GO:0042578	phosphoric ester hydrolase activity	molecular_function	0.13004	1.58752	TRIAE_CS42_4AS_TGACv1_306678_AA1011970; TRIAE_CS42_4BL_TGACv1_321861_AA1066350
GO:0019706	protein-cysteine S-palmitoyltransferase activity	molecular_function	0.136033	1.43451	TRIAE_CS42_4BL_TGACv1_320275_AA1033430; TRIAE_CS42_2DL_TGACv1_161137_AA0557020; TRIAE_CS42_4DL_TGACv1_342579_AA1117110; TRIAE_CS42_2AS_TGACv1_112445_AA0338210; TRIAE_CS42_2DS_TGACv1_177816_AA0585090
GO:0016853	isomerase activity	molecular_function	0.138738	1.18872	TRIAE_CS42_4BS_TGACv1_329042_AA1097330; TRIAE_CS42_4BL_TGACv1_320436_AA1039020; TRIAE_CS42_2AL_TGACv1_098119_AA0325700; TRIAE_CS42_2BL_TGACv1_131851_AA0432880; TRIAE_CS42_3DS_TGACv1_272004_AA0912890; TRIAE_CS42_4DS_TGACv1_362233_AA1177990; TRIAE_CS42_3B_TGACv1_245844_AA0834230; TRIAE_CS42_2AL_TGACv1_092946_AA0267790; TRIAE_CS42_3B_TGACv1_221443_AA0741050; TRIAE_CS42_6DS_TGACv1_543742_AA1743710; T…
GO:0004805	trehalose-phosphatase activity	molecular_function	0.13973	1.53631	TRIAE_CS42_2AS_TGACv1_114089_AA0363940; TRIAE_CS42_7AS_TGACv1_569977_AA1828020
GO:0003746	translation elongation factor activity	molecular_function	0.14372	1.4432	TRIAE_CS42_5BL_TGACv1_404153_AA1287030; TRIAE_CS42_2BL_TGACv1_129419_AA0382860; TRIAE_CS42_2DL_TGACv1_160666_AA0552890; TRIAE_CS42_2AL_TGACv1_093757_AA0286190
GO:0016773	phosphotransferase activity, alcohol group as acceptor	molecular_function	0.147352	1.40075	TRIAE_CS42_3AL_TGACv1_194363_AA0631810; TRIAE_CS42_U_TGACv1_642815_AA2123640; TRIAE_CS42_U_TGACv1_642052_AA2110220; TRIAE_CS42_1AS_TGACv1_019569_AA0068520; TRIAE_CS42_1BS_TGACv1_049692_AA0159740
GO:0003968	RNA-directed 5'-3' RNA polymerase activity	molecular_function	0.149655	1.4883	TRIAE_CS42_6DL_TGACv1_526545_AA1686860; TRIAE_CS42_6AL_TGACv1_471327_AA1507070
GO:0017025	TBP-class protein binding	molecular_function	0.149655	1.4883	TRIAE_CS42_4BS_TGACv1_328293_AA1085830; TRIAE_CS42_3B_TGACv1_224506_AA0797460
GO:0005244	voltage-gated ion channel activity	molecular_function	0.158392	1.40075	TRIAE_CS42_7AS_TGACv1_569084_AA1806860
GO:0008725	DNA-3-methyladenine glycosylase activity	molecular_function	0.158392	1.40075	TRIAE_CS42_2BL_TGACv1_131827_AA0432640
GO:0008047	enzyme activator activity	molecular_function	0.158392	1.40075	TRIAE_CS42_5DL_TGACv1_436307_AA1459890
GO:0003843	1,3-beta-D-glucan synthase activity	molecular_function	0.159796	1.4432	TRIAE_CS42_7BL_TGACv1_579086_AA1903900; TRIAE_CS42_6BS_TGACv1_513581_AA1645120
GO:0031418	L-ascorbic acid binding	molecular_function	0.159796	1.4432	TRIAE_CS42_4DL_TGACv1_344070_AA1143260; TRIAE_CS42_4AS_TGACv1_308481_AA1028170
GO:0003700	transcription factor activity, sequence-specific DNA binding	molecular_function	0.160077	1.10659	TRIAE_CS42_1AL_TGACv1_003423_AA0049660; TRIAE_CS42_4BL_TGACv1_320475_AA1040760; TRIAE_CS42_1BL_TGACv1_031235_AA0110070; TRIAE_CS42_3DL_TGACv1_253126_AA0893500; TRIAE_CS42_4AS_TGACv1_306303_AA1006020; TRIAE_CS42_6BS_TGACv1_513265_AA1636570; TRIAE_CS42_4AL_TGACv1_288257_AA0942540; TRIAE_CS42_4AL_TGACv1_288468_AA0949530; TRIAE_CS42_5BL_TGACv1_405871_AA1336810; TRIAE_CS42_5AL_TGACv1_376539_AA1238180;…
GO:0045300	acyl-[acyl-carrier-protein] desaturase activity	molecular_function	0.170139	1.40075	TRIAE_CS42_5AL_TGACv1_375463_AA1222130; TRIAE_CS42_5DL_TGACv1_435061_AA1445500
GO:0048037	cofactor binding	molecular_function	0.170139	1.40075	TRIAE_CS42_5BS_TGACv1_423320_AA1374210; TRIAE_CS42_5AL_TGACv1_375836_AA1227740
GO:0010181	FMN binding	molecular_function	0.17099	1.30226	TRIAE_CS42_5BL_TGACv1_408001_AA1360910; TRIAE_CS42_2AL_TGACv1_092959_AA0268030; TRIAE_CS42_5AL_TGACv1_375836_AA1227740; TRIAE_CS42_1BS_TGACv1_050351_AA0171040; TRIAE_CS42_5AL_TGACv1_376721_AA1240350; TRIAE_CS42_U_TGACv1_644050_AA2136740; TRIAE_CS42_4BL_TGACv1_320815_AA1049350
GO:0003906	DNA-(apurinic or apyrimidinic site) lyase activity	molecular_function	0.173484	1.32293	TRIAE_CS42_2DS_TGACv1_178876_AA0602030
GO:0003916	DNA topoisomerase activity	molecular_function	0.180667	1.36073	TRIAE_CS42_3B_TGACv1_221443_AA0741050; TRIAE_CS42_3DS_TGACv1_272127_AA0915320
GO:2001070	starch binding	molecular_function	0.180667	1.36073	TRIAE_CS42_3B_TGACv1_220592_AA0710100; TRIAE_CS42_1AS_TGACv1_019973_AA0073360
GO:0004252	serine-type endopeptidase activity	molecular_function	0.181205	1.18472	TRIAE_CS42_3DL_TGACv1_250368_AA0867040; TRIAE_CS42_3AL_TGACv1_195402_AA0649170; TRIAE_CS42_5BL_TGACv1_405037_AA1318440; TRIAE_CS42_2DL_TGACv1_157894_AA0500740; TRIAE_CS42_7AS_TGACv1_569553_AA1819060; TRIAE_CS42_6BS_TGACv1_514588_AA1661880; TRIAE_CS42_2AL_TGACv1_095607_AA0312820; TRIAE_CS42_7AL_TGACv1_556285_AA1759940; TRIAE_CS42_1AL_TGACv1_001787_AA0035190; TRIAE_CS42_3DL_TGACv1_249218_AA0841770;…
GO:0051287	NAD binding	molecular_function	0.18162	1.24674	TRIAE_CS42_2AS_TGACv1_113139_AA0351760; TRIAE_CS42_7BL_TGACv1_580117_AA1912080; TRIAE_CS42_4BL_TGACv1_321146_AA1056160; TRIAE_CS42_5AL_TGACv1_376050_AA1231400; TRIAE_CS42_4DL_TGACv1_342886_AA1124730; TRIAE_CS42_2BL_TGACv1_129410_AA0382570; TRIAE_CS42_2AL_TGACv1_093283_AA0276660; TRIAE_CS42_3DS_TGACv1_272455_AA0920950; TRIAE_CS42_7AL_TGACv1_558056_AA1789690; TRIAE_CS42_3B_TGACv1_220626_AA0712220
GO:0016887	ATPase activity	molecular_function	0.186004	1.16273	TRIAE_CS42_6DL_TGACv1_527991_AA1710530; TRIAE_CS42_3DL_TGACv1_249959_AA0859180; TRIAE_CS42_7DS_TGACv1_622168_AA2034390; TRIAE_CS42_5AL_TGACv1_377127_AA1244270; TRIAE_CS42_2AL_TGACv1_093763_AA0286280; TRIAE_CS42_7AL_TGACv1_556235_AA1758970; TRIAE_CS42_6BS_TGACv1_513819_AA1650300; TRIAE_CS42_2BL_TGACv1_129318_AA0378370; TRIAE_CS42_3AL_TGACv1_194519_AA0634830; TRIAE_CS42_7AS_TGACv1_571632_AA1849010;…
GO:0019887	protein kinase regulator activity	molecular_function	0.188793	1.2533	TRIAE_CS42_4BL_TGACv1_321258_AA1058050
GO:0102343	3-hydroxy-arachidoyl-CoA dehydratase activity	molecular_function	0.188793	1.2533	TRIAE_CS42_1DL_TGACv1_061504_AA0197110
GO:0102344	3-hydroxy-behenoyl-CoA dehydratase activity	molecular_function	0.188793	1.2533	TRIAE_CS42_1DL_TGACv1_061504_AA0197110
GO:0102345	3-hydroxy-lignoceroyl-CoA dehydratase activity	molecular_function	0.188793	1.2533	TRIAE_CS42_1DL_TGACv1_061504_AA0197110
GO:0070569	uridylyltransferase activity	molecular_function	0.188793	1.2533	TRIAE_CS42_1BL_TGACv1_032512_AA0130780
GO:0016615	malate dehydrogenase activity	molecular_function	0.188793	1.2533	TRIAE_CS42_5DL_TGACv1_434056_AA1428050
GO:0004462	lactoylglutathione lyase activity	molecular_function	0.188793	1.2533	TRIAE_CS42_5DL_TGACv1_435827_AA1455290
GO:0019888	protein phosphatase regulator activity	molecular_function	0.191365	1.32293	TRIAE_CS42_1BL_TGACv1_033128_AA0137230; TRIAE_CS42_1AL_TGACv1_000602_AA0015540
GO:0016818	hydrolase activity, acting on acid anhydrides, in phosphorus-containing anhydrides	molecular_function	0.202216	1.28718	TRIAE_CS42_3AL_TGACv1_194136_AA0627140; TRIAE_CS42_3B_TGACv1_224126_AA0792670
GO:0008097	5S rRNA binding	molecular_function	0.204274	1.19064	TRIAE_CS42_4BS_TGACv1_329614_AA1102750
GO:0004519	endonuclease activity	molecular_function	0.209665	1.2533	TRIAE_CS42_4BL_TGACv1_320848_AA1050120; TRIAE_CS42_4DL_TGACv1_343316_AA1133110; TRIAE_CS42_7AL_TGACv1_556668_AA1768340; TRIAE_CS42_5DL_TGACv1_433108_AA1402290; TRIAE_CS42_2AL_TGACv1_096259_AA0318230
GO:0016846	carbon-sulfur lyase activity	molecular_function	0.219886	1.13394	TRIAE_CS42_5AL_TGACv1_374724_AA1207490
GO:0005385	zinc ion transmembrane transporter activity	molecular_function	0.22432	1.22117	TRIAE_CS42_7DL_TGACv1_603327_AA1981040; TRIAE_CS42_7BL_TGACv1_577920_AA1886220
GO:0005516	calmodulin binding	molecular_function	0.226122	1.19813	TRIAE_CS42_7DL_TGACv1_603396_AA1982740; TRIAE_CS42_1DL_TGACv1_063158_AA0224470; TRIAE_CS42_4BS_TGACv1_328113_AA1083020; TRIAE_CS42_4DS_TGACv1_363146_AA1183430; TRIAE_CS42_U_TGACv1_642556_AA2119630; TRIAE_CS42_2DL_TGACv1_160416_AA0550260; TRIAE_CS42_4AL_TGACv1_288874_AA0960310; TRIAE_CS42_2AL_TGACv1_093331_AA0277830
GO:0005315	inorganic phosphate transmembrane transporter activity	molecular_function	0.235543	1.19064	TRIAE_CS42_4BS_TGACv1_329699_AA1103360; TRIAE_CS42_6AL_TGACv1_470942_AA1499130
GO:0008168	methyltransferase activity	molecular_function	0.239867	1.1039	TRIAE_CS42_5DL_TGACv1_433902_AA1424900; TRIAE_CS42_1BL_TGACv1_030542_AA0093540; TRIAE_CS42_6DL_TGACv1_528366_AA1713680; TRIAE_CS42_3AS_TGACv1_211303_AA0688230; TRIAE_CS42_2DL_TGACv1_160336_AA0549420; TRIAE_CS42_4AL_TGACv1_291514_AA0995000; TRIAE_CS42_3AL_TGACv1_199219_AA0669580; TRIAE_CS42_3B_TGACv1_222045_AA0755700; TRIAE_CS42_4BL_TGACv1_320707_AA1046830; TRIAE_CS42_5AL_TGACv1_377452_AA1246950; …
GO:0008308	voltage-gated anion channel activity	molecular_function	0.251351	1.03534	TRIAE_CS42_6BL_TGACv1_500204_AA1601070
GO:0008017	microtubule binding	molecular_function	0.25421	1.14301	TRIAE_CS42_7DS_TGACv1_621936_AA2029610; TRIAE_CS42_5BL_TGACv1_404462_AA1300590; TRIAE_CS42_6AL_TGACv1_471163_AA1503860; TRIAE_CS42_2DL_TGACv1_158409_AA0517910; TRIAE_CS42_6DL_TGACv1_526930_AA1695370; TRIAE_CS42_2DS_TGACv1_177263_AA0571100; TRIAE_CS42_7BS_TGACv1_592505_AA1939450; TRIAE_CS42_4DS_TGACv1_361697_AA1171680; TRIAE_CS42_1AS_TGACv1_021860_AA0082220; TRIAE_CS42_6BL_TGACv1_499463_AA1583270;…
GO:0003824	catalytic activity	molecular_function	0.256749	1.04968	TRIAE_CS42_6AL_TGACv1_472524_AA1523160; TRIAE_CS42_3AS_TGACv1_211460_AA0690360; TRIAE_CS42_4DS_TGACv1_362234_AA1178020; TRIAE_CS42_1DL_TGACv1_061068_AA0184030; TRIAE_CS42_5DL_TGACv1_434221_AA1432030; TRIAE_CS42_U_TGACv1_640736_AA2071840; TRIAE_CS42_4DL_TGACv1_342519_AA1115710; TRIAE_CS42_U_TGACv1_643894_AA2135750; TRIAE_CS42_1BL_TGACv1_032560_AA0131510; TRIAE_CS42_4BS_TGACv1_327915_AA1078530; TRI…
GO:0016747	transferase activity, transferring acyl groups other than amino-acyl groups	molecular_function	0.262226	1.0909	TRIAE_CS42_7DS_TGACv1_621442_AA2015560; TRIAE_CS42_4AL_TGACv1_293592_AA1000960; TRIAE_CS42_1BL_TGACv1_031129_AA0108320; TRIAE_CS42_1AS_TGACv1_019101_AA0060630; TRIAE_CS42_6BS_TGACv1_513882_AA1651280; TRIAE_CS42_7DS_TGACv1_621636_AA2021660; TRIAE_CS42_7AS_TGACv1_569197_AA1809940; TRIAE_CS42_3B_TGACv1_224328_AA0795300; TRIAE_CS42_6AS_TGACv1_485343_AA1543650; TRIAE_CS42_3DS_TGACv1_272211_AA0916950; …
GO:0004124	cysteine synthase activity	molecular_function	0.267138	0.9922	TRIAE_CS42_3AL_TGACv1_195836_AA0654600
GO:0030570	pectate lyase activity	molecular_function	0.282919	0.952512	TRIAE_CS42_2BS_TGACv1_145973_AA0451370
GO:0005267	potassium channel activity	molecular_function	0.282919	0.952512	TRIAE_CS42_7AS_TGACv1_569084_AA1806860
GO:0033897	ribonuclease T2 activity	molecular_function	0.282919	0.952512	TRIAE_CS42_3AL_TGACv1_195968_AA0656040
GO:0044212	transcription regulatory region DNA binding	molecular_function	0.282919	0.952512	TRIAE_CS42_7DL_TGACv1_603587_AA1986040
GO:0030151	molybdenum ion binding	molecular_function	0.282919	0.952512	TRIAE_CS42_5AL_TGACv1_375555_AA1223640
GO:0030060	L-malate dehydrogenase activity	molecular_function	0.282919	0.952512	TRIAE_CS42_5DL_TGACv1_434056_AA1428050
GO:0030599	pectinesterase activity	molecular_function	0.286658	1.12324	TRIAE_CS42_1DL_TGACv1_062951_AA0222030; TRIAE_CS42_2DS_TGACv1_177658_AA0582050; TRIAE_CS42_7BS_TGACv1_592109_AA1930690; TRIAE_CS42_2DL_TGACv1_158803_AA0526410; TRIAE_CS42_7DS_TGACv1_621599_AA2020540
GO:0045330	aspartyl esterase activity	molecular_function	0.286658	1.12324	TRIAE_CS42_1DL_TGACv1_062951_AA0222030; TRIAE_CS42_2DS_TGACv1_177658_AA0582050; TRIAE_CS42_7BS_TGACv1_592109_AA1930690; TRIAE_CS42_2DL_TGACv1_158803_AA0526410; TRIAE_CS42_7DS_TGACv1_621599_AA2020540
GO:0003680	AT DNA binding	molecular_function	0.298667	0.915877	TRIAE_CS42_7DS_TGACv1_625375_AA2064960
GO:0008553	hydrogen-exporting ATPase activity, phosphorylative mechanism	molecular_function	0.298667	0.915877	TRIAE_CS42_5AS_TGACv1_395117_AA1282650
GO:0003713	transcription coactivator activity	molecular_function	0.314358	0.881955	TRIAE_CS42_3AL_TGACv1_195933_AA0655830
GO:0015018	galactosylgalactosylxylosylprotein 3-beta-glucuronosyltransferase activity	molecular_function	0.345477	0.821131	TRIAE_CS42_2BS_TGACv1_147976_AA0489530
GO:0016308	1-phosphatidylinositol-4-phosphate 5-kinase activity	molecular_function	0.345477	0.821131	TRIAE_CS42_4DS_TGACv1_361681_AA1171510
GO:0016161	beta-amylase activity	molecular_function	0.345477	0.821131	TRIAE_CS42_4DS_TGACv1_361520_AA1169500
GO:0102229	amylopectin maltohydrolase activity	molecular_function	0.345477	0.821131	TRIAE_CS42_4DS_TGACv1_361520_AA1169500
GO:0050661	NADP binding	molecular_function	0.348787	1.05574	TRIAE_CS42_1BS_TGACv1_050930_AA0176780; TRIAE_CS42_7DS_TGACv1_622605_AA2042490; TRIAE_CS42_4BL_TGACv1_321146_AA1056160; TRIAE_CS42_5AL_TGACv1_376050_AA1231400; TRIAE_CS42_4DL_TGACv1_342886_AA1124730; TRIAE_CS42_2BL_TGACv1_129410_AA0382570; TRIAE_CS42_7DL_TGACv1_605483_AA2006750; TRIAE_CS42_2AL_TGACv1_093283_AA0276660; TRIAE_CS42_7DL_TGACv1_603776_AA1989070
GO:0019829	cation-transporting ATPase activity	molecular_function	0.360866	0.79376	TRIAE_CS42_5AL_TGACv1_375043_AA1214640
GO:0004834	tryptophan synthase activity	molecular_function	0.360866	0.79376	TRIAE_CS42_5BL_TGACv1_404635_AA1306950
GO:0046983	protein dimerization activity	molecular_function	0.369796	1.0335	TRIAE_CS42_3AL_TGACv1_195926_AA0655730; TRIAE_CS42_7BS_TGACv1_592977_AA1946950; TRIAE_CS42_3AL_TGACv1_193628_AA0615690; TRIAE_CS42_7AS_TGACv1_569497_AA1817540; TRIAE_CS42_5AL_TGACv1_374490_AA1201510; TRIAE_CS42_4AS_TGACv1_307935_AA1024580; TRIAE_CS42_2DS_TGACv1_178613_AA0598190; TRIAE_CS42_4BL_TGACv1_321048_AA1054360; TRIAE_CS42_6AL_TGACv1_474451_AA1535220; TRIAE_CS42_7DL_TGACv1_603478_AA1984500;…
GO:0005507	copper ion binding	molecular_function	0.374928	1.03534	TRIAE_CS42_2DS_TGACv1_179062_AA0604070; TRIAE_CS42_7AS_TGACv1_569990_AA1828200; TRIAE_CS42_5AS_TGACv1_393867_AA1276610; TRIAE_CS42_1DL_TGACv1_061769_AA0203150; TRIAE_CS42_3AS_TGACv1_210834_AA0679860; TRIAE_CS42_7BL_TGACv1_577155_AA1867560; TRIAE_CS42_7BS_TGACv1_593143_AA1948540; TRIAE_CS42_4AL_TGACv1_288984_AA0962690; TRIAE_CS42_4AL_TGACv1_288691_AA0955730; TRIAE_CS42_7DS_TGACv1_624571_AA2062010;…
GO:0004743	pyruvate kinase activity	molecular_function	0.376116	0.768155	TRIAE_CS42_4AL_TGACv1_288604_AA0953590
GO:0030955	potassium ion binding	molecular_function	0.376116	0.768155	TRIAE_CS42_4AL_TGACv1_288604_AA0953590
GO:0004222	metalloendopeptidase activity	molecular_function	0.380441	1.02421	TRIAE_CS42_7DL_TGACv1_604032_AA1992780; TRIAE_CS42_5DL_TGACv1_433895_AA1424740; TRIAE_CS42_4AL_TGACv1_288210_AA0940420; TRIAE_CS42_5BS_TGACv1_424669_AA1391210; TRIAE_CS42_2BL_TGACv1_130224_AA0406650; TRIAE_CS42_7BL_TGACv1_578415_AA1894400; TRIAE_CS42_2AL_TGACv1_095379_AA0310270; TRIAE_CS42_2DL_TGACv1_162623_AA0563200
GO:0030170	pyridoxal phosphate binding	molecular_function	0.38594	1.02789	TRIAE_CS42_1DL_TGACv1_061068_AA0184030; TRIAE_CS42_U_TGACv1_642807_AA2123550; TRIAE_CS42_1DL_TGACv1_061085_AA0184600; TRIAE_CS42_1BL_TGACv1_031767_AA0120290; TRIAE_CS42_1BL_TGACv1_031332_AA0111790; TRIAE_CS42_1BL_TGACv1_030244_AA0083620; TRIAE_CS42_5AL_TGACv1_375555_AA1223640; TRIAE_CS42_7AS_TGACv1_569717_AA1822560; TRIAE_CS42_2DS_TGACv1_178087_AA0590570; TRIAE_CS42_2AL_TGACv1_093484_AA0280940; T…
GO:0030976	thiamine pyrophosphate binding	molecular_function	0.391214	0.74415	TRIAE_CS42_3B_TGACv1_223160_AA0777170
GO:0004003	ATP-dependent DNA helicase activity	molecular_function	0.391214	0.74415	TRIAE_CS42_3B_TGACv1_224126_AA0792670
GO:0051539	4 iron, 4 sulfur cluster binding	molecular_function	0.402542	0.962133	TRIAE_CS42_1DL_TGACv1_062028_AA0207740; TRIAE_CS42_1BL_TGACv1_033382_AA0139040; TRIAE_CS42_1AL_TGACv1_000403_AA0011210; TRIAE_CS42_2AL_TGACv1_096097_AA0317130
GO:0046873	metal ion transmembrane transporter activity	molecular_function	0.40606	0.927771	TRIAE_CS42_7DL_TGACv1_603327_AA1981040; TRIAE_CS42_4BS_TGACv1_328956_AA1096140; TRIAE_CS42_7BL_TGACv1_577920_AA1886220
GO:0005247	voltage-gated chloride channel activity	molecular_function	0.406144	0.7216	TRIAE_CS42_6BS_TGACv1_513972_AA1653170
GO:0005096	GTPase activator activity	molecular_function	0.419623	0.850457	TRIAE_CS42_7BS_TGACv1_593044_AA1947660; TRIAE_CS42_1BL_TGACv1_032547_AA0131280
GO:0016627	oxidoreductase activity, acting on the CH-CH group of donors	molecular_function	0.430874	0.835537	TRIAE_CS42_2BS_TGACv1_148464_AA0493080; TRIAE_CS42_3B_TGACv1_221954_AA0753840
GO:0005509	calcium ion binding	molecular_function	0.433302	1.00997	TRIAE_CS42_3DS_TGACv1_272680_AA0923800; TRIAE_CS42_5BL_TGACv1_404388_AA1298080; TRIAE_CS42_5AL_TGACv1_375077_AA1215680; TRIAE_CS42_2BL_TGACv1_129798_AA0396380; TRIAE_CS42_2DL_TGACv1_158390_AA0517360; TRIAE_CS42_5AS_TGACv1_392550_AA1260630; TRIAE_CS42_5DL_TGACv1_433613_AA1417690; TRIAE_CS42_5DS_TGACv1_456530_AA1473110; TRIAE_CS42_U_TGACv1_644185_AA2137890; TRIAE_CS42_7AS_TGACv1_569954_AA1827600; T…
GO:0030414	peptidase inhibitor activity	molecular_function	0.442687	0.952512	TRIAE_CS42_2DL_TGACv1_159676_AA0541360; TRIAE_CS42_2AL_TGACv1_099483_AA0327160; TRIAE_CS42_3B_TGACv1_223916_AA0789580; TRIAE_CS42_5BL_TGACv1_405292_AA1324170; TRIAE_CS42_2BL_TGACv1_130716_AA0416550; TRIAE_CS42_5AL_TGACv1_375760_AA1226770
GO:0005545	1-phosphatidylinositol binding	molecular_function	0.449812	0.661466	TRIAE_CS42_5AL_TGACv1_377298_AA1245720
GO:0050664	oxidoreductase activity, acting on NAD(P)H, oxygen as acceptor	molecular_function	0.449812	0.661466	TRIAE_CS42_1BL_TGACv1_030848_AA0102150
GO:0016307	phosphatidylinositol phosphate kinase activity	molecular_function	0.453127	0.807213	TRIAE_CS42_4DS_TGACv1_361681_AA1171510; TRIAE_CS42_4AL_TGACv1_290418_AA0985130
GO:0003779	actin binding	molecular_function	0.460636	0.9471	TRIAE_CS42_1BS_TGACv1_049716_AA0160350; TRIAE_CS42_U_TGACv1_640801_AA2074740; TRIAE_CS42_4BL_TGACv1_321841_AA1066120; TRIAE_CS42_5BS_TGACv1_424105_AA1386890; TRIAE_CS42_2DS_TGACv1_179171_AA0604940; TRIAE_CS42_5DS_TGACv1_457118_AA1482600; TRIAE_CS42_5BS_TGACv1_424185_AA1387430
GO:0004650	polygalacturonase activity	molecular_function	0.465844	0.915877	TRIAE_CS42_4AL_TGACv1_288406_AA0947960; TRIAE_CS42_4AL_TGACv1_288772_AA0957720; TRIAE_CS42_1DL_TGACv1_062036_AA0207880; TRIAE_CS42_3B_TGACv1_221718_AA0748250; TRIAE_CS42_3B_TGACv1_220796_AA0719470
GO:0030145	manganese ion binding	molecular_function	0.467232	0.956764	TRIAE_CS42_7AS_TGACv1_570852_AA1841660; TRIAE_CS42_7DS_TGACv1_621669_AA2022730; TRIAE_CS42_6BL_TGACv1_500164_AA1600370; TRIAE_CS42_7BL_TGACv1_578256_AA1892050; TRIAE_CS42_2DS_TGACv1_178028_AA0589520; TRIAE_CS42_2BS_TGACv1_146910_AA0475210; TRIAE_CS42_7DL_TGACv1_602813_AA1969330; TRIAE_CS42_2AS_TGACv1_113621_AA0358560; TRIAE_CS42_7BS_TGACv1_592930_AA1946350
GO:0003777	microtubule motor activity	molecular_function	0.476712	0.921785	TRIAE_CS42_2DL_TGACv1_158409_AA0517910; TRIAE_CS42_2DS_TGACv1_177263_AA0571100; TRIAE_CS42_7BS_TGACv1_592505_AA1939450; TRIAE_CS42_1AS_TGACv1_021860_AA0082220; TRIAE_CS42_6BL_TGACv1_499463_AA1583270; TRIAE_CS42_5BS_TGACv1_424185_AA1387430
GO:0030983	mismatched DNA binding	molecular_function	0.477891	0.626652	TRIAE_CS42_2BL_TGACv1_132191_AA0435900
GO:0005543	phospholipid binding	molecular_function	0.477891	0.626652	TRIAE_CS42_5AL_TGACv1_377298_AA1245720
GO:0016791	phosphatase activity	molecular_function	0.48055	0.902	TRIAE_CS42_4AS_TGACv1_306678_AA1011970; TRIAE_CS42_7DL_TGACv1_602571_AA1961060; TRIAE_CS42_3AL_TGACv1_195795_AA0654050; TRIAE_CS42_3B_TGACv1_220915_AA0723590; TRIAE_CS42_4BL_TGACv1_321861_AA1066350
GO:0030246	carbohydrate binding	molecular_function	0.499315	0.972814	TRIAE_CS42_4DS_TGACv1_362234_AA1178020; TRIAE_CS42_1AS_TGACv1_019074_AA0059780; TRIAE_CS42_4DL_TGACv1_342678_AA1119600; TRIAE_CS42_7BL_TGACv1_576780_AA1854790; TRIAE_CS42_2AL_TGACv1_098119_AA0325700; TRIAE_CS42_2DL_TGACv1_158220_AA0512890; TRIAE_CS42_2BL_TGACv1_131851_AA0432880; TRIAE_CS42_4BL_TGACv1_321721_AA1064590; TRIAE_CS42_3AL_TGACv1_198344_AA0668440; TRIAE_CS42_4DL_TGACv1_342775_AA1121720;…
GO:0005484	SNAP receptor activity	molecular_function	0.505074	0.59532	TRIAE_CS42_6AS_TGACv1_486462_AA1561450
GO:0030276	clathrin binding	molecular_function	0.505074	0.59532	TRIAE_CS42_5AL_TGACv1_377298_AA1245720
GO:0008237	metallopeptidase activity	molecular_function	0.5168	0.842931	TRIAE_CS42_7DL_TGACv1_604032_AA1992780; TRIAE_CS42_4AL_TGACv1_288210_AA0940420; TRIAE_CS42_7BL_TGACv1_578415_AA1894400; TRIAE_CS42_2AL_TGACv1_095379_AA0310270
GO:0004190	aspartic-type endopeptidase activity	molecular_function	0.538872	0.94412	TRIAE_CS42_5BL_TGACv1_404901_AA1314490; TRIAE_CS42_2BS_TGACv1_145965_AA0450980; TRIAE_CS42_2BS_TGACv1_147844_AA0488140; TRIAE_CS42_5BL_TGACv1_404407_AA1298720; TRIAE_CS42_3AL_TGACv1_193591_AA0614200; TRIAE_CS42_3B_TGACv1_221095_AA0730210; TRIAE_CS42_1DL_TGACv1_062103_AA0208770; TRIAE_CS42_7DS_TGACv1_623028_AA2048720; TRIAE_CS42_7BS_TGACv1_594368_AA1957250; TRIAE_CS42_4BL_TGACv1_320438_AA1039080; …
GO:0016616	oxidoreductase activity, acting on the CH-OH group of donors, NAD or NADP as acceptor	molecular_function	0.549268	0.860703	TRIAE_CS42_2AS_TGACv1_113139_AA0351760; TRIAE_CS42_7BL_TGACv1_580117_AA1912080; TRIAE_CS42_5DL_TGACv1_434056_AA1428050; TRIAE_CS42_3DS_TGACv1_272455_AA0920950; TRIAE_CS42_7AL_TGACv1_558056_AA1789690; TRIAE_CS42_3B_TGACv1_220626_AA0712220
GO:0080019	fatty-acyl-CoA reductase (alcohol-forming) activity	molecular_function	0.556595	0.5412	TRIAE_CS42_7BS_TGACv1_592912_AA1946190
GO:0004568	chitinase activity	molecular_function	0.558051	0.690226	TRIAE_CS42_1AL_TGACv1_002501_AA0042520; TRIAE_CS42_U_TGACv1_641224_AA2088880
GO:0016810	hydrolase activity, acting on carbon-nitrogen (but not peptide) bonds	molecular_function	0.568864	0.529173	TRIAE_CS42_5AS_TGACv1_394686_AA1281490
GO:0004869	cysteine-type endopeptidase inhibitor activity	molecular_function	0.593449	0.728963	TRIAE_CS42_2DL_TGACv1_159676_AA0541360; TRIAE_CS42_2AL_TGACv1_099483_AA0327160; TRIAE_CS42_2BL_TGACv1_130716_AA0416550
GO:0015171	amino acid transmembrane transporter activity	molecular_function	0.596481	0.652405	TRIAE_CS42_7BL_TGACv1_576975_AA1861750; TRIAE_CS42_4DS_TGACv1_362062_AA1176260
GO:0016866	intramolecular transferase activity	molecular_function	0.604181	0.4961	TRIAE_CS42_4DL_TGACv1_342754_AA1121300
GO:0045735	nutrient reservoir activity	molecular_function	0.607822	0.86592	TRIAE_CS42_U_TGACv1_642768_AA2123000; TRIAE_CS42_7AS_TGACv1_570852_AA1841660; TRIAE_CS42_7DS_TGACv1_621669_AA2022730; TRIAE_CS42_6BL_TGACv1_500164_AA1600370; TRIAE_CS42_2DS_TGACv1_178028_AA0589520; TRIAE_CS42_2BS_TGACv1_146910_AA0475210; TRIAE_CS42_7DS_TGACv1_621482_AA2016960; TRIAE_CS42_4DS_TGACv1_361174_AA1162550; TRIAE_CS42_2AS_TGACv1_113621_AA0358560; TRIAE_CS42_7BS_TGACv1_592930_AA1946350
GO:0001104	RNA polymerase II transcription cofactor activity	molecular_function	0.615455	0.485975	TRIAE_CS42_7BS_TGACv1_592978_AA1946990
GO:0043022	ribosome binding	molecular_function	0.615455	0.485975	TRIAE_CS42_1BL_TGACv1_032512_AA0130780
GO:0003735	structural constituent of ribosome	molecular_function	0.636469	0.930384	TRIAE_CS42_6DL_TGACv1_526455_AA1684210; TRIAE_CS42_4BS_TGACv1_329614_AA1102750; TRIAE_CS42_1BL_TGACv1_031095_AA0107470; TRIAE_CS42_5AL_TGACv1_375552_AA1223580; TRIAE_CS42_5AS_TGACv1_394381_AA1279900; TRIAE_CS42_7DL_TGACv1_602628_AA1963110; TRIAE_CS42_2AL_TGACv1_094343_AA0296240; TRIAE_CS42_2AL_TGACv1_097288_AA0323700; TRIAE_CS42_1BL_TGACv1_032710_AA0133210; TRIAE_CS42_4AL_TGACv1_290434_AA0985450;…
GO:0005249	voltage-gated potassium channel activity	molecular_function	0.637258	0.466917	TRIAE_CS42_7AS_TGACv1_569084_AA1806860
GO:0004497	monooxygenase activity	molecular_function	0.640199	0.940474	TRIAE_CS42_3DS_TGACv1_272229_AA0917310; TRIAE_CS42_5DS_TGACv1_456541_AA1473550; TRIAE_CS42_7BS_TGACv1_593350_AA1950750; TRIAE_CS42_2AS_TGACv1_113196_AA0352860; TRIAE_CS42_2AS_TGACv1_113196_AA0352880; TRIAE_CS42_2AS_TGACv1_113196_AA0352890; TRIAE_CS42_2DS_TGACv1_178608_AA0598090; TRIAE_CS42_2DS_TGACv1_177886_AA0586580; TRIAE_CS42_1DL_TGACv1_061729_AA0202610; TRIAE_CS42_7DS_TGACv1_621779_AA2025790;…
GO:0004523	RNA-DNA hybrid ribonuclease activity	molecular_function	0.6402	0.686907	TRIAE_CS42_4DL_TGACv1_342841_AA1123500; TRIAE_CS42_3DL_TGACv1_249220_AA0841990; TRIAE_CS42_7DS_TGACv1_621779_AA2025810
GO:0008146	sulfotransferase activity	molecular_function	0.641262	0.732701	TRIAE_CS42_7DS_TGACv1_621583_AA2020050; TRIAE_CS42_2DS_TGACv1_179481_AA0607460; TRIAE_CS42_2DS_TGACv1_177710_AA0582840; TRIAE_CS42_2DL_TGACv1_158025_AA0506340
GO:0008107	galactoside 2-alpha-L-fucosyltransferase activity	molecular_function	0.658078	0.449298	TRIAE_CS42_6DL_TGACv1_528499_AA1714610
GO:0008565	protein transporter activity	molecular_function	0.666515	0.58797	TRIAE_CS42_5BL_TGACv1_404158_AA1287310; TRIAE_CS42_7AL_TGACv1_557349_AA1780120
GO:0030598	rRNA N-glycosylase activity	molecular_function	0.683286	0.64944	TRIAE_CS42_6DS_TGACv1_542755_AA1729660; TRIAE_CS42_5BL_TGACv1_729645_AA2172300; TRIAE_CS42_2AL_TGACv1_094999_AA0305780
GO:0051087	chaperone binding	molecular_function	0.687494	0.425228	TRIAE_CS42_1BL_TGACv1_031467_AA0114630
GO:0003684	damaged DNA binding	molecular_function	0.687494	0.425228	TRIAE_CS42_2DS_TGACv1_178876_AA0602030
GO:0016779	nucleotidyltransferase activity	molecular_function	0.689611	0.751983	TRIAE_CS42_5BL_TGACv1_404206_AA1290070; TRIAE_CS42_5DL_TGACv1_434217_AA1431910; TRIAE_CS42_6DL_TGACv1_526545_AA1686860; TRIAE_CS42_6AL_TGACv1_471327_AA1507070; TRIAE_CS42_1AL_TGACv1_000028_AA0000860; TRIAE_CS42_5AL_TGACv1_375059_AA1215060
GO:0008483	transaminase activity	molecular_function	0.690372	0.566971	TRIAE_CS42_1DL_TGACv1_061085_AA0184600; TRIAE_CS42_1BL_TGACv1_030734_AA0099440
GO:0000155	phosphorelay sensor kinase activity	molecular_function	0.696826	0.417768	TRIAE_CS42_4DS_TGACv1_362677_AA1181480
GO:0005215	transporter activity	molecular_function	0.742272	0.884764	TRIAE_CS42_1AS_TGACv1_020508_AA0077910; TRIAE_CS42_7DS_TGACv1_625903_AA2065970; TRIAE_CS42_5AL_TGACv1_373992_AA1186890; TRIAE_CS42_2AS_TGACv1_113142_AA0351900; TRIAE_CS42_6AL_TGACv1_472036_AA1517060; TRIAE_CS42_6BL_TGACv1_499732_AA1590240; TRIAE_CS42_6BL_TGACv1_499732_AA1590270; TRIAE_CS42_2DL_TGACv1_160694_AA0553210; TRIAE_CS42_7DL_TGACv1_603221_AA1978630; TRIAE_CS42_U_TGACv1_640782_AA2074000; T…
GO:0004518	nuclease activity	molecular_function	0.760564	0.506655	TRIAE_CS42_5DL_TGACv1_434221_AA1432030; TRIAE_CS42_3B_TGACv1_222165_AA0758730
GO:0016760	cellulose synthase (UDP-forming) activity	molecular_function	0.760564	0.506655	TRIAE_CS42_2BS_TGACv1_148608_AA0494060; TRIAE_CS42_2BS_TGACv1_148916_AA0495580
GO:0016491	oxidoreductase activity	molecular_function	0.773234	0.945249	TRIAE_CS42_2DS_TGACv1_178097_AA0590740; TRIAE_CS42_2BS_TGACv1_148182_AA0491170; TRIAE_CS42_3DS_TGACv1_272229_AA0917310; TRIAE_CS42_6BS_TGACv1_513252_AA1636180; TRIAE_CS42_2DL_TGACv1_160590_AA0552120; TRIAE_CS42_3AL_TGACv1_195455_AA0649810; TRIAE_CS42_2DS_TGACv1_179062_AA0604070; TRIAE_CS42_2DL_TGACv1_159181_AA0533940; TRIAE_CS42_4DS_TGACv1_363103_AA1183340; TRIAE_CS42_1DS_TGACv1_080858_AA0254720;…
GO:0019843	rRNA binding	molecular_function	0.778927	0.490985	TRIAE_CS42_6BL_TGACv1_500221_AA1601560; TRIAE_CS42_7AS_TGACv1_570699_AA1839480
GO:0008324	cation transmembrane transporter activity	molecular_function	0.784876	0.350188	TRIAE_CS42_6BL_TGACv1_500204_AA1601170
GO:0000049	tRNA binding	molecular_function	0.784876	0.350188	TRIAE_CS42_3AL_TGACv1_199219_AA0669580
GO:0004499	N,N-dimethylaniline monooxygenase activity	molecular_function	0.790115	0.558112	TRIAE_CS42_7DS_TGACv1_622605_AA2042490; TRIAE_CS42_7DL_TGACv1_605483_AA2006750; TRIAE_CS42_7DL_TGACv1_603776_AA1989070
GO:0004601	peroxidase activity	molecular_function	0.797678	0.833781	TRIAE_CS42_2DS_TGACv1_178097_AA0590740; TRIAE_CS42_6BS_TGACv1_513252_AA1636180; TRIAE_CS42_2DL_TGACv1_159181_AA0533940; TRIAE_CS42_4DS_TGACv1_363103_AA1183340; TRIAE_CS42_5DL_TGACv1_436164_AA1458850; TRIAE_CS42_4AL_TGACv1_290165_AA0982510; TRIAE_CS42_4AS_TGACv1_306569_AA1010370; TRIAE_CS42_2AL_TGACv1_094597_AA0300150; TRIAE_CS42_U_TGACv1_640838_AA2076560; TRIAE_CS42_2AL_TGACv1_095767_AA0314320; T…
GO:0008374	O-acyltransferase activity	molecular_function	0.798228	0.340183	TRIAE_CS42_3AS_TGACv1_212164_AA0698340
GO:0016874	ligase activity	molecular_function	0.802111	0.664543	TRIAE_CS42_1DL_TGACv1_061095_AA0184940; TRIAE_CS42_U_TGACv1_642681_AA2121460; TRIAE_CS42_1BL_TGACv1_030850_AA0102280; TRIAE_CS42_1AL_TGACv1_000843_AA0020210; TRIAE_CS42_3DL_TGACv1_250677_AA0871910; TRIAE_CS42_3AL_TGACv1_194543_AA0635360
GO:0016614	oxidoreductase activity, acting on CH-OH group of donors	molecular_function	0.807468	0.683154	TRIAE_CS42_2AS_TGACv1_112952_AA0348490; TRIAE_CS42_6DS_TGACv1_544391_AA1748110; TRIAE_CS42_7AS_TGACv1_570657_AA1839050; TRIAE_CS42_5BL_TGACv1_406482_AA1345990; TRIAE_CS42_3AS_TGACv1_210484_AA0673120; TRIAE_CS42_7DS_TGACv1_622464_AA2040100; TRIAE_CS42_7AL_TGACv1_557180_AA1777660
GO:0004871	signal transducer activity	molecular_function	0.831894	0.445099	TRIAE_CS42_4DS_TGACv1_361424_AA1167750; TRIAE_CS42_4AL_TGACv1_289938_AA0979140
GO:0004857	enzyme inhibitor activity	molecular_function	0.835098	0.71083	TRIAE_CS42_3AL_TGACv1_195898_AA0655470; TRIAE_CS42_2BL_TGACv1_129386_AA0381170; TRIAE_CS42_2DL_TGACv1_158553_AA0521690; TRIAE_CS42_7BL_TGACv1_578351_AA1893390; TRIAE_CS42_2DL_TGACv1_159928_AA0544570; TRIAE_CS42_7BS_TGACv1_592109_AA1930690; TRIAE_CS42_7DS_TGACv1_621599_AA2020540; TRIAE_CS42_2AL_TGACv1_094929_AA0304970; TRIAE_CS42_1AL_TGACv1_001376_AA0029540; TRIAE_CS42_7AL_TGACv1_558356_AA1792760
GO:0052716	hydroquinone:oxygen oxidoreductase activity	molecular_function	0.839338	0.309257	TRIAE_CS42_2DS_TGACv1_179062_AA0604070
GO:0043169	cation binding	molecular_function	0.852417	0.553786	TRIAE_CS42_U_TGACv1_643894_AA2135750; TRIAE_CS42_7BL_TGACv1_577607_AA1879410; TRIAE_CS42_7DL_TGACv1_604802_AA2001810; TRIAE_CS42_3B_TGACv1_223661_AA0785260
GO:0003774	motor activity	molecular_function	0.874913	0.532129	TRIAE_CS42_2DL_TGACv1_158409_AA0517910; TRIAE_CS42_2DS_TGACv1_177263_AA0571100; TRIAE_CS42_7BS_TGACv1_592505_AA1939450; TRIAE_CS42_5BS_TGACv1_424185_AA1387430
GO:0042393	histone binding	molecular_function	0.876914	0.28015	TRIAE_CS42_2AL_TGACv1_092946_AA0267790
GO:0015299	solute:proton antiporter activity	molecular_function	0.876914	0.28015	TRIAE_CS42_5AS_TGACv1_393346_AA1271580
GO:0004867	serine-type endopeptidase inhibitor activity	molecular_function	0.877876	0.529173	TRIAE_CS42_3B_TGACv1_223916_AA0789580; TRIAE_CS42_5BL_TGACv1_405292_AA1324170; TRIAE_CS42_4DL_TGACv1_344997_AA1150980; TRIAE_CS42_5AL_TGACv1_375760_AA1226770
GO:0005216	ion channel activity	molecular_function	0.890746	0.390374	TRIAE_CS42_6BS_TGACv1_513972_AA1653170; TRIAE_CS42_7AS_TGACv1_569084_AA1806860
GO:0016758	transferase activity, transferring hexosyl groups	molecular_function	0.891345	0.7872	TRIAE_CS42_1DL_TGACv1_062789_AA0219990; TRIAE_CS42_5AL_TGACv1_375188_AA1217460; TRIAE_CS42_6DS_TGACv1_543067_AA1734970; TRIAE_CS42_5DL_TGACv1_433818_AA1422950; TRIAE_CS42_2DL_TGACv1_159542_AA0539550; TRIAE_CS42_7AS_TGACv1_569463_AA1816590; TRIAE_CS42_4BL_TGACv1_320707_AA1046800; TRIAE_CS42_5BL_TGACv1_404233_AA1291500; TRIAE_CS42_3DS_TGACv1_271933_AA0911320; TRIAE_CS42_7DL_TGACv1_602714_AA1966300;…
GO:0008378	galactosyltransferase activity	molecular_function	0.899578	0.261679	TRIAE_CS42_5BL_TGACv1_404251_AA1292340
GO:0036459	thiol-dependent ubiquitinyl hydrolase activity	molecular_function	0.902954	0.377981	TRIAE_CS42_1DL_TGACv1_062188_AA0210260; TRIAE_CS42_5DL_TGACv1_434733_AA1440710
GO:0003743	translation initiation factor activity	molecular_function	0.904899	0.449298	TRIAE_CS42_7BS_TGACv1_593434_AA1951600; TRIAE_CS42_6BS_TGACv1_515435_AA1670100; TRIAE_CS42_6AL_TGACv1_471157_AA1503720
GO:0015238	drug transmembrane transporter activity	molecular_function	0.936333	0.462384	TRIAE_CS42_3AS_TGACv1_211158_AA0686230; TRIAE_CS42_1DS_TGACv1_081248_AA0259230; TRIAE_CS42_7DS_TGACv1_621648_AA2022110; TRIAE_CS42_6BL_TGACv1_502003_AA1622150
GO:0000977	RNA polymerase II regulatory region sequence-specific DNA binding	molecular_function	0.936554	0.340183	TRIAE_CS42_3AL_TGACv1_195926_AA0655730; TRIAE_CS42_5AL_TGACv1_374176_AA1192420
GO:0003678	DNA helicase activity	molecular_function	0.936554	0.340183	TRIAE_CS42_7BL_TGACv1_578537_AA1896770; TRIAE_CS42_7DL_TGACv1_602671_AA1964870
GO:0010333	terpene synthase activity	molecular_function	0.940364	0.335391	TRIAE_CS42_1DS_TGACv1_080892_AA0255240; TRIAE_CS42_2BS_TGACv1_147456_AA0483340
GO:0008375	acetylglucosaminyltransferase activity	molecular_function	0.94239	0.222549	TRIAE_CS42_6BS_TGACv1_514081_AA1654820
GO:0016740	transferase activity	molecular_function	0.944702	0.881067	TRIAE_CS42_5DS_TGACv1_457369_AA1485620; TRIAE_CS42_1AS_TGACv1_019153_AA0061740; TRIAE_CS42_7AL_TGACv1_557197_AA1777940; TRIAE_CS42_1AL_TGACv1_000492_AA0013410; TRIAE_CS42_5BL_TGACv1_404206_AA1290070; TRIAE_CS42_U_TGACv1_643831_AA2135370; TRIAE_CS42_7DL_TGACv1_603134_AA1976600; TRIAE_CS42_3AL_TGACv1_194363_AA0631810; TRIAE_CS42_2BS_TGACv1_148608_AA0494060; TRIAE_CS42_7AS_TGACv1_571676_AA1849280; T…
GO:0018024	histone-lysine N-methyltransferase activity	molecular_function	0.946319	0.218466	TRIAE_CS42_5AL_TGACv1_377452_AA1246950
GO:0022891	substrate-specific transmembrane transporter activity	molecular_function	0.96023	0.375991	TRIAE_CS42_5DS_TGACv1_456513_AA1472740; TRIAE_CS42_5DL_TGACv1_433052_AA1399860; TRIAE_CS42_1DL_TGACv1_062627_AA0217460
GO:0043531	ADP binding	molecular_function	0.963852	0.81284	TRIAE_CS42_6BL_TGACv1_499375_AA1580270; TRIAE_CS42_U_TGACv1_643438_AA2132010; TRIAE_CS42_7AL_TGACv1_557075_AA1776080; TRIAE_CS42_5DL_TGACv1_434773_AA1441400; TRIAE_CS42_5BL_TGACv1_404500_AA1302150; TRIAE_CS42_1AL_TGACv1_002347_AA0041050; TRIAE_CS42_3B_TGACv1_224782_AA0801450; TRIAE_CS42_7BS_TGACv1_593766_AA1954310; TRIAE_CS42_7DL_TGACv1_604887_AA2002710; TRIAE_CS42_2DL_TGACv1_158624_AA0523520; TR…
GO:0015297	antiporter activity	molecular_function	0.970044	0.407056	TRIAE_CS42_3AS_TGACv1_211158_AA0686230; TRIAE_CS42_1DS_TGACv1_081248_AA0259230; TRIAE_CS42_7DS_TGACv1_621648_AA2022110; TRIAE_CS42_6BL_TGACv1_502003_AA1622150
GO:0004812	aminoacyl-tRNA ligase activity	molecular_function	0.974501	0.34848	TRIAE_CS42_5DL_TGACv1_433087_AA1401430; TRIAE_CS42_U_TGACv1_642681_AA2121460; TRIAE_CS42_1AL_TGACv1_000843_AA0020210
GO:0004722	protein serine/threonine phosphatase activity	molecular_function	0.974668	0.39688	TRIAE_CS42_U_TGACv1_643894_AA2135750; TRIAE_CS42_5AL_TGACv1_374657_AA1205790; TRIAE_CS42_7DL_TGACv1_604802_AA2001810; TRIAE_CS42_3B_TGACv1_223661_AA0785260
GO:0016757	transferase activity, transferring glycosyl groups	molecular_function	0.974676	0.728963	TRIAE_CS42_6AL_TGACv1_472479_AA1522660; TRIAE_CS42_2BS_TGACv1_148608_AA0494060; TRIAE_CS42_7AS_TGACv1_571676_AA1849280; TRIAE_CS42_7BS_TGACv1_592198_AA1933030; TRIAE_CS42_5DL_TGACv1_433818_AA1422950; TRIAE_CS42_3DL_TGACv1_249099_AA0837620; TRIAE_CS42_2DL_TGACv1_159542_AA0539550; TRIAE_CS42_2DL_TGACv1_158499_AA0520270; TRIAE_CS42_2AL_TGACv1_094914_AA0304770; TRIAE_CS42_2AL_TGACv1_093179_AA0274220;…
GO:0050660	flavin adenine dinucleotide binding	molecular_function	0.974686	0.565747	TRIAE_CS42_1DS_TGACv1_080858_AA0254720; TRIAE_CS42_2AS_TGACv1_112952_AA0348490; TRIAE_CS42_6DS_TGACv1_544391_AA1748110; TRIAE_CS42_U_TGACv1_642031_AA2109890; TRIAE_CS42_7DS_TGACv1_622605_AA2042490; TRIAE_CS42_7AS_TGACv1_570657_AA1839050; TRIAE_CS42_5BL_TGACv1_406482_AA1345990; TRIAE_CS42_7DL_TGACv1_605483_AA2006750; TRIAE_CS42_7DS_TGACv1_622464_AA2040100; TRIAE_CS42_7AL_TGACv1_557180_AA1777660; T…
GO:0004721	phosphoprotein phosphatase activity	molecular_function	0.976706	0.343454	TRIAE_CS42_U_TGACv1_643894_AA2135750; TRIAE_CS42_7DL_TGACv1_604802_AA2001810; TRIAE_CS42_3B_TGACv1_223661_AA0785260
GO:0005506	iron ion binding	molecular_function	0.981597	0.748046	TRIAE_CS42_3DS_TGACv1_272229_AA0917310; TRIAE_CS42_1AL_TGACv1_001333_AA0028870; TRIAE_CS42_5DS_TGACv1_456541_AA1473550; TRIAE_CS42_3AL_TGACv1_195498_AA0650260; TRIAE_CS42_5DS_TGACv1_458158_AA1492430; TRIAE_CS42_7BS_TGACv1_593350_AA1950750; TRIAE_CS42_6DS_TGACv1_544391_AA1748110; TRIAE_CS42_1DL_TGACv1_061136_AA0186500; TRIAE_CS42_2DS_TGACv1_178608_AA0598090; TRIAE_CS42_2DS_TGACv1_177886_AA0586580;…
GO:0000287	magnesium ion binding	molecular_function	0.988961	0.470376	TRIAE_CS42_1DS_TGACv1_080252_AA0244310; TRIAE_CS42_6AS_TGACv1_486180_AA1557910; TRIAE_CS42_3B_TGACv1_223160_AA0777170; TRIAE_CS42_1DS_TGACv1_080892_AA0255240; TRIAE_CS42_4AL_TGACv1_288604_AA0953590; TRIAE_CS42_4DS_TGACv1_362345_AA1178960; TRIAE_CS42_3B_TGACv1_220626_AA0712220; TRIAE_CS42_2BS_TGACv1_147456_AA0483340
GO:0008270	zinc ion binding	molecular_function	0.992655	0.782621	TRIAE_CS42_4BS_TGACv1_328953_AA1096050; TRIAE_CS42_1DL_TGACv1_061812_AA0203730; TRIAE_CS42_1BL_TGACv1_031235_AA0110070; TRIAE_CS42_7DS_TGACv1_624121_AA2059080; TRIAE_CS42_2DL_TGACv1_160590_AA0552120; TRIAE_CS42_1AL_TGACv1_001722_AA0034330; TRIAE_CS42_4DL_TGACv1_342519_AA1115710; TRIAE_CS42_5BL_TGACv1_404206_AA1290070; TRIAE_CS42_2AL_TGACv1_092909_AA0266780; TRIAE_CS42_6BL_TGACv1_500190_AA1600890;…
GO:0022857	transmembrane transporter activity	molecular_function	0.993132	0.468961	TRIAE_CS42_4BL_TGACv1_320707_AA1046810; TRIAE_CS42_5DS_TGACv1_456513_AA1472740; TRIAE_CS42_6BS_TGACv1_513535_AA1644360; TRIAE_CS42_2BL_TGACv1_129555_AA0388420; TRIAE_CS42_2BS_TGACv1_146716_AA0471380; TRIAE_CS42_2BS_TGACv1_146117_AA0455700; TRIAE_CS42_2AS_TGACv1_112955_AA0348580; TRIAE_CS42_5DL_TGACv1_433052_AA1399860; TRIAE_CS42_1DL_TGACv1_062627_AA0217460
GO:0004842	ubiquitin-protein transferase activity	molecular_function	0.993781	0.42307	TRIAE_CS42_U_TGACv1_643831_AA2135370; TRIAE_CS42_1BS_TGACv1_049980_AA0165340; TRIAE_CS42_4DS_TGACv1_361658_AA1171130; TRIAE_CS42_1AS_TGACv1_019076_AA0059880; TRIAE_CS42_4DL_TGACv1_342812_AA1122580; TRIAE_CS42_2AL_TGACv1_096747_AA0321100; TRIAE_CS42_7DS_TGACv1_624169_AA2059430
GO:0020037	heme binding	molecular_function	0.995232	0.736241	TRIAE_CS42_2DS_TGACv1_178097_AA0590740; TRIAE_CS42_3DS_TGACv1_272229_AA0917310; TRIAE_CS42_6BS_TGACv1_513252_AA1636180; TRIAE_CS42_2DL_TGACv1_159181_AA0533940; TRIAE_CS42_1AL_TGACv1_001333_AA0028870; TRIAE_CS42_4DS_TGACv1_363103_AA1183340; TRIAE_CS42_5DS_TGACv1_456541_AA1473550; TRIAE_CS42_5DL_TGACv1_436164_AA1458850; TRIAE_CS42_3AL_TGACv1_195498_AA0650260; TRIAE_CS42_4AL_TGACv1_290165_AA0982510;…
GO:0016705	oxidoreductase activity, acting on paired donors, with incorporation or reduction of molecular oxygen	molecular_function	0.996046	0.666828	TRIAE_CS42_3DS_TGACv1_272229_AA0917310; TRIAE_CS42_1AL_TGACv1_001333_AA0028870; TRIAE_CS42_5DS_TGACv1_456541_AA1473550; TRIAE_CS42_3AL_TGACv1_195498_AA0650260; TRIAE_CS42_7BS_TGACv1_593350_AA1950750; TRIAE_CS42_1DL_TGACv1_061136_AA0186500; TRIAE_CS42_2DS_TGACv1_178608_AA0598090; TRIAE_CS42_2DS_TGACv1_177886_AA0586580; TRIAE_CS42_1DL_TGACv1_061729_AA0202610; TRIAE_CS42_7DS_TGACv1_621779_AA2025790;…
GO:0030247	polysaccharide binding	molecular_function	0.997307	0.433836	TRIAE_CS42_5AS_TGACv1_392550_AA1260630; TRIAE_CS42_5DS_TGACv1_456530_AA1473110; TRIAE_CS42_3AS_TGACv1_210809_AA0679570; TRIAE_CS42_3B_TGACv1_222057_AA0756180; TRIAE_CS42_5AS_TGACv1_394064_AA1277930; TRIAE_CS42_5AS_TGACv1_392561_AA1260950; TRIAE_CS42_4BS_TGACv1_329021_AA1096930; TRIAE_CS42_5BS_TGACv1_424042_AA1386360; TRIAE_CS42_6BL_TGACv1_501249_AA1615180
GO:0008234	cysteine-type peptidase activity	molecular_function	0.999607	0.314707	TRIAE_CS42_2DL_TGACv1_158283_AA0514670; TRIAE_CS42_6BL_TGACv1_499743_AA1590760; TRIAE_CS42_7BL_TGACv1_577619_AA1879720; TRIAE_CS42_7BS_TGACv1_593353_AA1950780; TRIAE_CS42_1AS_TGACv1_020412_AA0077320; TRIAE_CS42_4BL_TGACv1_321563_AA1062300
GO:0016301	kinase activity	molecular_function	0.999771	0.591324	TRIAE_CS42_1AS_TGACv1_019153_AA0061740; TRIAE_CS42_1AL_TGACv1_000492_AA0013410; TRIAE_CS42_1BL_TGACv1_032171_AA0126270; TRIAE_CS42_3AL_TGACv1_194363_AA0631810; TRIAE_CS42_7BS_TGACv1_592592_AA1940940; TRIAE_CS42_4DS_TGACv1_361681_AA1171510; TRIAE_CS42_U_TGACv1_642815_AA2123640; TRIAE_CS42_5DL_TGACv1_433774_AA1421700; TRIAE_CS42_7AS_TGACv1_569950_AA1827470; TRIAE_CS42_1AL_TGACv1_004186_AA0052710; T…
GO:0003676	nucleic acid binding	molecular_function	0.999895	0.737512	TRIAE_CS42_4BL_TGACv1_320327_AA1035460; TRIAE_CS42_7DS_TGACv1_621411_AA2014730; TRIAE_CS42_4DL_TGACv1_343070_AA1128890; TRIAE_CS42_5BL_TGACv1_404791_AA1310880; TRIAE_CS42_6AL_TGACv1_472765_AA1525790; TRIAE_CS42_5BL_TGACv1_404246_AA1292090; TRIAE_CS42_3AL_TGACv1_193628_AA0615690; TRIAE_CS42_5DL_TGACv1_433087_AA1401430; TRIAE_CS42_5BL_TGACv1_407129_AA1353680; TRIAE_CS42_7DS_TGACv1_624121_AA2059080;…
GO:0046872	metal ion binding	molecular_function	0.999999	0.72056	TRIAE_CS42_2DS_TGACv1_178097_AA0590740; TRIAE_CS42_1DL_TGACv1_061812_AA0203730; TRIAE_CS42_3DS_TGACv1_272229_AA0917310; TRIAE_CS42_4BS_TGACv1_330345_AA1107270; TRIAE_CS42_6BS_TGACv1_513252_AA1636180; TRIAE_CS42_7BL_TGACv1_579667_AA1909260; TRIAE_CS42_2DL_TGACv1_160590_AA0552120; TRIAE_CS42_3AL_TGACv1_195455_AA0649810; TRIAE_CS42_2DS_TGACv1_179062_AA0604070; TRIAE_CS42_2DL_TGACv1_159181_AA0533940;…
GO:0000166	nucleotide binding	molecular_function	0.999999	0.674375	TRIAE_CS42_3B_TGACv1_221521_AA0742830; TRIAE_CS42_3AL_TGACv1_193611_AA0615010; TRIAE_CS42_1AS_TGACv1_019153_AA0061740; TRIAE_CS42_3AS_TGACv1_212158_AA0698250; TRIAE_CS42_5DL_TGACv1_433087_AA1401430; TRIAE_CS42_6DL_TGACv1_527991_AA1710530; TRIAE_CS42_1AL_TGACv1_000492_AA0013410; TRIAE_CS42_3DL_TGACv1_249959_AA0859180; TRIAE_CS42_2BL_TGACv1_129519_AA0386880; TRIAE_CS42_3AL_TGACv1_194363_AA0631810; …
GO:0004674	protein serine/threonine kinase activity	molecular_function	1	0.475991	TRIAE_CS42_3AL_TGACv1_193611_AA0615010; TRIAE_CS42_1AS_TGACv1_019153_AA0061740; TRIAE_CS42_5BS_TGACv1_423902_AA1384810; TRIAE_CS42_5DL_TGACv1_433774_AA1421700; TRIAE_CS42_5BL_TGACv1_413802_AA1368050; TRIAE_CS42_3B_TGACv1_220619_AA0711700; TRIAE_CS42_3AS_TGACv1_211122_AA0685610; TRIAE_CS42_1AL_TGACv1_004186_AA0052710; TRIAE_CS42_2DL_TGACv1_157916_AA0501610; TRIAE_CS42_2BL_TGACv1_131414_AA0427430; …
GO:0004672	protein kinase activity	molecular_function	1	0.662549	TRIAE_CS42_7AL_TGACv1_556706_AA1769410; TRIAE_CS42_3AL_TGACv1_193611_AA0615010; TRIAE_CS42_1AS_TGACv1_019153_AA0061740; TRIAE_CS42_2BL_TGACv1_129519_AA0386880; TRIAE_CS42_4DS_TGACv1_361689_AA1171600; TRIAE_CS42_1AS_TGACv1_019074_AA0059780; TRIAE_CS42_2BL_TGACv1_131671_AA0430600; TRIAE_CS42_2AL_TGACv1_093062_AA0270970; TRIAE_CS42_7BS_TGACv1_592967_AA1946820; TRIAE_CS42_7BL_TGACv1_579675_AA1909330;…
GO:0005524	ATP binding	molecular_function	1	0.703093	TRIAE_CS42_7AL_TGACv1_556706_AA1769410; TRIAE_CS42_3B_TGACv1_221521_AA0742830; TRIAE_CS42_3AL_TGACv1_193611_AA0615010; TRIAE_CS42_1AS_TGACv1_019153_AA0061740; TRIAE_CS42_6AL_TGACv1_472765_AA1525790; TRIAE_CS42_3AS_TGACv1_212158_AA0698250; TRIAE_CS42_1DL_TGACv1_061095_AA0184940; TRIAE_CS42_5DL_TGACv1_433087_AA1401430; TRIAE_CS42_6DL_TGACv1_527991_AA1710530; TRIAE_CS42_1AL_TGACv1_000492_AA0013410; …
